# Supplementary material for: Multiomics Mendelian randomization identifies serpin family G member 1 as a chronic obstructive pulmonary disease modulator
Source: Signal Transduct Target Ther. 2026 Jan 21;11:34. doi: 10.1038/s41392-025-02547-7 (PMC12819415; doi:10.1038/s41392-025-02547-7)
Supplement: Supplementary file 3 — Supplemental Data S1-S10 [file 41392_2025_2547_MOESM3_ESM.xlsx]

## Sheet: Supplemental Data 1
	Supplemental Data 1 eQTL, pQTL, and mQTL datasets used in this study
	Shorthand	xQTLs	Year	Consortium	Author	Sample size	Number of xQTLs	PMID	Title
	eQTLGen	eQTL	2021	eQTLGen	Urmo Võsa	31684	19960	34475573	Large-scale cis- and trans-eQTL analyses identify thousands of genetic loci and polygenic scores that regulate blood gene expression
	CAGE	eQTL	2016	CAGE	Shigeki Hirabayashi	5311	-	31477927	NET-CAGE characterizes the dynamics and topology of human transcribed cis-regulatory elements
	EA et al.	pQTL	2022	-	Jingning Zhang	9087	4657	35501419	Plasma proteome analyses in individuals of European and African ancestry identify cis-pQTLs and models for proteome-wide association studies
	Decode	pQTL	2023	Icelanders	Icelanders	35559	4097	34857953	Large-scale integration of the plasma proteome with genetics and disease
	Gudjonsson_A et al.	pQTL	2022	-	Alexander Gudjonsson	5386	4782	35078996	A genome-wide association study of serum proteins reveals shared loci with common diseases
	UKB-PPP	pQTL	2023	UK Biobank	Benjamin B Sun	54219	2923	37794186	Plasma proteomic associations with genetics and health in the UK Biobank
	Sun_BB et al.	pQTL	2019	INTERVAL	Benjamin B Sun	3301	3283	29875488	Genomic atlas of the human plasma proteome
	Pietzner et al.	pQTL	2021	-	Maik Pietzner	9087	4979	34648354	Mapping the proteo-genomic convergence of human diseases
	Finngen_R10_olink	pQTL	2023	FinnGen	Kurki MI	619	2897	36653562	FinnGen provides genetic insights from a well-phenotyped isolated population
	Finngen_R10_Somascan	pQTL	2023	FinnGen	Kurki MI	828	7156	36653562	FinnGen provides genetic insights from a well-phenotyped isolated population
	LBC_BSGS_meta	mQTL	2018	-	Yang Wu	5800	-	29500431	Integrative analysis of omics summary data reveals putative mechanisms underlying complex traits
	Abbreviations: eQTLs: Expression Quantitative Trait Locus; pQTL: Protein Quantitative Trait Locus; mQTL: Methylation Quantitative Trait Locus

## Sheet: Supplemental Data 2
	Supplementary Data 2 GWAS datasets used in this study
	GWAS ID	Year	Trait	Sample size	Case	Number of SNPs	PMID
	ieu-b-106	2021	COPD	353315	55907	12321875	34294062
	FinnGen_COPD	2021	COPD	358369	20066	16380382	-
	GCST90244092	2023	FEV1	421986	-	9851867	36914875
	ukb-b-19657	2018	FEV1	358369	-	24497396	-
	ukb-a-235	2017	FEV1% predicted	110423	-	10894596	-
	ukb-b-13405	2018	FEV1% predicted	148653	-	9851867	-
	GCST90029026	2018	FEV1/FVC	446811	-	11971389	29892013
	GCST90244094	2023	FEV1/FVC	358369	-	40731424	36914875
	ukb-b-223	2018	Current tobacco smoking	462434	-	9851867	-
	GCST90018120	2020	IPF	451025	1369	16137102	33197388
	GCST90038616	2021	Asthma	484598	56087	9587836	33959723
	Abbreviations:GWAS: genome-wide association study; COPD: chronic obstructive pulmonary disease; FEV1: forced expired volume in 1 second; FEV1% predicted: forced expired volume in 1 second percentage predict; FVC: forced vital capacity; FEV1/FVC = forced expired volume in 1 second/forced vital capacity ratio; IPF: Idiopathic pulmonary fibrosis

## Sheet: Supplemental Data 3
	Supplemental Data 3 SMR-based gene prioritization for COPD using eQTL data (Integrated analysis of GWAS summary statistics with eQTLGen and CAGE databases)
	ieu-b-106										FinnGen_COPD
	eQTL_source	Gene	topSNP	A1	A2	b_SMR	se_SMR	p_SMR	p_HEIDI	nsnp_HEIDI	eQTL_source	Gene	topSNP	A1	A2	b_SMR	se_SMR	p_SMR	p_HEIDI	nsnp_HEIDI
	eQTLGen	CDC123	rs36062557	C	T	0.0238602	0.00266208	3.15986e-19	0.375087	20	eQTLGen	RP1-283E3.8	rs11486028	C	G	0.0698864	0.0305986	0.0223729	0.945328	20
	eQTLGen	PSMA4	rs9788721	C	T	0.0441768	0.00542591	3.89363e-16	0.45602	20	eQTLGen	RP4-740C4.6	rs7545940	C	T	-0.090232	0.0410973	0.0281226	0.683726	20
	eQTLGen	CYP21A1P	rs497309	C	A	-0.0134484	0.00167838	1.12198e-15	0.115712	20	eQTLGen	MORN1	rs7545940	C	T	-0.154913	0.0707168	0.0284802	0.476617	20
	eQTLGen	CORO6	rs7501472	T	G	-0.0526661	0.00739277	1.04835e-12	0.144922	20	eQTLGen	ACOT7	rs4908550	G	C	0.136824	0.0560696	0.0146771	0.829906	20
	eQTLGen	PBX2	rs693906	C	G	-0.037393	0.0054398	6.24452e-12	0.421111	20	eQTLGen	ZBTB48	rs17029626	G	A	0.130094	0.0418902	0.00189891	0.231871	20
	eQTLGen	AGER	rs693906	C	G	0.0508644	0.00759638	2.1439e-11	0.150331	20	eQTLGen	SLC45A1	rs1473496	G	A	0.533543	0.252231	0.0344044	0.0518749	20
	eQTLGen	MARCH3	rs11960799	T	C	-0.0247106	0.00437555	1.62875e-08	0.622881	20	eQTLGen	RP5-1115A15.1	rs159963	C	A	-0.168973	0.0604728	0.00520273	0.093554	20
	eQTLGen	FAM213A	rs10788630	T	C	-0.0136849	0.0024313	1.81632e-08	0.701491	20	eQTLGen	RERE	rs301802	T	A	0.0770232	0.0255419	0.00256501	0.0630079	20
	eQTLGen	RREB1	rs2714341	G	T	0.0297286	0.00528313	1.83281e-08	0.18019	20	eQTLGen	C1orf127	rs11121657	G	A	0.684493	0.202552	0.000726578	0.834198	20
	eQTLGen	SERPING1	rs28362951	G	A	0.0185474	0.00330278	1.9577e-08	0.616424	20	eQTLGen	AGTRAP	rs6661241	T	A	-0.137768	0.0602808	0.0222871	0.17209	20
	eQTLGen	UBE2Q1	rs72698179	A	C	0.0309835	0.005554	2.4248e-08	0.0772935	20	eQTLGen	SPEN	rs10803404	A	G	0.173405	0.0781823	0.0265579	0.874855	20
	eQTLGen	TSPAN3	rs11630497	T	C	-0.0101449	0.00184381	3.75203e-08	0.0519352	20	eQTLGen	RP4-798A10.2	rs1877623	C	G	-0.0863419	0.0309609	0.00529133	0.114348	20
	eQTLGen	SERTAD2	rs2422276	G	A	-0.0344523	0.00636635	6.2457e-08	0.721502	20	eQTLGen	ESPNP	rs156914	G	A	-0.28571	0.118996	0.0163505	0.498333	20
	eQTLGen	PRRC2A	rs707939	A	C	-0.034352	0.00649988	1.25694e-07	0.0719827	20	eQTLGen	RP11-108M9.3	rs10907231	T	C	0.0757031	0.0322882	0.0190471	0.834017	20
	eQTLGen	MLLT6	rs11654269	T	C	0.0331972	0.00632966	1.56533e-07	0.479916	20	eQTLGen	RAP1GAP	rs17423390	G	T	0.0399098	0.015503	0.0100434	0.465714	20
	eQTLGen	CTC-510F12.2	rs12980879	A	G	0.010462	0.00208425	5.17962e-07	0.102416	12	eQTLGen	USP48	rs16825896	C	A	0.0610933	0.0304973	0.0451518	0.534386	20
	eQTLGen	CTB-58E17.3	rs3760148	T	G	0.0277139	0.00562148	8.22285e-07	0.477934	20	eQTLGen	TCEB3	rs658387	A	G	-0.0598121	0.0239438	0.0124891	0.0420776	20
	eQTLGen	RERE	rs301802	T	A	0.00981863	0.00199799	8.91196e-07	0.313896	20	eQTLGen	STPG1	rs2281188	T	C	0.23325	0.115933	0.0442261	0.193789	20
	eQTLGen	TSNAXIP1	rs8051587	C	A	-0.0700503	0.014526	1.41828e-06	0.225184	20	eQTLGen	RP3-465N24.5	rs72660908	G	C	0.0289827	0.0121	0.0166083	0.311664	20
	eQTLGen	AKR1A1	rs518365	G	A	0.047428	0.00987054	1.54748e-06	0.124643	20	eQTLGen	C1orf63	rs55794721	A	G	0.151733	0.0645014	0.0186528	0.19549	20
	eQTLGen	PABPC4	rs3768321	T	G	-0.0222475	0.00463473	1.5853e-06	0.930749	20	eQTLGen	SDHDP6	rs72660908	G	C	0.0282152	0.0117788	0.0166009	0.489137	20
	eQTLGen	AGPHD1	rs11852372	C	A	-0.144814	0.030204	1.63065e-06	0.328993	20	eQTLGen	RHD	rs55794721	A	G	0.0338924	0.014291	0.0177118	0.333022	20
	eQTLGen	TRIT1	rs79540048	A	G	0.0115724	0.00242599	1.84078e-06	0.267176	20	eQTLGen	TMEM50A	rs55794721	A	G	0.0545918	0.023036	0.0177952	0.0846724	20
	eQTLGen	CTD-2007H13.3	rs34495	T	G	0.00833059	0.00177506	2.69054e-06	0.074508	20	eQTLGen	ZDHHC18	rs17162315	A	T	0.069773	0.0349628	0.0459735	0.185444	20
	eQTLGen	ANKFY1	rs4790598	G	T	-0.0452734	0.00969774	3.03482e-06	0.0644855	20	eQTLGen	GPN2	rs7527776	T	C	-0.328323	0.146807	0.0253241	0.404485	20
	eQTLGen	RP11-96D1.5	rs60342335	T	C	0.0188493	0.00404962	3.24634e-06	0.281948	20	eQTLGen	PHACTR4	rs6657880	A	C	-0.147102	0.0436977	0.000761689	0.437219	20
	eQTLGen	RP11-67A1.2	rs6499157	C	A	-0.0241883	0.00521092	3.453e-06	0.15573	20	eQTLGen	SNHG12	rs12137993	G	C	-0.133143	0.0546383	0.0148175	0.0173082	20
	eQTLGen	CTC-277H1.7	rs76647549	A	G	0.018864	0.00411191	4.48257e-06	0.46889	20	eQTLGen	YTHDF2	rs3753693	T	C	-0.167241	0.0559984	0.00282167	0.725753	20
	eQTLGen	PRRT1	rs570263	T	C	0.0583756	0.0127372	4.5819e-06	0.0522028	20	eQTLGen	PEF1	rs4949450	T	A	-0.156135	0.0719652	0.0300379	0.172608	20
	eQTLGen	PSMB10	rs9934636	T	C	0.0425101	0.0092849	4.68512e-06	0.378232	20	eQTLGen	RNF19B	rs16835229	T	C	0.115785	0.0588817	0.0492528	0.137369	20
	eQTLGen	DNAJB4	rs7514180	A	G	0.0218573	0.004794	5.1325e-06	0.910374	20	eQTLGen	SH3D21	rs11576244	T	C	0.456344	0.177453	0.0101218	0.663287	20
	eQTLGen	ZBTB38	rs1344674	G	A	0.0166428	0.00368788	6.39688e-06	0.604844	20	eQTLGen	EVA1B	rs79115124	C	A	0.0657078	0.0289052	0.023013	0.0176336	20
	eQTLGen	EDC4	rs117436074	G	A	-0.0463337	0.0103007	6.85557e-06	0.062449	20	eQTLGen	AL591845.1	rs12116935	G	A	-0.0686134	0.0241443	0.00448581	0.737976	20
	eQTLGen	LMCD1	rs9312024	T	C	0.0195262	0.00434327	6.93333e-06	0.443685	20	eQTLGen	ZC3H12A	rs6704011	C	G	-0.227421	0.10136	0.0248524	0.725282	20
	eQTLGen	NEXN	rs7514180	A	G	-0.0287695	0.00640213	6.99851e-06	0.234858	20	eQTLGen	C1orf122	rs2306427	A	C	-0.13559	0.0476781	0.00445706	0.193988	20
	eQTLGen	NIPSNAP1	rs2530669	A	G	-0.0132434	0.00296542	7.97145e-06	0.18698	20	eQTLGen	MTF1	rs3748804	T	C	-0.330381	0.119047	0.00551666	0.156911	20
	eQTLGen	CNPY4	rs77686669	C	T	0.014442	0.00325808	9.30698e-06	0.0504057	20	eQTLGen	FHL3	rs4634868	A	G	-0.0406864	0.015264	0.00768704	0.0148396	20
	eQTLGen	RP11-452H21.4	rs873311	C	G	0.0107968	0.00246054	1.14403e-05	0.0830237	20	eQTLGen	CCDC30	rs55861965	C	T	-0.280222	0.131428	0.0329962	0.0505277	20
	eQTLGen	HCG11	rs4343916	A	T	-0.00958672	0.00218654	1.16296e-05	0.0638537	20	eQTLGen	TIE1	rs7520981	C	T	-0.903849	0.274807	0.00100531	0.654779	20
	eQTLGen	ERBB3	rs11171739	C	T	-0.0233132	0.00534848	1.30746e-05	0.362721	20	eQTLGen	MPL	rs11210839	G	A	0.29883	0.0731373	4.39093e-05	0.526673	20
	eQTLGen	TPM1	rs8042331	C	T	0.0118257	0.00273134	1.49364e-05	0.176607	20	eQTLGen	RP1-92O14.3	rs12058355	G	A	0.175415	0.0428395	4.22699e-05	0.142592	20
	eQTLGen	GAL3ST4	rs11764176	T	G	0.0175199	0.00405158	1.53079e-05	0.260639	20	eQTLGen	ELOVL1	rs839758	G	A	0.356265	0.139668	0.0107475	0.00414265	20
	eQTLGen	OTUD4	rs28673203	A	G	0.138258	0.0320373	1.59212e-05	0.0724968	20	eQTLGen	MED8	rs839765	G	A	0.199653	0.0472772	2.41043e-05	0.00247198	20
	eQTLGen	FAM69A	rs945631	A	G	0.0114098	0.00265127	1.68107e-05	0.579799	20	eQTLGen	RP1-92O14.6	rs839760	T	C	0.192499	0.0591025	0.00112578	0.0786513	20
	eQTLGen	SUOX	rs1873914	C	G	-0.0113015	0.00263115	1.74483e-05	0.327592	20	eQTLGen	KDM4A	rs71636604	T	G	0.578238	0.240712	0.016297	0.27778	20
	eQTLGen	TMEM81	rs6692706	T	G	0.0310796	0.00724228	1.77541e-05	0.330448	20	eQTLGen	PDZK1IP1	rs2248907	A	G	-0.0341877	0.0168928	0.0429907	0.478238	20
	eQTLGen	ALG1L13P	rs13270194	C	T	0.0110478	0.00258886	1.97711e-05	0.154654	20	eQTLGen	MYSM1	rs11207303	A	G	0.301165	0.12614	0.0169617	0.721231	20
	eQTLGen	STIM1	rs4414209	G	T	-0.0270625	0.00635168	2.03812e-05	0.127987	20	eQTLGen	ATG4C	rs6679582	T	C	0.102469	0.0502195	0.0413072	0.370233	20
	eQTLGen	NASP	rs12727696	A	G	-0.0494392	0.0117283	2.49356e-05	0.152438	16	eQTLGen	CACHD1	rs11808959	A	G	0.184098	0.0834765	0.0274268	0.936413	20
	eQTLGen	CENPW	rs576049	G	T	-0.0421184	0.0100372	2.71368e-05	0.114555	20	eQTLGen	LEPR	rs6656451	C	T	0.0575932	0.025204	0.0223082	0.0346363	20
	eQTLGen	TTLL5	rs2059382	T	C	-0.0127544	0.00304563	2.81697e-05	0.275085	20	eQTLGen	MIER1	rs2985825	T	G	-0.0883387	0.0350901	0.0118196	0.0765846	20
	eQTLGen	GM2A	rs72794132	T	C	0.0045448	0.00108581	2.844e-05	0.120659	20	eQTLGen	HHLA3	rs10493473	G	A	-0.116134	0.0462594	0.0120563	0.207147	20
	eQTLGen	RASGRP3	rs4077711	C	A	0.0149796	0.00359566	3.09957e-05	0.328465	20	eQTLGen	ST6GALNAC3	rs1251496	G	C	0.0759153	0.0373276	0.041976	0.237296	20
	eQTLGen	RP11-182J23.1	rs10262791	G	A	-0.00788945	0.00190255	3.37195e-05	0.370487	20	eQTLGen	PIGK	rs1048575	C	G	-0.118011	0.054992	0.0318752	0.819646	20
	eQTLGen	RANBP10	rs28847731	T	C	-0.0676051	0.0163399	3.51226e-05	0.613425	20	eQTLGen	PTGFR	rs12077324	C	T	-0.148604	0.0739005	0.0443402	0.618046	20
	eQTLGen	GP9	rs2811416	T	C	0.126588	0.0306123	3.54618e-05	0.685446	14	eQTLGen	SYDE2	rs12121540	G	T	0.271798	0.111389	0.0146842	0.239607	20
	eQTLGen	STRA13	rs3934983	C	A	-0.0138929	0.00337229	3.79323e-05	0.638319	20	eQTLGen	C1orf52	rs11161584	G	A	0.412133	0.1548	0.00775941	0.489331	20
	eQTLGen	ARHGEF17	rs111318327	A	G	-0.00849969	0.00206505	3.85567e-05	0.359911	20	eQTLGen	RP4-612B15.3	rs5859	T	C	0.181993	0.0878514	0.0383027	0.390052	20
	eQTLGen	PTPN4	rs13000543	T	C	0.0362209	0.00880256	3.87494e-05	0.0892354	20	eQTLGen	SEP15	rs552483	C	T	-0.239387	0.116569	0.0400142	0.656514	20
	eQTLGen	EPB41L5	rs2276586	A	C	0.0301331	0.00732376	3.88138e-05	0.425246	20	eQTLGen	HS2ST1	rs61800752	C	T	0.1344	0.0655709	0.0403946	0.379629	20
	eQTLGen	AL135998.1	rs4982683	G	A	0.0123593	0.00302974	4.51697e-05	0.254221	20	eQTLGen	CCBL2	rs3738055	A	G	0.0517299	0.0254333	0.0419576	0.76985	20
	eQTLGen	AKT3	rs67027895	T	C	-0.0385324	0.00953051	5.27582e-05	0.73012	20	eQTLGen	FNBP1L	rs12096561	C	T	0.0996737	0.0476817	0.0365821	0.292878	20
	eQTLGen	GDF11	rs7302200	A	G	-0.0639784	0.0158897	5.66328e-05	0.335563	18	eQTLGen	ABCD3	rs4477285	A	G	0.07307	0.0361195	0.0430722	0.0024202	20
	eQTLGen	FAM22B	rs1059225	C	T	-0.00585938	0.00145642	5.74289e-05	0.131652	20	eQTLGen	SLC44A3	rs6686047	C	T	-0.238088	0.0875882	0.00656243	0.337481	20
	eQTLGen	RP11-464D20.6	rs2443115	G	A	0.00781854	0.0019468	5.91694e-05	0.0699997	20	eQTLGen	RWDD3	rs12748218	A	G	0.075087	0.0362766	0.0384667	0.0043191	20
	eQTLGen	SETD1A	rs7206511	G	A	0.0303124	0.00760933	6.78843e-05	0.95604	20	eQTLGen	PRMT6	rs1623927	T	C	-0.0520072	0.0180277	0.00391606	0.534108	20
	eQTLGen	MUC1	rs141942982	T	G	-0.0234452	0.00589643	7.00341e-05	0.314686	20	eQTLGen	RP11-356N1.2	rs1539553	C	T	-0.0398016	0.0168802	0.0183797	0.251854	20
	eQTLGen	CORO1A	rs7199462	G	T	-0.0271057	0.00682616	7.16147e-05	0.101363	20	eQTLGen	WDR47	rs637466	C	T	0.294433	0.129924	0.0234392	0.0107595	20
	eQTLGen	TMX2	rs71484461	A	G	0.011833	0.00298107	7.2063e-05	0.0637825	20	eQTLGen	C1orf194	rs112082443	G	A	0.260332	0.0849711	0.0021857	0.0210122	20
	eQTLGen	BICC1	rs10740734	G	A	-0.0227399	0.00573444	7.32439e-05	0.174099	20	eQTLGen	SARS	rs61799425	C	T	0.202061	0.0847358	0.0170978	0.0341927	20
	eQTLGen	CTCF	rs112291748	G	C	-0.0565255	0.014293	7.66116e-05	0.0569653	20	eQTLGen	GSTM3	rs4970777	C	T	-0.0261947	0.012008	0.0291512	0.0431323	20
	eQTLGen	RP11-196G11.2	rs58726213	G	A	0.00486746	0.00123504	8.10928e-05	0.109066	20	eQTLGen	RP5-1074L1.1	rs4839303	C	T	-0.114316	0.0388158	0.00322853	0.215934	20
	eQTLGen	RP11-137H2.4	rs11185932	A	G	0.00372902	0.000956674	9.70318e-05	0.0870414	20	eQTLGen	DRAM2	rs11102218	G	A	-0.0819335	0.0238738	0.00059928	0.00532335	20
	eQTLGen	BOLA2B	rs11150585	G	A	-0.00708648	0.00182361	0.000101927	0.410612	12	eQTLGen	CAPZA1	rs2932539	A	G	0.26749	0.136069	0.049317	0.393363	20
	eQTLGen	AL591845.1	rs12116935	G	A	-0.0075812	0.00195435	0.000104824	0.810223	20	eQTLGen	MAGI3	rs1230642	G	A	-0.508883	0.218273	0.0197317	0.152816	20
	eQTLGen	PSMB3	rs1043515	A	G	-0.0110297	0.00284956	0.000108537	0.456634	20	eQTLGen	RP4-730K3.3	rs3752954	C	T	0.175104	0.0408793	1.84021e-05	0.196208	20
	eQTLGen	ASAH1	rs4921833	T	G	0.00641044	0.00166154	0.000114263	0.243076	20	eQTLGen	PHTF1	rs6669008	G	A	-0.14222	0.0627414	0.0234042	0.0539195	20
	eQTLGen	PDE8B	rs163037	A	G	-0.0136042	0.00352696	0.000114684	0.0623615	20	eQTLGen	SIKE1	rs2798657	C	T	-0.605232	0.215511	0.00497947	0.160907	20
	eQTLGen	MAPK3	rs55732507	C	T	-0.00673702	0.00175463	0.000123255	0.138548	20	eQTLGen	TSPAN2	rs6537853	C	G	0.214496	0.0748599	0.00416623	0.025723	20
	eQTLGen	GDPD3	rs57149692	C	G	-0.0195231	0.00510005	0.000129173	0.289048	20	eQTLGen	PTGFRN	rs12130298	C	A	0.111916	0.0564632	0.0474676	0.180091	20
	eQTLGen	RNF123	rs62262673	T	C	0.0454611	0.0118764	0.00012926	0.0917633	20	eQTLGen	CD101	rs12130298	C	A	0.0410164	0.0206053	0.0465275	0.428525	20
	eQTLGen	UBE2F	rs62194508	C	A	-0.00690499	0.00180523	0.00013078	0.489751	20	eQTLGen	C2CD4D	rs10888438	T	C	-0.193637	0.0953509	0.0422771	0.655915	20
	eQTLGen	RGMB	rs331552	T	C	-0.00824657	0.00216028	0.000134891	0.540982	20	eQTLGen	AL450992.2	rs10888438	T	C	-0.186255	0.0918805	0.0426482	0.225015	20
	eQTLGen	SSNA1	rs60073116	A	C	0.0231048	0.00605472	0.00013563	0.0624294	20	eQTLGen	S100A9	rs11205279	T	C	0.103977	0.0479091	0.029985	0.44405	20
	eQTLGen	TXNDC17	rs11657031	C	T	-0.0120156	0.00315273	0.000138309	0.239636	20	eQTLGen	S100A12	rs2916217	G	A	0.0421282	0.0196234	0.0318066	0.396329	20
	eQTLGen	ADM	rs7107290	G	A	-0.00991404	0.00261237	0.000147619	0.403977	20	eQTLGen	S100A8	rs3006485	A	G	0.132637	0.0620907	0.0326646	0.404792	20
	eQTLGen	MYO16-AS1	rs113515639	A	G	0.00472231	0.00124641	0.000151427	0.510211	20	eQTLGen	RAB25	rs2275073	C	A	-0.298721	0.136374	0.0284914	0.569516	20
	eQTLGen	LRRC37A16P	rs143007907	T	C	0.00739474	0.00195789	0.000158796	0.834081	20	eQTLGen	RRNAD1	rs3806418	G	C	0.117864	0.0536304	0.0279706	0.76322	20
	eQTLGen	DNAJC5	rs2427551	G	A	0.0369466	0.00978762	0.00016012	0.467875	19	eQTLGen	SLAMF1	rs11265461	C	T	0.195673	0.0720973	0.00664725	0.760288	20
	eQTLGen	SMCR8	rs3764405	T	C	0.036288	0.00962574	0.000163316	0.150755	20	eQTLGen	PPOX	rs12031437	G	C	0.201211	0.0623706	0.00125512	0.218958	20
	eQTLGen	AC090804.1	rs10767684	G	A	-0.010651	0.00282571	0.000163689	0.10698	20	eQTLGen	RP11-5K23.3	rs9427403	C	A	0.0522833	0.016878	0.00195021	0.368559	20
	eQTLGen	C10orf2	rs4919511	A	G	0.031055	0.00824968	0.000166958	0.129694	20	eQTLGen	FCRLA	rs57678166	C	T	0.185387	0.0818336	0.0234874	0.0652316	20
	eQTLGen	C6orf106	rs3800461	C	G	-0.0105995	0.0028289	0.000179059	0.276048	20	eQTLGen	ATP1B1	rs1358714	A	G	-0.0636672	0.0292882	0.0297191	0.581113	20
	eQTLGen	SCAF8	rs9375	C	T	-0.0243663	0.00650507	0.000179862	0.408332	20	eQTLGen	VAMP4	rs11590714	C	G	0.184774	0.0737423	0.0122218	0.320271	20
	eQTLGen	ATP6V0A2	rs11609591	A	T	-0.0316132	0.00845033	0.00018325	0.198914	20	eQTLGen	METTL13	rs2232818	A	G	0.0717864	0.024455	0.00333068	0.0423457	20
	eQTLGen	AP3D1	rs10413398	C	T	0.014829	0.00397045	0.00018783	0.726268	20	eQTLGen	PRDX6	rs12744267	G	A	-0.109176	0.0468409	0.0197645	0.00319098	20
	eQTLGen	DCTPP1	rs12373113	T	C	-0.0685388	0.0184265	0.000199565	0.833744	20	eQTLGen	RABGAP1L	rs7533430	A	G	-0.178229	0.0517052	0.000566792	0.0576297	20
	eQTLGen	TPRN	rs3922734	G	A	0.0391316	0.0105463	0.000206877	0.177374	20	eQTLGen	KIAA0040	rs1057302	G	A	-0.0401152	0.020165	0.0466633	0.0975105	20
	eQTLGen	FPR3	rs7245506	T	C	-0.0166277	0.00448421	0.000208849	0.11038	20	eQTLGen	RP11-318C24.2	rs10913128	C	A	-0.0609734	0.0236465	0.0099219	0.0760416	20
	eQTLGen	MTHFS	rs28434359	T	C	0.00917094	0.00247558	0.000211757	0.0798103	20	eQTLGen	ARPC5	rs2767304	G	A	0.0401492	0.0201995	0.046852	0.498088	20
	eQTLGen	MICB	rs7757162	A	G	0.00643091	0.00173645	0.000212662	0.0754423	20	eQTLGen	EDEM3	rs11808675	T	A	-0.140205	0.0469601	0.00283012	0.260366	20
	eQTLGen	L3MBTL2	rs4822004	T	G	-0.0111359	0.00301353	0.000219628	0.0844157	20	eQTLGen	CFH	rs203683	G	C	-0.255895	0.106591	0.0163632	0.455112	20
	eQTLGen	RP11-521C20.4	rs8041057	C	T	0.00600885	0.00162968	0.000226792	0.0647249	20	eQTLGen	DENND1B	rs16841912	C	G	0.261311	0.10297	0.0111572	0.513505	20
	eQTLGen	SEMA4G	rs3740490	C	G	-0.0381463	0.0103475	0.000227341	0.67742	20	eQTLGen	CSRP1	rs3753986	C	T	0.14735	0.0650851	0.0235767	0.406619	20
	eQTLGen	TSPY26P	rs17266770	T	C	-0.0402643	0.010942	0.000233424	0.406689	20	eQTLGen	NAV1	rs11582434	C	A	0.0794731	0.0398039	0.045867	0.282853	20
	eQTLGen	SH3GL1P3	rs150247517	A	G	0.00976149	0.00265946	0.0002421	0.119088	20	eQTLGen	IPO9	rs2494115	C	G	-0.230115	0.0817459	0.00487776	0.150525	20
	eQTLGen	CEP63	rs4498009	C	G	0.00466359	0.00127705	0.000260366	0.648645	20	eQTLGen	RP11-569A11.1	rs4950859	T	C	0.250841	0.0983805	0.0107814	0.98255	20
	eQTLGen	ANAPC13	rs4498009	C	G	0.00525551	0.00143953	0.000261364	0.597038	20	eQTLGen	PIK3C2B	rs11240750	T	C	-0.248651	0.0854829	0.00362838	0.00110313	20
	eQTLGen	TCTN2	rs11834492	C	T	-0.0186993	0.00512514	0.000263723	0.0698707	20	eQTLGen	MDM4	rs61817959	A	G	-0.306832	0.0836929	0.00024622	0.051378	20
	eQTLGen	PCM1	rs411531	A	G	0.00838356	0.00230004	0.000267436	0.0603542	20	eQTLGen	RP11-430C7.4	rs12027855	A	C	-0.155378	0.0673817	0.021114	0.63663	20
	eQTLGen	ZKSCAN4	rs7740487	G	C	0.015071	0.00413723	0.000269706	0.11075	20	eQTLGen	TMEM81	rs6692706	T	G	0.218921	0.0876615	0.0125126	0.172885	20
	eQTLGen	SMARCE1	rs8066541	G	A	-0.00477872	0.00131356	0.000274766	0.931499	20	eQTLGen	RBBP5	rs12142514	A	G	0.733203	0.232518	0.0016143	0.995807	20
	eQTLGen	GATAD1	rs78168358	T	G	-0.0218775	0.00602998	0.000285492	0.187285	20	eQTLGen	DSTYK	rs2836	C	A	0.0455794	0.0178026	0.0104593	0.0165067	20
	eQTLGen	VPS29	rs6606688	A	T	0.00964003	0.00266487	0.000297514	0.521504	20	eQTLGen	TMCC2	rs1668871	C	T	0.22641	0.0862914	0.00869595	0.342371	20
	eQTLGen	CAMK2G	rs17741873	T	G	0.0570907	0.0157915	0.000300025	0.779326	20	eQTLGen	CR1L	rs3085	G	A	-0.104208	0.0416541	0.0123585	0.850366	20
	eQTLGen	NEFM	rs12545967	G	T	-0.0293567	0.0081228	0.000301381	0.583666	20	eQTLGen	H3F3A	rs6678547	T	C	-0.0380882	0.0184963	0.0394721	0.807588	20
	eQTLGen	MLLT10P1	rs73108072	A	G	0.0098306	0.00272084	0.000302592	0.214193	20	eQTLGen	LIN9	rs10799347	G	A	-0.274784	0.122563	0.024962	0.868034	20
	eQTLGen	RP11-689B22.2	rs4964737	C	A	0.0277469	0.00769701	0.000312274	0.362514	20	eQTLGen	ITPKB-IT1	rs12568026	T	C	0.0712079	0.033869	0.0355139	0.0443993	20
	eQTLGen	CFLAR	rs7599484	C	T	0.0110273	0.00306762	0.000324702	0.123576	20	eQTLGen	ZNF678	rs3010186	G	A	-0.565445	0.24016	0.0185504	0.0153411	20
	eQTLGen	SBF1	rs76275199	A	G	-0.016005	0.0044543	0.000326691	0.204657	20	eQTLGen	JMJD4	rs3088389	A	G	0.0902111	0.0397573	0.0232657	0.000155558	20
	eQTLGen	ZNF771	rs7204270	T	C	-0.0611637	0.0171291	0.000355952	0.253278	20	eQTLGen	MRPL55	rs849749	C	T	0.13987	0.0697525	0.0449377	6.40249e-05	20
	eQTLGen	FLII	rs8074044	G	A	-0.0409778	0.0114828	0.000358849	0.278082	20	eQTLGen	TTC13	rs9431911	T	C	0.132255	0.0555383	0.0172503	0.247738	20
	eQTLGen	RP1-178F10.1	rs2273027	T	C	-0.0147377	0.00413587	0.000366098	0.201823	20	eQTLGen	GPR137B	rs7543562	A	G	-0.0801913	0.026652	0.00262252	0.645836	20
	eQTLGen	CTD-2373H9.6	rs35198972	A	G	-0.0380868	0.0106914	0.000367494	0.205097	20	eQTLGen	ERO1LB	rs1726627	T	C	0.120957	0.0512897	0.0183588	0.56048	20
	eQTLGen	CAB39	rs13413711	C	T	0.0202577	0.0056899	0.000370441	0.181991	20	eQTLGen	CHML	rs12038871	G	A	0.208834	0.0925724	0.0240774	0.404526	20
	eQTLGen	VASH1	rs8023040	T	G	-0.00351397	0.000987992	0.000375569	0.210412	20	eQTLGen	OPN3	rs584695	T	C	0.0624481	0.0302103	0.0387235	0.170146	20
	eQTLGen	RP11-809N8.4	rs11544310	G	A	-0.00960446	0.0027055	0.00038527	0.398823	20	eQTLGen	AKT3	rs67027895	T	C	-0.277664	0.11473	0.0155144	0.881372	20
	eQTLGen	KDM5A	rs579526	C	T	0.00922912	0.00260053	0.000386795	0.732105	20	eQTLGen	CNST	rs4654294	G	T	0.259627	0.0988107	0.00860091	0.207149	20
	eQTLGen	WLS	rs59129922	A	C	0.0054417	0.00153383	0.000388475	0.322459	20	eQTLGen	MYT1L	rs4853830	G	A	0.132141	0.0652043	0.0427068	0.801913	20
	eQTLGen	RYK	rs6772406	A	G	-0.0291758	0.00822904	0.000391912	0.904345	20	eQTLGen	COLEC11	rs2071639	A	C	-0.165545	0.0748592	0.027007	0.206049	20
	eQTLGen	CTSS	rs2867300	C	G	0.0094435	0.00266429	0.000393395	0.0947205	20	eQTLGen	TRIB2	rs77773048	A	G	-0.0968714	0.0451088	0.031753	0.840665	20
	eQTLGen	SH3D21	rs11576244	T	C	0.0542618	0.0153122	0.000394551	0.757788	20	eQTLGen	AC012065.7	rs10170028	A	G	0.0760891	0.0329705	0.0210104	0.430544	20
	eQTLGen	RBM23	rs2145541	T	C	-0.0101755	0.00287546	0.00040206	0.0869894	20	eQTLGen	ADCY3	rs62140562	C	G	-0.214828	0.0960518	0.0253138	0.116841	20
	eQTLGen	PIP4K2B	rs115327	C	T	0.0394344	0.0111561	0.000408133	0.111234	20	eQTLGen	EFR3B	rs7591899	A	G	0.548898	0.197336	0.00541009	0.00144145	20
	eQTLGen	RP11-283I3.6	rs579526	C	T	0.00666014	0.00188873	0.00042148	0.878457	20	eQTLGen	HADHA	rs2384361	T	C	0.0857207	0.0390287	0.0280668	0.0775436	20
	eQTLGen	RELT	rs11235746	G	T	-0.0102814	0.00291957	0.000429025	0.324837	20	eQTLGen	HADHB	rs12185726	G	A	-0.173578	0.0668907	0.00946034	0.874598	20
	eQTLGen	PHF13	rs11122103	T	C	0.0180855	0.00514341	0.000437675	0.269229	20	eQTLGen	EPT1	rs10190873	T	C	-0.274693	0.114428	0.0163699	0.115103	20
	eQTLGen	TET2	rs11729069	G	C	-0.0632054	0.0179882	0.000441885	0.130659	20	eQTLGen	ABHD1	rs2384573	A	C	-0.544191	0.146977	0.000213445	0.0119817	20
	eQTLGen	ZSCAN16	rs9468287	A	C	0.0182518	0.0052114	0.000461289	0.0668114	20	eQTLGen	ATRAID	rs2384575	C	T	-0.0695831	0.0345837	0.0442176	0.755489	20
	eQTLGen	RP11-488C13.6	rs1861425	C	T	-0.0071449	0.0020501	0.00049187	0.258494	20	eQTLGen	PLB1	rs11127158	C	A	0.0797099	0.0282605	0.00479425	0.523802	20
	eQTLGen	AC012363.7	rs2018962	C	A	0.0143677	0.00412346	0.000493258	0.0563976	20	eQTLGen	LBH	rs57667995	A	G	0.102401	0.0374262	0.0062176	0.953778	20
	eQTLGen	IDH1	rs59522113	G	T	0.0153684	0.00441437	0.000498732	0.0599155	20	eQTLGen	NLRC4	rs385076	T	C	-0.113591	0.0469958	0.0156472	0.517976	20
	eQTLGen	DPY19L3	rs2868085	T	C	0.0150653	0.00432991	0.00050263	0.613333	20	eQTLGen	CRIM1	rs10172196	A	G	-0.166311	0.0680128	0.0144737	0.169452	20
	eQTLGen	RP11-94L15.2	rs7219923	T	C	-0.00921241	0.00264962	0.000507283	0.0901879	20	eQTLGen	AC007401.2	rs10194100	C	T	-0.0806902	0.0297521	0.00668623	0.108095	20
	eQTLGen	GNG12-AS1	rs59129922	A	C	0.0170958	0.00491843	0.000509221	0.184905	20	eQTLGen	FEZ2	rs10180760	G	T	0.054577	0.0167949	0.00115558	0.0568987	20
	eQTLGen	GIMAP4	rs1916001	A	C	0.00764083	0.00220541	0.000531064	0.688465	11	eQTLGen	CYP1B1-AS1	rs232601	C	T	0.142844	0.0611719	0.0195365	0.00626245	20
	eQTLGen	KY	rs13076825	A	G	0.0239637	0.00692943	0.000543683	0.513179	20	eQTLGen	OXER1	rs2278583	T	C	-0.115445	0.0554134	0.0372205	0.0582406	20
	eQTLGen	C4orf32	rs60118647	T	G	-0.0087961	0.00254592	0.000550322	0.225646	20	eQTLGen	AC093609.1	rs62135413	C	T	0.123758	0.0370527	0.000837666	0.750449	20
	eQTLGen	EPHB1	rs4245903	G	A	0.0113532	0.00328761	0.000553694	0.405794	20	eQTLGen	ZFP36L2	rs7589428	G	A	-0.414335	0.156638	0.00816498	0.606302	20
	eQTLGen	IMMT	rs12475126	G	A	0.00561704	0.00163172	0.000576554	0.596912	20	eQTLGen	PLEKHH2	rs9309103	G	A	0.0662079	0.0263621	0.0120225	0.13845	20
	eQTLGen	LTBP4	rs2303728	T	G	-0.0131546	0.00382261	0.000579013	0.446959	20	eQTLGen	USP34	rs10496091	A	G	0.162074	0.0765087	0.0341436	0.611618	20
	eQTLGen	RP11-760H22.2	rs7003126	C	G	-0.0114356	0.00332522	0.000583728	0.14325	20	eQTLGen	AC007386.2	rs72816300	G	T	-0.335337	0.119891	0.00515756	0.182088	20
	eQTLGen	CTSK	rs2039590	G	A	0.00501593	0.00145964	0.000589464	0.174485	20	eQTLGen	AC097495.2	rs13428303	G	A	-0.185918	0.0716063	0.00942081	0.10897	20
	eQTLGen	RAB11B	rs36113035	T	C	0.0557141	0.0162539	0.000608644	0.101723	20	eQTLGen	GFPT1	rs6720415	A	G	-0.0600296	0.0226402	0.00801443	0.158959	20
	eQTLGen	DDX5	rs1991401	G	A	0.00555453	0.00162209	0.000616357	0.178346	20	eQTLGen	NFU1	rs4346430	A	G	-0.084579	0.041011	0.0391747	0.0302402	20
	eQTLGen	ITCH	rs1205344	A	G	-0.0169615	0.00495645	0.000621393	0.991123	20	eQTLGen	ALMS1P	rs13384756	T	C	0.0753096	0.035286	0.0328215	0.973584	20
	eQTLGen	RP11-318C24.2	rs10913128	C	A	-0.00653642	0.00191241	0.000631077	0.287382	20	eQTLGen	POLE4	rs2901639	C	A	-0.227414	0.109141	0.0371907	0.67128	20
	eQTLGen	PIP4K2C	rs7313599	G	A	0.0255971	0.00749336	0.000635558	0.653848	20	eQTLGen	VAMP5	rs10166612	G	A	-0.0581596	0.0293404	0.0474525	0.110781	20
	eQTLGen	NAPSB	rs35522855	G	A	-0.00353855	0.00103723	0.000645986	0.807668	20	eQTLGen	C2orf68	rs2118402	G	A	-0.243089	0.116596	0.03708	0.298838	20
	eQTLGen	KNDC1	rs11595788	A	T	0.0113011	0.00331306	0.000647053	0.90544	20	eQTLGen	SFTPB	rs62163092	T	C	-0.194413	0.0924371	0.0354491	0.825458	20
	eQTLGen	RP4-756G23.5	rs85220	G	T	-0.0131957	0.00387004	0.000650362	0.143361	20	eQTLGen	CD8B	rs2367377	G	T	0.471035	0.203099	0.0203821	0.400516	20
	eQTLGen	ST7L	rs10745330	T	C	0.00625767	0.00183805	0.000662822	0.322745	20	eQTLGen	LONRF2	rs11123823	A	G	-0.291155	0.0979017	0.00293989	0.474286	20
	eQTLGen	MFN1	rs13089906	C	T	0.00792814	0.00233459	0.000683916	0.487434	20	eQTLGen	RNF149	rs12991475	G	A	-0.222919	0.1	0.0258014	0.732417	20
	eQTLGen	CYP2S1	rs12977498	G	A	-0.00646147	0.00190325	0.000686378	0.120295	20	eQTLGen	RFX8	rs11680478	C	T	-0.213933	0.106555	0.044672	0.299413	20
	eQTLGen	AC074138.3	rs3108191	A	C	-0.0387978	0.0114335	0.000690454	0.182845	20	eQTLGen	MAP4K4	rs6733355	G	A	0.717086	0.239164	0.00271489	0.596842	20
	eQTLGen	ARAP1	rs342322	A	G	-0.050691	0.0149693	0.000708351	0.0614298	20	eQTLGen	FLJ20373	rs7594775	C	T	0.32153	0.0964355	0.00085563	0.458443	20
	eQTLGen	HIC1	rs9901806	C	T	-0.0516953	0.0153049	0.000730938	0.0888817	20	eQTLGen	IL1R2	rs35252180	A	G	-0.102613	0.0356954	0.00404425	0.203324	20
	eQTLGen	NDN	rs28706770	G	A	-0.00784062	0.00232218	0.000734379	0.275534	20	eQTLGen	MIR4772	rs6543133	T	A	-0.0869188	0.0323796	0.0072667	0.0116311	20
	eQTLGen	JMJD1C	rs9919429	G	A	-0.0658002	0.0195172	0.000747858	0.454542	20	eQTLGen	AC007278.2	rs10206291	C	T	-0.0519569	0.0191908	0.00678168	0.0028449	20
	eQTLGen	RPS8	rs16832210	G	A	-0.007431	0.0022054	0.00075315	0.710976	20	eQTLGen	IL18RAP	rs6734762	T	C	-0.0383509	0.0136913	0.00509271	0.00278528	20
	eQTLGen	RP3-370M22.8	rs2267423	G	A	-0.00579158	0.00172193	0.000769832	0.128559	20	eQTLGen	AC007278.3	rs13021177	G	A	-0.0292467	0.0106058	0.00582266	0.0328281	20
	eQTLGen	UROD	rs12749939	T	C	-0.0075905	0.00225862	0.000777516	0.255129	20	eQTLGen	MRPS9	rs56067963	A	G	0.100265	0.0249142	5.71196e-05	0.283218	20
	eQTLGen	DTX3L	rs6796228	C	T	-0.0166116	0.00494928	0.000789702	0.830728	20	eQTLGen	RANBP2	rs826565	C	T	0.206678	0.102037	0.042814	0.430683	20
	eQTLGen	MRPS35	rs1127787	A	G	-0.0167754	0.00500666	0.000806326	0.157513	20	eQTLGen	BCL2L11	rs113135335	G	T	0.252892	0.106784	0.0178726	0.0397887	20
	eQTLGen	POLG2	rs1991401	G	A	-0.0170209	0.00508483	0.000815788	0.32422	11	eQTLGen	AC108463.2	rs67816163	G	A	-0.097861	0.0435333	0.0245788	0.552686	20
	eQTLGen	UBA7	rs7374277	T	C	-0.00500477	0.00149539	0.00081748	0.17429	20	eQTLGen	MERTK	rs55812028	T	C	0.0467061	0.0203336	0.0216197	0.308761	20
	eQTLGen	PYGB	rs11699953	G	C	0.00388631	0.0011622	0.000826046	0.233846	20	eQTLGen	POLR1B	rs10169290	G	C	0.0621215	0.0266785	0.0198843	0.0347252	20
	eQTLGen	SH3PXD2A	rs10786772	A	G	-0.0127907	0.0038285	0.000834996	0.651794	20	eQTLGen	CHCHD5	rs6542066	C	G	0.226009	0.101466	0.025919	0.221567	20
	eQTLGen	AKD1	rs7757895	C	T	-0.00982664	0.00294191	0.000837115	0.323388	20	eQTLGen	AC012442.5	rs71414681	T	C	0.147875	0.074821	0.0481117	0.0685569	20
	eQTLGen	RFTN2	rs7603283	G	A	-0.0254685	0.00763363	0.000848839	0.342852	20	eQTLGen	IL1RN	rs72950883	T	C	-0.191602	0.0839991	0.0225487	0.434231	20
	eQTLGen	RBBP5	rs12142514	A	G	0.0654486	0.0196173	0.000849105	0.0937176	20	eQTLGen	AC104653.1	rs113162983	C	A	-0.107796	0.0480022	0.0247262	0.013506	20
	eQTLGen	METTL8	rs11691073	C	T	-0.0122115	0.00366065	0.000850299	0.302837	20	eQTLGen	PTPN4	rs13000543	T	C	0.206246	0.103334	0.045944	0.138953	20
	eQTLGen	GNL3	rs2590838	A	G	0.0214651	0.00643594	0.000852392	0.798043	20	eQTLGen	AC079776.7	rs6431124	A	G	0.144739	0.0595504	0.0150771	0.113666	20
	eQTLGen	RANGAP1	rs55658582	G	A	0.0288765	0.00866146	0.000856345	0.251775	20	eQTLGen	PTPN18	rs72854961	G	A	-0.263683	0.130244	0.0429145	0.0742104	20
	eQTLGen	P2RY2	rs10898903	A	C	-0.0108417	0.00325688	0.000872065	0.134018	20	eQTLGen	AC016725.4	rs1984559	G	A	0.247321	0.0808901	0.002232	0.103911	20
	eQTLGen	RP3-410C9.1	rs845787	T	C	-0.0320931	0.00965461	0.000886972	0.175154	20	eQTLGen	CCNT2	rs4953937	A	T	-0.112298	0.0372501	0.00257233	0.199154	20
	eQTLGen	C10orf11	rs7078507	A	G	-0.00502571	0.00151249	0.000891174	0.380363	20	eQTLGen	AC011893.3	rs6719488	G	T	-0.0274655	0.0122632	0.0251122	0.39348	20
	eQTLGen	ADD3	rs11194981	C	T	0.0111068	0.0033481	0.00090877	0.117293	20	eQTLGen	MCM6	rs632632	C	T	-0.0534578	0.0226074	0.0180485	0.282495	20
	eQTLGen	C5orf4	rs3867430	A	T	0.00608025	0.0018337	0.000913711	0.839263	20	eQTLGen	LYPD6B	rs16826443	C	G	-0.105745	0.0461464	0.0219345	0.962299	20
	eQTLGen	ZC3H15	rs4666694	T	G	-0.0389653	0.0117677	0.000928962	0.250325	20	eQTLGen	NEB	rs4303715	C	T	0.169684	0.0797315	0.0333207	0.0609169	20
	eQTLGen	RP11-800A3.4	rs10898903	A	C	-0.00684237	0.00206705	0.000932252	0.163603	20	eQTLGen	TANK	rs10930013	A	G	-0.0747041	0.0359158	0.0375275	0.740141	20
	eQTLGen	MBOAT4	rs7844812	A	G	-0.0190224	0.00577068	0.00097935	0.0772699	20	eQTLGen	AC009299.3	rs11678980	A	G	-0.0337574	0.0152374	0.0267309	0.156474	20
	eQTLGen	GP1BA	rs67059207	C	T	-0.0401782	0.012218	0.00100748	0.580818	20	eQTLGen	STK39	rs10930310	A	G	-0.0717046	0.027729	0.00971224	0.133428	20
	eQTLGen	RPS27L	rs12899931	C	T	0.0328126	0.00997949	0.00100901	0.280349	20	eQTLGen	BBS5	rs4260206	A	C	-0.416538	0.204976	0.0421404	0.732849	20
	eQTLGen	CYB5A	rs12458414	C	T	0.0154262	0.00471536	0.00106987	0.429175	20	eQTLGen	KLHL23	rs12995683	A	G	-0.23502	0.11568	0.0421906	0.59586	20
	eQTLGen	EFHA2	rs62502366	A	G	-0.0270556	0.00827083	0.00107088	0.0855338	20	eQTLGen	METAP1D	rs11673986	T	C	-0.273741	0.0978981	0.00517104	0.543481	20
	eQTLGen	CYP2F1P	rs12052092	A	T	0.0110375	0.00337466	0.00107282	0.311086	20	eQTLGen	RBM45	rs2366366	G	A	-0.180147	0.0723354	0.0127586	0.790501	20
	eQTLGen	FBXO18	rs684557	C	G	-0.00939177	0.00288006	0.00111035	0.699207	20	eQTLGen	PLEKHA3	rs13026251	T	C	-0.101886	0.0489717	0.0374784	0.519483	20
	eQTLGen	RP11-53B2.2	rs7240182	T	C	-0.00394787	0.00121171	0.00112157	0.12052	20	eQTLGen	ITGAV	rs10174098	G	A	0.113187	0.0575593	0.0492478	0.00463484	20
	eQTLGen	CCR7	rs9894823	C	T	0.0361591	0.0111042	0.00112858	0.688504	20	eQTLGen	TMEM194B	rs7574871	G	A	-0.078895	0.0381516	0.0386461	0.369561	20
	eQTLGen	UBOX5	rs2422859	G	T	-0.0120777	0.00371018	0.0011328	0.492186	20	eQTLGen	NABP1	rs6757799	T	C	0.269067	0.131498	0.0407398	0.172782	20
	eQTLGen	ALPK1	rs11939362	A	G	0.0102117	0.00313961	0.00114377	0.550392	20	eQTLGen	AC079767.4	rs35707495	T	C	-0.0529141	0.0217899	0.0151665	0.375409	20
	eQTLGen	ZNF585A	rs112210395	T	C	0.0214514	0.00660392	0.00116103	0.111067	20	eQTLGen	IDH1	rs59522113	G	T	-0.17785	0.0607377	0.00340968	0.39962	20
	eQTLGen	AP1B1	rs3788412	C	T	-0.0181418	0.00559503	0.00118489	0.372097	20	eQTLGen	SLC23A3	rs10170244	G	A	0.0575323	0.027799	0.0384916	0.371477	20
	eQTLGen	CALCRL	rs8176580	C	T	-0.0146678	0.00453494	0.00121901	0.260566	20	eQTLGen	CNPPD1	rs1127101	A	G	-0.124654	0.0602241	0.0384676	0.29534	20
	eQTLGen	GPBP1	rs1862174	T	C	0.016938	0.00524219	0.00123316	0.12365	20	eQTLGen	IRS1	rs13018683	T	A	-0.10464	0.0508002	0.0394139	0.906504	20
	eQTLGen	HEATR3	rs7186889	G	A	0.004571	0.00141588	0.00124496	0.130579	20	eQTLGen	AC097662.2	rs139111670	T	C	-0.0618448	0.025659	0.0159413	0.662333	20
	eQTLGen	IDUA	rs11724804	A	G	0.00986493	0.00306066	0.00126796	0.182507	20	eQTLGen	AC104634.3	rs10165533	C	A	-0.0904048	0.0373272	0.0154373	0.140181	20
	eQTLGen	XPO1	rs2694623	T	C	-0.059246	0.0183966	0.00127976	0.351923	20	eQTLGen	COL6A3	rs2173157	G	C	-0.121842	0.0588327	0.0383605	0.209785	20
	eQTLGen	RAB4B	rs12151282	C	T	0.0133728	0.00415472	0.00128769	0.235239	20	eQTLGen	SEPT2	rs35533015	A	G	0.0499065	0.0155869	0.00136559	0.547404	20
	eQTLGen	IDO1	rs7820268	T	C	0.0100986	0.0031405	0.00130164	0.509369	20	eQTLGen	AC005104.3	rs35533015	A	G	0.12715	0.0406777	0.00177324	0.265134	20
	eQTLGen	KLF9	rs35098932	C	T	-0.0182658	0.00568084	0.00130288	0.229629	20	eQTLGen	SUMF1	rs4685744	T	C	0.0491332	0.021149	0.0201686	0.166189	20
	eQTLGen	CTD-2373H9.5	rs4789864	T	C	-0.0254953	0.00793025	0.0013047	0.0517071	20	eQTLGen	ITPR1	rs2322800	A	G	0.123755	0.0468305	0.0082267	0.0946045	20
	eQTLGen	SEC14L3	rs5749105	G	T	-0.0104083	0.0032411	0.00132118	0.700094	20	eQTLGen	ARL8B	rs11710404	G	A	0.116756	0.050661	0.0211856	0.0648618	20
	eQTLGen	PRR24	rs1035388	A	G	0.00641904	0.00199966	0.00132704	0.770782	20	eQTLGen	TATDN2	rs164939	G	C	-0.0892184	0.0392088	0.0228778	0.00139334	20
	eQTLGen	BIN1	rs11682128	A	G	-0.00449485	0.00140048	0.00132967	0.582225	20	eQTLGen	LINC00852	rs2072578	C	T	0.0652377	0.0332469	0.0497374	0.258824	20
	eQTLGen	GIGYF1	rs506597	A	G	0.0137353	0.00430678	0.00142656	0.260775	20	eQTLGen	SYN2	rs310766	A	G	-0.131072	0.0654798	0.0453157	0.265051	20
	eQTLGen	NTN5	rs681343	T	C	0.0121734	0.0038213	0.00144424	0.0985466	20	eQTLGen	CRIP1P1	rs6442323	A	G	-0.0415116	0.0205639	0.0435219	0.266674	20
	eQTLGen	TRAM1	rs34270993	G	C	0.0134911	0.00423512	0.00144494	0.256235	15	eQTLGen	SH3BP5	rs826424	T	G	0.250314	0.10715	0.0194856	0.0853025	20
	eQTLGen	REM2	rs1142013	G	C	0.013879	0.00436204	0.00146378	0.635945	20	eQTLGen	GLB1	rs11717007	C	A	-0.218287	0.0606135	0.00031665	0.00769333	20
	eQTLGen	FAM120A	rs564	C	T	-0.0344306	0.0108263	0.00147131	0.256209	20	eQTLGen	PLCD1	rs9842880	C	G	-0.121774	0.0521818	0.0196143	0.391234	20
	eQTLGen	DHX8	rs4792996	A	G	-0.019515	0.00614657	0.00149863	0.0852918	20	eQTLGen	CTNNB1	rs1722846	T	C	0.0902824	0.0407595	0.0267598	0.480879	20
	eQTLGen	MIB1	rs14062	A	G	-0.0158426	0.00499477	0.00151473	0.701357	20	eQTLGen	CCDC13	rs1871121	T	A	0.161993	0.057703	0.00499492	0.247403	20
	eQTLGen	NDUFA13	rs11085264	G	A	0.0196326	0.00619986	0.00154225	0.521056	20	eQTLGen	CCDC13-AS1	rs12493321	A	T	0.0710201	0.0290982	0.0146587	0.195626	20
	eQTLGen	XKR9	rs34270993	G	C	0.0166931	0.00527585	0.00155589	0.696939	10	eQTLGen	RP11-70C1.1	rs12488174	A	G	0.0611639	0.022042	0.00552219	0.293744	20
	eQTLGen	PHB	rs6917	A	G	0.02924	0.00924366	0.00156018	0.0624208	20	eQTLGen	ABHD5	rs55659203	G	A	-0.13431	0.0671187	0.0453831	0.0117268	20
	eQTLGen	NAPSA	rs28514894	C	T	-0.0133645	0.00422926	0.00157762	0.310112	20	eQTLGen	COL7A1	rs6446277	A	G	-0.646869	0.198287	0.00110519	0.0850989	20
	eQTLGen	BAMBI	rs1775909	G	C	-0.00756505	0.00240041	0.00162401	0.857956	20	eQTLGen	LAMB2	rs78075599	T	G	0.128509	0.0640742	0.0448962	0.391111	20
	eQTLGen	IMPA1	rs2991003	C	G	-0.00596944	0.00189442	0.00162677	0.309578	20	eQTLGen	C3orf62	rs6796147	G	C	-0.230973	0.115085	0.044753	0.00746231	20
	eQTLGen	RPS10	rs7775635	G	A	0.0108035	0.00342984	0.00163354	0.773113	20	eQTLGen	GPX1	rs11130203	A	G	0.36198	0.102314	0.000403249	0.886602	20
	eQTLGen	ARVCF	rs165599	G	A	-0.0229857	0.00729948	0.0016386	0.0542414	20	eQTLGen	TCTA	rs2177268	T	A	-0.271348	0.135998	0.0460168	0.0521765	20
	eQTLGen	TESC	rs11838192	A	G	-0.00973103	0.00309495	0.00166564	0.150535	20	eQTLGen	AMT	rs3448	T	C	-0.053264	0.0265528	0.0448601	0.0953131	20
	eQTLGen	UBOX5-AS1	rs866494	A	G	-0.0104622	0.00332756	0.00166589	0.119437	20	eQTLGen	DAG1	rs2878298	C	T	-0.274623	0.133983	0.0403957	0.3143	20
	eQTLGen	PRSS16	rs36034627	T	G	0.0102372	0.00326218	0.00170028	0.056459	20	eQTLGen	APEH	rs11718165	G	A	-0.123057	0.0361848	0.000671919	0.519978	20
	eQTLGen	RBBP8	rs8095237	T	A	0.0075664	0.00241275	0.00171263	0.249005	20	eQTLGen	UBA7	rs7374277	T	C	-0.0398095	0.019231	0.038446	0.0708613	20
	eQTLGen	YJEFN3	rs2905433	T	C	-0.0148103	0.00473058	0.00174361	0.652231	20	eQTLGen	TUSC2	rs2298952	G	A	0.404559	0.169282	0.0168548	0.937388	20
	eQTLGen	CCDC171	rs276452	T	G	-0.0169004	0.00539892	0.00174607	0.07096	20	eQTLGen	POC1A	rs352150	G	A	-0.120334	0.0482533	0.0126385	0.270721	20
	eQTLGen	NCF2	rs10797890	T	C	0.0189357	0.00605868	0.0017757	0.188345	20	eQTLGen	ASB14	rs6805497	A	G	0.198351	0.0954747	0.0377528	0.494706	20
	eQTLGen	ADAMTS2	rs255027	A	G	0.0173328	0.00557364	0.00187231	0.433861	20	eQTLGen	PDE12	rs13076213	A	G	-0.214679	0.0903887	0.0175457	0.0748458	20
	eQTLGen	PCID2	rs7335409	T	C	-0.0253477	0.00815126	0.00187302	0.267993	20	eQTLGen	SLMAP	rs9311659	C	T	-0.238166	0.103108	0.0208958	0.0098332	20
	eQTLGen	FAM213B	rs55658746	C	T	0.00701243	0.0022564	0.00188493	0.142011	20	eQTLGen	FLNB-AS1	rs2362902	C	A	0.0964875	0.0402033	0.0163956	0.303316	20
	eQTLGen	IGF2R	rs6455672	A	G	0.0348947	0.0112294	0.00188711	0.139386	20	eQTLGen	GPR27	rs7634474	A	G	-0.11477	0.0528144	0.0297748	0.245092	20
	eQTLGen	ARGLU1	rs61965347	A	C	0.0328092	0.0105925	0.00195235	0.539427	20	eQTLGen	DHFRL1	rs7432837	C	T	-0.175773	0.0866346	0.042468	0.188626	20
	eQTLGen	CDHR3	rs11771868	A	G	0.025481	0.00822804	0.00195586	0.0729314	20	eQTLGen	CLDND1	rs1461161	T	C	-0.246208	0.112676	0.0288821	0.0485669	20
	eQTLGen	SPCS1	rs2289247	A	G	-0.0141752	0.00457786	0.0019584	0.247894	20	eQTLGen	IMPG2	rs4580527	A	C	-0.124247	0.0557434	0.0258195	0.28726	20
	eQTLGen	NDFIP1	rs12655443	C	A	-0.0114634	0.00370264	0.00196148	0.371138	20	eQTLGen	SENP7	rs7631506	A	C	-0.0480262	0.021327	0.0243291	0.287647	20
	eQTLGen	CFH	rs203683	G	C	-0.0272724	0.0088111	0.00196659	0.179416	20	eQTLGen	TRMT10C	rs9825208	T	G	-0.454845	0.207389	0.0282932	0.330016	20
	eQTLGen	C1orf198	rs6699891	T	C	-0.0129417	0.0041865	0.0019929	0.138985	20	eQTLGen	PCNP	rs9290441	T	G	0.221991	0.112797	0.0490615	0.104093	20
	eQTLGen	TAF1A	rs34851670	G	A	-0.0136506	0.00441812	0.00200369	0.497627	20	eQTLGen	PDCL3P4	rs4289325	T	C	-0.184426	0.0936603	0.0489427	0.090364	20
	eQTLGen	FAM131B	rs13232480	T	C	-0.0203904	0.00660062	0.0020072	0.80146	16	eQTLGen	CEP97	rs9845802	G	T	0.188087	0.088967	0.0345051	0.0631212	20
	eQTLGen	DENND6B	rs62241228	C	T	0.00938933	0.00303968	0.00200886	0.070635	20	eQTLGen	KIAA1524	rs73850559	A	G	0.0952051	0.047125	0.0433555	0.0998195	20
	eQTLGen	KIF13A	rs2876471	A	G	-0.0163928	0.00531171	0.00202763	0.0769125	20	eQTLGen	RP11-572M11.4	rs2293560	C	T	-0.0670911	0.0310237	0.030574	0.372495	20
	eQTLGen	FCRL3	rs7528684	G	A	-0.00372537	0.00120718	0.00202866	0.403491	20	eQTLGen	RP11-553L6.2	rs7610054	G	A	-0.134179	0.0610747	0.0280231	0.543105	20
	eQTLGen	TSSK6	rs77254326	G	T	0.018656	0.0060537	0.00205793	0.760781	20	eQTLGen	TIGIT	rs62265703	G	A	0.128428	0.0403499	0.00145829	0.855889	20
	eQTLGen	FAM13A-AS1	rs2924936	A	G	-0.0106541	0.00346241	0.00209034	0.348791	20	eQTLGen	SEC22A	rs7642344	G	A	0.150964	0.0680936	0.0266231	0.0403207	20
	eQTLGen	ANO10	rs10461015	G	A	-0.0165581	0.00538176	0.00209297	0.536212	20	eQTLGen	KALRN	rs13069961	G	A	-0.16464	0.0766765	0.0317765	0.57347	20
	eQTLGen	CACUL1	rs4751669	C	T	-0.0122439	0.00398163	0.00210437	0.919119	20	eQTLGen	TPRA1	rs62264113	A	G	-0.108735	0.0371043	0.00338404	0.34853	20
	eQTLGen	GLT8D1	rs6445535	C	T	0.0234134	0.00763375	0.00216154	0.676236	20	eQTLGen	PODXL2	rs78031583	T	C	-0.1069	0.0503615	0.0337831	0.155428	20
	eQTLGen	HIST1H2BC	rs1935234	T	C	0.0353146	0.0115143	0.00216209	0.396958	20	eQTLGen	ABTB1	rs9859117	C	G	-0.0498381	0.023666	0.0352135	0.432896	20
	eQTLGen	RP11-325P15.3	rs594655	T	G	-0.00358047	0.00116759	0.00216552	0.393652	20	eQTLGen	EEFSEC	rs6414310	T	A	0.160715	0.0784174	0.0404155	0.47707	20
	eQTLGen	TNPO1	rs4704043	C	T	-0.0278037	0.00906873	0.00217023	0.0538495	20	eQTLGen	RPN1	rs34198449	A	G	0.125059	0.0484162	0.00979436	0.0115673	20
	eQTLGen	CD37	rs10412811	A	G	0.00803382	0.00262166	0.00218107	0.424527	20	eQTLGen	POU5F1P6	rs9852825	C	G	0.0417556	0.0185961	0.0247427	0.0235653	20
	eQTLGen	RP11-325P15.1	rs594655	T	G	-0.00354546	0.00115747	0.00219041	0.51615	20	eQTLGen	RAB7A	rs9852825	C	G	-0.215398	0.0968048	0.0260764	0.0584449	20
	eQTLGen	HORMAD1	rs11587444	G	A	0.0109384	0.00358082	0.00225268	0.0817967	20	eQTLGen	RP11-723O4.9	rs6764681	G	C	0.0498661	0.0203398	0.0142203	0.0231844	20
	eQTLGen	MYSM1	rs11207303	A	G	0.0324364	0.0106211	0.00225851	0.237544	20	eQTLGen	RP11-723O4.2	rs6764681	G	C	0.175344	0.0721362	0.015068	0.0133284	20
	eQTLGen	NDST2	rs11000785	T	C	0.00993508	0.00325834	0.00229512	0.155711	20	eQTLGen	ACAD9	rs16851801	A	G	-0.0475151	0.024182	0.0494269	0.433196	20
	eQTLGen	AC093690.1	rs1038693	A	G	0.00868606	0.00284894	0.00229699	0.666865	20	eQTLGen	CPNE4	rs13077768	G	A	-0.395686	0.163932	0.0157903	0.590624	20
	eQTLGen	PPM1B	rs6735310	A	C	-0.0340079	0.0111564	0.00230144	0.860691	20	eQTLGen	SLC35G2	rs9835096	T	C	-0.356236	0.180625	0.048582	0.717296	20
	eQTLGen	KAT8	rs59735493	A	G	0.0120661	0.00396083	0.00231625	0.0730183	20	eQTLGen	RP11-85F14.5	rs12633073	G	A	0.0352143	0.0177498	0.0472642	0.127814	20
	eQTLGen	RHOBTB3	rs76576394	A	C	-0.0296486	0.00973317	0.00231799	0.221415	15	eQTLGen	ACPL2	rs2292404	G	A	0.039622	0.0187821	0.0348957	0.896233	20
	eQTLGen	RP11-367J7.2	rs7528684	G	A	-0.00724286	0.00238103	0.00235089	0.832481	20	eQTLGen	GK5	rs11926898	C	T	-0.164847	0.0730005	0.0239355	0.654488	20
	eQTLGen	RP11-351I24.1	rs12419064	G	A	-0.0201263	0.00661816	0.00235733	0.0610397	20	eQTLGen	TRPC1	rs7628728	G	C	-0.260623	0.102	0.0106144	0.121338	20
	eQTLGen	GSDMB	rs12936231	C	G	0.00317283	0.00104424	0.00237829	0.0831457	20	eQTLGen	CCNL1	rs57322659	T	A	0.146816	0.0374746	8.93774e-05	0.993461	20
	eQTLGen	ORMDL3	rs12936231	C	G	0.00361115	0.00118865	0.00238127	0.132388	20	eQTLGen	KRT18P34	rs12632525	A	C	-0.391857	0.107179	0.000256082	0.0339738	20
	eQTLGen	TFIP11	rs12628373	A	G	0.00393594	0.00129558	0.0023818	0.168767	20	eQTLGen	RP11-550I24.2	rs35217153	C	T	0.127213	0.037672	0.000733207	0.190497	20
	eQTLGen	RALA	rs12701755	T	C	0.014734	0.00485734	0.00241866	0.174887	20	eQTLGen	SMC4	rs55731730	C	T	-0.1226	0.0622263	0.0488118	0.755706	20
	eQTLGen	ARRB1	rs11236416	T	C	0.0116362	0.0038427	0.00246076	0.473478	20	eQTLGen	PPM1L	rs17826376	T	C	0.0929477	0.0417411	0.0259629	0.55056	20
	eQTLGen	AKR7A2	rs2227295	A	G	0.012309	0.00406498	0.00246135	0.0620286	20	eQTLGen	PP13439	rs4389507	C	T	-0.0386418	0.0174369	0.0266849	0.0357084	20
	eQTLGen	MECOM	rs6444842	G	A	0.035384	0.0117127	0.00251956	0.230219	20	eQTLGen	RP11-408H1.3	rs234041	T	C	-0.0628093	0.0241727	0.00936727	0.61001	20
	eQTLGen	ICAM1	rs281437	T	C	-0.0159242	0.00527405	0.00253316	0.145393	20	eQTLGen	MCCC1	rs6443851	A	G	-0.107402	0.0461137	0.0198557	0.267396	20
	eQTLGen	CTB-113P19.3	rs919263	C	T	0.00593233	0.0019712	0.00261672	0.396602	20	eQTLGen	AP2M1	rs73185743	T	C	-0.0943953	0.0471812	0.045425	0.432037	20
	eQTLGen	TOP2B	rs12631825	G	A	0.0224035	0.0074503	0.00263789	0.92363	20	eQTLGen	PSMD2	rs13062950	T	G	-0.092895	0.0397988	0.0195896	0.0179795	20
	eQTLGen	ROM1	rs7124057	G	A	-0.0262703	0.00874005	0.00264938	0.39636	20	eQTLGen	VPS8	rs59264451	A	G	-0.0859437	0.043087	0.0460803	0.0112281	20
	eQTLGen	KCNC3	rs676314	G	A	0.0293801	0.0097779	0.00265802	0.833495	20	eQTLGen	EIF4A2	rs3900626	T	C	-0.261254	0.115868	0.0241484	0.16376	20
	eQTLGen	ULK4	rs1615243	C	T	-0.00440743	0.00146958	0.00270777	0.448494	4	eQTLGen	ATP13A4	rs12696669	A	C	0.105309	0.0421066	0.0123841	0.208803	20
	eQTLGen	TLE4	rs4355856	C	T	-0.0190425	0.00635495	0.00273112	0.246556	20	eQTLGen	RP11-175P19.2	rs7618541	T	C	-0.0485661	0.0182489	0.00778353	0.322424	20
	eQTLGen	TSPYL5	rs80222081	T	C	0.0125099	0.0041785	0.00275456	0.59719	15	eQTLGen	AC091633.3	rs3755728	C	A	0.0868616	0.0423114	0.0400811	0.960765	20
	eQTLGen	GAS2L1	rs174760	G	C	-0.0224462	0.00749974	0.00276311	0.0669978	20	eQTLGen	ADD1	rs6819310	C	T	-0.352917	0.0766013	4.08142e-06	0.336728	20
	eQTLGen	CPSF4	rs6974831	G	A	-0.0221182	0.00739127	0.00276727	0.214559	20	eQTLGen	MFSD10	rs17833250	C	G	0.327269	0.0704515	3.39559e-06	0.236926	20
	eQTLGen	SEH1L	rs6505773	A	G	-0.02053	0.00686306	0.00277724	0.502598	20	eQTLGen	NOP14	rs1024323	T	C	0.337121	0.111411	0.00247883	0.00543369	20
	eQTLGen	CTC-490E21.10	rs3733829	G	A	0.0117175	0.00391884	0.00278938	0.232589	20	eQTLGen	GRK4	rs2471338	G	T	0.104053	0.0314335	0.000932131	0.000212683	20
	eQTLGen	SCRG1	rs4146857	T	A	0.0324391	0.0108638	0.00282672	0.309058	20	eQTLGen	HTT-AS1	rs2857847	G	A	0.0392876	0.0186025	0.0346904	0.0173411	20
	eQTLGen	AKR7A3	rs2227295	A	G	0.0230499	0.00773312	0.00287617	0.196517	17	eQTLGen	AFAP1	rs62290601	A	T	-0.0413121	0.0129942	0.00147644	0.936976	20
	eQTLGen	LAMA5	rs2427289	T	C	-0.0119219	0.00400217	0.00289325	0.366663	20	eQTLGen	RP11-448G15.3	rs10939702	T	G	0.0530411	0.0230881	0.0215994	0.795048	20
	eQTLGen	GINS1	rs6076343	C	T	0.0592436	0.0198945	0.00290235	0.399313	20	eQTLGen	PI4K2B	rs2302565	G	A	0.429303	0.132923	0.00123921	0.72248	20
	eQTLGen	TMEM170B	rs519140	C	T	0.00984666	0.00331655	0.00298825	0.196825	20	eQTLGen	RP11-293A21.1	rs9790789	A	C	0.0529337	0.0264596	0.0454408	0.0712796	20
	eQTLGen	CSGALNACT2	rs11238485	A	G	-0.0145591	0.00490513	0.00299615	0.80878	20	eQTLGen	RP11-399D2.1	rs4376169	T	C	-0.0697537	0.0218055	0.00137954	0.401545	20
	eQTLGen	RPL31P11	rs61804205	C	T	0.0292909	0.009877	0.00302123	0.133405	20	eQTLGen	KLF3	rs4833087	A	C	0.506868	0.188377	0.00712984	0.118877	20
	eQTLGen	ATL3	rs72932267	A	T	0.0132514	0.0044696	0.00302895	0.265893	20	eQTLGen	RBM47	rs13140113	A	G	0.108206	0.0535993	0.0435087	0.618923	20
	eQTLGen	RASGEF1A	rs10899781	A	T	-0.0291988	0.00985348	0.00304365	0.505186	20	eQTLGen	NSUN7	rs35242625	G	C	0.0615108	0.0303929	0.042985	0.946682	20
	eQTLGen	HOOK1	rs76210580	A	G	0.0111199	0.00375428	0.0030572	0.433885	20	eQTLGen	RP11-632F7.1	rs2573187	T	C	0.0761216	0.0378006	0.0440336	0.120568	20
	eQTLGen	ILF3-AS1	rs79169271	G	A	-0.00618977	0.00208992	0.00305917	0.0784551	20	eQTLGen	SLC30A9	rs139876401	G	A	-0.125702	0.0510515	0.0138061	0.305087	20
	eQTLGen	AC008537.1	rs3776611	T	C	0.0114375	0.00386559	0.00308837	0.215862	20	eQTLGen	ATP8A1	rs922154	C	T	-0.135638	0.0570708	0.0174702	0.47571	20
	eQTLGen	TSPO	rs739092	T	C	0.00984164	0.00332664	0.00309203	0.342062	20	eQTLGen	COMMD8	rs6858440	G	A	0.193013	0.0948707	0.0419024	0.117268	20
	eQTLGen	RBM34	rs66533903	C	A	0.0456924	0.015463	0.00312718	0.641765	20	eQTLGen	CORIN	rs12651301	A	G	0.0519526	0.0252709	0.0397993	0.375682	20
	eQTLGen	FGD5-AS1	rs1142981	C	T	0.00397194	0.00134636	0.00317627	0.597245	20	eQTLGen	RP11-121C2.2	rs28460483	A	G	0.0256259	0.0125011	0.0403752	0.396542	20
	eQTLGen	KCNJ15	rs2186344	T	C	-0.00521858	0.00177084	0.00320922	0.752882	20	eQTLGen	NFXL1	rs6858440	G	A	0.0217295	0.0105645	0.039701	0.230066	20
	eQTLGen	NBL1	rs10917493	T	G	-0.00563111	0.00191359	0.00325375	0.0661536	20	eQTLGen	CNGA1	rs893858	A	T	0.110919	0.0434646	0.0107124	0.447723	20
	eQTLGen	DPP9	rs8101703	G	A	0.0104465	0.00355036	0.00325702	0.636702	20	eQTLGen	NIPAL1	rs6858440	G	A	0.0965965	0.0470919	0.0402441	0.583242	20
	eQTLGen	OSBPL7	rs1018903	G	A	0.0228021	0.00776057	0.00330119	0.245677	20	eQTLGen	USP46	rs9994546	T	C	-0.24239	0.119344	0.0422528	0.0450426	20
	eQTLGen	ZNF282	rs12539300	C	T	-0.00918062	0.003125	0.00330552	0.442636	20	eQTLGen	DANCR	rs73248685	T	C	-0.0510926	0.0236598	0.030814	0.123288	20
	eQTLGen	AP1S3	rs6436440	A	G	0.0141125	0.00480596	0.00331976	0.122424	20	eQTLGen	TMEM165	rs11932595	G	A	0.246441	0.124685	0.0480975	0.757475	20
	eQTLGen	TRIM7	rs404560	C	T	0.0140358	0.00478114	0.00332842	0.409267	20	eQTLGen	RP11-618I10.1	rs4466107	A	C	-0.0812448	0.040832	0.0466205	0.820467	20
	eQTLGen	CCDC77	rs11608938	T	G	0.0047133	0.00160711	0.00335934	0.260624	20	eQTLGen	G3BP2	rs1512740	C	T	0.0488884	0.02451	0.0460828	0.367345	20
	eQTLGen	SPRYD4	rs7302925	A	G	0.00473326	0.00161422	0.00336541	0.242278	20	eQTLGen	USO1	rs11729258	T	G	-0.0911502	0.0410245	0.0262935	0.331854	20
	eQTLGen	ARMC9	rs12621567	C	T	-0.0536945	0.0183603	0.00345022	0.184774	20	eQTLGen	RP11-792D21.2	rs1811328	A	C	-0.045786	0.0150341	0.00232308	0.938941	20
	eQTLGen	DNAJC16	rs7515244	G	A	0.0360267	0.0123248	0.00346569	0.280009	19	eQTLGen	RASGEF1B	rs1444894	A	G	-0.465623	0.229269	0.0422647	0.0526179	20
	eQTLGen	FGFR1	rs10958704	G	A	-0.00952987	0.00326154	0.00347907	0.0775762	20	eQTLGen	LIN54	rs13151495	A	G	0.290371	0.0820525	0.00040188	0.756644	20
	eQTLGen	F10	rs7335409	T	C	-0.0514872	0.0176493	0.00353156	0.098882	20	eQTLGen	AGPAT9	rs11731267	T	C	0.10513	0.0530458	0.0474937	0.502412	20
	eQTLGen	CYP2T2P	rs4802090	G	C	-0.00304811	0.00104506	0.00353766	0.406316	20	eQTLGen	HERC3	rs10016030	T	C	-0.225351	0.0961787	0.0191268	0.0105094	20
	eQTLGen	COL4A3	rs61301974	A	T	0.0214201	0.00734516	0.003543	0.684746	20	eQTLGen	FAM13A	rs2609259	A	C	-0.185857	0.0356568	1.86417e-07	0.11912	20
	eQTLGen	FRMD4A	rs10906441	G	C	0.0202311	0.00693753	0.00354339	0.950483	20	eQTLGen	MANBA	rs223354	T	C	0.121792	0.0458528	0.00790393	0.112537	20
	eQTLGen	RP11-182I10.3	rs11208577	C	G	0.00854732	0.00293124	0.00354619	0.500141	20	eQTLGen	LRRC37A15P	rs223490	T	G	-0.0481774	0.0166753	0.00386291	0.293215	20
	eQTLGen	RLTPR	rs34012739	G	A	0.0189442	0.00650102	0.00356785	0.0944798	20	eQTLGen	KRT8P46	rs223490	T	G	-0.0544281	0.0188577	0.00389855	0.316639	20
	eQTLGen	METTL21B	rs10877014	G	A	-0.00296131	0.00101653	0.00357799	0.749304	20	eQTLGen	RP11-10L12.2	rs223490	T	G	-0.0787169	0.0274872	0.00418638	0.376924	20
	eQTLGen	FBXO32	rs7835298	A	G	-0.0167622	0.00575826	0.00360282	0.0686905	20	eQTLGen	RP11-10L12.4	rs223439	T	C	-0.0711787	0.0235514	0.00250884	0.139792	20
	eQTLGen	SLC39A4	rs117328198	C	A	-0.0116312	0.00399849	0.00362688	0.621471	20	eQTLGen	CISD2	rs6822658	G	T	-0.168196	0.0560308	0.0026835	0.100865	20
	eQTLGen	OXCT2	rs3820618	C	T	0.0153462	0.00527571	0.00362778	0.240811	14	eQTLGen	SLC9B2	rs2711897	T	C	-0.402265	0.1503	0.00744141	0.257227	20
	eQTLGen	DSC2	rs1437606	G	A	-0.0160666	0.00552491	0.00363702	0.0535073	20	eQTLGen	BDH2	rs2711897	T	C	0.0584093	0.0207252	0.00482826	0.979142	20
	eQTLGen	THAP3	rs3174820	G	A	-0.025489	0.0087674	0.00364625	0.29111	20	eQTLGen	TET2	rs11729069	G	C	-0.408627	0.172378	0.0177624	0.778035	20
	eQTLGen	CTD-2260A17.1	rs41135	C	T	-0.00425842	0.00146479	0.00364686	0.658574	20	eQTLGen	GSTCD	rs12639750	C	A	-0.206252	0.0791996	0.00920877	0.819566	20
	eQTLGen	DCAF16	rs7667864	A	C	0.0170587	0.00586905	0.00365443	0.353679	20	eQTLGen	INTS12	rs72671810	C	T	0.24955	0.105547	0.0180614	0.0429347	20
	eQTLGen	CD247	rs2949669	T	C	-0.00957631	0.00329591	0.00366646	0.12823	20	eQTLGen	EXOSC9	rs3828485	A	G	-0.0698595	0.034891	0.0452606	0.486614	20
	eQTLGen	LPAR2	rs880090	C	G	-0.00513954	0.00176993	0.00368654	0.359295	20	eQTLGen	CCNA2	rs3762840	T	A	-0.342894	0.116653	0.00328809	0.655268	20
	eQTLGen	RAB6A	rs1792199	G	A	-0.0108198	0.00373349	0.00375493	0.563832	20	eQTLGen	TRPC3	rs6838639	A	G	0.0917993	0.0422589	0.0298326	0.0967874	20
	eQTLGen	NGLY1	rs7645628	A	T	0.0284673	0.00982591	0.00376552	0.643912	20	eQTLGen	ANKRD50	rs2242378	T	C	-0.0734847	0.0337394	0.0294056	0.188614	20
	eQTLGen	ACE	rs4308	A	G	-0.0371531	0.0128429	0.00381729	0.515456	19	eQTLGen	RP11-362F19.1	rs2321966	T	C	0.0305722	0.0129337	0.0180901	0.323805	20
	eQTLGen	NFKBIZ	rs641432	T	C	-0.0116558	0.0040297	0.00382218	0.152091	20	eQTLGen	IL15	rs60301947	A	C	0.179161	0.0654962	0.00622957	0.292004	20
	eQTLGen	TDP2	rs1047782	T	G	0.0164302	0.00568529	0.00385297	0.500162	20	eQTLGen	RP11-284M14.1	rs34780033	A	G	-0.326342	0.152202	0.0320217	0.459454	20
	eQTLGen	ARFIP1	rs4619875	T	C	-0.00359326	0.0012443	0.00387972	0.101108	20	eQTLGen	OTUD4	rs28673203	A	G	0.967223	0.304073	0.00146822	0.731406	20
	eQTLGen	CCRN4L	rs72722761	T	C	0.0241332	0.00836254	0.00390335	0.544876	20	eQTLGen	SMAD1	rs13110416	A	G	-0.299064	0.12259	0.0147058	0.828526	20
	eQTLGen	SLC15A4	rs11059921	C	T	-0.013725	0.00475661	0.00390846	0.769308	20	eQTLGen	RP11-18H21.1	rs13140099	A	G	-0.0274834	0.0117079	0.0189036	0.406459	20
	eQTLGen	CCDC136	rs2270593	T	C	0.0141009	0.00488875	0.00392206	0.222047	20	eQTLGen	ARFIP1	rs4619875	T	C	-0.0301652	0.0150292	0.0447385	0.401637	20
	eQTLGen	PLCH2	rs12731309	T	C	-0.00456692	0.00158486	0.00395669	0.840569	20	eQTLGen	FHDC1	rs4619875	T	C	-0.121744	0.0608946	0.0455804	0.278016	20
	eQTLGen	BOP1	rs6988451	A	G	0.0207099	0.0071872	0.00395791	0.307658	20	eQTLGen	MND1	rs17029886	A	G	0.461394	0.209391	0.0275589	0.716029	20
	eQTLGen	CNRIP1	rs28694054	G	A	-0.0143017	0.00496436	0.00396573	0.658764	20	eQTLGen	DDX60	rs113156999	G	T	0.173523	0.0819471	0.0342178	0.986367	20
	eQTLGen	EIF2B3	rs7537361	G	A	0.0426194	0.0148029	0.00398773	0.458265	20	eQTLGen	LPCAT1	rs36976	A	C	-0.236264	0.0742819	0.00146953	0.102089	20
	eQTLGen	RP11-800A3.5	rs7102598	A	G	-0.016297	0.00566742	0.00403313	0.241992	14	eQTLGen	SDHAP3	rs7734433	G	A	-0.232732	0.105237	0.0270008	0.483463	20
	eQTLGen	AC002306.1	rs739461	T	C	0.0113289	0.0039458	0.00409011	0.617736	20	eQTLGen	CTD-2012J19.1	rs6884674	T	G	-0.107303	0.0456177	0.0186612	0.604235	20
	eQTLGen	AC008268.2	rs62153041	C	G	-0.00567455	0.00197673	0.00409605	0.1502	20	eQTLGen	RP11-43F13.1	rs9312899	C	G	0.0377335	0.0161616	0.0195559	0.363106	20
	eQTLGen	REEP3	rs36000532	C	G	0.0171182	0.00596585	0.00411308	0.671557	20	eQTLGen	AC034229.1	rs2548553	T	G	-0.171083	0.0841637	0.0420781	0.0181931	20
	eQTLGen	CASP10	rs13005094	T	C	0.0216045	0.0075391	0.00416133	0.355841	20	eQTLGen	FAM173B	rs2578619	C	T	-0.248724	0.11735	0.0340483	0.590642	20
	eQTLGen	SAP30	rs13128793	G	T	0.0224307	0.00783034	0.00417545	0.318181	20	eQTLGen	CCT5	rs7710938	T	C	0.0834272	0.0325656	0.0104124	0.28579	20
	eQTLGen	RP13-104F24.3	rs2521827	T	G	0.0324912	0.011349	0.00419779	0.217908	15	eQTLGen	TRIO	rs1697170	T	G	0.168297	0.0828952	0.0423326	0.5172	20
	eQTLGen	TTC14	rs62291047	A	G	-0.0193911	0.00677366	0.00420026	0.695277	20	eQTLGen	PARP8	rs12654399	T	G	-0.127655	0.0586456	0.0295015	0.180252	20
	eQTLGen	SLC8A1	rs55742439	A	G	0.0112112	0.00391662	0.00420353	0.477489	20	eQTLGen	FST	rs76803798	G	T	-0.109732	0.0413871	0.00801713	0.00458609	20
	eQTLGen	FANK1	rs898325	A	C	0.012722	0.0044453	0.00421125	0.826128	13	eQTLGen	GAPT	rs10070522	A	G	0.0343789	0.0167211	0.0397802	0.629311	20
	eQTLGen	PARP6	rs28379368	T	G	0.0311422	0.010883	0.00421572	0.547047	20	eQTLGen	PDE4D	rs9291685	A	G	0.130974	0.0517757	0.0114179	0.875461	20
	eQTLGen	STK10	rs3103583	T	C	0.0152158	0.00532059	0.00423925	0.42979	20	eQTLGen	DIMT1	rs57199871	G	T	0.172012	0.0639456	0.00714564	0.0767882	20
	eQTLGen	RPLP0	rs2074540	A	C	0.0407568	0.0142537	0.0042447	0.222755	20	eQTLGen	IPO11	rs32163	G	A	-0.233114	0.0925323	0.0117597	0.0534418	20
	eQTLGen	MRPL10	rs17774171	G	A	0.0109371	0.00382523	0.0042471	0.0708567	20	eQTLGen	MAST4-AS1	rs34696	C	A	-0.0789907	0.03205	0.0137164	0.931367	20
	eQTLGen	AC012363.8	rs12053228	G	A	0.0193333	0.00676851	0.00428524	0.115703	20	eQTLGen	UTP15	rs6453015	C	T	-0.179608	0.0729756	0.0138471	0.248978	20
	eQTLGen	RP11-493L12.4	rs1101799	G	A	0.00334986	0.00117324	0.00430061	0.697329	20	eQTLGen	NSA2	rs16872259	T	C	-0.0354099	0.0170156	0.0374314	0.104809	20
	eQTLGen	HSPG2	rs12567706	A	G	0.00749516	0.00262683	0.00432669	0.258968	20	eQTLGen	HMGCR	rs6453133	G	A	-0.226638	0.0903068	0.0120851	0.116943	20
	eQTLGen	HHIPL1	rs9788495	A	G	0.0455728	0.0159742	0.00433227	0.957882	20	eQTLGen	COL4A3BP	rs10515198	A	G	0.311778	0.149583	0.0371317	0.201203	20
	eQTLGen	TTC40	rs7893172	A	G	-0.0209737	0.00735363	0.00434235	0.319531	20	eQTLGen	AGGF1	rs9293702	G	A	-0.342051	0.152938	0.0253167	0.0138323	20
	eQTLGen	GAPDH	rs9634157	G	A	-0.00770495	0.00270277	0.00436153	0.462319	20	eQTLGen	DHFR	rs1478834	A	C	-0.0323298	0.0160655	0.0441802	0.99381	20
	eQTLGen	AC024937.6	rs7349526	T	C	0.0117899	0.00413924	0.00439512	0.633878	20	eQTLGen	VCAN	rs309560	G	C	-0.491032	0.203393	0.0157697	0.0147826	20
	eQTLGen	A-575C2.4	rs11150623	G	T	0.0136518	0.00479439	0.00440713	0.366535	20	eQTLGen	U4	rs10061355	A	G	0.161936	0.0733969	0.0273629	0.423594	20
	eQTLGen	INPP5K	rs76739945	T	C	-0.00719882	0.00252853	0.00441281	0.858923	20	eQTLGen	RP11-213H15.1	rs76066993	G	A	0.180799	0.0840461	0.0314616	0.262809	20
	eQTLGen	SECISBP2L	rs725815	T	C	-0.0305564	0.0107389	0.00443559	0.408341	20	eQTLGen	ARRDC3	rs1966494	C	T	-0.359923	0.152875	0.0185543	0.13962	20
	eQTLGen	SEC63	rs7764235	C	T	-0.0187855	0.00660292	0.00444083	0.634463	20	eQTLGen	FAM172A	rs1046217	A	T	-0.255506	0.119686	0.0327773	0.0810574	20
	eQTLGen	EEF2	rs72976912	T	C	-0.0160248	0.00563484	0.00445681	0.503005	20	eQTLGen	AC008592.3	rs10059245	G	C	-0.0511315	0.0224397	0.0226895	1.64528e-05	20
	eQTLGen	FAM182B	rs6050960	G	A	0.00756737	0.0026634	0.0044938	0.0589248	20	eQTLGen	AC008592.4	rs10059138	T	C	-0.078481	0.0344985	0.0229114	2.1059e-05	20
	eQTLGen	ADAM12	rs898325	A	C	0.0178386	0.00627878	0.00449584	0.522626	8	eQTLGen	ERAP1	rs26499	T	C	0.124085	0.0606108	0.0406338	0.535502	20
	eQTLGen	ANXA3	rs6854010	A	G	-0.00927954	0.00326671	0.00450235	0.814447	20	eQTLGen	CTD-2260A17.2	rs6873441	G	A	0.223242	0.054536	4.24955e-05	0.109835	20
	eQTLGen	SUGP1	rs2905433	T	C	0.0445758	0.0157157	0.00456268	0.964861	20	eQTLGen	ERAP2	rs2910686	C	T	-0.0433066	0.0106577	4.83618e-05	0.00792857	20
	eQTLGen	LRCH4	rs4134932	T	C	0.0101575	0.00358138	0.00456519	0.116466	20	eQTLGen	LNPEP	rs2617439	A	G	-0.145206	0.0357207	4.80265e-05	0.095313	20
	eQTLGen	SMC5	rs7848955	A	G	0.0186371	0.00657627	0.00459701	0.149976	20	eQTLGen	CTD-2007H13.3	rs34495	T	G	0.0564317	0.0265534	0.0335691	0.96692	20
	eQTLGen	ZNF354C	rs7722790	T	C	0.0315255	0.0111282	0.00461214	0.979469	20	eQTLGen	FAM174A	rs7711475	T	C	0.0448003	0.0192377	0.0198709	0.0223214	20
	eQTLGen	HOMER2	rs12442894	A	G	0.0150985	0.00533187	0.00462943	0.055876	20	eQTLGen	FBXL17	rs58844678	A	G	-0.196695	0.0654987	0.00267299	0.0494854	20
	eQTLGen	NOC3L	rs12781628	C	T	0.00777593	0.00274621	0.00463279	0.76141	20	eQTLGen	MAN2A1	rs1076510	A	G	0.224811	0.0883744	0.010964	0.49854	20
	eQTLGen	RASAL2	rs389563	G	T	-0.042631	0.0150806	0.00470038	0.0528098	20	eQTLGen	CTC-428G20.3	rs265437	C	T	-0.152088	0.0540124	0.00486565	0.0185275	20
	eQTLGen	PLEKHB1	rs3741147	G	T	0.0113264	0.00400684	0.00470215	0.458664	20	eQTLGen	PGGT1B	rs9326953	C	T	-0.147886	0.0458093	0.00124525	0.139077	20
	eQTLGen	LRRC45	rs4077074	T	C	-0.00926251	0.00327791	0.00471721	0.64987	20	eQTLGen	DTWD2	rs6893733	T	C	-0.159048	0.0777181	0.0407098	0.0032969	20
	eQTLGen	RNF19A	rs56028014	G	C	-0.0318937	0.0112961	0.00475121	0.236542	20	eQTLGen	DMXL1	rs299223	A	T	-0.487683	0.179191	0.00649695	0.441135	20
	eQTLGen	SCMH1	rs2885697	G	T	0.0167012	0.00591549	0.00475335	0.203079	20	eQTLGen	SNX2	rs4836231	G	A	-0.227138	0.111237	0.0411584	0.0474195	20
	eQTLGen	RP11-145F16.2	rs1376026	A	G	0.0213412	0.00756095	0.00476431	0.849684	20	eQTLGen	CTB-36H16.2	rs10069676	A	G	-0.109359	0.040973	0.00760658	0.937538	20
	eQTLGen	AC093063.2	rs11083532	C	A	0.0109514	0.00388106	0.00477607	0.273599	20	eQTLGen	P4HA2	rs11955347	A	G	-0.426392	0.11875	0.000329826	0.133496	20
	eQTLGen	HMGB2	rs7656222	T	A	0.0260472	0.0092315	0.00477918	0.630255	20	eQTLGen	SLC22A4	rs272842	A	G	0.090285	0.0271498	0.000882785	0.0528582	20
	eQTLGen	HAGH	rs171162	T	A	-0.00939671	0.00333049	0.00478115	0.694086	20	eQTLGen	AC034220.3	rs272868	C	G	-0.0679911	0.0209292	0.00115967	2.04026e-05	20
	eQTLGen	CDK14	rs9690523	G	T	0.0413667	0.0146678	0.00479874	0.109935	20	eQTLGen	SLC22A5	rs11242109	T	G	0.0829664	0.0166988	6.75034e-07	0.110076	20
	eQTLGen	CC2D2A	rs13142069	T	C	-0.0255772	0.00906921	0.00479902	0.109811	20	eQTLGen	C5orf56	rs7713065	A	C	0.609628	0.128138	1.95918e-06	0.00743163	20
	eQTLGen	FZD7	rs13034579	T	G	0.0376423	0.0133509	0.00481045	0.1209	20	eQTLGen	Y_RNA	rs2548993	G	A	0.215542	0.0467355	3.98901e-06	0.000930463	20
	eQTLGen	CTC-503J8.6	rs62106563	C	G	-0.0122857	0.0043581	0.00481642	0.0745751	20	eQTLGen	AC116366.6	rs2070731	C	T	-0.129086	0.0572291	0.0240954	0.00288353	20
	eQTLGen	PPM1M	rs6445358	G	C	0.00655409	0.00232672	0.0048492	0.0599476	20	eQTLGen	IRF1	rs11741255	A	G	-0.665717	0.160211	3.24942e-05	0.123995	20
	eQTLGen	LUC7L	rs1203978	C	A	-0.0170423	0.0060562	0.00489268	0.667183	20	eQTLGen	IL4	rs2070874	T	C	-0.196912	0.0672716	0.00342113	2.64184e-05	20
	eQTLGen	TUBE1	rs1624814	T	C	-0.0173616	0.00617296	0.0049155	0.0522223	20	eQTLGen	KIF3A	rs7731422	C	A	-0.452168	0.0852898	1.14826e-07	0.0871383	20
	eQTLGen	UBE2C	rs11907512	G	T	0.0350301	0.0124565	0.00492058	0.903809	20	eQTLGen	SEPT8	rs30512	T	C	-0.333761	0.0750385	8.67312e-06	0.000674785	20
	eQTLGen	CHD1L	rs511131	A	T	-0.0100833	0.00358658	0.00493258	0.0529277	20	eQTLGen	LEAP2	rs2023895	G	A	-0.311854	0.123146	0.0113287	0.0616889	20
	eQTLGen	CTC-457L16.2	rs6587216	G	C	0.00409182	0.00145571	0.00494067	0.385184	20	eQTLGen	AFF4	rs30177	C	G	0.146045	0.0686007	0.0332615	0.00163051	20
	eQTLGen	CDKN2D	rs8108051	C	T	-0.015348	0.00546189	0.00495406	0.69985	20	eQTLGen	SAR1B	rs246344	G	A	0.177741	0.0619566	0.00412028	0.250407	20
	eQTLGen	CASP9	rs6685648	C	T	0.00789158	0.00280903	0.00496404	0.123975	20	eQTLGen	PFDN1	rs10041530	T	A	0.153273	0.0574744	0.00765743	0.0362618	20
	eQTLGen	RP11-440L14.1	rs936552	C	G	-0.0482603	0.0171943	0.00500408	0.750431	20	eQTLGen	HBEGF	rs73257091	T	C	0.200114	0.0765949	0.00898488	0.398803	20
	eQTLGen	GLYCTK-AS1	rs610060	G	A	0.00930598	0.00331635	0.00501461	0.081036	20	eQTLGen	RELL2	rs73285814	A	G	0.167128	0.0606897	0.0058904	0.924387	20
	eQTLGen	Metazoa_SRP	rs10888385	T	C	0.0229496	0.00818017	0.00502362	0.106491	20	eQTLGen	RP11-373N22.3	rs6868569	T	G	0.143451	0.0630124	0.0228125	0.0361073	20
	eQTLGen	RP3-395M20.2	rs12731309	T	C	-0.0112982	0.00402759	0.00502867	0.521906	17	eQTLGen	FBXO38	rs6868569	T	G	0.0711328	0.0301847	0.0184439	0.00399539	20
	eQTLGen	NEK4	rs2577831	A	C	0.041479	0.0148029	0.0050774	0.213047	20	eQTLGen	G3BP1	rs2964565	G	A	-0.323367	0.162791	0.0469901	0.416411	20
	eQTLGen	DNM2	rs1541596	A	G	0.031605	0.011281	0.00508467	0.216031	20	eQTLGen	MFAP3	rs11952139	G	A	-0.373192	0.136912	0.0064151	0.0414326	20
	eQTLGen	MAFG-AS1	rs113417116	G	A	-0.00629295	0.00224679	0.00509658	0.0864889	8	eQTLGen	CYFIP2	rs10060677	C	G	0.228171	0.0911278	0.0122849	3.5229e-05	20
	eQTLGen	NPTXR	rs13053505	T	G	-0.0101804	0.00363603	0.00511239	0.136625	20	eQTLGen	CLINT1	rs11750888	C	T	0.398743	0.170777	0.01955	0.559339	20
	eQTLGen	RP11-173A8.2	rs719732	A	G	0.0228584	0.00817472	0.00517021	0.473515	15	eQTLGen	UBLCP1	rs12652431	G	A	-0.124047	0.0605529	0.0405033	0.159918	20
	eQTLGen	METTL1	rs10877016	G	A	-0.0226576	0.00810321	0.00517192	0.424599	20	eQTLGen	CCNG1	rs299302	T	C	0.268682	0.0877219	0.00219218	0.284123	20
	eQTLGen	IGLVI-70	rs12159720	C	A	0.010538	0.00376948	0.00518032	0.246599	14	eQTLGen	FBLL1	rs11557637	A	C	-0.109934	0.0452963	0.015224	0.00222442	20
	eQTLGen	FKBP2	rs3824854	T	C	0.0434716	0.0155803	0.00526804	0.643161	20	eQTLGen	PANK3	rs11748896	A	G	-0.250787	0.112403	0.0256716	0.030077	20
	eQTLGen	ADAMTSL4	rs72700822	A	G	-0.00723195	0.00259287	0.00528437	0.349477	20	eQTLGen	RANBP17	rs2167414	A	G	0.343319	0.113199	0.00242224	0.0844598	20
	eQTLGen	CREM	rs146330095	C	G	-0.0246348	0.00883456	0.00529602	0.304806	20	eQTLGen	LMAN2	rs4976645	A	G	0.200237	0.0969826	0.0389545	0.362269	20
	eQTLGen	RARB	rs4256092	A	T	-0.0440973	0.0158208	0.00531505	0.757009	20	eQTLGen	RGS14	rs4075958	A	G	0.203609	0.0797254	0.0106531	0.781214	20
	eQTLGen	ARPC5	rs2767304	G	A	0.00448821	0.0016107	0.005328	0.109547	20	eQTLGen	DBN1	rs335466	C	A	-0.0979168	0.0317957	0.00207303	0.247421	20
	eQTLGen	IMPG2	rs2317700	T	C	-0.0127676	0.00458292	0.00533772	0.727406	20	eQTLGen	CANX	rs13182141	C	T	0.09209	0.0427791	0.0313433	0.0797729	20
	eQTLGen	CIAO1	rs4907309	T	A	0.0282158	0.0101371	0.00537916	0.0696779	20	eQTLGen	RNF130	rs28478989	T	C	0.213333	0.0684346	0.00182503	0.522637	20
	eQTLGen	ZNF622	rs334471	A	G	0.0250616	0.00900723	0.00539612	0.0539117	20	eQTLGen	MIR4645	rs11757525	G	A	0.07779	0.0362729	0.031987	0.562723	20
	eQTLGen	E2F2	rs114352248	T	C	0.0421688	0.0151698	0.00543946	0.650405	16	eQTLGen	SERPINB9	rs72838674	C	T	0.0472855	0.0218368	0.030357	0.35099	20
	eQTLGen	GLCE	rs16952867	C	T	0.0103524	0.00372485	0.00544782	0.924621	20	eQTLGen	RP1-90J20.7	rs9378350	A	C	-0.0539985	0.0247304	0.029	0.0200447	20
	eQTLGen	DPF3	rs72732444	A	G	-0.0605972	0.0218173	0.00547823	0.573318	20	eQTLGen	BPHL	rs9405613	T	C	-0.20415	0.0873813	0.0194747	0.0683813	20
	eQTLGen	CEBPA	rs3786893	G	C	-0.0269099	0.0096915	0.00549226	0.112259	20	eQTLGen	TUBB2A	rs9392465	C	A	0.0644111	0.0164798	9.28709e-05	0.495232	20
	eQTLGen	PRSS36	rs78924645	A	G	0.0195607	0.00704661	0.00550475	0.0836299	20	eQTLGen	TUBB2B	rs9328145	G	A	-0.169032	0.0671615	0.0118428	0.0824464	20
	eQTLGen	SRR	rs12450028	T	C	-0.00441508	0.00159395	0.00560748	0.299688	20	eQTLGen	PXDC1	rs6914973	T	C	0.309316	0.107272	0.00393329	0.507935	20
	eQTLGen	FAM177B	rs35472374	C	T	-0.00723412	0.00261196	0.00561227	0.0881182	20	eQTLGen	SSR1	rs57780800	C	A	0.0910348	0.0457224	0.0464773	0.591603	20
	eQTLGen	FNIP2	rs35747642	G	T	-0.0103126	0.0037247	0.00562803	0.856999	20	eQTLGen	TMEM170B	rs519140	C	T	0.104083	0.043534	0.0168097	0.205798	20
	eQTLGen	ZFYVE1	rs35581508	A	G	-0.028023	0.0101354	0.00569486	0.0627616	20	eQTLGen	JARID2	rs111447679	C	T	0.062655	0.0310789	0.0438003	0.490808	20
	eQTLGen	RP3-395M20.3	rs12731309	T	C	-0.0177814	0.00643461	0.00572021	0.932176	9	eQTLGen	GMNN	rs2754775	T	G	-0.284065	0.13046	0.0294495	0.203796	20
	eQTLGen	MSRB3	rs6581626	A	G	-0.0515101	0.0186435	0.0057291	0.838452	20	eQTLGen	TRIM38	rs1130000	G	A	0.0951649	0.0411846	0.0208499	5.41481e-09	20
	eQTLGen	RHEBL1	rs3741619	A	G	-0.0548227	0.0198457	0.0057369	0.604242	20	eQTLGen	HIST1H2BF	rs2179517	C	G	0.161693	0.0498634	0.00118391	0.0554843	20
	eQTLGen	KDM1B	rs1011620	G	A	-0.0111763	0.00404931	0.0057792	0.0926944	20	eQTLGen	RP1-34B20.4	rs2179517	C	G	0.211436	0.0689897	0.00217857	0.0297477	20
	eQTLGen	TRAV27	rs12434896	T	A	0.0121411	0.00440126	0.0058059	0.740454	20	eQTLGen	HIST1H4E	rs9393692	A	G	0.199465	0.0745477	0.00745804	0.163754	20
	eQTLGen	YIPF2	rs1541596	A	G	0.0328025	0.0118984	0.00583546	0.205155	20	eQTLGen	HIST1H4H	rs3999544	C	T	0.0715136	0.0263499	0.00664761	0.0624834	20
	eQTLGen	COX8A	rs11601228	G	A	0.0151731	0.00550765	0.00587069	0.833446	20	eQTLGen	BTN3A1	rs4320356	T	C	-0.124174	0.0308616	5.73186e-05	0.00397368	20
	eQTLGen	ADORA3	rs2032006	C	T	-0.00608064	0.00221085	0.00595304	0.561471	20	eQTLGen	BTN2A3P	rs6916321	A	G	0.445145	0.122709	0.000286027	0.00316005	20
	eQTLGen	SLC26A1	rs3806756	C	G	-0.01344	0.00488671	0.00595373	0.0766771	20	eQTLGen	HCG11	rs4343916	A	T	-0.122638	0.0265344	3.80325e-06	0.0346837	20
	eQTLGen	RP5-826L7.1	rs2259477	A	G	0.00724578	0.00263455	0.00595418	0.364172	20	eQTLGen	CTA-14H9.5	rs4343916	A	T	-0.127832	0.0277973	4.25078e-06	0.0439987	20
	eQTLGen	RCCD1	rs2290202	T	G	-0.00448857	0.00163221	0.00595955	0.586619	20	eQTLGen	HMGN4	rs6913398	G	T	0.105041	0.0227931	4.05642e-06	0.021338	20
	eQTLGen	TMEM178B	rs536809	C	T	-0.0237846	0.00865883	0.0060169	0.336411	20	eQTLGen	ZNF322	rs2504566	C	G	-0.119928	0.026947	8.56632e-06	0.0398081	20
	eQTLGen	MPV17L2	rs2271881	T	C	-0.0176086	0.00641766	0.00607389	0.655458	20	eQTLGen	HIST1H2BJ	rs12195360	T	C	-0.170583	0.0454532	0.000174776	0.0210479	20
	eQTLGen	QKI	rs2757575	A	G	0.0058965	0.00214937	0.00608128	0.166057	20	eQTLGen	HIST1H2BK	rs12192049	C	T	-0.101745	0.0258216	8.13733e-05	0.0206093	20
	eQTLGen	TXNDC11	rs11642880	C	T	0.0132115	0.00481696	0.00609349	0.280872	20	eQTLGen	ZNF391	rs2206252	A	C	0.0783675	0.0356026	0.027724	0.00899736	20
	eQTLGen	RP11-54A4.2	rs72700822	A	G	-0.0121119	0.00441614	0.00609463	0.28	20	eQTLGen	ZNF192P1	rs1654774	G	A	-0.185683	0.0567076	0.00105889	0.0254805	20
	eQTLGen	TRAPPC8	rs9962843	G	T	0.0172473	0.00629051	0.0061105	0.282251	20	eQTLGen	ZDHHC20P1	rs2747420	C	A	-0.259796	0.0891851	0.00357982	0.204754	20
	eQTLGen	CTDSPL	rs6550512	A	T	0.0494124	0.018036	0.00615051	0.521788	20	eQTLGen	HLA-F-AS1	rs113795410	C	A	0.102608	0.0452105	0.0232341	0.0121335	20
	eQTLGen	RP4-555D20.2	rs704920	G	A	0.0119181	0.00435086	0.00615794	0.557081	20	eQTLGen	HLA-V	rs150853727	A	G	0.152581	0.0548317	0.00539054	0.306326	20
	eQTLGen	TUFT1	rs72692719	A	G	0.0290798	0.0106207	0.00618093	0.14907	19	eQTLGen	HCG4P7	rs1632958	A	G	-0.0693769	0.0262442	0.0082051	0.662181	20
	eQTLGen	EXOSC10	rs2791660	C	T	0.0232007	0.00847833	0.00621015	0.41867	20	eQTLGen	HLA-W	rs1632958	A	G	0.0682967	0.0258261	0.00818144	0.0807592	20
	eQTLGen	RPUSD4	rs480153	T	C	-0.00568192	0.00207708	0.00622792	0.176309	20	eQTLGen	MICD	rs1632958	A	G	0.0459181	0.0172623	0.00781366	0.0594582	20
	eQTLGen	EML3	rs34894392	G	A	-0.0040341	0.00147581	0.00626706	0.351059	20	eQTLGen	HCG9	rs1632958	A	G	0.107455	0.0408049	0.00845367	0.0624493	20
	eQTLGen	CD3D	rs2276423	G	C	-0.0197081	0.00721023	0.00626942	0.245836	20	eQTLGen	PPP1R11	rs114716190	G	A	0.205485	0.0870305	0.0182226	0.0382409	20
	eQTLGen	WSB1	rs4795561	A	G	0.0108033	0.00395335	0.00628168	0.251801	20	eQTLGen	RNF39	rs150853727	A	G	0.110308	0.039641	0.00539113	0.253713	20
	eQTLGen	RAB27B	rs7244800	A	G	0.0196746	0.00719995	0.00628356	0.298108	20	eQTLGen	HCG18	rs188837807	T	C	0.105646	0.0535053	0.0483253	0.00843428	20
	eQTLGen	FBXO2	rs2272983	T	G	0.004122	0.00150906	0.00630474	0.93408	20	eQTLGen	FLOT1	rs3094222	G	A	0.0812267	0.0335623	0.0155128	0.00793356	20
	eQTLGen	RAB7L1	rs7522056	A	G	0.00739309	0.00270846	0.00634062	0.351816	20	eQTLGen	IER3	rs3094222	G	A	0.0819079	0.0337817	0.0153243	0.104137	20
	eQTLGen	SFRP2	rs7653960	T	G	0.0160826	0.00589878	0.00640238	0.258868	20	eQTLGen	LINC00243	rs3094222	G	A	0.0548088	0.0226167	0.0153771	0.00613338	20
	eQTLGen	CHRNE	rs72835059	A	G	-0.0121128	0.00444338	0.00641028	0.0957117	20	eQTLGen	TCF19	rs114881571	T	C	-0.0702591	0.0168433	3.02825e-05	0.000511026	20
	eQTLGen	B4GALT4	rs9842789	A	G	-0.00473234	0.0017362	0.00641676	0.718701	20	eQTLGen	HLA-B	rs116583816	C	G	-0.0573461	0.0226609	0.0113863	0.00070838	20
	eQTLGen	C11orf58	rs144870822	G	A	0.0142119	0.00521611	0.00643753	0.151858	20	eQTLGen	Y_RNA	rs114202986	C	T	0.0774266	0.0373865	0.0383611	0.908208	20
	eQTLGen	AK2	rs10798925	T	C	0.0216669	0.00795676	0.00646768	0.190868	20	eQTLGen	MICA	rs149692329	T	C	0.0692586	0.0162377	1.99646e-05	0.0155167	20
	eQTLGen	HEATR1	rs4233465	T	C	0.021228	0.00779646	0.00647361	0.167002	20	eQTLGen	HCP5	rs1800628	A	G	-0.191321	0.077468	0.0135237	0.0146586	20
	eQTLGen	C17orf107	rs72835059	A	G	-0.0109933	0.00403816	0.00648188	0.0939761	20	eQTLGen	NFKBIL1	rs116282626	A	G	0.213853	0.067297	0.00148422	0.0385005	20
	eQTLGen	RP11-380G5.4	rs78169109	A	G	0.0209509	0.00769884	0.0065025	0.135861	5	eQTLGen	AIF1	rs142831262	A	G	0.143563	0.0382573	0.000175033	0.121742	20
	eQTLGen	CTC-479C5.10	rs73591968	A	G	0.0272105	0.01001	0.00656142	0.161525	20	eQTLGen	APOM	rs3101018	T	C	-0.253593	0.0975334	0.00932073	0.0123329	20
	eQTLGen	RP11-89M16.1	rs16903108	C	T	-0.0225647	0.00830175	0.00656657	0.582329	20	eQTLGen	GPANK1	rs139938004	A	G	0.176457	0.0527467	0.000821746	0.0434216	20
	eQTLGen	ZNF618	rs10116566	C	T	-0.0477547	0.0175801	0.00659932	0.424008	17	eQTLGen	CSNK2B	rs1144708	T	C	-0.158818	0.0617401	0.0101005	0.0661859	20
	eQTLGen	DNTTIP2	rs6675820	A	C	-0.0288062	0.0106048	0.00660068	0.204545	20	eQTLGen	MSH5	rs2299851	A	G	0.103623	0.0522707	0.0474314	0.0157614	20
	eQTLGen	NT5DC1	rs1547030	G	A	0.0141699	0.00521997	0.00663652	0.0542603	20	eQTLGen	VWA7	rs28745895	A	C	0.127007	0.0338038	0.000171849	0.0703592	20
	eQTLGen	RP1-283E3.8	rs11486028	C	G	-0.00679009	0.00250215	0.00665364	0.463082	20	eQTLGen	HSPA1B	rs1144708	T	C	0.130495	0.0504574	0.00970302	0.000795404	20
	eQTLGen	TAPT1	rs10516297	T	C	0.00963148	0.00354934	0.00665568	0.0757492	20	eQTLGen	C6orf48	rs140091914	A	G	0.11672	0.0269945	1.53332e-05	0.190046	20
	eQTLGen	NAT9	rs745666	C	G	-0.0241494	0.00889957	0.00665674	0.182913	12	eQTLGen	NEU1	rs3101018	T	C	-0.260262	0.100331	0.00948573	0.00475554	20
	eQTLGen	SAT2	rs858520	T	C	-0.00891148	0.00328614	0.00669112	0.0978249	20	eQTLGen	C2	rs488755	A	G	-0.494879	0.113728	1.35247e-05	0.41276	20
	eQTLGen	YBX2	rs5412	A	G	-0.0176742	0.00652142	0.00672462	0.701865	20	eQTLGen	NELFE	rs541862	C	T	-0.159151	0.0471145	0.000730262	0.000739324	20
	eQTLGen	PRDX5	rs1047206	G	C	0.0037996	0.00140236	0.00673994	0.489376	20	eQTLGen	SKIV2L	rs389512	C	G	0.0936285	0.0271109	0.000553296	0.00982053	20
	eQTLGen	OIP5-AS1	rs80024738	A	G	-0.0116758	0.00430973	0.00674505	0.0863043	20	eQTLGen	C4A	rs1269852	C	G	-0.097297	0.0315779	0.00206184	0.877849	20
	eQTLGen	GPR171	rs4680257	T	C	0.0365901	0.0135201	0.00680281	0.230666	20	eQTLGen	CYP21A1P	rs497309	C	A	-0.0659667	0.0229025	0.00397268	0.000744997	20
	eQTLGen	TRGV1	rs2736944	A	C	0.0125319	0.0046316	0.0068152	0.25413	20	eQTLGen	TNXA	rs1150753	G	A	-0.0904719	0.0293891	0.00208103	0.059988	20
	eQTLGen	C20orf197	rs6071100	T	C	0.00822902	0.00304234	0.00683395	0.527771	20	eQTLGen	C4B	rs1270942	G	A	0.0458503	0.015833	0.00378103	0.00112056	20
	eQTLGen	ARPC2	rs6719789	A	C	0.0238963	0.00883672	0.00684683	0.421118	20	eQTLGen	CYP21A2	rs1150753	G	A	0.123327	0.03977	0.00192869	0.0629848	20
	eQTLGen	F2R	rs250735	A	G	-0.00716225	0.00265073	0.00689258	0.22539	20	eQTLGen	ATF6B	rs3117577	G	A	0.113051	0.0419601	0.0070545	0.14631	20
	eQTLGen	MTA2	rs34065644	T	C	-0.0342437	0.0126817	0.00692867	0.739721	20	eQTLGen	AGPAT1	rs61745355	T	C	0.199248	0.0566806	0.000439294	5.12178e-06	20
	eQTLGen	BEST4	rs6704436	G	A	0.028147	0.0104263	0.00694172	0.131078	20	eQTLGen	AGER	rs693906	C	G	0.280043	0.0854878	0.00105355	0.196144	20
	eQTLGen	CLDN7	rs5412	A	G	0.0208328	0.00771782	0.00694837	0.336191	20	eQTLGen	PBX2	rs693906	C	G	-0.205874	0.0624605	0.000980522	0.163004	20
	eQTLGen	CHP1	rs72739605	A	G	-0.0117326	0.00435165	0.00701487	0.249373	20	eQTLGen	HLA-DRA	rs114445199	A	G	-0.176278	0.0660896	0.0076474	0.0568772	20
	eQTLGen	ZNF559	rs28384491	T	C	0.00374346	0.00138943	0.00705505	0.936466	20	eQTLGen	HLA-DRB5	rs9271055	G	T	-0.0316602	0.0127479	0.0130073	0.186711	20
	eQTLGen	SLC4A7	rs9871592	C	T	0.0137933	0.00511978	0.00705733	0.140078	20	eQTLGen	HLA-DRB1	rs9271520	G	A	-0.0486393	0.0128004	0.000144795	2.78216e-05	20
	eQTLGen	MEF2B	rs11669861	T	C	0.00616205	0.00228852	0.00708995	0.466135	20	eQTLGen	HLA-DQA1	rs1063355	T	G	-0.0594048	0.0158038	0.000170666	0.000122427	20
	eQTLGen	MRPS10	rs55828715	G	C	-0.0142537	0.00529399	0.00709317	0.673612	20	eQTLGen	HLA-DQB1	rs1063355	T	G	-0.0622087	0.0165331	0.000168103	0.0215963	20
	eQTLGen	NIT2	rs2289506	T	C	-0.00873913	0.00324719	0.00711762	0.553336	20	eQTLGen	HLA-DQA2	rs9271520	G	A	0.0417616	0.0109802	0.000142753	0.00210419	20
	eQTLGen	FAM178B	rs12464868	G	A	-0.0518579	0.0192694	0.00711946	0.559664	20	eQTLGen	HLA-DQB2	rs1063355	T	G	0.0685164	0.0182454	0.000173155	1.68483e-07	20
	eQTLGen	APH1B	rs75763893	T	C	0.00690579	0.00256677	0.00713532	0.267253	20	eQTLGen	PSMB8	rs2071467	T	C	0.066327	0.032271	0.0398489	0.109173	20
	eQTLGen	SLC5A10	rs6587216	G	C	0.036115	0.0134248	0.00714163	0.143946	20	eQTLGen	XXbac-BPG246D15.8	rs3763347	A	T	-0.0836383	0.0272444	0.00214115	0.446878	20
	eQTLGen	LINC00853	rs2245122	T	C	-0.00600506	0.00223229	0.00714338	0.179192	7	eQTLGen	TAP1	rs2071477	C	T	0.298129	0.0988379	0.00255848	0.633508	20
	eQTLGen	SIK3	rs12281729	C	A	0.021662	0.00805276	0.00714507	0.420412	20	eQTLGen	PSMB9	rs2071477	C	T	0.0711877	0.0224514	0.00152045	0.0992211	20
	eQTLGen	FBXO44	rs2272983	T	G	0.0153308	0.00569999	0.00715323	0.764331	18	eQTLGen	PPP1R2P1	rs4148882	G	A	-0.368218	0.105958	0.000510578	0.0987328	20
	eQTLGen	SDCBP2	rs34019978	T	C	0.0186894	0.00695794	0.00723004	0.415534	20	eQTLGen	HLA-DMA	rs1050391	A	G	-0.114212	0.0536193	0.0331676	0.659644	20
	eQTLGen	TDRD6	rs71566591	A	G	0.0202286	0.0075347	0.00725898	0.215191	8	eQTLGen	HLA-DPA1	rs116487412	G	A	-0.0442399	0.0194559	0.0229744	0.355112	20
	eQTLGen	ALG5	rs2078022	C	A	-0.0164786	0.00614164	0.00729429	0.367856	20	eQTLGen	RPL32P1	rs2076312	A	C	-0.0899547	0.0356196	0.0115557	0.123794	20
	eQTLGen	JAK1	rs310233	G	A	-0.0437017	0.01631	0.00737448	0.180404	20	eQTLGen	HLA-DPB1	rs9277935	T	G	-0.0748288	0.0297494	0.0118931	0.034799	20
	eQTLGen	DAB1	rs145052879	C	G	-0.00532922	0.00198935	0.00738691	0.148992	20	eQTLGen	HSD17B8	rs2855423	A	G	-0.0833076	0.0344643	0.0156397	0.00102806	20
	eQTLGen	RHOG	rs4910852	G	A	0.0203461	0.00759751	0.00740651	0.326488	20	eQTLGen	RING1	rs116165521	A	G	-0.173195	0.0771487	0.0247711	0.237464	20
	eQTLGen	PKD2L1	rs6584356	A	C	-0.00582854	0.00217779	0.00744284	0.160832	20	eQTLGen	RPS10	rs6925243	G	A	0.0860498	0.0367435	0.0191856	0.815515	20
	eQTLGen	TMEM144	rs2881373	A	G	-0.00440527	0.0016469	0.00747536	0.263689	20	eQTLGen	TAF11	rs2140418	T	C	0.441434	0.176168	0.0122192	0.00429706	20
	eQTLGen	TTC9C	rs6675	T	C	-0.00958155	0.00358219	0.0074779	0.173988	20	eQTLGen	ZNF76	rs9380500	G	C	-0.144552	0.0556902	0.00944136	0.708709	20
	eQTLGen	GANAB	rs118093058	T	G	-0.011902	0.00444975	0.00747811	0.754923	20	eQTLGen	DEF6	rs10807150	C	T	-0.0684428	0.0229684	0.00288368	0.585854	20
	eQTLGen	AK5	rs4949655	C	T	-0.00612611	0.00229192	0.00751945	0.161454	20	eQTLGen	GLO1	rs1781735	T	G	-0.0810572	0.0336671	0.0160575	0.232971	20
	eQTLGen	RP11-314N13.3	rs34019978	T	C	-0.00900061	0.00336874	0.00754445	0.453497	20	eQTLGen	APOBEC2	rs9367093	C	A	-0.306218	0.134918	0.0232282	0.854988	20
	eQTLGen	RP11-597D13.9	rs2881373	A	G	-0.00406488	0.00152352	0.00762828	0.138137	20	eQTLGen	TJAP1	rs11967462	G	A	0.749135	0.379494	0.0483776	0.0036501	20
	eQTLGen	ARHGAP12	rs11008701	A	G	0.00755685	0.00283306	0.00764458	0.905434	20	eQTLGen	POLR1C	rs2232213	T	C	0.407879	0.156659	0.00922483	0.297248	20
	eQTLGen	ZNF710	rs2939850	C	T	-0.026092	0.00978204	0.00764555	0.650328	17	eQTLGen	VEGFA	rs11965885	G	T	0.106551	0.0464177	0.0217061	0.603657	20
	eQTLGen	DHX58	rs2277621	G	C	0.00577842	0.00216848	0.00770486	0.0743656	20	eQTLGen	AARS2	rs1044690	C	G	-0.260769	0.131144	0.0467651	0.00448842	20
	eQTLGen	DUSP16	rs4570678	T	C	0.00826249	0.00310323	0.00775513	0.32667	20	eQTLGen	EFHC1	rs3748066	G	T	-0.184179	0.0772609	0.0171323	0.0250637	20
	eQTLGen	KIAA0040	rs1057302	G	A	-0.00434857	0.00163384	0.0077778	0.150467	20	eQTLGen	ELOVL5	rs113274699	T	C	0.150266	0.0705329	0.0331351	0.356463	20
	eQTLGen	B4GALT5	rs2273088	A	G	0.0221797	0.00833565	0.00779486	0.114388	20	eQTLGen	LRRC1	rs6458956	G	C	-0.0776137	0.0340127	0.0224951	0.392834	20
	eQTLGen	TRIM39	rs150506826	T	G	0.026707	0.0100537	0.00789726	0.118232	10	eQTLGen	RP3-525N10.2	rs2024561	T	A	0.0517636	0.0189685	0.00635423	0.704632	20
	eQTLGen	C8orf58	rs11777808	C	A	-0.00968202	0.00364834	0.00795869	0.259256	20	eQTLGen	DDX43	rs558198	C	G	-0.118803	0.0532578	0.0257005	0.732573	20
	eQTLGen	FAF2	rs13185227	C	T	0.0399624	0.0150693	0.00800388	0.722894	20	eQTLGen	MYO6	rs2748949	C	G	-0.218876	0.0857053	0.0106548	0.230102	20
	eQTLGen	ARL6IP1	rs2291662	G	A	-0.00871584	0.00328877	0.00804485	0.143937	20	eQTLGen	FBXL4	rs7771685	C	T	-0.167434	0.0812802	0.0394024	0.0594287	20
	eQTLGen	PKD2L2	rs6871007	C	T	-0.0233984	0.00882924	0.00804674	0.199201	20	eQTLGen	ASCC3	rs705588	C	A	-0.147084	0.0608793	0.0156926	0.0593784	20
	eQTLGen	DACT3	rs57848713	A	G	0.0367412	0.0138659	0.00805526	0.967024	20	eQTLGen	SOBP	rs3734748	G	A	0.285527	0.138318	0.0389919	0.466052	20
	eQTLGen	RP5-1050D4.5	rs2240289	G	A	-0.0125948	0.00475337	0.00805729	0.226007	20	eQTLGen	SESN1	rs1424479	T	G	-0.0588645	0.0252628	0.0198015	0.233521	20
	eQTLGen	RP11-731F5.1	rs74091284	C	G	-0.0197216	0.00744411	0.0080663	0.447648	13	eQTLGen	CEP57L1	rs7771058	A	G	0.358704	0.181707	0.0483734	0.324506	20
	eQTLGen	MYL5	rs4690188	C	G	-0.00972685	0.00367239	0.0080816	0.118305	20	eQTLGen	WASF1	rs6938106	G	A	0.193564	0.0799563	0.0154833	0.255241	20
	eQTLGen	ZSWIM5	rs1152020	G	A	-0.0105812	0.00400077	0.00817395	0.101694	20	eQTLGen	DSE	rs4945556	G	A	0.0525038	0.0212097	0.0133065	0.136194	20
	eQTLGen	LRFN2	rs2033528	A	G	-0.0132504	0.00501012	0.00817576	0.565402	20	eQTLGen	ZUFSP	rs9489004	T	G	-0.196296	0.0712248	0.00585128	0.200136	20
	eQTLGen	MIR4518	rs9746755	A	G	-0.0189211	0.00715559	0.0081874	0.232781	7	eQTLGen	MAN1A1	rs6932241	C	T	-0.0967883	0.03614	0.00740303	0.201076	20
	eQTLGen	PRKCQ	rs2255088	C	T	-0.0157003	0.00593934	0.00820674	0.298057	11	eQTLGen	SERINC1	rs2301511	C	A	0.0962972	0.0472196	0.0414151	0.35225	20
	eQTLGen	SAP130	rs114192718	T	C	-0.0143039	0.00541262	0.00822486	0.624391	20	eQTLGen	RNF217	rs4896619	G	A	0.216844	0.0646371	0.000794238	0.0611394	20
	eQTLGen	DCAF4	rs12587742	A	G	0.00383744	0.0014525	0.0082429	0.0618084	20	eQTLGen	ARG1	rs2246012	C	T	-0.0482188	0.0190083	0.0111893	0.180712	20
	eQTLGen	STARD10	rs481206	T	C	0.00376351	0.00142543	0.00828433	0.0788376	20	eQTLGen	MED23	rs2245133	C	T	-0.110401	0.043775	0.0116684	0.29315	20
	eQTLGen	SENP7	rs7631506	A	C	-0.00462878	0.00175317	0.00828502	0.626513	20	eQTLGen	AHI1	rs6908428	G	A	-0.0350506	0.0143917	0.0148721	0.860274	20
	eQTLGen	CTD-2541M15.1	rs71525755	C	T	-0.0106693	0.00404352	0.00832453	0.451588	20	eQTLGen	TNFAIP3	rs498361	C	T	0.417535	0.210522	0.04733	0.789536	20
	eQTLGen	NFIB	rs10810110	G	A	0.0101077	0.00383125	0.00833444	0.278264	20	eQTLGen	PERP	rs75604586	C	G	0.251104	0.12784	0.0495068	0.144468	20
	eQTLGen	MGAT1	rs62405458	T	C	-0.00750923	0.00284699	0.00834934	0.73647	20	eQTLGen	UTRN	rs56039647	A	G	0.240911	0.10386	0.0203633	0.00127121	20
	eQTLGen	SLC9A3R1	rs880827	T	C	0.0103913	0.00394144	0.00837842	0.913464	20	eQTLGen	SASH1	rs35120946	T	G	-0.115539	0.0544161	0.0337337	0.857356	20
	eQTLGen	UTF1	rs3008394	A	C	0.0153999	0.00584444	0.00841438	0.6167	20	eQTLGen	SYNE1	rs9383626	G	T	-0.283177	0.131899	0.0317993	0.438342	20
	eQTLGen	MGRN1	rs841228	T	G	0.00671837	0.0025501	0.00842489	0.411084	20	eQTLGen	TULP4	rs7767022	A	C	0.120151	0.0594858	0.0434013	0.212225	20
	eQTLGen	IGHE	rs74091284	C	G	-0.0305168	0.0115837	0.0084273	0.566743	13	eQTLGen	FAM20C	rs13308834	G	A	-0.118527	0.0416241	0.00440548	0.00540404	20
	eQTLGen	CORO2A	rs7867966	G	A	-0.00671841	0.00255144	0.00845879	0.392148	15	eQTLGen	MAD1L1	rs34021847	A	G	0.112097	0.0436245	0.0101818	0.425662	20
	eQTLGen	SLC35F6	rs11692689	C	T	-0.0145026	0.00551047	0.00849262	0.148916	20	eQTLGen	NUDT1	rs1108036	A	G	0.105817	0.0494835	0.0324827	0.044424	20
	eQTLGen	RP11-44F14.1	rs2908778	T	C	0.0102401	0.00389216	0.00851466	0.186621	20	eQTLGen	TTYH3	rs57869968	T	C	-0.220299	0.106526	0.0386369	0.00353001	20
	eQTLGen	RP11-454F8.2	rs2908778	T	C	-0.00512697	0.00194898	0.00852366	0.141908	20	eQTLGen	SDK1	rs6943054	G	T	-0.242851	0.0888974	0.00629863	0.176516	20
	eQTLGen	RP5-995J12.2	rs2064380	A	G	-0.0041002	0.00155915	0.00854429	0.216593	20	eQTLGen	ZDHHC4	rs11559147	C	G	-0.0530677	0.0202743	0.00885786	0.378312	20
	eQTLGen	TRAV26-2	rs1041859	A	G	-0.00334388	0.00127177	0.00855588	0.550708	20	eQTLGen	MIOS	rs17168290	A	G	-0.276048	0.0767568	0.000322661	0.963061	20
	eQTLGen	RIC8B	rs7138037	C	G	-0.0407665	0.0155087	0.00857306	0.193964	20	eQTLGen	RPA3	rs3735460	A	G	-0.250912	0.0790776	0.00150879	0.000935237	20
	eQTLGen	AL022476.2	rs5759126	A	G	-0.0134846	0.00513135	0.00859178	0.460192	20	eQTLGen	ISPD	rs76899772	A	G	0.152382	0.0756741	0.0440446	0.76943	20
	eQTLGen	RP11-597D13.7	rs12648410	T	C	-0.0147617	0.00561757	0.00859462	0.310171	20	eQTLGen	CHN2	rs245881	A	G	-0.0548203	0.0253274	0.0304288	0.954283	20
	eQTLGen	ACVR2A	rs11886876	A	G	-0.0106042	0.00403559	0.00859715	0.179128	20	eQTLGen	DPY19L2P3	rs34011864	A	G	-0.113295	0.0479993	0.0182579	0.0784385	20
	eQTLGen	MBD2	rs2085669	G	C	-0.0147608	0.00562194	0.00865021	0.201518	20	eQTLGen	AC018633.4	rs35486151	T	C	-0.0285613	0.0140916	0.0426791	0.624938	20
	eQTLGen	RP11-572M11.4	rs2293560	C	T	-0.00768532	0.00292772	0.00866438	0.260318	20	eQTLGen	HERPUD2	rs2392376	T	C	-0.106796	0.0482072	0.0267364	0.691051	20
	eQTLGen	TAB2	rs62425952	T	C	-0.0189376	0.00721884	0.00870675	0.100278	20	eQTLGen	STARD3NL	rs9638935	C	A	0.150452	0.0658023	0.0222294	0.173638	20
	eQTLGen	AC007283.5	rs146458964	T	C	0.011865	0.00452693	0.00876783	0.580982	20	eQTLGen	TRGJP2	rs3901405	T	C	-0.0479679	0.0213024	0.0243375	0.476833	20
	eQTLGen	ZNHIT1	rs11769624	C	T	0.00934376	0.0035658	0.00878318	0.839835	20	eQTLGen	TRGC1	rs58494068	T	G	0.05338	0.023461	0.02289	0.150682	20
	eQTLGen	RP11-5K23.3	rs9427403	C	A	0.00315517	0.00120497	0.00883288	0.658304	20	eQTLGen	MRPS24	rs10265070	G	A	0.257341	0.128816	0.0457449	0.251761	20
	eQTLGen	GOLGA7	rs10094451	T	C	0.0122813	0.00469696	0.00892943	0.210271	20	eQTLGen	SEPT7P2	rs2471267	T	C	-0.0417444	0.0202076	0.0388498	0.107104	20
	eQTLGen	SMPD2	rs11153175	C	T	0.00546831	0.00209176	0.00894332	0.388235	20	eQTLGen	LINC00525	rs5004323	G	A	0.121196	0.0564059	0.0316622	0.309675	20
	eQTLGen	GORASP2	rs17281735	G	T	-0.0264086	0.010103	0.00895076	0.423433	20	eQTLGen	ABCA13	rs6583456	T	A	0.356547	0.16185	0.027599	0.626771	20
	eQTLGen	AKR1CL1	rs7081029	T	C	0.0205755	0.00787261	0.00896057	0.379285	20	eQTLGen	LANCL2	rs815957	A	G	0.151642	0.075667	0.045063	0.179055	20
	eQTLGen	EEF1E1	rs9392959	G	A	-0.0479403	0.0183441	0.00896498	0.253162	19	eQTLGen	RP11-797H7.3	rs12668689	A	T	-0.0274567	0.0124987	0.0280374	0.0232692	20
	eQTLGen	PTP4A1	rs34288820	A	G	0.0103244	0.00395097	0.00897162	0.362352	20	eQTLGen	ERV3-1	rs7807855	G	A	0.0343908	0.0120856	0.0044327	0.335307	20
	eQTLGen	FOXN2	rs79247094	A	G	-0.00451345	0.00172795	0.00900059	0.902579	20	eQTLGen	CCT6P3	rs35794351	T	C	0.0764543	0.0272246	0.0049807	0.0911993	20
	eQTLGen	CTC-325H20.2	rs28384491	T	C	0.0112159	0.00429515	0.00902017	0.339747	15	eQTLGen	RP11-460N20.5	rs35794351	T	C	0.0324006	0.0115254	0.00493535	0.197934	20
	eQTLGen	SGCA	rs847687	G	T	0.00648989	0.00248543	0.00902315	0.319257	20	eQTLGen	INTS4L1	rs2103148	T	G	-0.281839	0.10813	0.00914775	0.293925	20
	eQTLGen	SIGLEC7	rs12983058	T	G	0.0113209	0.00433964	0.00908817	0.869667	14	eQTLGen	CCT6P1	rs6950807	A	G	-0.05825	0.0217802	0.00748527	0.0578036	20
	eQTLGen	HIBADH	rs62454870	G	A	0.00686382	0.00263117	0.00908985	0.0741271	20	eQTLGen	GTF2IRD2	rs1167821	T	A	0.330658	0.154036	0.0318232	0.808849	20
	eQTLGen	YWHAZ	rs964917	T	C	0.0102167	0.00391764	0.00911095	0.56992	20	eQTLGen	GTF2IP1	rs1167830	T	C	-0.0722962	0.0284157	0.0109518	0.936681	20
	eQTLGen	GRAP	rs4924967	G	T	0.00712562	0.00273319	0.00913194	0.486332	20	eQTLGen	POM121C	rs1167830	T	C	-0.0619146	0.0242696	0.0107376	0.479723	20
	eQTLGen	PHIP	rs9361459	G	A	-0.00917841	0.00352292	0.00917821	0.0729641	20	eQTLGen	RHBDD2	rs59882870	A	G	-0.0826735	0.0396083	0.0368631	0.59429	20
	eQTLGen	NT5DC2	rs4687626	A	G	0.00614364	0.00235812	0.009179	0.0902246	20	eQTLGen	POR	rs28446604	T	C	-0.0625528	0.0287638	0.0296523	0.6078	20
	eQTLGen	HINFP	rs608444	G	A	-0.00665291	0.00255424	0.00919665	0.686489	20	eQTLGen	TMEM120A	rs59882870	A	G	-0.138236	0.0663362	0.0371719	0.23346	20
	eQTLGen	SIGLEC9	rs12983058	T	G	0.0109465	0.00420354	0.0092114	0.988047	11	eQTLGen	AC005077.14	rs55643634	C	T	-0.0278211	0.0120676	0.0211415	0.682713	20
	eQTLGen	FAM105B	rs6554856	A	G	-0.0122267	0.00470589	0.00937228	0.566804	20	eQTLGen	RSBN1L-AS1	rs35010544	T	C	-0.0567446	0.0260976	0.0296807	0.122015	20
	eQTLGen	PRPF19	rs4938990	C	G	0.0152428	0.00586721	0.00937774	0.12678	20	eQTLGen	MAGI2	rs7799860	C	G	-0.433931	0.198669	0.0289484	0.270626	20
	eQTLGen	SLC12A4	rs255052	A	G	-0.0214815	0.00826905	0.00938166	0.067533	20	eQTLGen	SEMA3C	rs3817557	T	C	-0.119832	0.0575572	0.0373455	0.554055	20
	eQTLGen	VEGFA	rs11965885	G	T	0.00984732	0.00379272	0.00942141	0.304831	20	eQTLGen	BRI3	rs6970990	G	T	0.0809123	0.0393964	0.0399948	0.288201	20
	eQTLGen	RP11-353B9.1	rs56692783	G	C	0.0160846	0.00619565	0.00942873	0.144004	20	eQTLGen	BAIAP2L1	rs3779196	T	C	-0.2063	0.072635	0.00450809	0.494469	20
	eQTLGen	SASH1	rs55857426	C	A	0.00890058	0.00343037	0.00946901	0.128564	20	eQTLGen	ZKSCAN1	rs4729568	T	C	-0.146285	0.0541848	0.00693918	0.00672884	20
	eQTLGen	HPS4	rs75229840	T	C	0.0166161	0.00640627	0.0094943	0.778085	15	eQTLGen	AP4M1	rs999886	A	G	-0.0896705	0.0308883	0.00369536	0.00234492	20
	eQTLGen	TMEM109	rs3763840	A	G	0.00911049	0.00351337	0.00951168	0.248468	20	eQTLGen	TAF6	rs6960432	G	C	-0.323155	0.121267	0.00770297	0.0308283	20
	eQTLGen	C16orf80	rs112046993	T	C	0.0101695	0.00392292	0.0095327	0.113026	20	eQTLGen	LAMTOR4	rs12878	G	A	-0.116673	0.0442461	0.00836679	0.0541725	20
	eQTLGen	MYD88	rs6796045	T	A	0.0286865	0.0110717	0.00957028	0.936442	20	eQTLGen	GAL3ST4	rs11764176	T	G	0.194883	0.0492614	7.61816e-05	0.0969402	20
	eQTLGen	PROZ	rs494860	A	T	-0.0143833	0.00555188	0.00957799	0.411181	20	eQTLGen	GPC2	rs3779046	G	A	0.482122	0.12576	0.000126248	0.546623	20
	eQTLGen	MTA3	rs10187451	A	C	0.02253	0.00869981	0.0096055	0.0581677	20	eQTLGen	PVRIG	rs1636986	A	G	0.0793904	0.0202525	8.85411e-05	0.00612197	20
	eQTLGen	LINC00304	rs113894462	A	G	0.01609	0.0062172	0.00965408	0.677475	20	eQTLGen	GATS	rs2950517	G	C	0.189191	0.0484318	9.37066e-05	0.164433	20
	eQTLGen	COL17A1	rs10883958	G	A	-0.0155995	0.00603724	0.00976945	0.573645	20	eQTLGen	PILRA	rs2005763	A	G	-0.458955	0.126237	0.000277274	0.0996556	20
	eQTLGen	MCM3	rs2073036	C	T	-0.0166327	0.00644183	0.00982332	0.504586	20	eQTLGen	UFSP1	rs7783457	G	A	-0.0987956	0.0299707	0.000979284	0.388395	20
	eQTLGen	L3MBTL1	rs3127064	T	C	-0.0448403	0.0173695	0.00983561	0.715543	20	eQTLGen	PRKRIP1	rs6465859	A	T	0.067851	0.0323629	0.0360318	0.30693	20
	eQTLGen	CACHD1	rs11808959	A	G	0.0164064	0.00635831	0.00987111	0.127526	20	eQTLGen	MIR548O	rs10278274	A	G	-0.073391	0.034583	0.0338235	0.438926	20
	eQTLGen	TSFM	rs1599932	A	G	0.00844457	0.00327285	0.00987452	0.761024	20	eQTLGen	RP11-514P8.2	rs6977040	G	A	-0.0455888	0.0210502	0.0303325	0.643294	20
	eQTLGen	LINC00674	rs11547173	A	T	-0.0141977	0.00550655	0.00992816	0.152433	20	eQTLGen	ORAI2	rs2411005	A	G	-0.0546475	0.0249893	0.0287542	0.61945	20
	eQTLGen	INCA1	rs111731283	A	G	-0.0316004	0.0122586	0.00994309	0.607486	20	eQTLGen	ALKBH4	rs142103403	T	C	-0.160004	0.0801632	0.0459366	0.224369	20
	eQTLGen	SNX14	rs9444365	G	A	-0.0374708	0.0145375	0.00995076	0.94594	16	eQTLGen	DNAJC2	rs2074624	C	G	0.277893	0.131383	0.0344178	0.667684	20
	eQTLGen	RHOC	rs75472514	C	A	-0.0104524	0.00405923	0.0100248	0.34144	20	eQTLGen	SLC26A5	rs139012207	T	C	0.0462458	0.0195768	0.0181631	0.216324	20
	eQTLGen	BNIP3	rs7077135	C	T	0.0210234	0.00816969	0.0100722	0.484777	13	eQTLGen	AC002467.7	rs3735609	G	C	0.0310964	0.0136844	0.0230623	0.443737	20
	eQTLGen	SBF2	rs10770105	C	G	-0.00931885	0.00362302	0.0101078	0.0937898	20	eQTLGen	CBLL1	rs739518	A	G	-0.154901	0.0678361	0.0224032	0.304581	20
	eQTLGen	GCA	rs77645656	G	A	0.0341704	0.013293	0.0101532	0.135872	12	eQTLGen	MDFIC	rs2520584	C	T	-0.293523	0.0976622	0.0026515	0.562312	20
	eQTLGen	CTD-2165H16.4	rs6554856	A	G	-0.0159704	0.00621691	0.0102034	0.546265	20	eQTLGen	SMO	rs2718102	T	C	0.342901	0.158016	0.0300044	0.582221	20
	eQTLGen	CDKN1B	rs7956514	G	T	0.0196976	0.0076725	0.0102494	0.907631	20	eQTLGen	MEST	rs10232290	G	A	0.170507	0.0774115	0.0276225	0.725757	20
	eQTLGen	CTC-462L7.1	rs8064882	T	C	0.00387859	0.00151142	0.0102821	0.0787142	20	eQTLGen	LRGUK	rs62462533	A	G	0.0520453	0.0224999	0.0207154	0.428971	20
	eQTLGen	TIMM44	rs34866300	G	A	0.0111449	0.00434321	0.0102866	0.365992	20	eQTLGen	WDR91	rs6951100	C	T	-0.185594	0.0843241	0.0277391	0.808024	20
	eQTLGen	AVIL	rs56177740	T	C	-0.00583934	0.00227596	0.010298	0.516757	20	eQTLGen	ZC3HAV1	rs6974620	G	A	-0.149203	0.059258	0.0118071	0.136308	20
	eQTLGen	STXBP4	rs8064882	T	C	0.00893715	0.00348347	0.0103002	0.067903	20	eQTLGen	TTC26	rs62485931	T	C	0.0922475	0.0463163	0.0464057	0.466105	20
	eQTLGen	IMPDH1	rs1864233	T	A	0.018167	0.00708168	0.010307	0.741115	20	eQTLGen	JHDM1D	rs11769879	G	A	0.215465	0.0726028	0.00300018	0.600878	20
	eQTLGen	NELFA	rs13148597	T	C	-0.0394337	0.0153723	0.0103102	0.44497	8	eQTLGen	ADCK2	rs2930325	T	C	-0.050266	0.0182788	0.00596024	0.232868	20
	eQTLGen	C14orf142	rs10132640	C	T	-0.0143246	0.00558481	0.0103201	0.370804	20	eQTLGen	OR2A20P	rs6464574	A	G	-0.0537696	0.0266906	0.0439516	0.700374	20
	eQTLGen	HES4	rs2710882	A	G	0.00608163	0.00237121	0.0103242	0.58137	20	eQTLGen	RP4-798C17.6	rs727713	A	G	-0.143691	0.0622914	0.0210682	0.493028	20
	eQTLGen	KPNB1	rs141601713	T	C	0.0249793	0.00974113	0.010338	0.505404	20	eQTLGen	RNF32	rs7778704	C	T	-0.208218	0.0942552	0.0271685	0.0903616	20
	eQTLGen	ADAM8	rs12253872	C	T	-0.0178357	0.00695928	0.010381	0.543803	20	eQTLGen	LMBR1	rs7778562	C	T	-0.0671431	0.030305	0.0267204	0.113152	20
	eQTLGen	MINK1	rs3966782	C	T	-0.00685326	0.00267479	0.0104021	0.281112	20	eQTLGen	RP11-115C21.2	rs2515485	G	T	0.0409553	0.0203635	0.0443031	0.601899	20
	eQTLGen	ATL2	rs17412829	A	C	-0.0202607	0.00791014	0.0104264	0.268693	20	eQTLGen	MCPH1	rs2243755	C	T	0.204778	0.0866542	0.01812	0.294108	20
	eQTLGen	POLD1	rs57887481	T	C	0.0382081	0.0149246	0.0104652	0.21911	6	eQTLGen	AGPAT5	rs2911977	T	C	0.145596	0.0660024	0.0273897	0.0321089	20
	eQTLGen	MICAL1	rs34533653	A	T	-0.0060598	0.00237003	0.0105625	0.131921	20	eQTLGen	FAM86B3P	rs1878561	A	C	-0.255368	0.0718226	0.000377199	0.0810103	20
	eQTLGen	NUDT2	rs7039222	G	A	0.0032082	0.00125499	0.0105776	0.29841	20	eQTLGen	ALG1L13P	rs13270194	C	T	0.141835	0.032424	1.21776e-05	0.301106	20
	eQTLGen	HS3ST3A1	rs3785655	C	T	-0.0351052	0.0137328	0.010579	0.0577672	18	eQTLGen	SGK223	rs13274039	G	A	0.240058	0.0742254	0.00121993	0.127256	20
	eQTLGen	C6orf183	rs9487023	G	A	0.0431884	0.0168975	0.0105912	0.697701	20	eQTLGen	MFHAS1	rs408459	C	A	0.154973	0.0482849	0.00132942	0.211086	20
	eQTLGen	METAP2	rs301037	G	C	0.0130931	0.00512345	0.0106028	0.690144	20	eQTLGen	RP11-62H7.2	rs6994163	A	G	0.0490076	0.0151588	0.00122519	0.131668	20
	eQTLGen	RNF146	rs9401964	G	A	-0.0189253	0.00740829	0.0106308	0.18725	20	eQTLGen	ERI1	rs7846007	C	A	0.2136	0.100595	0.0337223	0.0678378	20
	eQTLGen	TAC3	rs117513059	T	C	0.0333341	0.0130547	0.010667	0.371185	6	eQTLGen	RP11-10A14.3	rs34251783	C	T	0.0560317	0.0192054	0.00352856	0.00309212	20
	eQTLGen	ATOX1	rs7720579	T	C	0.00770718	0.00301847	0.0106696	0.943985	20	eQTLGen	RP11-10A14.5	rs3748136	A	G	0.0273532	0.00978796	0.00519679	0.0027823	20
	eQTLGen	DDX11L10	rs2288490	T	C	0.00351871	0.00137833	0.0106834	0.27401	20	eQTLGen	MSRA	rs11777364	C	G	-0.0683773	0.0343713	0.0466599	0.0927837	20
	eQTLGen	CHPF	rs3731912	T	C	0.0197705	0.00774449	0.0106845	0.630665	20	eQTLGen	SOX7	rs10903330	A	G	0.615069	0.233743	0.00850354	0.232696	20
	eQTLGen	AP001434.2	rs8127213	C	T	-0.0197437	0.00773614	0.0107063	0.278848	20	eQTLGen	XKR6	rs4618656	A	T	-0.195216	0.0689261	0.00462214	0.00225145	20
	eQTLGen	HSD17B4	rs13154090	G	A	0.00911614	0.00357242	0.0107164	0.0658139	20	eQTLGen	AF131215.9	rs4618656	A	T	0.0513569	0.0180184	0.00436845	0.132346	20
	eQTLGen	YPEL5	rs78589710	A	G	-0.0374834	0.0147017	0.0107846	0.221961	4	eQTLGen	AF131215.2	rs4618656	A	T	0.0508331	0.0178332	0.00436543	0.0509231	20
	eQTLGen	GNB2	rs221790	G	C	0.0543907	0.0213498	0.0108469	0.319485	16	eQTLGen	MTMR9	rs2245257	C	T	0.199702	0.0968366	0.0391828	0.0260066	20
	eQTLGen	RP4-798A10.2	rs1877623	C	G	-0.00593984	0.00233233	0.0108734	0.482742	20	eQTLGen	SLC35G5	rs2293859	T	G	-0.223385	0.0774197	0.00390939	0.0225987	20
	eQTLGen	RP11-571M6.18	rs11172351	T	C	-0.00889779	0.00349445	0.0108884	0.60843	20	eQTLGen	TDH	rs2736265	A	G	-0.398589	0.116504	0.000623365	0.209677	20
	eQTLGen	RUNX2	rs1200428	T	G	-0.00503583	0.00197839	0.0109145	0.0718105	20	eQTLGen	FAM167A	rs4840568	A	G	0.0326033	0.0164002	0.0468142	0.00889578	20
	eQTLGen	GORASP1	rs114555929	A	G	-0.0222581	0.00874706	0.0109393	0.628626	20	eQTLGen	BLK	rs4840568	A	G	-0.0549171	0.0276375	0.046917	0.180983	20
	eQTLGen	NPIPL3	rs111359561	A	G	0.0121272	0.00476652	0.0109511	0.20606	20	eQTLGen	RP11-148O21.4	rs2618476	C	T	-0.0494589	0.0230779	0.032103	0.672551	20
	eQTLGen	ASAP3	rs7522616	A	G	0.0157361	0.00619512	0.0110826	0.706727	20	eQTLGen	NEIL2	rs804261	G	A	0.0546612	0.0260986	0.036223	0.032635	20
	eQTLGen	AP000295.7	rs2834167	G	A	-0.00875021	0.00345179	0.0112454	0.324816	8	eQTLGen	RP11-589N15.2	rs6601616	G	A	0.100239	0.0481203	0.0372425	0.772026	20
	eQTLGen	MRAS	rs112735154	C	A	-0.0157144	0.00619924	0.011248	0.050552	8	eQTLGen	CTSB	rs1296022	A	G	-0.0628889	0.0314439	0.0454966	0.646944	20
	eQTLGen	P2RX1	rs11078476	G	C	-0.00264558	0.00104415	0.011286	0.72835	20	eQTLGen	PDLIM2	rs62492658	T	C	0.3145	0.122492	0.0102429	0.477573	20
	eQTLGen	PCGF3	rs3775142	A	G	-0.00601214	0.00237461	0.0113465	0.0685586	20	eQTLGen	C8orf58	rs11777808	C	A	-0.114004	0.0468949	0.0150548	0.490525	20
	eQTLGen	AGPAT5	rs2911977	T	C	0.013641	0.00538901	0.0113655	0.495464	20	eQTLGen	KIAA1967	rs755934	G	T	0.0941485	0.0366864	0.010279	0.291209	20
	eQTLGen	SOX7	rs10903330	A	G	0.0485848	0.0192	0.0113916	0.264477	20	eQTLGen	RP11-582J16.5	rs755935	C	T	0.0705992	0.0281716	0.0122093	0.162813	20
	eQTLGen	CREB3	rs1570249	A	G	0.0320407	0.0126635	0.0114012	0.796976	20	eQTLGen	TNFRSF10B	rs7009522	G	A	0.0630529	0.0254061	0.0130721	0.40057	20
	eQTLGen	RP11-46C24.7	rs7201378	C	T	0.00848424	0.00335353	0.011408	0.787937	20	eQTLGen	RP11-875O11.3	rs11784599	A	C	-0.0280783	0.0125287	0.0250184	0.308689	20
	eQTLGen	CALCOCO2	rs58446049	G	C	0.0132039	0.00522043	0.0114295	0.200936	20	eQTLGen	TNFRSF10C	rs6557616	G	C	-0.0972181	0.0393249	0.0134293	0.401823	20
	eQTLGen	GBA2	rs10814274	T	C	-0.00502462	0.00198732	0.0114601	0.613429	20	eQTLGen	RP11-1149O23.2	rs34946145	A	G	0.168745	0.063989	0.0083618	0.00792811	20
	eQTLGen	AKR1C4	rs7081029	T	C	0.0367795	0.0145564	0.0115145	0.428672	20	eQTLGen	TNFRSF10A	rs73224403	T	G	0.101363	0.0433641	0.0194133	0.0190151	20
	eQTLGen	CDS1	rs11099650	C	A	-0.0398661	0.0157817	0.0115339	0.538202	20	eQTLGen	CLU	rs73231005	G	C	-0.519929	0.18664	0.00534072	0.0009676	20
	eQTLGen	SLC15A3	rs3763839	G	C	-0.0115623	0.00457901	0.011568	0.934286	20	eQTLGen	SCARA5	rs4732769	A	G	0.183712	0.0598987	0.00216192	0.622572	20
	eQTLGen	RGP1	rs10814274	T	C	0.00844993	0.00334846	0.0116183	0.801902	20	eQTLGen	FGFR1	rs10958704	G	A	-0.114707	0.0403598	0.00448172	0.0679159	20
	eQTLGen	GNG8	rs9304662	G	A	0.00717621	0.00284418	0.0116317	0.225517	20	eQTLGen	GOLGA7	rs10094451	T	C	-0.12767	0.0611636	0.0368558	0.163244	20
	eQTLGen	TOR1B	rs1831105	G	A	0.00558958	0.00221574	0.0116466	0.0703179	20	eQTLGen	ANK1	rs4736819	C	T	0.1309	0.0647338	0.0431627	0.466226	20
	eQTLGen	ATP11A	rs7998551	T	G	-0.0306854	0.0121764	0.0117332	0.139189	20	eQTLGen	SLC20A2	rs2923446	G	A	0.111643	0.0372535	0.0027279	0.598617	20
	eQTLGen	CASP8	rs7560328	A	C	0.010818	0.00429958	0.0118679	0.311643	20	eQTLGen	C8orf40	rs3099936	T	C	0.0691864	0.0196411	0.000427445	0.538735	20
	eQTLGen	MIR3676	rs2585399	G	A	-0.0121826	0.00484615	0.0119414	0.0643434	20	eQTLGen	HGSNAT	rs6999489	T	G	0.314308	0.133479	0.0185359	0.00433571	20
	eQTLGen	CAMTA2	rs8075365	G	T	-0.0117534	0.00467554	0.0119438	0.337061	20	eQTLGen	NSMAF	rs3816846	A	G	-0.109547	0.0316441	0.000536506	0.75457	20
	eQTLGen	MMP28	rs4796105	C	A	-0.023906	0.00951567	0.0119955	0.640224	20	eQTLGen	VCPIP1	rs111413499	A	T	-0.319918	0.154764	0.0387222	0.519244	20
	eQTLGen	TTC16	rs3802357	A	G	-0.00806165	0.00320975	0.012018	0.198513	20	eQTLGen	C8orf44	rs10504393	C	T	-0.126115	0.0576633	0.0287357	0.609898	20
	eQTLGen	G6PC3	rs1684660	T	A	-0.012303	0.00490289	0.0120959	0.536602	20	eQTLGen	LINC00534	rs7010298	T	C	0.0954901	0.044577	0.0321824	0.981239	20
	eQTLGen	FBLN7	rs111264508	T	C	0.0205211	0.00818123	0.0121308	0.394251	20	eQTLGen	TMEM55A	rs12545269	C	T	0.225037	0.113663	0.0477188	0.976472	20
	eQTLGen	ZNF276	rs3743859	T	C	-0.00929511	0.00370884	0.0122034	0.237911	20	eQTLGen	RNF19A	rs56028014	G	C	-0.332747	0.142287	0.0193583	0.0917772	20
	eQTLGen	NMRK1	rs11144225	T	A	-0.0026776	0.00106973	0.012312	0.667165	20	eQTLGen	UBR5	rs35873559	C	T	-0.197294	0.0896851	0.0278173	0.695335	20
	eQTLGen	BMP8B	rs115501105	G	A	0.0190291	0.00760464	0.0123386	0.112543	20	eQTLGen	EXT1	rs12541615	C	T	0.0741915	0.0373293	0.0468687	0.69646	20
	eQTLGen	CUL2	rs2384287	G	A	-0.0129885	0.00519433	0.0124014	0.0897252	20	eQTLGen	RP11-89M16.1	rs16903108	C	T	0.442141	0.123936	0.000360403	0.00649594	20
	eQTLGen	CAND1	rs1066389	G	T	0.0297005	0.0118801	0.0124188	0.85517	20	eQTLGen	EIF2C2	rs1060832	T	C	-0.155578	0.0622601	0.0124598	0.370805	20
	eQTLGen	PBRM1	rs3199918	C	T	-0.0388554	0.0155468	0.0124455	0.579951	19	eQTLGen	DENND3	rs9792	G	A	-0.0739182	0.0357939	0.038913	0.00399085	20
	eQTLGen	SDCBP	rs77985891	G	A	0.0347042	0.0138907	0.0124763	0.335745	19	eQTLGen	RP11-10J21.4	rs55846720	G	A	0.29078	0.0772668	0.000167671	0.623764	20
	eQTLGen	HAUS8	rs1130222	T	C	-0.0075238	0.00301288	0.0125173	0.453949	20	eQTLGen	MROH6	rs9771743	A	G	-0.0428759	0.0215346	0.0464777	0.399478	20
	eQTLGen	AIG1	rs9390046	T	C	0.0106635	0.00427185	0.012552	0.351499	20	eQTLGen	TIGD5	rs1563148	C	G	0.0881302	0.0379566	0.0202401	0.293527	20
	eQTLGen	MIR29B2	rs926631	T	C	-0.0217012	0.00870342	0.0126522	0.223274	20	eQTLGen	RP11-429J17.2	rs7464821	C	T	0.0631733	0.0311229	0.0423766	0.794871	20
	eQTLGen	AP001052.9	rs9985172	A	T	0.0171376	0.00687392	0.0126619	0.891243	16	eQTLGen	GRINA	rs57957974	A	C	0.0446622	0.0225629	0.0477655	0.413059	20
	eQTLGen	NMNAT1	rs113726578	A	G	-0.0203622	0.00816918	0.0126827	0.248809	7	eQTLGen	PARP10	rs11544989	G	A	0.126842	0.0489905	0.00962204	0.455205	20
	eQTLGen	ATP2A3	rs11078476	G	C	-0.017009	0.0068243	0.0126879	0.837444	20	eQTLGen	SPATC1	rs56261297	T	C	0.169111	0.0631676	0.00742453	0.522288	20
	eQTLGen	CTSE	rs28694519	C	G	-0.00897211	0.00360242	0.0127535	0.455441	7	eQTLGen	CTD-3065J16.6	rs11136251	C	T	0.100995	0.0372681	0.00672939	0.45705	20
	eQTLGen	CALML6	rs28508199	G	A	-0.0234044	0.00940041	0.0127843	0.460615	20	eQTLGen	GPAA1	rs7462703	A	G	-0.349754	0.129544	0.00693629	0.249247	20
	eQTLGen	FBXL6	rs11992877	A	G	-0.0287883	0.0115708	0.0128462	0.25001	8	eQTLGen	CYC1	rs12549149	C	T	0.460973	0.16864	0.00626703	0.147769	20
	eQTLGen	TIRAP	rs8177359	T	C	0.0230031	0.00924713	0.0128611	0.185556	20	eQTLGen	SHARPIN	rs7822232	C	A	-0.146204	0.0506287	0.00387998	0.119754	20
	eQTLGen	RP11-893F2.14	rs847688	C	T	0.0113265	0.00455441	0.0128849	0.293578	20	eQTLGen	MAF1	rs7821112	G	A	0.0758033	0.0262178	0.00383668	0.088906	20
	eQTLGen	DYNLT1	rs4709235	G	C	0.0117594	0.00473129	0.0129384	0.966586	20	eQTLGen	KIAA1875	rs13263342	T	C	0.0675264	0.0235122	0.00407926	0.168644	20
	eQTLGen	FBXO45	rs73219680	C	A	0.0337832	0.0135948	0.0129549	0.81319	17	eQTLGen	XXyac-YRM2039.2	rs4741890	C	T	-0.0311899	0.0125381	0.0128606	0.987078	20
	eQTLGen	FAM229B	rs6916947	A	G	0.0461944	0.0185953	0.0129842	0.833157	17	eQTLGen	AK3	rs10123267	T	G	-0.0654331	0.0255366	0.0103974	0.37339	20
	eQTLGen	GSTK1	rs77184215	A	C	-0.00593586	0.00239038	0.0130197	0.401188	20	eQTLGen	LURAP1L	rs7468492	T	C	-0.168681	0.0605283	0.00532284	0.250694	20
	eQTLGen	CTD-2531D15.4	rs2509957	C	A	0.00290935	0.00117218	0.013065	0.76628	20	eQTLGen	HAUS6	rs7027346	C	T	0.223877	0.0797469	0.00499526	0.0707814	20
	eQTLGen	FAM20A	rs11654879	A	G	-0.0180524	0.00727593	0.0130972	0.989348	20	eQTLGen	FOCAD	rs13301875	T	C	0.298242	0.102021	0.00346286	0.325494	20
	eQTLGen	RP11-35G9.3	rs11659313	C	T	-0.0107609	0.00433818	0.0131191	0.146991	20	eQTLGen	TOPORS	rs12348918	G	A	0.281209	0.102148	0.00590596	0.811724	20
	eQTLGen	FAM20B	rs1220	C	A	0.0120226	0.00484701	0.0131229	0.616539	20	eQTLGen	B4GALT1	rs1411609	T	C	-0.104732	0.044315	0.0181104	0.22081	20
	eQTLGen	SCN4B	rs1715444	G	T	-0.0428157	0.0172676	0.0131553	0.10206	20	eQTLGen	RP11-220I1.1	rs6476616	G	A	0.0754823	0.0262915	0.00409208	0.00722937	20
	eQTLGen	ZNF846	rs7254610	A	G	0.0212655	0.00858197	0.0132149	0.301159	20	eQTLGen	TRMT10B	rs10814623	C	G	0.0916822	0.030969	0.00307193	0.659831	20
	eQTLGen	RP11-326K13.4	rs77385843	G	A	0.0146165	0.00589985	0.0132327	0.472426	18	eQTLGen	SMC5	rs7848955	A	G	0.24947	0.0861975	0.00380162	0.755726	20
	eQTLGen	ZNF568	rs7260386	A	T	-0.029414	0.0118764	0.0132612	0.111002	20	eQTLGen	C9orf41	rs11144236	T	G	-0.336641	0.126462	0.00776787	0.176491	20
	eQTLGen	CYP46A1	rs35683282	T	A	-0.0194321	0.00784868	0.0132922	0.463342	20	eQTLGen	NAA35	rs7450	A	G	-0.177527	0.0662642	0.00738245	0.0696889	20
	eQTLGen	B3GNT3	rs34262244	A	G	0.00903209	0.00364943	0.0133261	0.96163	20	eQTLGen	GOLM1	rs4333693	A	C	-0.0796829	0.0315562	0.011566	0.120267	20
	eQTLGen	CTD-3187F8.6	rs273661	G	C	-0.00990855	0.00400413	0.0133391	0.769375	9	eQTLGen	SPTLC1	rs7029539	G	A	-0.340049	0.166015	0.0405307	0.747595	20
	eQTLGen	FAT4	rs1509289	A	G	-0.0373659	0.0151044	0.0133667	0.440878	20	eQTLGen	ANKRD19P	rs7859380	T	C	0.191847	0.0707571	0.00670107	0.0740855	20
	eQTLGen	AC098823.3	rs6751485	A	G	0.00959115	0.00388271	0.0135031	0.312474	20	eQTLGen	SUSD3	rs4585801	A	C	0.0904948	0.035464	0.0107188	0.186845	20
	eQTLGen	TSHZ1	rs9240	C	T	-0.0120002	0.00486022	0.0135468	0.740315	20	eQTLGen	PHF2	rs12339150	A	G	0.239991	0.10379	0.0207625	0.48966	20
	eQTLGen	CNTN4-AS1	rs3913308	T	C	0.00614519	0.00249102	0.0136273	0.531423	20	eQTLGen	C9orf3	rs77820587	T	C	0.0779484	0.0328915	0.0177945	0.853934	20
	eQTLGen	MARCH2	rs1133893	A	G	0.00750801	0.00304391	0.0136414	0.103647	20	eQTLGen	PTCH1	rs59925771	T	G	0.082079	0.0352172	0.0197719	0.131442	20
	eQTLGen	RP11-582J16.5	rs2306518	G	A	0.0108829	0.00441636	0.0137308	0.504968	20	eQTLGen	TBC1D2	rs10739615	G	A	0.11862	0.050258	0.0182642	0.143367	20
	eQTLGen	CTD-3187F8.14	rs273661	G	C	-0.0107106	0.00434653	0.0137328	0.584816	8	eQTLGen	TEX10	rs6479013	A	G	0.141649	0.0706074	0.044841	0.339784	20
	eQTLGen	LILRA3	rs367070	G	A	-0.00244972	0.000994268	0.0137456	0.0961974	20	eQTLGen	HSDL2	rs4979108	T	C	0.0636996	0.0301066	0.0343615	0.234338	20
	eQTLGen	TRMT12	rs7812911	C	T	0.00291094	0.0011817	0.0137648	0.576323	20	eQTLGen	INIP	rs805051	G	A	-0.098209	0.0414414	0.0177962	0.571427	20
	eQTLGen	TFPI	rs35007051	G	A	-0.0441878	0.0179406	0.0137775	0.904175	15	eQTLGen	TRIM32	rs2900132	G	A	0.148021	0.0654697	0.0237646	0.10582	20
	eQTLGen	XKR8	rs4908384	A	G	-0.0137677	0.00559144	0.0138056	0.0856858	20	eQTLGen	CDK5RAP2	rs7037806	T	G	0.045553	0.0186666	0.0146733	0.177088	20
	eQTLGen	PIGC	rs1041911	C	T	-0.0097988	0.0039797	0.0138089	0.0843398	20	eQTLGen	PHF19	rs10818486	C	T	0.0942323	0.0445575	0.034443	0.182535	20
	eQTLGen	LMBR1L	rs10747561	T	C	0.032975	0.0134011	0.0138695	0.542627	20	eQTLGen	C5	rs10733650	T	C	0.0566777	0.0193154	0.00334267	0.782752	20
	eQTLGen	RP4-647C14.3	rs61985848	G	A	-0.00898529	0.00365312	0.0139085	0.402185	20	eQTLGen	CNTRL	rs10818504	T	C	0.132678	0.0518039	0.0104321	0.25543	20
	eQTLGen	RP11-568N6.1	rs78054499	C	T	-0.00615976	0.00250492	0.0139299	0.234849	10	eQTLGen	GSN	rs10760167	G	A	0.0398633	0.0177125	0.0244123	0.10005	20
	eQTLGen	AC079922.3	rs4849090	T	C	-0.0027829	0.00113196	0.0139525	0.526487	20	eQTLGen	GSN-AS1	rs10818522	C	A	0.268009	0.126476	0.0340864	0.113614	20
	eQTLGen	ZC3H12D	rs9406344	G	A	-0.0130878	0.00532473	0.0139741	0.290708	20	eQTLGen	RP11-162D16.2	rs2572854	A	G	0.0855723	0.0406458	0.0352638	0.0897795	20
	eQTLGen	SMN2	rs474776	T	C	-0.00573589	0.00233542	0.0140477	0.319129	20	eQTLGen	RP11-244O19.1	rs12551572	G	T	0.260539	0.0909271	0.00416535	0.879634	20
	eQTLGen	PEF1	rs4949450	T	A	-0.0142293	0.00579578	0.0140842	0.0612052	20	eQTLGen	TTLL11	rs10120546	C	G	0.344176	0.132541	0.00941097	0.490534	20
	eQTLGen	THEMIS	rs7738609	T	C	0.0189081	0.00770919	0.0141802	0.745034	20	eQTLGen	PBX3	rs7848507	G	T	0.59492	0.147289	5.36486e-05	0.0343673	20
	eQTLGen	GGPS1	rs16832524	G	A	-0.00829164	0.0033815	0.0142042	0.129269	20	eQTLGen	LRSAM1	rs10987668	A	C	-0.245859	0.108172	0.0230348	0.40568	20
	eQTLGen	Z83851.3	rs2143138	T	C	-0.0277002	0.0113003	0.0142348	0.472177	20	eQTLGen	AK1	rs10819317	G	A	-0.0907799	0.0319268	0.0044639	0.582514	20
	eQTLGen	RASD1	rs12449964	T	C	0.0157041	0.00640692	0.0142417	0.161242	20	eQTLGen	RP11-203J24.9	rs10819317	G	A	-0.147009	0.0528046	0.00536888	0.720764	20
	eQTLGen	PLOD3	rs11769624	C	T	0.0434802	0.0177432	0.0142647	0.403639	20	eQTLGen	ST6GALNAC6	rs10819317	G	A	-0.0525871	0.0184086	0.00428125	0.261437	20
	eQTLGen	RP11-54C4.1	rs2915882	C	T	0.00335472	0.00136958	0.0143077	0.96894	20	eQTLGen	ST6GALNAC4	rs1078697	T	C	-0.158906	0.0771108	0.0393266	0.00280624	20
	eQTLGen	MED9	rs1242490	G	C	0.0523907	0.0213937	0.0143301	0.753702	20	eQTLGen	SLC27A4	rs181762135	T	G	-0.481503	0.227354	0.0341871	0.406526	20
	eQTLGen	CAMSAP2	rs58397787	A	C	-0.00983768	0.00402287	0.0144675	0.184719	20	eQTLGen	CRAT	rs3118625	C	A	-0.0427411	0.0211392	0.043188	0.0105867	20
	eQTLGen	RP1-228P16.1	rs11168371	A	G	-0.00365161	0.00149422	0.0145324	0.555969	20	eQTLGen	PPP2R4	rs3118625	C	A	-0.0472092	0.0233515	0.0432097	0.0138448	20
	eQTLGen	RPS6KA1	rs4970485	T	C	-0.0107264	0.00438986	0.0145472	0.314305	20	eQTLGen	RP11-247A12.7	rs2480452	T	C	0.0744086	0.0296795	0.0121737	0.743108	20
	eQTLGen	DDX28	rs7204192	G	A	-0.0345948	0.0141589	0.0145522	0.0656668	20	eQTLGen	MED27	rs7043386	G	A	0.238791	0.105946	0.024203	0.665636	20
	eQTLGen	RP11-689P11.2	rs1543246	A	T	0.0142407	0.0058328	0.0146267	0.220593	20	eQTLGen	AK8	rs215180	G	A	0.209523	0.0850079	0.0137108	0.452802	20
	eQTLGen	TBC1D9	rs936898	A	G	0.00767805	0.00314539	0.0146447	0.148874	20	eQTLGen	TSC1	rs7870151	A	C	0.227866	0.0933183	0.0146137	0.872846	20
	eQTLGen	ZC3H7A	rs72782727	T	G	0.0160168	0.00656395	0.0146826	0.372042	20	eQTLGen	SNHG7	rs72761015	T	C	-0.0515582	0.0237527	0.0299596	0.102987	20
	eQTLGen	TRABD	rs75107793	A	G	-0.00493559	0.00202274	0.0146851	0.211084	20	eQTLGen	TRAF2	rs10781522	G	A	0.136948	0.067508	0.0424976	0.665096	20
	eQTLGen	RP11-349A22.5	rs117862989	C	A	0.00783873	0.00321269	0.0146901	0.100984	20	eQTLGen	FAM208B	rs11259192	A	G	-0.154808	0.071541	0.0304711	0.721653	20
	eQTLGen	LMAN2	rs4976645	A	G	0.0194511	0.00797438	0.0147197	0.266833	20	eQTLGen	FBXO18	rs684557	C	G	-0.105032	0.0390248	0.00711482	0.693192	20
	eQTLGen	FAM198B	rs9991405	A	C	0.00345069	0.00141474	0.014724	0.15551	20	eQTLGen	AL137145.1	rs12764305	C	T	0.110438	0.0557925	0.0477666	0.993746	20
	eQTLGen	RP11-1026M7.2	rs4976708	T	G	-0.00465891	0.00191016	0.0147272	0.0757437	20	eQTLGen	RSU1	rs812426	G	C	0.0419796	0.0157813	0.00781203	0.321317	20
	eQTLGen	LILRB2	rs12984962	C	T	0.0109749	0.00450154	0.0147674	0.319914	20	eQTLGen	RP11-197M22.2	rs10737014	T	G	0.0988146	0.0471994	0.0362993	0.598064	20
	eQTLGen	ALOX12P2	rs116464332	A	G	-0.0195822	0.00803247	0.0147738	0.558618	20	eQTLGen	WAC-AS1	rs61848475	A	G	-0.035381	0.0163232	0.0301947	0.615493	20
	eQTLGen	GLYATL2	rs1938725	G	A	-0.0102541	0.00420693	0.0147919	0.0552701	20	eQTLGen	ZNF22	rs73283471	G	T	0.321832	0.14748	0.0290936	0.14293	20
	eQTLGen	RP11-59H1.3	rs34322	T	C	0.0231854	0.00951454	0.0148162	0.723041	20	eQTLGen	MAPK8	rs3827681	T	C	-0.105337	0.0468531	0.0245616	0.290033	20
	eQTLGen	GTF2A2	rs6151590	A	G	0.00654862	0.00268883	0.0148716	0.418745	20	eQTLGen	C10orf128	rs2377995	C	A	-0.0504864	0.0234904	0.0316158	0.170966	20
	eQTLGen	METTL12	rs113222038	T	C	-0.0335924	0.0138038	0.0149509	0.196727	14	eQTLGen	ERCC6	rs7098129	T	G	-0.18413	0.0928806	0.0474302	0.38423	20
	eQTLGen	CTD-2008A1.2	rs28662287	C	T	0.0110982	0.004564	0.0150291	0.908197	20	eQTLGen	NRBF2	rs34119992	C	T	-0.0799997	0.0403748	0.0475432	0.0951746	20
	eQTLGen	UGCG	rs7860334	C	T	-0.0192291	0.00790958	0.0150525	0.686797	20	eQTLGen	H2AFY2	rs3858169	G	T	0.129697	0.0543111	0.0169386	0.308737	20
	eQTLGen	SNX32	rs11227332	G	A	-0.0072671	0.00299214	0.0151517	0.187256	20	eQTLGen	TYSND1	rs3858169	G	T	0.089876	0.037549	0.0166855	0.267365	20
	eQTLGen	HAAO	rs10174617	G	A	0.0152313	0.00627381	0.0151925	0.454197	20	eQTLGen	DNAJB12	rs9416018	G	A	-0.076703	0.0355082	0.0307612	0.847799	20
	eQTLGen	ARSA	rs6151429	C	T	-0.00434614	0.00179059	0.0152153	0.236869	20	eQTLGen	FUT11	rs2271271	G	A	0.219662	0.0841037	0.00900659	0.0525907	20
	eQTLGen	B3GAT3	rs2516633	A	C	-0.0339073	0.0139826	0.0153097	0.539151	19	eQTLGen	NDST2	rs11000785	T	C	0.100608	0.0374262	0.00718479	0.147563	20
	eQTLGen	NTN1	rs7219198	C	G	0.0216316	0.00892049	0.015311	0.208204	20	eQTLGen	RP11-574K11.5	rs78845904	A	C	0.223878	0.0996137	0.0246103	0.0259448	20
	eQTLGen	EZH1	rs12951860	C	T	0.0369348	0.0152316	0.0153132	0.312203	11	eQTLGen	SAMD8	rs7077767	T	C	0.433707	0.205588	0.0348934	0.280305	20
	eQTLGen	NAA40	rs4980499	A	G	-0.0193937	0.00800632	0.0154228	0.334708	20	eQTLGen	COMTD1	rs79232706	A	C	0.091761	0.0433287	0.034193	0.0677699	20
	eQTLGen	RP11-705O3.1	rs10793289	A	C	-0.00271827	0.00112252	0.0154537	0.382326	20	eQTLGen	FAS	rs4064	C	G	0.0713538	0.0286086	0.0126263	0.429712	20
	eQTLGen	PTGER4	rs12514900	G	A	0.00978627	0.00404229	0.0154791	0.121674	20	eQTLGen	BTAF1	rs12266974	C	T	0.18292	0.0806361	0.0233011	0.183198	20
	eQTLGen	QRSL1	rs12216505	C	A	0.00513336	0.00212069	0.0154948	0.181709	20	eQTLGen	CPEB3	rs833385	G	C	0.284794	0.118594	0.0163319	0.00536001	20
	eQTLGen	CDKL1	rs1465160	C	T	0.00447171	0.00184935	0.0156067	0.586168	20	eQTLGen	MARCH5	rs10748576	T	C	0.191083	0.067742	0.00479114	2.85618e-05	20
	eQTLGen	AC097500.2	rs12464794	A	G	-0.0133282	0.00551429	0.0156476	0.0802419	20	eQTLGen	NOC3L	rs12781628	C	T	0.0718054	0.0333214	0.0311668	0.533588	20
	eQTLGen	CTTN	rs4570606	C	T	0.0252494	0.0104465	0.0156478	0.429901	20	eQTLGen	PDLIM1	rs3737015	A	T	0.132434	0.0536761	0.0136146	0.00874692	20
	eQTLGen	TUT1	rs7128852	A	G	-0.0321094	0.0132858	0.0156566	0.303542	20	eQTLGen	RP11-429G19.2	rs12261029	G	C	0.228885	0.11286	0.0425563	0.0633178	20
	eQTLGen	NEMF	rs1453280	C	T	0.0193403	0.00800474	0.0156874	0.105761	10	eQTLGen	CCNJ	rs10786256	A	G	0.444383	0.182681	0.0149926	0.0356623	20
	eQTLGen	PDE7B	rs9389345	C	A	-0.0307545	0.0127306	0.0157012	0.198538	20	eQTLGen	ZNF518A	rs149019898	T	C	0.710274	0.24135	0.00325131	0.415431	20
	eQTLGen	C2orf43	rs10170771	C	T	-0.00423833	0.00175501	0.0157358	0.184079	20	eQTLGen	RP11-452K12.4	rs11189118	A	G	-0.0859958	0.0349211	0.0137944	0.223888	20
	eQTLGen	TEF	rs4822025	C	G	-0.00471125	0.00195106	0.0157478	0.484202	20	eQTLGen	SLC25A28	rs2052318	T	C	0.19731	0.0842237	0.0191452	0.143122	20
	eQTLGen	ANKRD20A11P	rs56270809	C	A	0.00730734	0.00302645	0.0157572	0.562212	20	eQTLGen	COX15	rs12779255	A	T	0.127626	0.0648895	0.0492037	0.70345	20
	eQTLGen	WBSCR22	rs111602115	C	T	0.00520157	0.00215457	0.0157696	0.572262	20	eQTLGen	ACTR1A	rs13287	G	A	0.154576	0.0732762	0.0349013	0.443003	20
	eQTLGen	KLHL3	rs17797119	G	A	0.00962526	0.00398741	0.0157823	0.15703	20	eQTLGen	ARL3	rs9645569	A	G	0.152999	0.0552941	0.00565753	0.626989	20
	eQTLGen	ZNF765	rs55709728	A	C	0.0262789	0.0108891	0.015808	0.240756	16	eQTLGen	CYP17A1	rs284856	A	T	0.291803	0.144639	0.0436484	0.0889947	20
	eQTLGen	NDUFB5	rs6778219	G	A	-0.0132366	0.00548736	0.0158569	0.335354	20	eQTLGen	C10orf32	rs9527	T	C	-0.0506329	0.0192231	0.00843952	0.51697	20
	eQTLGen	RP11-24B21.1	rs1369546	C	A	0.0192746	0.00799267	0.0158856	0.267974	20	eQTLGen	AS3MT	rs7085104	G	A	-0.0598686	0.0221913	0.00697906	0.463652	20
	eQTLGen	ACTR3C	rs10282601	G	A	0.0282086	0.0117006	0.0159144	0.28173	18	eQTLGen	SH3PXD2A	rs10786772	A	G	-0.206703	0.0510854	5.20515e-05	0.877431	20
	eQTLGen	ZDHHC20	rs7981970	A	G	-0.00944043	0.00391589	0.0159176	0.646881	20	eQTLGen	RP11-541N10.3	rs7100920	T	C	-0.22894	0.0752983	0.00236232	0.0110359	20
	eQTLGen	GNA15	rs2074864	C	T	0.0189145	0.00784653	0.0159283	0.277924	20	eQTLGen	OBFC1	rs11191865	A	G	-0.164511	0.053415	0.002071	0.0859611	20
	eQTLGen	TPRA1	rs62264113	A	G	-0.00767255	0.00318306	0.0159335	0.173306	20	eQTLGen	SFR1	rs1052001	G	A	-0.167691	0.0838418	0.0454912	0.450598	20
	eQTLGen	RUNX1	rs56045941	C	T	-0.0434677	0.0180388	0.0159665	0.878583	19	eQTLGen	GSTO2	rs276203	G	A	-0.120028	0.0554709	0.0304795	0.174938	20
	eQTLGen	CHD7	rs4288413	G	A	-0.00958271	0.00397832	0.016008	0.480999	20	eQTLGen	RP11-127L20.6	rs7095770	G	A	-0.0424883	0.0198158	0.0320201	0.177754	20
	eQTLGen	FOXRED2	rs5756217	T	C	-0.0044508	0.00184837	0.0160419	0.373603	20	eQTLGen	ENO4	rs2101264	C	T	0.15737	0.0629136	0.0123714	0.102938	20
	eQTLGen	TP53INP1	rs10956933	G	C	0.00831124	0.00345715	0.0162135	0.481661	20	eQTLGen	KIAA1598	rs1905542	C	T	0.0289721	0.0120195	0.0159339	0.123845	20
	eQTLGen	RP3-369A17.5	rs4074420	A	C	-0.0056859	0.00236512	0.016214	0.930937	20	eQTLGen	RAB11FIP2	rs853599	G	T	0.309932	0.103211	0.00267416	0.437583	20
	eQTLGen	CBY1	rs28735351	G	A	-0.0330646	0.0137539	0.0162159	0.587268	15	eQTLGen	CACUL1	rs4751669	C	T	-0.106794	0.0483538	0.0272033	0.557783	20
	eQTLGen	RTN4	rs10170340	T	C	0.00724356	0.00301349	0.0162297	0.609032	20	eQTLGen	MCMBP	rs68153532	T	C	0.0607797	0.0251127	0.0155085	0.0620426	20
	eQTLGen	TNFSF14	rs2291668	A	G	-0.00924875	0.00385054	0.0163086	0.821184	20	eQTLGen	PLEKHA1	rs5013920	A	T	-0.0639269	0.0283776	0.0242765	0.0277363	20
	eQTLGen	RP1-140A9.1	rs6687065	A	G	0.00339801	0.00141564	0.0163803	0.469304	20	eQTLGen	BUB3	rs73362735	C	T	0.214584	0.0803832	0.00759603	0.357193	20
	eQTLGen	RP11-452K12.7	rs10882952	A	G	-0.0161288	0.0067196	0.016383	0.806396	20	eQTLGen	ZRANB1	rs77271877	T	A	0.0785866	0.0252158	0.00182972	0.299984	20
	eQTLGen	ZSWIM1	rs4810474	T	A	0.0272457	0.0113518	0.0163892	0.201514	20	eQTLGen	CTBP2	rs12771627	A	G	0.513833	0.24596	0.0366993	0.0340516	20
	eQTLGen	SCML4	rs6568505	A	G	0.00689793	0.00287668	0.0164902	0.796672	20	eQTLGen	UROS	rs10901446	G	T	0.051209	0.020002	0.0104612	0.0160084	20
	eQTLGen	SLC10A7	rs7435720	G	A	-0.0069827	0.00291235	0.0165021	0.0881793	20	eQTLGen	BCCIP	rs4075326	T	C	-0.191795	0.0677275	0.00462773	0.0969692	20
	eQTLGen	SENP1	rs12311774	A	C	-0.0169948	0.00708854	0.0165075	0.62856	20	eQTLGen	DHX32	rs11244686	A	G	0.055225	0.0161948	0.00064952	0.169312	20
	eQTLGen	RP11-33B1.2	rs7656252	C	T	0.00280697	0.00117154	0.0165769	0.110468	9	eQTLGen	TTC40	rs7893172	A	G	-0.195513	0.0895865	0.0290808	0.193276	20
	eQTLGen	SFMBT1	rs13088281	A	C	-0.0189198	0.00789683	0.0165807	0.357486	20	eQTLGen	TUBGCP2	rs2995331	C	A	0.0954924	0.0388636	0.0140058	0.988039	20
	eQTLGen	CTD-3195I5.1	rs1183593	A	C	-0.0165227	0.00689691	0.0165899	0.882477	8	eQTLGen	ZNF511	rs34420344	T	C	-0.628727	0.233639	0.00712345	0.547195	20
	eQTLGen	RGS14	rs4075958	A	G	0.0157895	0.00659211	0.0166105	0.0654328	20	eQTLGen	HRAS	rs1870726	A	G	0.11106	0.0468087	0.0176617	0.511243	20
	eQTLGen	PICALM	rs7131120	G	C	-0.0140753	0.00587896	0.0166579	0.298253	20	eQTLGen	RP11-496I9.1	rs35788385	A	G	-0.165717	0.0625416	0.00805628	0.111097	20
	eQTLGen	MB21D1	rs113354677	A	G	-0.010146	0.00423833	0.0166716	0.0598777	20	eQTLGen	PHRF1	rs4963140	C	T	-0.263963	0.110375	0.0167792	0.0545666	20
	eQTLGen	KIAA0947	rs2918261	C	G	0.0482126	0.0201412	0.0166779	0.366332	16	eQTLGen	AP006621.1	rs7122416	G	A	-0.0273888	0.0120211	0.0227032	0.282998	20
	eQTLGen	BX322557.10	rs28623526	C	T	-0.00824346	0.00344631	0.0167585	0.699982	20	eQTLGen	AP006621.5	rs7122416	G	A	-0.0294899	0.0129457	0.0227286	0.280827	20
	eQTLGen	ITGAL	rs11574938	G	C	0.0102005	0.00426731	0.0168313	0.159452	20	eQTLGen	PIDD	rs28360884	T	G	-0.0898047	0.0386937	0.0202916	0.363706	20
	eQTLGen	SEC22C	rs664813	A	G	-0.0167662	0.00701531	0.016851	0.51286	20	eQTLGen	RPLP2	rs28649421	G	C	0.179753	0.0788927	0.0227001	0.404463	20
	eQTLGen	AC009403.2	rs1424615	G	A	0.00708732	0.0029682	0.016952	0.211018	20	eQTLGen	PNPLA2	rs7925131	A	G	0.12504	0.0525682	0.017377	0.489962	20
	eQTLGen	DNAJC30	rs111602115	C	T	0.0105551	0.00442113	0.0169672	0.174357	20	eQTLGen	NAP1L4	rs12363575	G	A	0.131025	0.0491784	0.00771523	0.00195858	20
	eQTLGen	PTER	rs7909832	T	C	0.00385951	0.00161683	0.0169823	0.650573	20	eQTLGen	PGAP2	rs10742170	C	T	-0.239079	0.121863	0.0497782	0.589939	20
	eQTLGen	C1QL3	rs7909832	T	C	0.00555299	0.00232839	0.0170835	0.891673	20	eQTLGen	OR52K2	rs331503	A	G	0.0839296	0.0359665	0.0196194	0.651785	20
	eQTLGen	VWDE	rs847998	C	T	-0.00517214	0.00217062	0.0171819	0.118225	20	eQTLGen	OR52K3P	rs890417	A	G	0.0250598	0.0123934	0.0431738	0.543462	20
	eQTLGen	CD6	rs34383631	T	C	0.00861783	0.00361673	0.0171829	0.833973	20	eQTLGen	CNGA4	rs77094397	G	A	0.133067	0.0650352	0.0407494	0.0276292	20
	eQTLGen	ADO	rs224082	T	C	-0.00994218	0.00417379	0.0172167	0.0963376	20	eQTLGen	PRKCDBP	rs34131947	C	T	-0.0458917	0.0212648	0.0309197	0.440858	20
	eQTLGen	CD5	rs4939489	T	C	0.0104829	0.00440121	0.0172276	0.87683	20	eQTLGen	RPL27A	rs7945657	G	T	0.16384	0.0650159	0.0117354	0.320292	20
	eQTLGen	SMO	rs7798321	G	A	0.0293502	0.0123273	0.0172695	0.878026	20	eQTLGen	AKIP1	rs2016942	G	A	0.0471723	0.0183628	0.0102021	0.183929	20
	eQTLGen	HSPA6	rs12142755	G	A	-0.0118124	0.00496535	0.0173612	0.227952	20	eQTLGen	SWAP70	rs360155	C	T	-0.142278	0.0427261	0.000868487	0.166724	20
	eQTLGen	RPS5	rs731835	C	T	-0.00310745	0.00130684	0.0174141	0.468117	20	eQTLGen	RP11-351I24.1	rs12419064	G	A	-0.243745	0.0814876	0.00277893	0.22073	20
	eQTLGen	ARID4B	rs72756075	T	C	-0.0267212	0.011241	0.0174483	0.324565	20	eQTLGen	ADM	rs7107290	G	A	-0.0805369	0.0320248	0.011909	0.0207141	20
	eQTLGen	CTB-12O2.1	rs2915816	G	A	-0.00731153	0.00307701	0.0174927	0.910753	20	eQTLGen	MRVI1	rs7102759	C	T	-0.0673023	0.0233496	0.0039469	0.539032	20
	eQTLGen	VPS53	rs17616389	A	G	0.00477658	0.00201132	0.0175559	0.93403	20	eQTLGen	ZBED5	rs74354307	A	G	0.0943318	0.0471415	0.0453886	0.0466526	20
	eQTLGen	GBP4	rs506893	G	T	-0.00991627	0.00417843	0.0176345	0.0551902	20	eQTLGen	SERGEF	rs1015445	C	T	0.215522	0.0900356	0.0166774	0.00492612	20
	eQTLGen	BLVRB	rs28480551	G	C	0.00457489	0.00192774	0.0176357	0.0576465	20	eQTLGen	GTF2H1	rs11024614	C	T	-0.0801051	0.0336035	0.0171334	0.42434	20
	eQTLGen	C19orf44	rs7246005	G	A	0.00886249	0.00373845	0.0177577	0.379271	20	eQTLGen	TMEM86A	rs12282271	G	A	-0.217776	0.0847131	0.010148	0.489138	20
	eQTLGen	ANKDD1A	rs1628955	T	C	-0.00234274	0.000988285	0.0177634	0.225837	20	eQTLGen	IGSF22	rs2289965	C	T	-0.158114	0.0617494	0.0104501	0.386228	20
	eQTLGen	FAM110B	rs4379435	C	T	0.0214886	0.00906884	0.0178124	0.167756	20	eQTLGen	MPPED2	rs3781852	T	G	-0.157117	0.0683059	0.0214372	0.27135	20
	eQTLGen	ARMC6	rs6511018	G	A	-0.0222294	0.00938234	0.0178226	0.339238	20	eQTLGen	PAX6	rs2239789	T	A	-0.425149	0.137196	0.00194285	0.374867	20
	eQTLGen	RP11-465B22.3	rs4970401	G	C	0.00269557	0.00113798	0.0178488	0.330723	20	eQTLGen	RP11-63D14.1	rs61877621	T	A	-0.11754	0.0389502	0.00254694	0.0824985	20
	eQTLGen	KIF1C	rs11656932	C	T	-0.0213264	0.00900915	0.0179237	0.252184	20	eQTLGen	TTC17	rs73530667	T	C	0.168417	0.0754547	0.0256132	0.156172	20
	eQTLGen	AC139887.4	rs3775142	A	G	-0.0155196	0.00656507	0.0180806	0.258533	20	eQTLGen	RP11-430H10.1	rs12418562	C	G	-0.0957293	0.0351415	0.00644747	0.046833	20
	eQTLGen	MARCH9	rs2072052	C	A	-0.0329333	0.0139352	0.018112	0.816213	20	eQTLGen	SLC35C1	rs3808976	G	A	0.0878997	0.0377543	0.0199012	0.375122	20
	eQTLGen	PDZD3	rs10790286	T	C	0.010666	0.00451435	0.0181427	0.670271	20	eQTLGen	PEX16	rs7350495	A	G	0.430193	0.218179	0.0486387	0.136986	20
	eQTLGen	SNORD12B	rs237741	A	C	-0.00372559	0.0015778	0.0182131	0.0552636	20	eQTLGen	PHF21A	rs2932512	G	A	-0.267336	0.128114	0.0369158	0.927995	20
	eQTLGen	KIAA0146	rs4536257	T	C	-0.025164	0.0106626	0.018274	0.936773	20	eQTLGen	MADD	rs35233100	T	C	-0.105207	0.0429607	0.014329	0.538699	20
	eQTLGen	DESI1	rs9607821	T	C	-0.012253	0.00519291	0.0182969	0.115654	20	eQTLGen	TNKS1BP1	rs72921997	G	A	0.16832	0.074751	0.0243385	0.762024	20
	eQTLGen	DYNC1I1	rs7801111	A	G	-0.0256347	0.010868	0.0183368	0.0905524	20	eQTLGen	UBE2L6	rs7131076	G	A	0.171557	0.0784174	0.0286885	0.0034805	20
	eQTLGen	TMEM66	rs12542809	G	A	-0.013176	0.00558613	0.0183391	0.073918	20	eQTLGen	SERPING1	rs28362951	G	A	0.122154	0.0393544	0.00190952	0.898755	20
	eQTLGen	CABLES2	rs2427323	G	A	-0.00732894	0.0031084	0.0183844	0.0958761	20	eQTLGen	CLP1	rs11605731	G	C	0.267528	0.105304	0.0110681	0.161922	20
	eQTLGen	CHERP	rs8103548	C	T	0.0349348	0.01482	0.0184101	0.400999	20	eQTLGen	ZDHHC5	rs7116341	A	G	0.114293	0.0444093	0.0100638	0.30171	20
	eQTLGen	IGLV1-36	rs383611	G	C	-0.014457	0.00613718	0.0184906	0.174284	19	eQTLGen	TMX2	rs71484461	A	G	0.0901542	0.0352491	0.0105387	0.408254	20
	eQTLGen	TPRKB	rs12713795	T	A	0.0198931	0.00844645	0.0185127	0.122303	20	eQTLGen	FAM111B	rs7110278	G	A	0.424817	0.154537	0.00597849	0.103313	20
	eQTLGen	7SK	rs6673519	T	C	0.00824106	0.00350169	0.0186	0.355245	20	eQTLGen	VPS37C	rs652299	G	A	0.296132	0.141224	0.0360032	0.432427	20
	eQTLGen	C1orf226	rs6677530	G	A	0.0205838	0.00874675	0.0186073	0.248702	20	eQTLGen	ASRGL1	rs7110781	A	G	-0.0727452	0.0290478	0.0122685	0.0616169	20
	eQTLGen	RP4-564F22.2	rs788343	T	C	0.00241499	0.00102638	0.0186261	0.503039	20	eQTLGen	RCC2P6	rs2463825	G	A	-0.103673	0.0417046	0.0129228	0.0607301	20
	eQTLGen	EVA1B	rs79115124	C	A	0.0059359	0.00252404	0.0186856	0.0689218	20	eQTLGen	INTS5	rs13941	G	A	-0.057104	0.0248083	0.021346	0.582266	20
	eQTLGen	KCNH8	rs1372547	C	T	0.0337564	0.0143556	0.0187005	0.0862959	20	eQTLGen	C11orf48	rs13941	G	A	-0.125663	0.0551094	0.022593	0.47996	20
	eQTLGen	CDH24	rs74565147	A	G	0.0406903	0.0173218	0.0188201	0.815565	18	eQTLGen	C11orf83	rs13941	G	A	0.243001	0.108033	0.0244923	0.605759	20
	eQTLGen	CTD-3064H18.6	rs12973580	G	T	0.00796926	0.00339252	0.0188204	0.0855752	20	eQTLGen	HNRNPUL2	rs144419827	C	G	-0.19467	0.0906871	0.0318239	0.059685	20
	eQTLGen	ZNF252P-AS1	rs7832026	G	A	-0.024364	0.0103745	0.0188515	0.199061	20	eQTLGen	LGALS12	rs1404504	T	G	0.0937048	0.0403494	0.020215	0.138786	20
	eQTLGen	A3GALT2P	rs34874995	C	G	-0.0100874	0.00429585	0.0188656	0.0640954	20	eQTLGen	TRPT1	rs2070232	A	G	-0.139673	0.059461	0.0188246	0.449665	20
	eQTLGen	RP11-135J2.4	rs17521251	C	T	-0.0181429	0.00772857	0.0188991	0.131313	17	eQTLGen	DNAJC4	rs595880	T	G	0.52605	0.207567	0.0112652	0.426549	20
	eQTLGen	LGALS3	rs7141706	G	C	0.0363236	0.0154789	0.018943	0.361332	20	eQTLGen	VEGFB	rs599908	G	C	-0.26661	0.11218	0.0174715	0.208719	20
	eQTLGen	RPTOR	rs4062178	C	T	-0.00762443	0.00325077	0.0190054	0.763744	20	eQTLGen	PPP1R14B	rs1058735	G	C	-0.206028	0.0890857	0.0207392	0.00440251	20
	eQTLGen	AC005795.2	rs73933643	A	C	-0.0113436	0.00483932	0.0190756	0.824249	20	eQTLGen	PLCB3	rs7943988	A	G	-0.204524	0.0865852	0.018171	0.533635	20
	eQTLGen	MPP3	rs1230393	A	G	-0.0377148	0.0160935	0.0191052	0.501655	20	eQTLGen	PRDX5	rs1047206	G	C	-0.039445	0.0174678	0.0239357	0.731617	20
	eQTLGen	ATP8A2	rs9578952	A	G	0.0154426	0.00659108	0.019132	0.307468	20	eQTLGen	SSH3	rs10896172	C	T	0.0876929	0.0416606	0.0352968	0.448786	20
	eQTLGen	BCL2L11	rs113135335	G	T	0.0209229	0.00893102	0.0191433	0.05037	20	eQTLGen	CLCF1	rs77125470	G	T	0.211937	0.100494	0.0349482	0.244487	20
	eQTLGen	MEI1	rs45500192	G	A	-0.00480446	0.00205146	0.0191819	0.921996	20	eQTLGen	CARNS1	rs4084113	T	C	-0.207829	0.102428	0.0424558	0.602614	20
	eQTLGen	SLU7	rs7724622	A	G	-0.0172947	0.00738492	0.0191863	0.798089	20	eQTLGen	AP000807.1	rs4340059	G	A	0.0820299	0.0281638	0.00358428	0.0434851	20
	eQTLGen	RP1-95L4.4	rs6938207	C	T	0.0198526	0.00847997	0.0192261	0.817276	6	eQTLGen	PPP6R3	rs11228256	A	G	0.253752	0.0883252	0.00406684	0.0127217	20
	eQTLGen	EXOSC8	rs2243710	T	C	-0.00545448	0.0023302	0.0192438	0.629276	20	eQTLGen	PPFIA1	rs488746	C	G	-0.0528694	0.0222002	0.0172431	0.135762	20
	eQTLGen	SYNRG	rs4794755	C	T	0.0182946	0.00781679	0.0192617	0.387315	20	eQTLGen	RP11-111M22.3	rs73002555	G	A	-0.0763359	0.0336413	0.0232616	0.145481	20
	eQTLGen	RP11-527L4.5	rs56308746	T	C	0.00707311	0.00302439	0.0193515	0.440612	20	eQTLGen	CLNS1A	rs3781616	C	A	0.0763691	0.0272277	0.00503426	0.441185	20
	eQTLGen	LAIR2	rs149731338	T	C	0.00520445	0.00222639	0.0194073	0.471996	20	eQTLGen	RSF1	rs17135807	A	T	-0.191945	0.067907	0.00470471	0.763322	20
	eQTLGen	RNASEH2B-AS1	rs9526704	T	A	-0.0214685	0.00918546	0.0194272	0.118887	20	eQTLGen	RP11-91P24.5	rs59832115	C	G	-0.0767832	0.0278488	0.00583075	0.421065	20
	eQTLGen	ZFP14	rs62113155	T	G	0.00504492	0.00216005	0.0195144	0.193406	20	eQTLGen	RP11-91P24.6	rs4944178	T	C	-0.0855711	0.0315371	0.00666078	0.711681	20
	eQTLGen	ZFP90	rs8058314	G	A	0.00283463	0.00121388	0.0195336	0.369515	20	eQTLGen	RP11-91P24.1	rs4245455	C	T	-0.0988291	0.0371885	0.0078718	0.354156	20
	eQTLGen	KB-431C1.3	rs1265153	A	T	0.00536425	0.00229755	0.0195558	0.0762537	20	eQTLGen	AAMDC	rs12419883	A	C	-0.0617045	0.0229687	0.00722137	0.0606859	20
	eQTLGen	LONP2	rs9940038	C	T	0.00673246	0.00288447	0.0195938	0.0576415	20	eQTLGen	PANX1	rs4753126	C	T	0.0588946	0.0256965	0.0219099	0.641751	20
	eQTLGen	SUGP2	rs12016	A	T	0.00484017	0.00207405	0.0196127	0.0979549	20	eQTLGen	ENDOD1	rs640221	A	G	-0.0882369	0.0384029	0.0215812	0.930023	20
	eQTLGen	CSDC2	rs2050033	G	T	-0.0213987	0.00917182	0.0196434	0.996601	20	eQTLGen	MMP8	rs1940480	G	C	0.264771	0.125886	0.0354428	0.420446	20
	eQTLGen	HIVEP3	rs1004870	C	T	-0.00741387	0.00317841	0.0196706	0.272868	20	eQTLGen	NPAT	rs11212551	G	T	-0.157537	0.0773938	0.0417986	0.197215	20
	eQTLGen	ZNFX1	rs13038866	A	G	-0.0102712	0.00441166	0.0199017	0.081207	20	eQTLGen	KDELC2	rs4754325	T	C	0.0624143	0.0211958	0.00323309	0.022976	20
	eQTLGen	ZCCHC8	rs2342082	T	C	0.0272541	0.0117072	0.0199132	0.840005	20	eQTLGen	DDX10	rs11212749	A	G	-0.140251	0.0554618	0.0114458	0.244618	20
	eQTLGen	HSPBAP1	rs7631922	G	C	0.00316434	0.00135953	0.0199379	0.305448	20	eQTLGen	CTC-774J1.2	rs1618400	C	G	-0.0945845	0.0305631	0.00196994	0.108352	20
	eQTLGen	hsa-mir-6080	rs73994204	T	C	0.0116975	0.00502723	0.0199749	0.117922	20	eQTLGen	CD3G	rs67859744	A	T	-0.245498	0.103086	0.0172424	0.898143	20
	eQTLGen	FLNB	rs113903699	C	G	0.00849318	0.0036509	0.0200012	0.159981	20	eQTLGen	IFT46	rs11216896	T	C	-0.158736	0.0693747	0.0221315	0.0174068	20
	eQTLGen	SAC3D1	rs584698	G	T	0.00854852	0.00367498	0.020011	0.518873	20	eQTLGen	ARCN1	rs2277291	T	C	-0.160192	0.0719854	0.0260583	0.0382962	20
	eQTLGen	TSEN15	rs1327144	C	A	0.00965079	0.00414982	0.0200404	0.0642131	20	eQTLGen	AP002954.4	rs573905	A	G	0.0289437	0.0109393	0.00814895	0.607127	20
	eQTLGen	MDC1	rs115316399	C	T	0.0132284	0.00569079	0.0200969	0.175645	20	eQTLGen	ZNF202	rs4935842	T	C	0.279953	0.115039	0.0149516	0.579749	20
	eQTLGen	TRAV36DV7	rs988997	G	C	-0.0115299	0.00496048	0.0201064	0.422864	20	eQTLGen	SLC37A2	rs4575285	G	C	0.0841066	0.0386803	0.0296748	0.147274	20
	eQTLGen	SLFN12L	rs883416	A	C	-0.00719519	0.00309641	0.0201406	0.911838	20	eQTLGen	TMEM218	rs7030	T	G	-0.135695	0.0386672	0.00044929	0.743391	20
	eQTLGen	NUMB	rs61985842	C	T	-0.0139992	0.00602549	0.0201612	0.281257	20	eQTLGen	CDON	rs646725	A	G	-0.44175	0.169426	0.00912489	0.74878	20
	eQTLGen	AFF3	rs11123811	T	C	-0.00644273	0.00277355	0.0201838	0.310077	20	eQTLGen	ADAMTS8	rs747250	G	T	0.49486	0.179182	0.0057487	0.852157	20
	eQTLGen	HDDC2	rs1040803	T	C	0.00289051	0.0012446	0.0202091	0.187275	20	eQTLGen	RHNO1	rs1860434	G	A	-0.0527494	0.0205213	0.0101562	0.547246	20
	eQTLGen	SHQ1	rs62251653	T	C	0.0249504	0.0107493	0.0202804	0.0911003	20	eQTLGen	RP11-291B21.2	rs11053857	A	T	0.0805457	0.035811	0.0245004	0.475244	20
	eQTLGen	CANT1	rs17739056	C	T	-0.0101287	0.00436707	0.0203767	0.441427	20	eQTLGen	STYK1	rs7297091	C	T	-0.231244	0.0974331	0.0176271	0.747739	20
	eQTLGen	PMAIP1	rs58697140	T	A	-0.0173675	0.00749116	0.020428	0.713818	20	eQTLGen	RP11-253I19.3	rs4763828	C	T	0.153231	0.0734854	0.0370519	0.109766	20
	eQTLGen	MYH10	rs34363598	C	T	-0.0252901	0.0109121	0.02047	0.428177	11	eQTLGen	DUSP16	rs4570678	T	C	-0.203693	0.0543829	0.000180006	0.0551671	20
	eQTLGen	TTC38	rs73886794	A	G	-0.00560146	0.00241716	0.0204835	0.824542	20	eQTLGen	RP11-695J4.2	rs11056006	T	G	-0.0969643	0.0468781	0.0385991	0.293225	20
	eQTLGen	CYB561	rs4968775	C	G	-0.0172863	0.00746009	0.0204943	0.43032	20	eQTLGen	RP11-996F15.2	rs10843390	T	C	-0.0456247	0.0154418	0.00313063	0.104234	20
	eQTLGen	ZNF189	rs1929492	A	G	0.00784466	0.00338631	0.0205265	0.498476	16	eQTLGen	ERGIC2	rs12817578	A	T	0.13665	0.063356	0.0310164	0.0741551	20
	eQTLGen	TOB2	rs202639	T	A	0.0152342	0.00658005	0.0206014	0.461339	20	eQTLGen	RP11-677C1.2	rs12824407	A	C	-0.0960945	0.0449814	0.0326538	0.0842457	20
	eQTLGen	ZBED5	rs74354307	A	G	0.00745073	0.00321972	0.0206626	0.96523	20	eQTLGen	OVCH1	rs12811201	A	G	-0.304238	0.149503	0.0418516	0.117696	20
	eQTLGen	TIMP3	rs929015	A	G	0.0273208	0.0118079	0.0206803	0.261669	20	eQTLGen	IPO8	rs7313517	G	A	0.040896	0.014108	0.00374625	0.0959058	20
	eQTLGen	GPRIN1	rs4868665	T	C	-0.0112281	0.00485676	0.0207862	0.728472	20	eQTLGen	CAPRIN2	rs17688437	G	T	-0.124286	0.0627646	0.0476821	0.00130816	20
	eQTLGen	RASIP1	rs1231281	A	G	0.0254031	0.0109923	0.0208335	0.0991376	20	eQTLGen	RP11-467L13.5	rs73090395	T	G	-0.0372562	0.016653	0.025273	0.00747999	20
	eQTLGen	PTGIR	rs75660000	C	T	0.00668486	0.00289932	0.0211296	0.544664	20	eQTLGen	BICD1	rs11051800	G	A	-0.215596	0.0997129	0.0306054	0.62455	20
	eQTLGen	SULT1B1	rs1604744	C	T	-0.0197477	0.0085678	0.0211735	0.287322	20	eQTLGen	ABCD2	rs7133376	A	G	0.17565	0.0747999	0.0188615	0.0405462	20
	eQTLGen	GFPT1	rs6720415	A	G	-0.00423329	0.00183721	0.0212115	0.297768	20	eQTLGen	RP1-228P16.1	rs11168371	A	G	-0.0609886	0.0220529	0.00568244	0.760176	20
	eQTLGen	RP11-44F14.2	rs2041794	C	T	-0.00272782	0.00118391	0.0212181	0.101964	20	eQTLGen	SENP1	rs12311774	A	C	-0.281613	0.104804	0.00720883	0.0252906	20
	eQTLGen	EDARADD	rs4659450	T	C	-0.0163394	0.00709297	0.0212445	0.111328	20	eQTLGen	PFKM	rs10875750	T	C	0.203687	0.0731498	0.00536062	0.390835	20
	eQTLGen	RP11-44F14.8	rs2041794	C	T	-0.0038292	0.00166234	0.0212507	0.191973	20	eQTLGen	OR10AD1	rs1635527	C	G	-0.116551	0.0459457	0.0111896	0.0270427	20
	eQTLGen	DPY19L4	rs6471480	C	T	0.016296	0.00707487	0.0212582	0.218905	20	eQTLGen	RP11-370I10.4	rs2732480	A	C	0.0289274	0.0141212	0.0405105	0.03797	20
	eQTLGen	MBNL1	rs67903230	T	C	0.00451582	0.00196174	0.0213383	0.559253	20	eQTLGen	CACNB3	rs12369114	T	C	0.0622715	0.030698	0.0425069	0.524908	20
	eQTLGen	FAM3C	rs2707460	G	A	-0.0108283	0.0047041	0.0213418	0.516622	19	eQTLGen	ZNF740	rs2272306	A	G	0.227721	0.115521	0.0486963	0.353635	20
	eQTLGen	AC015849.19	rs4796133	G	A	0.0119645	0.0051982	0.0213544	0.741883	20	eQTLGen	CALCOCO1	rs11170657	G	A	0.288556	0.129266	0.0255971	0.0616983	20
	eQTLGen	FBXL12	rs11085311	A	G	-0.020614	0.00895919	0.0213987	0.361967	20	eQTLGen	GPR84	rs3809161	A	G	-0.0964434	0.0485502	0.0469813	0.568616	20
	eQTLGen	DENND1B	rs16841912	C	G	0.016663	0.00724275	0.0214112	0.730593	20	eQTLGen	PDE1B	rs1874308	A	T	0.0729209	0.0262815	0.00552678	0.0485363	20
	eQTLGen	TCTEX1D1	rs524204	G	A	-0.0068452	0.00297548	0.021418	0.943018	20	eQTLGen	ESYT1	rs2640569	T	C	0.220015	0.110537	0.0465451	0.336048	20
	eQTLGen	RP11-642P15.1	rs2583236	C	G	-0.0294591	0.012809	0.0214551	0.0830984	20	eQTLGen	MYL6	rs35436573	A	G	0.211531	0.0957939	0.0272314	0.127795	20
	eQTLGen	AHNAK	rs2513059	C	T	0.0154168	0.00670337	0.0214564	0.505187	20	eQTLGen	RP11-620J15.3	rs3751325	T	A	-0.0795394	0.0300608	0.00814608	0.603338	20
	eQTLGen	PHF5A	rs202629	C	T	0.016137	0.00701789	0.0214818	0.448602	20	eQTLGen	XRCC6BP1	rs3751325	T	A	-0.0430495	0.0161334	0.0076225	0.749355	20
	eQTLGen	NARG2	rs8029829	G	T	0.00351861	0.00153128	0.0215713	0.115172	20	eQTLGen	RP11-637A17.2	rs2259588	A	G	0.112104	0.0507548	0.0271922	0.367825	20
	eQTLGen	CNOT1	rs37036	C	T	0.016902	0.00735676	0.0215914	0.429879	20	eQTLGen	NUP107	rs2468418	C	T	-0.048355	0.0246544	0.0498421	0.521193	20
	eQTLGen	MCCC2	rs74693884	C	G	0.0105895	0.00461019	0.0216199	0.285688	20	eQTLGen	CCT2	rs2601007	C	G	0.174851	0.0881849	0.0473917	0.395555	20
	eQTLGen	TET3	rs6722659	C	T	-0.0258692	0.0112625	0.0216223	0.213766	20	eQTLGen	LIN7A	rs10128882	A	G	-0.0536099	0.0232835	0.0213079	0.984941	20
	eQTLGen	TWF2	rs34228726	G	A	0.0344465	0.0150165	0.0217962	0.267813	20	eQTLGen	C12orf29	rs34428798	C	T	0.498403	0.24363	0.0407825	0.124894	20
	eQTLGen	ACVR1C	rs10164853	G	A	-0.0221637	0.00966585	0.0218486	0.926769	17	eQTLGen	BTG1	rs1032433	C	T	0.27173	0.117283	0.0205104	0.725219	20
	eQTLGen	ARID4B-IT1	rs72756085	T	C	-0.0144386	0.00629917	0.0218974	0.501441	20	eQTLGen	EEA1	rs73209563	G	A	-0.242787	0.102616	0.0179826	0.0160498	20
	eQTLGen	FKSG48	rs10914641	C	T	0.0041145	0.00179566	0.0219429	0.164599	20	eQTLGen	VEZT	rs7309251	G	A	0.196142	0.070246	0.00523485	0.322089	20
	eQTLGen	AC007381.3	rs726591	G	A	0.0228584	0.00997699	0.0219567	0.447991	19	eQTLGen	HAL	rs10859998	G	A	-0.0666305	0.024729	0.00705101	0.225856	20
	eQTLGen	GALNT10	rs889025	A	C	0.0106648	0.00465591	0.0219865	0.829417	20	eQTLGen	IKBIP	rs7965771	C	G	0.123445	0.0406708	0.00240348	0.653591	20
	eQTLGen	CTD-2335A18.1	rs150294	G	A	-0.0128077	0.00559153	0.0219895	0.666542	20	eQTLGen	CHPT1	rs2695284	G	A	0.0393074	0.0168005	0.0193017	0.129238	20
	eQTLGen	PPP2R2D	rs9419235	A	G	-0.0102129	0.00446117	0.0220631	0.836185	20	eQTLGen	SYCP3	rs2695283	G	C	0.154562	0.0664898	0.0200932	0.809477	20
	eQTLGen	NSMAF	rs3816846	A	G	-0.00607878	0.00265562	0.0220777	0.109997	20	eQTLGen	NUP37	rs146721931	T	A	0.287662	0.119025	0.0156569	0.291288	20
	eQTLGen	NRBF2	rs34119992	C	T	0.00746443	0.003262	0.02212	0.0803878	20	eQTLGen	RP11-341G23.4	rs4300459	A	G	0.0824337	0.0288436	0.00426383	0.0172097	20
	eQTLGen	LTBR	rs2364480	C	A	0.00780139	0.00341023	0.0221582	0.90832	20	eQTLGen	TXNRD1	rs11111979	C	G	0.124084	0.0516171	0.0162196	0.163812	20
	eQTLGen	CBR1	rs73370486	T	A	-0.00621801	0.00271859	0.022183	0.0534095	20	eQTLGen	EID3	rs11111979	C	G	-0.179198	0.0748746	0.0166973	0.12178	20
	eQTLGen	RP4-803A2.1	rs10914641	C	T	0.00505529	0.00221049	0.0221987	0.366402	20	eQTLGen	TCP11L2	rs2252929	A	G	-0.0872857	0.0386715	0.0240014	0.193073	20
	eQTLGen	AC092295.7	rs117582400	A	G	-0.00459438	0.00200949	0.0222342	0.117874	20	eQTLGen	RP11-689B22.2	rs4964737	C	A	0.193477	0.0937359	0.0390111	0.558075	20
	eQTLGen	TRPV1	rs222741	G	A	0.0279162	0.0122113	0.0222491	0.627516	20	eQTLGen	MMAB	rs7299698	T	C	-0.135611	0.0596004	0.0228857	0.00253301	20
	eQTLGen	NUCB1-AS1	rs73061695	C	T	-0.00607583	0.00265812	0.0222683	0.190296	20	eQTLGen	ANAPC7	rs6606686	G	C	0.251356	0.104574	0.0162341	0.0918595	20
	eQTLGen	ARHGAP5	rs1278926	C	A	-0.010555	0.00461922	0.0223115	0.406334	20	eQTLGen	VPS29	rs6606688	A	T	0.0840889	0.0310813	0.00682118	0.218187	20
	eQTLGen	CLN3	rs151228	A	G	-0.0100024	0.00437744	0.0223137	0.303094	20	eQTLGen	RAD9B	rs1106724	C	A	0.176835	0.0634535	0.00532234	0.534052	20
	eQTLGen	RDH10	rs7819550	A	G	-0.0208771	0.00913702	0.0223194	0.136534	20	eQTLGen	SDS	rs12832115	C	T	0.398966	0.200217	0.0462978	0.125952	20
	eQTLGen	EIF4E	rs7661487	G	A	-0.00754253	0.00330201	0.0223582	0.483648	20	eQTLGen	SDSL	rs734070	A	G	-0.122862	0.0603894	0.0419014	0.0202748	20
	eQTLGen	PANX2	rs6010198	G	A	-0.0080746	0.00353855	0.0224956	0.0740184	20	eQTLGen	RPLP0	rs2074540	A	C	0.497242	0.173031	0.00405666	0.381244	20
	eQTLGen	NHP2L1	rs7287010	C	T	0.00891778	0.00390808	0.0224961	0.449595	20	eQTLGen	PXN	rs2238155	C	A	-0.358693	0.130417	0.00595321	0.446615	20
	eQTLGen	SMAD6	rs76912608	T	C	-0.0220327	0.00965924	0.0225489	0.146954	20	eQTLGen	GATC	rs566124	C	T	-0.113335	0.0373538	0.00241257	0.136204	20
	eQTLGen	CTC-459I6.1	rs6893705	T	C	0.0106419	0.00466548	0.0225492	0.253371	20	eQTLGen	SRSF9	rs1167718	A	C	-0.273239	0.102338	0.00758602	0.17667	20
	eQTLGen	IKBKE	rs2297549	G	A	0.00483815	0.00212205	0.0226112	0.0801807	20	eQTLGen	COQ5	rs509445	C	A	0.0351652	0.0149773	0.0188798	0.220733	20
	eQTLGen	SERPINC1	rs767053	A	G	-0.0071036	0.00311625	0.0226354	0.445619	20	eQTLGen	POP5	rs492574	A	G	-0.11588	0.0420391	0.00584286	0.834879	20
	eQTLGen	CCDC66	rs4974223	C	T	-0.00510349	0.00223889	0.022639	0.325313	20	eQTLGen	RP11-347I19.3	rs7974348	G	A	-0.162718	0.0803335	0.0428134	0.831989	20
	eQTLGen	C10orf105	rs74649893	A	G	0.00890542	0.00390824	0.0226893	0.061712	20	eQTLGen	AC084018.1	rs1168664	G	A	-0.0457895	0.0220342	0.0376995	0.850041	20
	eQTLGen	CHI3L2	rs79561756	A	C	0.00294873	0.00129454	0.0227373	0.527903	20	eQTLGen	RP11-486O12.2	rs79933835	T	C	-0.0704841	0.0224375	0.00168168	0.0330018	20
	eQTLGen	TRBV21-1	rs17133575	G	A	0.0116545	0.00511845	0.0227891	0.508903	20	eQTLGen	DDX55	rs146936648	G	C	0.0934754	0.0296537	0.00162027	0.0165451	20
	eQTLGen	CSE1L	rs1048590	T	G	-0.0078821	0.00346175	0.0227915	0.14727	20	eQTLGen	CCDC92	rs3768	T	C	-0.183045	0.0553274	0.00093831	0.0960253	20
	eQTLGen	TRAV38-1	rs6572344	G	A	0.00370666	0.0016281	0.0228049	0.733711	20	eQTLGen	ZNF664	rs7958691	T	G	0.14725	0.0663992	0.0265784	0.0077901	20
	eQTLGen	CCDC40	rs150852551	G	C	0.0159185	0.00699303	0.0228256	0.190622	20	eQTLGen	STX2	rs7301826	C	T	0.0295896	0.015067	0.0495452	0.367869	20
	eQTLGen	CTD-2623N2.3	rs10412851	T	G	0.00520474	0.00228739	0.022882	0.694026	20	eQTLGen	SFSWAP	rs4964981	G	A	-0.26669	0.114211	0.0195401	0.03715	20
	eQTLGen	TAMM41	rs6442289	T	G	-0.00322893	0.00141981	0.0229534	0.546484	20	eQTLGen	PUS1	rs7312854	C	T	-0.567896	0.21657	0.00873575	0.0549088	20
	eQTLGen	FAM208A	rs4974221	T	C	0.0176225	0.0077506	0.0229846	0.179008	20	eQTLGen	ZNF26	rs148601451	C	T	0.134319	0.0571933	0.0188491	0.416259	20
	eQTLGen	SRGAP2C	rs10903160	G	A	0.00354144	0.00155786	0.02301	0.186825	20	eQTLGen	GJB6	rs7336358	T	C	-0.0736846	0.0305181	0.0157588	0.461156	20
	eQTLGen	CTC-510F12.4	rs420703	A	C	-0.00198704	0.000874236	0.0230329	0.101284	20	eQTLGen	USP12-AS2	rs9553977	G	A	0.0472304	0.0233742	0.043319	0.0707372	20
	eQTLGen	CDC23	rs2863	A	C	-0.0281607	0.0123986	0.0231295	0.0830263	19	eQTLGen	snoU13	rs2039135	A	G	-0.042775	0.0188685	0.0233897	0.788952	20
	eQTLGen	RP11-799D4.1	rs883416	A	C	-0.0103844	0.00457221	0.0231348	0.147133	20	eQTLGen	KBTBD7	rs11620231	T	C	-0.120767	0.0521998	0.0206921	0.753781	20
	eQTLGen	VEGFB	rs599908	G	C	0.0196003	0.00863541	0.0232222	0.113239	20	eQTLGen	RGCC	rs421706	T	C	0.123695	0.0555954	0.0260868	0.448751	20
	eQTLGen	CD34	rs7572	T	C	0.0224848	0.00990626	0.0232222	0.437037	20	eQTLGen	SPRYD7	rs78063859	C	T	-0.196615	0.074829	0.00860084	0.670032	20
	eQTLGen	NFATC1	rs117314773	A	G	-0.00982645	0.00433094	0.0232746	0.214796	20	eQTLGen	LINC00402	rs9530292	G	A	-0.0839383	0.03618	0.0203398	0.926473	20
	eQTLGen	PRKD2	rs60652743	G	A	0.00610379	0.00269167	0.0233497	0.686772	20	eQTLGen	RNF219	rs7332194	G	A	-0.084243	0.0320772	0.00863298	0.367755	20
	eQTLGen	AP1M1	rs2362484	T	C	0.00478092	0.00210937	0.0234196	0.086367	20	eQTLGen	SPRY2	rs7995973	C	A	-0.193472	0.0884807	0.0287714	0.171155	20
	eQTLGen	DMXL2	rs12592422	C	G	0.00841687	0.0037139	0.0234319	0.908955	20	eQTLGen	DNAJC3-AS1	rs11619004	T	C	0.117883	0.058846	0.0451519	0.0728106	20
	eQTLGen	SLC22A18AS	rs367035	G	A	0.00361583	0.00159613	0.0234895	0.0969749	20	eQTLGen	FARP1	rs12463	A	G	-0.11555	0.0489976	0.0183602	0.64192	20
	eQTLGen	RP11-629O1.2	rs7839535	G	A	-0.00671743	0.00296668	0.0235561	0.143863	20	eQTLGen	DOCK9-AS2	rs913431	A	G	-0.0865318	0.0419206	0.0390006	0.105436	20
	eQTLGen	LDB1	rs144266522	C	A	-0.0121528	0.00536839	0.0235883	0.12348	20	eQTLGen	MYO16-AS1	rs113515639	A	G	0.0307945	0.0154493	0.0462319	0.849672	20
	eQTLGen	AC004951.5	rs186073907	T	G	0.00347624	0.00153569	0.0235963	0.715271	20	eQTLGen	PARP2	rs3093897	C	G	0.099139	0.0450461	0.0277479	0.31314	20
	eQTLGen	CLUAP1	rs2285814	T	G	-0.0129393	0.00571785	0.0236382	0.286951	20	eQTLGen	TRAV1-1	rs8016939	A	G	-0.110301	0.0404522	0.00639716	0.265639	20
	eQTLGen	CLDN12	rs6979448	T	C	-0.0286315	0.0126549	0.0236673	0.276829	20	eQTLGen	TRAV3	rs1109130	G	A	-0.322936	0.126743	0.0108357	0.397561	20
	eQTLGen	FAM72B	rs10903160	G	A	0.00633459	0.00280172	0.0237612	0.0796528	16	eQTLGen	TRAV8-4	rs8003805	G	C	-0.0897349	0.0386348	0.0201985	0.597231	20
	eQTLGen	PPP2R1A	rs61063927	C	T	-0.0144234	0.00638095	0.0237975	0.189899	20	eQTLGen	TRAV8-5	rs9323063	G	A	-0.0310784	0.015045	0.0388577	0.161372	20
	eQTLGen	KLC1	rs12884809	A	G	0.00556594	0.0024625	0.0238039	0.245013	20	eQTLGen	TRAV39	rs3811247	C	T	0.168834	0.0694708	0.015087	0.530249	20
	eQTLGen	PEX16	rs7350495	A	G	-0.0413816	0.0183088	0.0238083	0.378065	20	eQTLGen	TRAV41	rs3811243	A	T	0.0934362	0.0371491	0.0118976	0.266848	20
	eQTLGen	RP11-686D22.10	rs883416	A	C	-0.012475	0.005524	0.0239248	0.906232	20	eQTLGen	AE000661.50	rs2204984	A	G	-0.102863	0.0366613	0.00501981	0.564009	20
	eQTLGen	GZMH	rs4982988	T	C	-0.0155082	0.00686798	0.0239429	0.635772	20	eQTLGen	TRDV2	rs3811234	A	G	0.229671	0.0995418	0.0210392	0.0145578	20
	eQTLGen	CRYGS	rs10937252	G	A	-0.0146822	0.00650281	0.0239566	0.119551	20	eQTLGen	AE000661.37	rs916052	A	G	-0.0829327	0.0297715	0.00534213	0.000822229	20
	eQTLGen	C17orf59	rs11078736	T	G	-0.0242282	0.0107309	0.0239581	0.0963654	20	eQTLGen	TRDC	rs55783640	G	A	-0.0961015	0.0487349	0.0486182	0.0215685	20
	eQTLGen	FAM32A	rs12461408	C	T	0.0237311	0.010512	0.0239752	0.379605	20	eQTLGen	TRDV3	rs17198805	A	G	-0.271003	0.119139	0.022925	7.89609e-06	20
	eQTLGen	TGM3	rs214787	C	T	0.00644388	0.00285486	0.0239982	0.175073	20	eQTLGen	RBM23	rs1043207	A	G	-0.0621264	0.029552	0.0355296	0.648849	20
	eQTLGen	CTD-3116E22.4	rs7255218	C	T	0.0120549	0.00534148	0.0240171	0.735495	20	eQTLGen	STRN3	rs179722	C	A	-0.23876	0.090072	0.00803101	0.945497	20
	eQTLGen	ZNF503-AS2	rs17769639	T	C	0.0190899	0.00845926	0.0240274	0.0722869	20	eQTLGen	AP4S1	rs7149411	C	G	0.328172	0.133986	0.0143133	0.44968	20
	eQTLGen	UBXN1	rs10897288	A	T	-0.0386962	0.017152	0.0240661	0.190618	16	eQTLGen	ARHGAP5-AS1	rs1278926	C	A	0.100092	0.047584	0.0354245	0.117878	20
	eQTLGen	ACTBP8	rs9353559	C	G	0.00185427	0.000821913	0.0240678	0.112336	20	eQTLGen	ARHGAP5	rs1278927	C	A	0.126485	0.054866	0.0211472	0.178721	20
	eQTLGen	ZNF143	rs11042379	A	G	0.00420703	0.00186485	0.0240731	0.240743	20	eQTLGen	AKAP6	rs8017665	C	T	0.18135	0.0805116	0.0242928	0.0436523	20
	eQTLGen	ATG5	rs74525730	C	T	0.0440642	0.0195334	0.0240808	0.111785	12	eQTLGen	FAM177A1	rs7147346	T	C	-0.117688	0.0508509	0.0206473	0.828219	20
	eQTLGen	RPS14	rs12654827	C	T	-0.00980156	0.00434698	0.0241461	0.782426	20	eQTLGen	DNAAF2	rs12890086	A	G	-0.32069	0.141525	0.0234538	0.388565	20
	eQTLGen	MFAP3	rs11952139	G	A	-0.0271882	0.0120609	0.0241808	0.643865	20	eQTLGen	POLE2	rs34502014	G	A	-0.4586	0.15912	0.00395027	0.288539	20
	eQTLGen	CLIC5	rs3798269	C	T	-0.014813	0.00657207	0.0242002	0.185406	20	eQTLGen	KLHDC1	rs4516122	G	A	0.405468	0.177665	0.0224777	0.133605	20
	eQTLGen	ARHGAP5-AS1	rs1278926	C	A	-0.00872502	0.00387277	0.0242644	0.230222	20	eQTLGen	TMX1	rs12432203	G	A	0.110926	0.0473154	0.0190576	0.709701	20
	eQTLGen	CDC42	rs2473290	T	C	0.00678073	0.00301026	0.0242883	0.178149	20	eQTLGen	PTGDR	rs4901230	A	C	-0.0537524	0.0226501	0.0176363	0.298658	20
	eQTLGen	ADAM10	rs7161799	T	C	0.00571586	0.00253785	0.0243065	0.686432	20	eQTLGen	RP11-452D12.1	rs2357448	G	C	-0.134548	0.0576196	0.0195379	0.571051	20
	eQTLGen	DMTF1	rs6964225	A	G	-0.0415776	0.0184607	0.0243084	0.381251	20	eQTLGen	RP11-368P15.3	rs4901343	C	T	0.191383	0.069348	0.00578455	0.146519	20
	eQTLGen	SETD6	rs12149850	C	T	-0.0107023	0.00475258	0.0243286	0.625121	20	eQTLGen	DLGAP5	rs11622636	T	C	0.338774	0.155328	0.0291817	0.793109	20
	eQTLGen	AC016757.3	rs3739064	G	A	-0.00527437	0.00234282	0.0243671	0.0576072	20	eQTLGen	RP11-349A22.5	rs117862989	C	A	0.0834662	0.0408928	0.041241	0.115535	20
	eQTLGen	LIPC	rs7161799	T	C	0.00663153	0.0029458	0.0243742	0.598296	20	eQTLGen	ARID4A	rs10151525	G	A	0.314931	0.110471	0.00436084	0.68706	20
	eQTLGen	BCL11A	rs7589501	A	G	-0.0411566	0.0182828	0.0243782	0.702756	20	eQTLGen	GPR135	rs1253116	C	G	-0.240985	0.0856056	0.00487688	0.00519349	20
	eQTLGen	KCNB1	rs237731	T	C	-0.0091241	0.00405547	0.0244601	0.121805	20	eQTLGen	L3HYPDH	rs8660	C	T	0.120823	0.0434683	0.00544316	0.00847393	20
	eQTLGen	IFT46	rs11216896	T	C	-0.0136783	0.00608163	0.0245045	0.356773	20	eQTLGen	RTN1	rs7149695	G	C	0.121342	0.0339345	0.00034919	0.228473	20
	eQTLGen	RASL10A	rs5763144	T	C	-0.0272628	0.0121231	0.0245227	0.159801	20	eQTLGen	EXD2	rs61981619	T	C	-0.284323	0.0970042	0.00337834	0.289878	20
	eQTLGen	CTD-2587H19.1	rs2287825	C	A	-0.00319715	0.00142286	0.0246405	0.520186	20	eQTLGen	ISCA2	rs7148018	T	C	0.0450771	0.019852	0.0231675	0.94848	20
	eQTLGen	CTD-2037K23.2	rs67590667	G	A	-0.00521904	0.00232294	0.0246564	0.285577	20	eQTLGen	GPATCH2L	rs2246454	T	G	-0.159824	0.0666296	0.0164536	0.0249036	20
	eQTLGen	NOC2L	rs7417106	A	G	-0.0100541	0.00447538	0.0246697	0.061736	20	eQTLGen	RP11-7F17.7	rs918140	T	C	-0.119796	0.0377626	0.00151209	0.00607316	20
	eQTLGen	ZADH2	rs4891245	G	A	-0.00335002	0.00149168	0.0247169	0.551118	20	eQTLGen	RP11-7F17.5	rs918140	T	C	-0.0554639	0.0173409	0.0013817	0.00388869	20
	eQTLGen	LOXL1-AS1	rs7177530	T	C	0.00384168	0.00171067	0.0247225	0.139913	20	eQTLGen	RP11-7F17.4	rs2160664	A	G	-0.10892	0.0332807	0.00106506	0.0220018	20
	eQTLGen	RAB15	rs117777892	C	T	0.00733066	0.00326645	0.0248176	0.489138	10	eQTLGen	RP11-7F17.3	rs58815542	A	G	-0.145358	0.0434697	0.000826079	0.00253077	20
	eQTLGen	BRSK1	rs8113016	G	A	-0.0138654	0.00618199	0.0249056	0.568597	20	eQTLGen	POMT2	rs8177537	T	G	0.195469	0.070898	0.00583265	0.055465	20
	eQTLGen	PDP1	rs11778469	C	T	0.0122991	0.00548643	0.0249789	0.740227	20	eQTLGen	TMED8	rs11844594	C	T	0.195578	0.0841478	0.0201136	0.933831	20
	eQTLGen	BIN3	rs1545837	C	T	-0.00660157	0.00294545	0.0250079	0.168824	20	eQTLGen	SAMD15	rs176767	A	G	0.309603	0.134534	0.0213751	0.194075	20
	eQTLGen	CD68	rs4968214	A	G	-0.0117053	0.00522592	0.0251005	0.283382	20	eQTLGen	NOXRED1	rs2193595	G	A	-0.308717	0.138953	0.0263014	0.98058	20
	eQTLGen	PAXIP1	rs60668540	T	C	0.0404517	0.018064	0.0251329	0.294103	17	eQTLGen	VIPAS39	rs11624990	C	T	0.205944	0.0963575	0.0325747	0.563411	20
	eQTLGen	C12orf39	rs10770822	C	T	-0.00535804	0.00239323	0.0251665	0.773983	20	eQTLGen	Metazoa_SRP	rs76547017	T	C	0.0973955	0.0487931	0.045924	0.303315	20
	eQTLGen	ZSWIM4	rs62111902	A	G	0.0156475	0.00698958	0.0251766	0.37911	20	eQTLGen	TTC7B	rs58746748	T	C	-0.306843	0.135805	0.023856	0.77591	20
	eQTLGen	TGFBR1	rs41283642	T	C	-0.012723	0.00568495	0.02522	0.507426	7	eQTLGen	GPR68	rs2540877	A	C	0.102631	0.0521833	0.0492138	0.506095	20
	eQTLGen	FBXO41	rs546576	G	A	0.0133289	0.00595666	0.0252444	0.149484	20	eQTLGen	IFI27L2	rs2273514	C	T	-0.0799423	0.0264512	0.00250895	0.230124	20
	eQTLGen	PLCB3	rs7943988	A	G	0.014904	0.00666535	0.0253486	0.269641	20	eQTLGen	LINC00341	rs2757082	G	C	0.119467	0.0514358	0.0201978	0.890211	20
	eQTLGen	ZNF514	rs11686534	A	G	-0.00352511	0.00157754	0.025446	0.487388	20	eQTLGen	GLRX5	rs3825546	C	T	0.104293	0.0412501	0.0114612	0.0149202	20
	eQTLGen	SH3RF1	rs10013658	C	A	0.00777555	0.00347985	0.0254535	0.471902	20	eQTLGen	TCL6	rs2296310	A	C	-0.161446	0.0735379	0.0281341	0.0978022	20
	eQTLGen	DNTTIP1	rs6032531	C	A	0.00428353	0.00191726	0.02547	0.074019	20	eQTLGen	TCL1A	rs78986913	A	G	0.100209	0.0479568	0.0366567	0.0814006	20
	eQTLGen	MBNL2	rs9513221	T	C	0.017814	0.00797716	0.0255403	0.898387	20	eQTLGen	RP11-164H13.1	rs2296310	A	C	0.0903399	0.0413492	0.0289031	0.177873	20
	eQTLGen	AC018470.4	rs72915539	A	G	0.0137468	0.00615668	0.0255599	0.556091	20	eQTLGen	GSKIP	rs1545280	C	T	-0.0546892	0.0247167	0.0269227	0.178918	20
	eQTLGen	YWHAE	rs58084667	G	A	0.0431106	0.0193114	0.0255894	0.566609	18	eQTLGen	RP11-61O1.1	rs857229	C	T	-0.0912268	0.0447806	0.0416307	0.127961	20
	eQTLGen	CIDECP	rs6771697	A	G	-0.0302802	0.0135644	0.0255934	0.646892	20	eQTLGen	WDR25	rs12897338	T	C	-0.0450702	0.019733	0.0223718	0.72134	20
	eQTLGen	FAM149B1	rs3793663	C	T	0.00984168	0.00441087	0.0256656	0.452493	10	eQTLGen	RP11-1029J19.4	rs8017129	G	A	0.127197	0.052389	0.0151849	0.278644	20
	eQTLGen	GPATCH2L	rs2246454	T	G	-0.0121777	0.00545838	0.0256809	0.107991	20	eQTLGen	RP11-796G6.2	rs72715630	A	G	0.156355	0.0636323	0.0140039	0.253193	20
	eQTLGen	UBAC2	rs9517704	A	T	-0.0146585	0.006571	0.0256949	0.397165	20	eQTLGen	CTD-2017C7.2	rs8005302	C	T	0.355908	0.115489	0.00205794	0.0524228	20
	eQTLGen	ACAT1	rs4550189	G	A	-0.00524246	0.00235086	0.0257461	0.0597285	20	eQTLGen	PPP2R5C	rs3783370	T	C	-0.610648	0.264581	0.0210003	0.262356	20
	eQTLGen	RP11-50C13.1	rs7161799	T	C	0.00675239	0.00302844	0.0257702	0.11737	20	eQTLGen	DYNC1H1	rs1190607	G	A	-0.288977	0.136015	0.0336204	0.481539	20
	eQTLGen	PTPRC	rs2230606	C	A	-0.0256982	0.011535	0.0258906	0.3334	17	eQTLGen	CKB	rs10149470	A	G	0.12935	0.0510783	0.0113289	0.0110903	20
	eQTLGen	LA16c-OS12.2	rs3859140	C	T	0.004682	0.00210218	0.0259329	0.0809919	20	eQTLGen	TRMT61A	rs2236281	T	G	0.200873	0.0525838	0.000133427	0.00476778	20
	eQTLGen	CCSER2	rs11595016	T	C	0.00307013	0.00137861	0.0259495	0.0547389	20	eQTLGen	BAG5	rs2296482	G	T	0.303363	0.0639263	2.07978e-06	0.0207557	20
	eQTLGen	IGFBP7	rs2271808	T	C	0.00971735	0.00436363	0.0259542	0.31844	20	eQTLGen	KLC1	rs12884809	A	G	0.144889	0.0291691	6.79204e-07	0.101762	20
	eQTLGen	OXLD1	rs11150804	G	A	-0.00333908	0.00149944	0.0259545	0.359301	20	eQTLGen	RP11-73M18.6	rs11850979	T	C	0.122669	0.0597451	0.0400534	0.00305602	20
	eQTLGen	RP11-33B1.4	rs6820115	C	T	0.0027455	0.00123316	0.0259876	0.497728	11	eQTLGen	RP11-73M18.10	rs12884809	A	G	0.238356	0.0528293	6.42761e-06	0.0312342	20
	eQTLGen	PET100	rs794081	T	C	-0.00366493	0.00164644	0.0260163	0.995217	20	eQTLGen	RP11-73M18.7	rs861530	T	C	0.0694633	0.0329819	0.0351956	0.00266489	20
	eQTLGen	SEPT5	rs8137838	C	G	0.0334238	0.0150237	0.0260989	0.249563	8	eQTLGen	RP11-73M18.8	rs861547	C	T	0.0404937	0.0188728	0.0319044	0.00361906	20
	eQTLGen	IRF6	rs846808	T	C	0.00499005	0.00224303	0.0261017	0.44015	20	eQTLGen	AL049840.1	rs861534	T	C	-0.0723391	0.0232148	0.00183277	5.75602e-07	20
	eQTLGen	CDK2AP2	rs1272686	G	A	-0.0452327	0.0203351	0.0261243	0.484876	15	eQTLGen	RP11-73M18.9	rs709399	G	A	0.0315806	0.0159467	0.0476598	1.67659e-06	20
	eQTLGen	EEF1B2	rs140299151	C	A	-0.0497144	0.0223537	0.0261494	0.344518	9	eQTLGen	ZFYVE21	rs11160755	T	G	0.410084	0.167841	0.0145538	0.000958691	20
	eQTLGen	HIST1H2AC	rs4645	T	C	-0.0240523	0.0108177	0.0261867	0.218543	20	eQTLGen	PPP1R13B	rs140741588	T	C	-0.353728	0.135557	0.00906906	0.186415	20
	eQTLGen	RP11-33B1.1	rs6820115	C	T	-0.00501829	0.00225718	0.0261987	0.524448	18	eQTLGen	CTD-2134A5.4	rs71417885	A	G	-0.193845	0.0634456	0.00224837	0.0181077	20
	eQTLGen	HS3ST1	rs224488	A	G	0.0128036	0.00576029	0.0262336	0.155723	20	eQTLGen	LINC00638	rs2498779	A	G	0.0410858	0.0164554	0.0125322	0.495945	20
	eQTLGen	KRT8P43	rs9379678	G	C	-0.0117137	0.00527344	0.0263337	0.808162	20	eQTLGen	CTD-3051D23.1	rs2498778	T	C	0.0538127	0.0217349	0.0132913	0.742182	20
	eQTLGen	PLXNB2	rs62241220	A	G	0.00699208	0.00314925	0.0264029	0.409442	20	eQTLGen	CEP170B	rs61995986	C	G	-0.077519	0.029428	0.00843391	0.708251	20
	eQTLGen	MICALL1	rs139852	G	A	-0.0229305	0.0103314	0.0264536	0.291574	20	eQTLGen	IGHV4-61	rs12590205	A	T	-0.0494955	0.0246182	0.0443756	0.166799	20
	eQTLGen	RP11-65E22.2	rs6776932	A	G	0.0199276	0.00897992	0.0264776	0.105843	19	eQTLGen	CTD-3092A11.1	rs67634762	T	G	0.0829043	0.0378363	0.0284423	0.384752	20
	eQTLGen	ZNF398	rs6952015	C	T	0.0336304	0.0151587	0.0265174	0.112982	20	eQTLGen	RP11-64K12.2	rs2118960	A	G	0.0591177	0.0248942	0.0175606	0.084615	20
	eQTLGen	TMEM14E	rs35369452	T	C	-0.0219773	0.00991604	0.0266684	0.179818	20	eQTLGen	C15orf52	rs34762477	G	A	0.132482	0.0579401	0.0222231	0.440242	20
	eQTLGen	ZNF561	rs75849541	A	G	-0.00389359	0.00175709	0.0266963	0.55117	20	eQTLGen	DISP2	rs11636147	G	C	0.190778	0.0609742	0.001755	0.00177921	20
	eQTLGen	LAMA2	rs9388696	A	G	0.0200937	0.00906853	0.0267081	0.678409	20	eQTLGen	KNSTRN	rs17733008	C	T	-0.0404602	0.0155234	0.00915015	0.326144	20
	eQTLGen	CCDC101	rs151232	T	C	-0.00345824	0.00156119	0.0267506	0.610958	20	eQTLGen	BAHD1	rs654317	C	T	0.259211	0.121876	0.0334333	0.861822	20
	eQTLGen	LMBRD2	rs267754	A	G	0.00824459	0.00372222	0.0267623	0.348001	20	eQTLGen	CHST14	rs1811513	T	G	0.27802	0.130857	0.0336191	0.499114	20
	eQTLGen	PANK4	rs2985862	T	C	-0.0118751	0.00536183	0.0267777	0.0707882	20	eQTLGen	CHP1	rs72739605	A	G	0.176706	0.0806765	0.0285023	0.106738	20
	eQTLGen	TRAV34	rs75648426	T	G	-0.0150346	0.00678859	0.0267812	0.129192	20	eQTLGen	MAPKBP1	rs1197661	G	C	0.220278	0.0660713	0.000856255	0.058826	20
	eQTLGen	S1PR2	rs2163857	C	G	-0.0192121	0.00867559	0.0267943	0.0640077	20	eQTLGen	SPTBN5	rs7166358	A	C	0.0952208	0.0389807	0.0145751	0.538563	20
	eQTLGen	ATF4	rs1028320	A	G	-0.0155986	0.00704527	0.0268254	0.274497	20	eQTLGen	SQRDL	rs11637892	C	A	0.0928341	0.0401779	0.0208564	0.836566	20
	eQTLGen	STX2	rs7301826	C	T	0.00268798	0.0012144	0.0268689	0.244999	20	eQTLGen	FBN1	rs924816	A	G	-0.160636	0.0556248	0.00387885	0.383008	20
	eQTLGen	MEX3C	rs12458916	C	T	0.013282	0.00600287	0.0269247	0.4748	20	eQTLGen	TRPM7	rs12437967	G	T	-0.247097	0.108901	0.0232674	0.0823525	20
	eQTLGen	RP11-73M18.10	rs12884809	A	G	0.00915647	0.00413902	0.0269506	0.366762	20	eQTLGen	GNB5	rs139800420	A	G	-0.14155	0.0543562	0.00921131	0.0497968	20
	eQTLGen	CMC2	rs1127390	T	C	0.00472497	0.00213607	0.0269676	0.700977	20	eQTLGen	ZNF280D	rs11636672	C	T	-0.417883	0.193436	0.0307484	0.264372	20
	eQTLGen	CCL5	rs8069014	A	G	-0.0154157	0.00697058	0.0269983	0.937102	20	eQTLGen	RP11-111E14.1	rs12148278	T	C	0.220282	0.0919429	0.0165818	0.421986	20
	eQTLGen	CENPN	rs78895138	G	A	0.00723567	0.00327546	0.0271709	0.842949	20	eQTLGen	DAPK2	rs332280	C	T	0.21999	0.069371	0.00151802	0.0286526	20
	eQTLGen	SRSF4	rs497853	G	C	0.0229357	0.0103828	0.0271745	0.214797	20	eQTLGen	DPP8	rs12594547	A	G	0.148485	0.0706982	0.0357052	0.21815	20
	eQTLGen	CYP2D6	rs2284087	T	C	0.00646256	0.00292645	0.0272216	0.370969	20	eQTLGen	DIS3L	rs4776774	G	A	-0.0617968	0.0231272	0.00753929	0.0167444	20
	eQTLGen	ARL4D	rs12946015	T	C	-0.0161878	0.00733093	0.0272335	0.485969	20	eQTLGen	MAP2K1	rs11637949	G	A	0.152633	0.060856	0.0121385	0.614612	20
	eQTLGen	CKB	rs10149470	A	G	0.00909094	0.00411707	0.0272366	0.107694	20	eQTLGen	SMAD3	rs10163040	A	C	-0.348224	0.0870683	6.34947e-05	0.167171	20
	eQTLGen	NPHP4	rs12745395	A	G	-0.00621031	0.00281277	0.0272514	0.0779628	20	eQTLGen	PARP6	rs28379368	T	G	0.346298	0.111575	0.00191102	0.0547481	20
	eQTLGen	TNNC2	rs390386	G	T	-0.00551679	0.00249919	0.0272838	0.0746926	20	eQTLGen	HEXA	rs74949863	T	C	0.496173	0.160964	0.00205269	0.769649	20
	eQTLGen	ZNF790	rs12982205	G	A	-0.0176941	0.00801671	0.0273037	0.131758	20	eQTLGen	CYP11A1	rs4278698	T	C	0.466246	0.21114	0.0272278	0.0698547	20
	eQTLGen	MON1A	rs62262100	A	T	-0.0111046	0.0050312	0.0273042	0.281986	20	eQTLGen	PPCDC	rs4886417	G	T	-0.434747	0.161168	0.00698672	0.0216845	20
	eQTLGen	ZFP82	rs56378871	A	G	-0.00406757	0.00184348	0.0273514	0.114117	20	eQTLGen	UBE2Q2	rs78911138	T	G	-0.110884	0.0532951	0.0374729	0.0427514	20
	eQTLGen	LAPTM4B	rs111570463	T	C	-0.00414675	0.0018795	0.0273624	0.932095	20	eQTLGen	FBXO22	rs57737646	T	C	-0.378031	0.170158	0.0263069	0.00138027	20
	eQTLGen	IRF4	rs12203592	T	C	0.0139438	0.00632102	0.0273881	0.105633	6	eQTLGen	ETFA	rs56372945	G	A	-0.0588058	0.0222054	0.00809078	0.138435	20
	eQTLGen	NFE2L2	rs1806649	T	C	0.0355538	0.016119	0.0274044	0.555541	20	eQTLGen	RP11-685G9.2	rs2938695	T	G	-0.0914431	0.0285582	0.00136483	0.0234477	20
	eQTLGen	RP11-291B21.2	rs11053857	A	T	0.00625001	0.00283362	0.0274074	0.118988	20	eQTLGen	RCN2	rs15939	C	T	0.374795	0.146394	0.0104619	0.37246	20
	eQTLGen	PDE6G	rs57135500	G	A	0.0195788	0.00887782	0.0274287	0.64159	20	eQTLGen	TSPAN3	rs11630497	T	C	-0.0731429	0.0218651	0.000822278	0.124735	20
	eQTLGen	UBR7	rs2905	T	C	0.00559942	0.00253908	0.0274333	0.126001	20	eQTLGen	IDH3A	rs11855127	G	A	-0.258133	0.126171	0.0407674	0.0819279	20
	eQTLGen	SNHG11	rs788343	T	C	0.0368822	0.0167288	0.0274739	0.448792	20	eQTLGen	ACSBG1	rs9920103	T	C	-0.413675	0.115298	0.000333393	0.0666778	20
	eQTLGen	HK3	rs7726380	C	A	-0.0254419	0.0115411	0.0274923	0.335827	20	eQTLGen	DNAJA4	rs2139444	G	A	0.17504	0.037783	3.60801e-06	0.00127812	20
	eQTLGen	NRBP1	rs2303370	T	C	-0.00813011	0.00368806	0.0274934	0.592433	20	eQTLGen	WDR61	rs145064649	C	T	0.163635	0.0256706	1.83642e-10	0.000686692	20
	eQTLGen	CEP170B	rs61995986	C	G	0.00526753	0.00239023	0.0275402	0.0708028	20	eQTLGen	RP11-762H8.2	rs12910757	A	T	0.13379	0.060466	0.0269214	1.22187e-08	20
	eQTLGen	C4orf19	rs3849016	A	G	-0.0317951	0.0144282	0.0275467	0.0565614	20	eQTLGen	IREB2	rs12903295	A	G	-0.272391	0.0229581	1.80542e-32	1.05008e-25	20
	eQTLGen	CAAP1	rs604409	T	C	-0.027825	0.0126328	0.0276234	0.28447	20	eQTLGen	AGPHD1	rs931794	G	A	-3.53589	0.628326	1.82854e-08	0.0949806	20
	eQTLGen	PPP3CC	rs9886589	G	A	0.0236498	0.0107401	0.0276655	0.708279	20	eQTLGen	PSMA4	rs931794	G	A	1.05523	0.0773549	2.26945e-42	2.83992e-06	20
	eQTLGen	MSRA	rs11777364	C	G	-0.00608475	0.00276459	0.0277387	0.0900982	20	eQTLGen	C15orf40	rs6603041	C	A	-0.150622	0.0613841	0.0141367	0.598683	20
	eQTLGen	TUBA1C	rs1056875	C	T	0.00600056	0.00272653	0.0277499	0.0848593	20	eQTLGen	AC103965.1	rs67804993	G	T	0.0566568	0.0208461	0.00657041	0.0271276	20
	eQTLGen	DHDDS	rs3816539	A	G	0.0178979	0.00814126	0.027919	0.516866	20	eQTLGen	GOLGA6L5	rs1849287	G	C	0.0624201	0.0235084	0.00792563	0.525491	20
	eQTLGen	MIR3605	rs11580147	A	C	0.0147602	0.0067187	0.0280288	0.106765	20	eQTLGen	MRPS11	rs62024338	C	T	-0.165172	0.0697733	0.0179198	0.816711	20
	eQTLGen	EXOSC9	rs3828485	A	G	-0.0063881	0.00290879	0.0280818	0.874072	20	eQTLGen	CTD-2335A18.1	rs150294	G	A	0.240319	0.0689337	0.000489869	0.106481	20
	eQTLGen	NCAPD2	rs714775	C	T	-0.00446763	0.00203461	0.028105	0.168762	20	eQTLGen	PLIN1	rs72752537	A	G	0.220728	0.107303	0.039681	0.69319	20
	eQTLGen	PTPRN	rs11887718	C	T	-0.00665936	0.00303333	0.0281353	0.26932	20	eQTLGen	PEX11A	rs1837774	A	G	0.0953891	0.0458411	0.0374463	0.839303	20
	eQTLGen	SESN3	rs684856	A	G	0.00575245	0.00262037	0.0281433	0.91066	8	eQTLGen	ANPEP	rs11073891	C	A	0.0307691	0.0148036	0.0376651	0.468989	20
	eQTLGen	FAM221B	rs13294245	C	T	-0.00915611	0.00417083	0.0281439	0.270146	20	eQTLGen	PRC1	rs113028686	A	G	0.127488	0.059309	0.0315902	0.0533913	20
	eQTLGen	FAM215A	rs9783833	G	A	0.0284391	0.012956	0.0281595	0.194447	20	eQTLGen	CTD-2313J17.5	rs62020855	C	G	-0.0967655	0.0429964	0.0244141	0.623195	20
	eQTLGen	CD47	rs326361	A	G	0.00490442	0.00223533	0.0282321	0.439116	20	eQTLGen	CTD-2313J17.1	rs62020854	T	C	-0.0781312	0.0359377	0.0296995	0.406663	20
	eQTLGen	SMAD7	rs4939829	G	A	0.0260221	0.0118622	0.0282569	0.0548959	20	eQTLGen	SYNM	rs11636944	G	T	-0.0386988	0.017114	0.0237446	0.356543	20
	eQTLGen	DGUOK-AS1	rs865551	C	G	-0.016932	0.00771954	0.0282785	0.425811	13	eQTLGen	NHLRC4	rs4984891	A	T	-0.517034	0.182854	0.00469016	0.289527	20
	eQTLGen	ZNF252P	rs6599549	T	C	-0.00440083	0.00200664	0.0282976	0.0965718	20	eQTLGen	PIGQ	rs12444525	A	G	-0.091755	0.0386027	0.0174585	0.00226565	20
	eQTLGen	PCSK6	rs11639051	A	C	0.0367131	0.0167433	0.0283288	0.38718	18	eQTLGen	WFIKKN1	rs35915772	A	G	-0.0840064	0.029955	0.0050407	0.025616	20
	eQTLGen	RP11-574K11.5	rs1057410	A	G	0.0179318	0.00817822	0.0283343	0.0655405	20	eQTLGen	C16orf13	rs12447392	T	C	-0.0630689	0.0210687	0.00275812	0.0734841	20
	eQTLGen	SH3BP4	rs972514	C	T	0.0238674	0.0108904	0.0284081	0.0623392	20	eQTLGen	FAM195A	rs3752493	T	G	0.797214	0.208512	0.000131646	0.210411	20
	eQTLGen	KIF1B	rs11121529	G	C	0.0031288	0.00142817	0.0284681	0.141433	20	eQTLGen	RHBDL1	rs1018804	A	G	-0.500553	0.166002	0.00256681	0.0890617	20
	eQTLGen	WDR45B	rs4789816	A	C	0.004177	0.00190719	0.0285145	0.816072	20	eQTLGen	JMJD8	rs1810458	C	T	-0.205316	0.0650857	0.00160744	0.00104917	20
	eQTLGen	CDC37	rs12978105	C	A	-0.014933	0.00681915	0.0285347	0.0997758	20	eQTLGen	WDR24	rs11248944	C	A	-0.133094	0.039654	0.000789693	0.130326	20
	eQTLGen	RP11-2B6.3	rs7848170	G	A	-0.012628	0.0057697	0.0286207	0.707008	20	eQTLGen	LA16c-313D11.12	rs62032483	C	T	-0.304832	0.100736	0.00247787	0.103738	20
	eQTLGen	LINC00562	rs7326418	T	C	-0.0100101	0.00457661	0.0287258	0.282111	20	eQTLGen	FBXL16	rs763053	C	T	0.251492	0.0802561	0.00172664	0.342757	20
	eQTLGen	CTC-463N11.3	rs929738	A	G	-0.0346341	0.0158396	0.0287757	0.0860832	20	eQTLGen	LA16c-358B7.3	rs4984808	C	T	0.0662707	0.0337971	0.0498979	0.491221	20
	eQTLGen	THAP8	rs12981654	C	T	0.012661	0.00579225	0.0288265	0.167989	20	eQTLGen	HN1L	rs61739874	T	C	0.131966	0.0630253	0.0362726	0.103352	20
	eQTLGen	UBE2H	rs34463221	C	A	0.0211132	0.00965998	0.0288423	0.307673	20	eQTLGen	NME3	rs1178437	G	C	-0.115515	0.0555159	0.0374566	0.30669	20
	eQTLGen	PAM	rs2431321	C	T	-0.00191362	0.000875608	0.0288536	0.30057	20	eQTLGen	NUBP2	rs238680	G	A	0.325648	0.1107	0.00326397	0.0855077	20
	eQTLGen	RP11-155G14.5	rs4731458	A	G	0.0129769	0.00594042	0.0289252	0.727088	20	eQTLGen	FAHD1	rs67309640	T	G	-0.0725765	0.0298415	0.015013	0.17446	20
	eQTLGen	SPTSSA	rs7159330	C	T	0.0175568	0.00804204	0.0290261	0.155562	20	eQTLGen	SYNGR3	rs11556528	T	G	-0.0774045	0.0385478	0.044642	0.264893	20
	eQTLGen	PPTC7	rs7294342	G	A	0.0136384	0.0062484	0.0290584	0.665848	20	eQTLGen	NTHL1	rs2516726	C	T	0.258189	0.119159	0.0302536	0.604131	20
	eQTLGen	RP11-883A18.3	rs1545251	C	T	0.00520131	0.00238308	0.0290649	0.402372	20	eQTLGen	MIR3677	rs12386010	T	G	-0.0672494	0.0260711	0.00989555	0.0246028	20
	eQTLGen	RP11-707P17.2	rs4359386	C	T	0.0134283	0.00615489	0.0291298	0.62661	20	eQTLGen	hsa-mir-940	rs12386039	G	A	-0.126292	0.054694	0.0209399	0.147871	20
	eQTLGen	RP11-95P2.1	rs4785955	T	G	-0.00537581	0.00246731	0.0293458	0.264482	20	eQTLGen	RP11-20I23.13	rs12185166	T	C	0.0303157	0.0116635	0.00934432	0.986433	20
	eQTLGen	NSMCE1	rs7190472	C	T	0.0193377	0.00887621	0.0293614	0.253851	20	eQTLGen	PDPK2	rs4786306	C	T	-0.0392467	0.0143171	0.00612058	0.503858	20
	eQTLGen	TANGO6	rs1801026	T	C	0.0143395	0.00658295	0.0293849	0.249364	20	eQTLGen	ERVK13-1	rs4786305	A	G	-0.0399685	0.0145265	0.00593388	0.919284	20
	eQTLGen	CTD-2377D24.6	rs79278236	C	G	-0.0237514	0.0109071	0.0294358	0.184375	20	eQTLGen	PRSS30P	rs8046164	G	A	-0.0563573	0.0236556	0.0171996	0.0304196	20
	eQTLGen	RP11-571M6.8	rs923828	A	G	-0.00917004	0.00421181	0.0294642	0.553068	20	eQTLGen	PRSS22	rs7192880	T	C	-0.134849	0.063151	0.0327332	0.0751133	20
	eQTLGen	STARD5	rs79960219	G	T	0.0103854	0.00477127	0.0295058	0.564664	20	eQTLGen	MEFV	rs224210	G	C	-0.0716012	0.0331479	0.0307683	0.384282	20
	eQTLGen	APIP	rs2915192	T	C	-0.00257559	0.0011836	0.0295505	0.0869411	19	eQTLGen	ZSCAN32	rs117554633	T	G	-0.218438	0.0807922	0.00685711	0.304784	20
	eQTLGen	NCAPH2	rs140524	T	C	0.0306899	0.0141082	0.0296057	0.626711	19	eQTLGen	RP11-95P2.1	rs4785955	T	G	-0.099212	0.0274563	0.000302154	0.33993	20
	eQTLGen	TK2	rs725131	G	C	-0.00423807	0.00194827	0.0296076	0.231672	20	eQTLGen	CORO7	rs35108574	G	A	-0.142003	0.0657278	0.0307362	0.115005	20
	eQTLGen	CREB3L2	rs273960	T	C	-0.0312196	0.0143521	0.0296105	0.49801	13	eQTLGen	UBN1	rs9745736	G	A	0.306779	0.128388	0.0168728	0.331216	20
	eQTLGen	RELL2	rs73285814	A	G	0.0109603	0.00503883	0.0296167	0.3016	20	eQTLGen	RP11-77H9.2	rs4985053	C	T	-0.059172	0.0279053	0.0339675	0.0360741	20
	eQTLGen	ING1	rs9521916	G	A	0.00790691	0.00363804	0.0297502	0.254694	20	eQTLGen	SOCS1	rs2021511	T	C	-0.411473	0.162006	0.0110893	0.391368	20
	eQTLGen	C11orf65	rs7131306	C	T	-0.0369857	0.0170349	0.0299186	0.281964	17	eQTLGen	RMI2	rs13334203	A	G	-0.0489121	0.0213414	0.0219124	0.542482	20
	eQTLGen	PPP1R15A	rs595474	T	C	-0.00863234	0.00397703	0.0299653	0.0536745	20	eQTLGen	RP11-166B2.1	rs2869492	C	T	0.0476242	0.0229491	0.0379674	0.10269	20
	eQTLGen	TMEM129	rs28499138	C	T	0.0125906	0.00580112	0.0299793	0.26332	20	eQTLGen	PARN	rs4782165	G	T	0.180847	0.0848498	0.033058	0.142062	20
	eQTLGen	GOLGA8A	rs77335755	A	G	0.00636288	0.00293268	0.0300334	0.811395	14	eQTLGen	Y_RNA	rs2941265	T	C	-0.0635646	0.027588	0.0212187	0.0309752	20
	eQTLGen	ITIH3	rs2465101	A	T	-0.0175448	0.00808894	0.0300836	0.140994	20	eQTLGen	NTAN1	rs12928424	C	G	0.105135	0.042902	0.0142628	0.773321	20
	eQTLGen	CTC-205M6.5	rs10464107	G	A	-0.00916309	0.00422599	0.030138	0.316865	20	eQTLGen	RRN3	rs2280018	A	C	0.133943	0.0543543	0.0137294	0.572829	20
	eQTLGen	STAT4	rs16833249	C	T	-0.0374375	0.0172672	0.0301489	0.795028	20	eQTLGen	C16orf88	rs62024159	T	C	-0.126716	0.0400461	0.00155479	0.100814	20
	eQTLGen	PPP2R2A	rs17055069	T	C	-0.0163313	0.00753383	0.0301794	0.240155	19	eQTLGen	PRKCB	rs7404003	C	A	0.0691153	0.0205056	0.000750176	0.452024	20
	eQTLGen	PRR15L	rs17617360	G	A	0.0456683	0.0210682	0.0301858	0.189774	15	eQTLGen	ARHGAP17	rs12929829	A	C	-0.23132	0.115079	0.0444215	0.128042	20
	eQTLGen	CCNE2	rs2515226	A	G	-0.0262649	0.0121173	0.0301924	0.797656	20	eQTLGen	RP11-266L9.4	rs9302429	T	G	-0.0377202	0.0183444	0.0397604	0.330506	20
	eQTLGen	TRIM69	rs17588305	T	C	-0.00631825	0.00291511	0.0302034	0.541657	20	eQTLGen	CTD-3203P2.1	rs2958	A	G	-0.049187	0.0249164	0.0483723	0.7545	20
	eQTLGen	ACER1	rs1982082	C	T	-0.0186328	0.00859819	0.0302298	0.242238	18	eQTLGen	NSMCE1	rs7190472	C	T	0.300188	0.113684	0.00827713	0.265465	20
	eQTLGen	ACTN1	rs1275193	A	C	-0.0184745	0.00853108	0.0303456	0.8241	20	eQTLGen	KIAA0556	rs12930355	T	C	-0.252944	0.118892	0.0333777	0.210644	20
	eQTLGen	ANKRD36BP1	rs10737541	T	G	-0.0230321	0.0106441	0.0304758	0.328765	20	eQTLGen	A-575C2.4	rs11150623	G	T	0.131756	0.0561238	0.0188952	0.37725	20
	eQTLGen	RP11-542M13.3	rs447919	T	C	-0.00441827	0.00204281	0.030554	0.714242	20	eQTLGen	EIF3CL	rs7206214	A	G	0.0558762	0.02229	0.0121835	0.0962042	20
	eQTLGen	IGHV2-70	rs2301535	T	C	0.0055712	0.00257632	0.0305821	0.101868	20	eQTLGen	CLN3	rs151228	A	G	-0.136969	0.054272	0.0116108	0.0343142	20
	eQTLGen	MLC1	rs137919	C	T	0.0114839	0.00531212	0.0306313	0.108371	20	eQTLGen	APOBR	rs79533802	C	T	0.0976254	0.0495029	0.0485966	0.000158105	20
	eQTLGen	APPL2	rs1196796	T	G	-0.00432826	0.00200235	0.0306497	0.367934	20	eQTLGen	CCDC101	rs151232	T	C	-0.0493171	0.0193317	0.0107383	0.0701982	20
	eQTLGen	GRK4	rs2471338	G	T	0.00566789	0.00262275	0.0306918	0.645883	20	eQTLGen	SULT1A2	rs35626515	A	C	0.0781489	0.022359	0.000473738	0.258391	20
	eQTLGen	BLOC1S4	rs7688311	A	G	0.0232579	0.010769	0.0307944	0.453881	14	eQTLGen	EIF3C	rs7206214	A	G	0.0742247	0.0297245	0.012522	0.037995	20
	eQTLGen	SNPH	rs6041150	A	G	0.00575554	0.00266557	0.0308336	0.0703594	20	eQTLGen	RP11-1348G14.4	rs8049439	C	T	-0.116052	0.0366804	0.00155685	0.338434	20
	eQTLGen	ARFGAP3	rs5751391	A	G	0.00922322	0.00427202	0.0308517	0.636478	20	eQTLGen	TUFM	rs7187776	G	A	0.0413427	0.0127938	0.00123158	0.895589	20
	eQTLGen	GOLGA6L9	rs12439619	G	T	0.012189	0.00564602	0.0308602	0.386196	20	eQTLGen	SH2B1	rs12325278	G	A	-0.567109	0.20077	0.00473298	0.691894	20
	eQTLGen	C15orf37	rs11852590	C	A	-0.0331508	0.0153576	0.0308816	0.100631	20	eQTLGen	ATP2A1	rs4788101	T	C	0.371616	0.125762	0.00312757	0.411863	20
	eQTLGen	IL10	rs1518111	T	C	-0.011837	0.00548464	0.0309111	0.765969	20	eQTLGen	SPNS1	rs11645306	G	C	0.0463545	0.0187555	0.0134543	0.182208	20
	eQTLGen	WDR70	rs11745980	T	G	0.0216841	0.0100538	0.0310214	0.345911	20	eQTLGen	RP11-264B17.3	rs117382857	A	G	0.243747	0.0860229	0.00460396	0.162407	20
	eQTLGen	EPS15L1	rs10413805	G	A	-0.0226759	0.0105142	0.0310299	0.182643	20	eQTLGen	CTB-134H23.3	rs153177	T	C	-0.173951	0.0844227	0.0393534	0.00049619	20
	eQTLGen	LDHD	rs12918419	G	A	0.020506	0.00950883	0.031043	0.21727	20	eQTLGen	SNX29P2	rs252287	C	T	-0.160151	0.078429	0.0411525	0.00249169	20
	eQTLGen	RTN3	rs474548	A	G	-0.0107977	0.00500715	0.0310483	0.153238	20	eQTLGen	NPIPL3	rs8050176	C	G	0.0972715	0.0279738	0.000506607	0.581971	20
	eQTLGen	RP1-257I20.13	rs2743451	C	T	-0.0118497	0.00549933	0.0311805	0.758181	20	eQTLGen	GDPD3	rs57149692	C	G	-0.193751	0.0618655	0.00173732	0.163697	20
	eQTLGen	XPO5	rs55671916	C	T	0.0417496	0.0193759	0.0311841	0.695751	9	eQTLGen	MAPK3	rs55732507	C	T	-0.0676454	0.0213899	0.00156423	0.0667088	20
	eQTLGen	TGFBRAP1	rs17030723	A	C	0.00833522	0.00386908	0.0312156	0.556565	20	eQTLGen	CORO1A	rs7199462	G	T	-0.243116	0.0837159	0.00368351	0.208446	20
	eQTLGen	SURF2	rs77638329	C	T	-0.00789567	0.00366866	0.031382	0.723907	7	eQTLGen	RP11-347C12.2	rs8050176	C	G	-0.0606581	0.0172937	0.00045231	0.791737	20
	eQTLGen	PITRM1-AS1	rs12772817	G	T	-0.0128557	0.00597401	0.0314019	0.770625	12	eQTLGen	TBC1D10B	rs4465620	C	T	-0.474635	0.162591	0.00350939	0.610681	20
	eQTLGen	FAM174A	rs7711475	T	C	0.0033658	0.00156452	0.0314498	0.949889	20	eQTLGen	SEPT1	rs6565178	C	T	-0.406591	0.177099	0.0216851	0.0333901	20
	eQTLGen	HVCN1	rs113511140	C	T	0.0102555	0.00476721	0.0314553	0.93451	20	eQTLGen	ZNF771	rs7204270	T	C	-0.551368	0.20062	0.00599025	0.453083	20
	eQTLGen	RP11-466A19.1	rs9916217	C	G	-0.0077337	0.00359546	0.0314793	0.362913	19	eQTLGen	DCTPP1	rs12373113	T	C	-0.629591	0.213007	0.00311931	0.55147	20
	eQTLGen	RP11-49I11.1	rs13425	A	G	-0.00328223	0.00152604	0.0314912	0.956859	20	eQTLGen	SEPHS2	rs4788417	C	T	-0.152461	0.0767052	0.0468527	0.0233054	20
	eQTLGen	LAIR1	rs56092919	A	C	0.00729522	0.00339207	0.0315022	0.132017	20	eQTLGen	ITGAL	rs11574938	G	C	0.118963	0.0531875	0.0253073	0.254056	20
	eQTLGen	CD101	rs12130298	C	A	0.00408958	0.00190269	0.0316057	0.412682	20	eQTLGen	ZNF768	rs56391383	A	G	-0.432505	0.18786	0.0213196	0.328238	20
	eQTLGen	RP11-589N15.2	rs6601616	G	A	0.00849292	0.00395196	0.0316313	0.157964	20	eQTLGen	AC002310.12	rs76359228	G	A	-0.0529744	0.0255986	0.0385064	0.109454	20
	eQTLGen	SORD	rs12902975	C	T	0.0132297	0.00615749	0.0316704	0.798654	20	eQTLGen	STX4	rs58726213	G	A	0.074605	0.0302593	0.0136813	0.155525	20
	eQTLGen	SCN5A	rs41312437	A	G	-0.0213576	0.00994643	0.0317726	0.276615	20	eQTLGen	RP11-196G11.2	rs58726213	G	A	0.0370424	0.0150266	0.0136968	0.12999	20
	eQTLGen	GPRIN3	rs6532146	A	C	-0.0152418	0.00710004	0.0318159	0.150669	20	eQTLGen	OGFOD1	rs72622271	T	C	0.118503	0.0481589	0.0138677	0.897086	20
	eQTLGen	GPR157	rs6686195	G	C	0.0346847	0.0161609	0.0318558	0.102895	20	eQTLGen	C16orf80	rs111940667	A	T	0.110204	0.0529524	0.0374165	0.732098	20
	eQTLGen	ARCN1	rs2277291	T	C	-0.013659	0.00636457	0.0318654	0.105529	20	eQTLGen	E2F4	rs139260482	T	C	-0.255674	0.104775	0.0146779	0.0818464	20
	eQTLGen	RP11-295P9.3	rs4323781	C	G	0.00301489	0.00140496	0.0318817	0.381337	20	eQTLGen	TPPP3	rs149025632	A	G	-0.193882	0.0786623	0.0137115	0.0968863	20
	eQTLGen	DNAJB13	rs7109266	A	G	0.0130046	0.00606611	0.0320474	0.532893	20	eQTLGen	ZDHHC1	rs142890524	C	G	-0.127549	0.0512562	0.0128296	0.0898473	20
	eQTLGen	RP11-47G11.2	rs28452255	C	T	-0.00590595	0.00275488	0.0320478	0.488777	20	eQTLGen	ATP6V0D1	rs3893749	G	A	0.0626036	0.0253642	0.01358	0.122687	20
	eQTLGen	CTD-3116E22.7	rs77395553	C	T	-0.00764119	0.00356492	0.032078	0.848862	20	eQTLGen	AGRP	rs889414	A	G	-0.24882	0.0896875	0.00553202	0.386956	20
	eQTLGen	KIAA1683	rs12608504	A	G	-0.00311056	0.00145164	0.0321299	0.602181	20	eQTLGen	CTCF	rs112291748	G	C	-0.399264	0.169163	0.0182636	0.186394	20
	eQTLGen	TMEM243	rs4728690	A	G	-0.0136054	0.00635078	0.0321681	0.214118	20	eQTLGen	C16orf86	rs11558534	T	G	0.127085	0.0527457	0.0159794	0.0433688	20
	eQTLGen	REST	rs13353552	A	G	0.0350224	0.0163534	0.0322257	0.807289	20	eQTLGen	RANBP10	rs28847731	T	C	-0.480841	0.222171	0.0304424	0.292619	20
	eQTLGen	CD109	rs61840520	A	G	0.0152598	0.00712614	0.0322432	0.312128	20	eQTLGen	CENPT	rs116908316	T	C	-0.345685	0.143701	0.0161464	0.0259991	20
	eQTLGen	SLC25A15	rs112420969	A	G	-0.0212278	0.00991402	0.0322585	0.690133	20	eQTLGen	EDC4	rs117436074	G	A	-0.360808	0.149219	0.0156068	0.0685973	20
	eQTLGen	AP000807.1	rs11228288	G	A	0.00415005	0.00193926	0.032353	0.883931	20	eQTLGen	PSMB10	rs8059990	A	G	0.301664	0.133244	0.0235739	0.117708	20
	eQTLGen	TSC22D2	rs6770424	A	G	-0.0101573	0.00474677	0.0323684	0.165799	20	eQTLGen	DPEP2	rs12934863	G	A	-0.132681	0.0450449	0.00322411	0.0857569	20
	eQTLGen	PTGFRN	rs12130298	C	A	0.0111587	0.00521748	0.0324594	0.294703	20	eQTLGen	DUS2L	rs6499157	C	A	-0.0388024	0.0174478	0.0261542	0.17092	20
	eQTLGen	C1orf27	rs3737940	G	A	-0.024845	0.0116198	0.0325034	0.104888	20	eQTLGen	RP11-67A1.2	rs6499157	C	A	-0.12595	0.0577586	0.0292105	0.338373	20
	eQTLGen	FAM129B	rs1277	C	G	-0.0122738	0.00574042	0.0325052	0.593762	20	eQTLGen	RP11-96D1.5	rs60342335	T	C	0.158723	0.0630624	0.0118386	0.634699	20
	eQTLGen	TUBA1B	rs2334930	C	T	-0.0225887	0.0105649	0.0325093	0.545713	20	eQTLGen	ESRP2	rs1968065	G	T	0.237502	0.0848058	0.00510171	0.576917	20
	eQTLGen	ZBTB20	rs75828550	G	C	0.0152897	0.00715445	0.0325909	0.244331	12	eQTLGen	SLC7A6	rs10852440	T	C	0.0843865	0.0237082	0.000371742	0.000268034	20
	eQTLGen	GRHL1	rs6721359	A	G	-0.00772379	0.00361435	0.0325997	0.755372	20	eQTLGen	SMPD3	rs2307022	A	G	0.206558	0.0964765	0.0322727	0.0032956	20
	eQTLGen	RDM1	rs2291299	C	T	-0.029006	0.0135787	0.0326675	0.458516	20	eQTLGen	CIRH1A	rs74378158	T	C	0.113631	0.0397253	0.00423062	0.512363	20
	eQTLGen	RP11-33I11.2	rs6471904	T	C	-0.0256288	0.0119981	0.0326734	0.218349	6	eQTLGen	SNTB2	rs7197537	T	A	0.276953	0.065567	2.40044e-05	0.00843614	20
	eQTLGen	STAT5B	rs185478092	C	T	0.0227295	0.0106459	0.0327568	0.192784	20	eQTLGen	VPS4A	rs11075714	G	A	0.49224	0.132447	0.000201993	0.0021478	20
	eQTLGen	RP11-757G1.5	rs3750980	T	C	0.00865556	0.00405697	0.0328833	0.822258	20	eQTLGen	PDF	rs3759979	C	T	-0.259211	0.0654099	7.4051e-05	0.0181564	20
	eQTLGen	FAIM2	rs11830289	A	G	-0.0134025	0.00628235	0.0328952	0.16124	20	eQTLGen	NIP7	rs8053850	A	G	-0.154246	0.0384688	6.08111e-05	0.00186197	20
	eQTLGen	ATRAID	rs2384575	C	T	0.00574289	0.002693	0.0329639	0.553278	20	eQTLGen	TERF2	rs9939870	T	C	-0.232729	0.0696576	0.000834631	2.73168e-06	20
	eQTLGen	IL27	rs2925629	C	T	0.0166466	0.00780762	0.0329995	0.10812	20	eQTLGen	NOB1	rs1469908	C	T	-0.48111	0.157738	0.00228797	0.052271	20
	eQTLGen	DCTN2	rs11172247	G	C	0.0441415	0.0207046	0.0330101	0.701918	20	eQTLGen	WWP2	rs72785045	C	T	-0.189278	0.0842022	0.024583	0.202806	20
	eQTLGen	IFI16	rs1057027	C	A	0.0103797	0.00486989	0.0330557	0.915933	20	eQTLGen	ZNF23	rs8050871	C	G	-0.117128	0.0431383	0.00662412	0.389307	20
	eQTLGen	KCNAB1	rs3773713	T	C	0.00860708	0.00403952	0.0331127	0.14581	20	eQTLGen	PHLPP2	rs7206470	G	A	-0.0952294	0.0444997	0.0323546	0.00137415	20
	eQTLGen	R3HDM1	rs17329834	C	T	-0.0310369	0.0145668	0.0331165	0.314829	18	eQTLGen	AP1G1	rs34731378	T	C	-0.49647	0.131881	0.000166859	0.0330688	20
	eQTLGen	TMEM183A	rs1774847	C	T	-0.00730186	0.0034278	0.0331562	0.150263	20	eQTLGen	ATXN1L	rs10852506	C	T	0.771424	0.238033	0.00119184	0.120488	20
	eQTLGen	RP11-333A23.4	rs6989313	C	T	-0.00665217	0.00312373	0.0332078	0.61521	20	eQTLGen	IST1	rs34664834	A	G	-0.221364	0.0595823	0.000202992	0.111515	20
	eQTLGen	MPP6	rs62448896	A	G	0.0155019	0.00728073	0.0332397	0.498014	20	eQTLGen	RP11-498D10.6	rs79169855	G	A	0.255951	0.0775989	0.00097242	0.367332	20
	eQTLGen	TRAPPC9	rs3115824	C	T	-0.00637852	0.00299789	0.0333645	0.147192	20	eQTLGen	TXNL4B	rs61258384	C	T	0.367254	0.141321	0.00935736	0.407912	20
	eQTLGen	C4orf3	rs28580295	T	C	0.00616167	0.00289605	0.0333691	0.772467	19	eQTLGen	ZFHX3	rs62052404	A	G	-0.162265	0.0799147	0.0423085	0.885723	20
	eQTLGen	IL4	rs2070874	T	C	-0.0160972	0.00756712	0.0333984	0.659394	20	eQTLGen	RP11-252K23.2	rs11149831	G	A	-0.0568049	0.0167361	0.000688387	0.17615	20
	eQTLGen	PFKM	rs10875750	T	C	0.0104884	0.00493189	0.0334499	0.485252	20	eQTLGen	SDR42E1	rs11542462	A	G	-0.297822	0.128255	0.020227	0.0355572	20
	eQTLGen	ARMC3	rs10828352	G	A	0.00932093	0.00438409	0.0334964	0.334821	20	eQTLGen	RP11-510J16.5	rs12598637	C	T	-0.37219	0.181441	0.0402377	0.262685	20
	eQTLGen	CEBPZ	rs3213745	A	G	0.00465748	0.00219065	0.033497	0.656676	20	eQTLGen	RP11-254F19.2	rs4782669	T	C	-0.140189	0.0565713	0.0132089	0.00359634	20
	eQTLGen	RP11-392A22.2	rs1835372	C	T	-0.00243883	0.00114759	0.0335721	0.168578	20	eQTLGen	ZDHHC7	rs6564093	A	G	-0.0785023	0.0299559	0.00877753	0.594942	20
	eQTLGen	NCR3LG1	rs7118875	A	G	-0.0161158	0.00758371	0.0335824	0.0707787	20	eQTLGen	FBXO31	rs62053110	C	G	-0.149928	0.0469551	0.00140804	0.49827	20
	eQTLGen	VAC14	rs7201952	G	A	-0.0308979	0.0145476	0.0336772	0.0953702	20	eQTLGen	MAP1LC3B	rs62053114	C	G	-0.0932522	0.028452	0.0010472	0.265984	20
	eQTLGen	PCMTD2	rs41279358	A	C	-0.00390957	0.00184087	0.0336899	0.458865	20	eQTLGen	CDT1	rs2926775	T	C	0.683576	0.244111	0.00510598	0.156298	20
	eQTLGen	RP11-358B23.5	rs9889323	C	T	-0.0107372	0.0050558	0.0336912	0.567557	20	eQTLGen	AC108004.3	rs74251918	G	C	-0.140083	0.0654349	0.0322899	0.594913	20
	eQTLGen	SNX17	rs12473776	G	A	-0.00831231	0.0039148	0.0337284	0.58638	20	eQTLGen	TIMM22	rs2586304	A	G	-0.0549157	0.0269096	0.0412758	0.431671	20
	eQTLGen	TMEM194B	rs7574871	G	A	0.00676525	0.00318682	0.0337634	0.374835	20	eQTLGen	MYO1C	rs79963031	C	T	0.394721	0.154551	0.0106499	0.537543	20
	eQTLGen	AANAT	rs885140	T	C	-0.00955869	0.00450314	0.0337814	0.256674	20	eQTLGen	INPP5K	rs76739945	T	C	0.109211	0.0381527	0.00420363	0.112302	20
	eQTLGen	EIF2B4	rs1728922	C	A	0.0209023	0.0098514	0.0338583	0.567787	20	eQTLGen	RPA1	rs17734	C	T	0.0482586	0.0212601	0.0232127	0.299287	20
	eQTLGen	PPP1CC	rs34648858	A	G	-0.0140311	0.00661587	0.0339371	0.818855	20	eQTLGen	DPH1	rs869020	G	T	0.185765	0.0837568	0.0265607	0.0442196	20
	eQTLGen	C12orf43	rs2254971	C	G	0.00571293	0.00269514	0.0340302	0.702588	20	eQTLGen	HIC1	rs9901806	C	T	-0.493439	0.181468	0.006545	0.0436329	20
	eQTLGen	BAG5	rs12889403	T	C	0.011038	0.0052099	0.0341195	0.513494	20	eQTLGen	PITPNM3	rs12603387	G	T	0.243741	0.0933045	0.00899316	0.12598	20
	eQTLGen	ALDH2	rs7969271	A	T	-0.00673838	0.00318152	0.034177	0.561674	20	eQTLGen	KIAA0753	rs2304977	A	G	-0.0926685	0.0370615	0.0124053	0.248757	20
	eQTLGen	ACAD9	rs16851801	A	G	-0.00874112	0.00412985	0.0342964	0.183635	20	eQTLGen	TXNDC17	rs11657031	C	T	-0.0989193	0.0395328	0.0123421	0.538368	20
	eQTLGen	FAM86EP	rs6446640	G	A	-0.00827573	0.0039121	0.0343943	0.464594	20	eQTLGen	DVL2	rs2017365	G	A	0.18999	0.0965446	0.0490793	0.804543	20
	eQTLGen	AC064836.3	rs12463937	C	T	-0.00798926	0.0037773	0.0344241	0.0583757	20	eQTLGen	PHF23	rs1215	G	A	-0.19437	0.0702195	0.00563959	0.241482	20
	eQTLGen	WIPI2	rs13244634	T	C	0.00471927	0.00223145	0.0344398	0.523338	20	eQTLGen	CTDNEP1	rs62059190	A	G	0.0689138	0.0308266	0.0253825	0.0694625	20
	eQTLGen	PPM1G	rs11690265	T	C	-0.0132646	0.00627296	0.0344673	0.573883	20	eQTLGen	SLC2A4	rs5417	C	A	0.494549	0.244516	0.0431185	0.414463	20
	eQTLGen	ZNF486	rs73000759	C	G	0.00521144	0.00246523	0.0345173	0.55922	20	eQTLGen	FGF11	rs34121192	A	G	0.260982	0.110539	0.0182261	0.676147	20
	eQTLGen	RP11-799D4.4	rs11080324	A	G	0.00506872	0.00239822	0.0345551	0.913574	20	eQTLGen	ZBTB4	rs41562419	G	T	-0.277449	0.0913458	0.00238673	0.119913	20
	eQTLGen	GUSBP2	rs9366675	T	C	0.0048596	0.00230061	0.0346598	0.176203	20	eQTLGen	AC113189.5	rs10852891	A	G	0.0523598	0.0220888	0.0177678	0.0967279	20
	eQTLGen	LARP7	rs74976289	C	T	0.0174526	0.00827049	0.0348394	0.927471	20	eQTLGen	FXR2	rs12944649	G	A	0.8607	0.300984	0.00424154	0.00191545	20
	eQTLGen	TUFM	rs7187776	G	A	0.00221003	0.00104775	0.0349182	0.785446	20	eQTLGen	DNAH2	rs56187054	T	C	-0.300981	0.141762	0.0337419	0.797929	20
	eQTLGen	CAP1	rs3122425	A	G	0.00927376	0.00439816	0.0349831	0.455078	20	eQTLGen	TMEM107	rs9894790	C	T	0.0497938	0.0202803	0.0140776	0.939103	20
	eQTLGen	HSH2D	rs138188218	A	G	0.0226911	0.0107633	0.0350142	0.103001	9	eQTLGen	AURKB	rs12603646	C	A	-0.104968	0.0521334	0.044068	0.786025	20
	eQTLGen	TRBV5-6	rs3752404	G	A	-0.00683081	0.00324586	0.0353375	0.521088	20	eQTLGen	NCOR1	rs10852834	G	C	-0.0696424	0.0341068	0.0411622	0.404338	20
	eQTLGen	SCRN2	rs11079797	T	C	-0.00367154	0.00174514	0.0353906	0.12373	20	eQTLGen	PIGL	rs11651955	G	A	-0.131455	0.053321	0.0136875	0.854648	20
	eQTLGen	PRSS1	rs13229600	C	G	0.00955931	0.00454483	0.0354361	0.818856	20	eQTLGen	CENPV	rs3112526	C	T	-0.0631975	0.0263806	0.0165928	0.901822	20
	eQTLGen	SPON1	rs1027837	T	C	-0.00662578	0.00315124	0.0355015	0.217339	20	eQTLGen	RP11-45M22.6	rs4283273	T	C	-0.144129	0.056381	0.0105779	0.594025	20
	eQTLGen	ATP2A1	rs4788101	T	C	0.0211523	0.0100626	0.0355476	0.244449	20	eQTLGen	RP11-45M22.1	rs10852843	G	C	0.0870755	0.038172	0.0225405	0.123826	20
	eQTLGen	SLC37A3	rs4407796	A	G	0.00635835	0.0030253	0.0355772	0.0532049	20	eQTLGen	PLD6	rs3744132	A	C	-0.0528149	0.0201256	0.00868358	0.91739	20
	eQTLGen	GTF2B	rs12057453	T	C	-0.0146753	0.00698631	0.0356774	0.953974	20	eQTLGen	ALKBH5	rs2925138	A	G	0.118628	0.0522586	0.0232064	0.144379	20
	eQTLGen	RP11-534L20.5	rs3860295	A	G	-0.00189118	0.00090055	0.0357267	0.263044	20	eQTLGen	SMCR7	rs12945597	A	G	-0.403858	0.158925	0.0110476	0.293389	20
	eQTLGen	ANP32A	rs72750358	C	T	0.0269106	0.0128155	0.0357427	0.537171	9	eQTLGen	TOP3A	rs4925159	A	G	-0.184036	0.056422	0.00110718	0.678214	20
	eQTLGen	RP11-27K13.3	rs12130298	C	A	0.00918767	0.00437809	0.0358559	0.117427	9	eQTLGen	SMCR8	rs3764405	T	C	0.297218	0.113216	0.00865891	0.485972	20
	eQTLGen	OTX1	rs17598881	T	A	-0.00519317	0.00247492	0.0358771	0.674378	20	eQTLGen	RP1-178F10.3	rs681998	G	A	0.0947936	0.0334727	0.00462628	0.441341	20
	eQTLGen	BMP6	rs9406052	C	T	0.0154063	0.00734244	0.0358824	0.159671	20	eQTLGen	FAM108A7P	rs2993365	T	G	0.0690093	0.0326228	0.0343988	0.311511	20
	eQTLGen	KREMEN2	rs2057729	A	G	0.0346873	0.0165317	0.0358848	0.802324	20	eQTLGen	DHRS13	rs12947849	A	G	0.139895	0.061701	0.0233712	0.677037	20
	eQTLGen	FBXO48	rs115429444	A	T	0.0122481	0.00583743	0.0358881	0.547595	11	eQTLGen	LRRC37B	rs563539	G	A	-0.15451	0.0584804	0.00823981	0.00280303	20
	eQTLGen	RP5-1119A7.14	rs4643636	T	C	0.0147032	0.00700808	0.0359018	0.363725	20	eQTLGen	RP11-1407O15.2	rs62075978	A	C	-0.125112	0.0595668	0.0356971	0.282474	20
	eQTLGen	ZNF639	rs1362650	G	A	-0.0218617	0.0104229	0.0359529	0.62168	20	eQTLGen	MRPL45	rs76550089	T	C	0.119722	0.0560454	0.0326667	0.675976	20
	eQTLGen	TACC3	rs1794002	G	A	0.00290841	0.00138673	0.0359665	0.410563	20	eQTLGen	PPP1R1B	rs3794712	A	C	0.300134	0.0918109	0.0010791	0.262723	20
	eQTLGen	AC016773.1	rs1794002	G	A	0.00268481	0.00128046	0.0360149	0.13947	20	eQTLGen	PNMT	rs876493	G	A	0.428135	0.179082	0.0168152	0.0327681	20
	eQTLGen	SYPL1	rs176469	T	C	-0.0213063	0.0101624	0.036031	0.293314	20	eQTLGen	PGAP3	rs2952152	T	C	0.106108	0.03251	0.00109909	0.0227805	20
	eQTLGen	TG	rs988068	T	C	0.00740103	0.00353325	0.0361993	0.080447	20	eQTLGen	ERBB2	rs903506	G	A	0.607001	0.181632	0.000831973	0.179459	20
	eQTLGen	PLD4	rs10438246	T	C	-0.00909994	0.00434437	0.0362019	0.122305	20	eQTLGen	RP11-94L15.2	rs7219923	T	C	-0.111805	0.0328152	0.000656523	0.0932229	20
	eQTLGen	BZRAP1	rs2526375	G	A	0.0167614	0.00800302	0.0362257	0.691112	20	eQTLGen	IKZF3	rs907091	T	C	-0.113008	0.0302092	0.000183409	0.0416813	20
	eQTLGen	ZNF90	rs73000759	C	G	0.0149831	0.0071546	0.0362434	0.416241	20	eQTLGen	GSDMB	rs12936231	C	G	0.0469598	0.0129524	0.000288324	0.387953	20
	eQTLGen	SNX10	rs10807832	T	A	0.0162053	0.0077387	0.0362543	0.245873	20	eQTLGen	ORMDL3	rs12936231	C	G	0.0534472	0.0147443	0.00028904	0.374842	20
	eQTLGen	CTB-36H16.2	rs10069676	A	G	-0.00693062	0.00330968	0.0362559	0.244189	20	eQTLGen	RP11-387H17.4	rs3859192	T	C	-0.217891	0.0647131	0.000759805	0.0448493	20
	eQTLGen	MAP3K10	rs73042675	A	G	-0.0112359	0.00536709	0.036306	0.62485	20	eQTLGen	PSMD3	rs2302778	A	G	-0.21593	0.0767988	0.00492903	0.00013236	20
	eQTLGen	GGACT	rs2181482	T	A	0.00659705	0.00315164	0.0363302	0.484169	20	eQTLGen	MED24	rs11078934	T	C	-0.30596	0.0707033	1.50892e-05	0.320979	20
	eQTLGen	SYNGR1	rs909685	A	T	-0.00334858	0.00160056	0.0364271	0.890976	20	eQTLGen	THRA	rs883871	A	G	0.0816631	0.0315352	0.00960917	0.0180663	20
	eQTLGen	RP11-38G5.2	rs34959225	A	G	-0.00325482	0.00155584	0.0364387	0.105093	20	eQTLGen	NR1D1	rs883871	A	G	0.119662	0.0463603	0.00984748	0.0478412	20
	eQTLGen	SLBP	rs1794002	G	A	0.00816183	0.00390148	0.0364402	0.363155	20	eQTLGen	KRT23	rs2315602	A	G	-0.0655785	0.0240201	0.00633051	0.635163	20
	eQTLGen	ELP2	rs1785930	G	A	-0.00276128	0.00132013	0.0364683	0.948011	20	eQTLGen	AC004231.2	rs2872964	T	C	-0.0641427	0.0235614	0.00648176	0.24359	20
	eQTLGen	KIF16B	rs6034535	A	C	-0.00299339	0.00143128	0.0364919	0.276697	20	eQTLGen	RP11-229E13.2	rs2070106	A	G	-0.410606	0.127317	0.00125944	0.801396	20
	eQTLGen	KDM3B	rs185184885	T	C	-0.00597464	0.00285684	0.036497	0.531052	20	eQTLGen	ZNF385C	rs145193707	A	G	0.12413	0.0531951	0.019623	0.00901067	20
	eQTLGen	SAP30L	rs734200	C	A	-0.0134188	0.00641741	0.0365277	0.718832	20	eQTLGen	STAT5B	rs185478092	C	T	0.257136	0.10635	0.0156136	0.84384	20
	eQTLGen	IGHV3-72	rs988130	C	A	-0.00979799	0.00468605	0.0365385	0.223884	20	eQTLGen	RP11-358B23.5	rs9889323	C	T	-0.227182	0.0717893	0.00155314	0.454686	20
	eQTLGen	RP11-1348G14.4	rs7187776	G	A	-0.00621179	0.002971	0.036545	0.25008	20	eQTLGen	STAT5A	rs9909659	A	G	0.24657	0.0839638	0.00331804	0.195953	20
	eQTLGen	CILP	rs59392617	G	A	0.0178171	0.00852445	0.0366077	0.223597	20	eQTLGen	STAT3	rs1053004	G	A	0.174757	0.0793939	0.0277264	0.0676204	20
	eQTLGen	CDC42BPB	rs10143668	C	A	-0.00700522	0.00335161	0.0366084	0.461225	20	eQTLGen	MLX	rs60929812	A	G	-0.186169	0.0854879	0.0294265	0.000389423	20
	eQTLGen	BBS12	rs309344	A	G	-0.0101787	0.00487096	0.0366483	0.568742	20	eQTLGen	PSMC3IP	rs12938909	G	C	-0.310092	0.142444	0.0294846	0.00243127	20
	eQTLGen	PRADC1	rs10207625	C	T	-0.00792354	0.00379182	0.0366501	0.707952	20	eQTLGen	PLEKHH3	rs9284362	A	G	0.298287	0.134296	0.0263431	0.942182	20
	eQTLGen	TMEM80	rs12277188	T	C	-0.00306547	0.0014671	0.0366654	0.160587	20	eQTLGen	CNTNAP1	rs11079049	A	G	0.20695	0.0907529	0.0225861	0.94889	20
	eQTLGen	GRSF1	rs28686832	A	G	0.0357462	0.0171084	0.0366719	0.431189	8	eQTLGen	NAGS	rs16940439	C	T	-0.389117	0.170838	0.0227449	0.0980794	20
	eQTLGen	SCYL1	rs3782089	T	C	0.0287131	0.0137442	0.0366988	0.0762462	20	eQTLGen	GRN	rs114641762	A	C	0.130737	0.0512295	0.0107108	0.222614	20
	eQTLGen	ATG13	rs79203530	T	C	-0.0198465	0.00950573	0.0368115	0.827025	20	eQTLGen	GFAP	rs9916491	C	T	-0.300881	0.149154	0.0436693	0.543497	20
	eQTLGen	TGFB2	rs12034138	T	C	-0.03611	0.0173012	0.0368759	0.0515786	18	eQTLGen	DCAKD	rs55897749	T	C	-0.0497715	0.0219381	0.023285	0.732984	20
	eQTLGen	SLC35E1	rs4808048	G	A	-0.0152043	0.00728758	0.0369483	0.228576	20	eQTLGen	ARL17A	rs62074125	C	A	-0.0681865	0.0340096	0.0449718	0.23952	20
	eQTLGen	CTB-33O18.3	rs79327883	A	G	0.0161278	0.00773046	0.0369548	0.213988	20	eQTLGen	NSF	rs62074125	C	A	0.10845	0.0539712	0.0444941	0.304683	20
	eQTLGen	STK32C	rs111715625	G	A	0.00441816	0.00211962	0.0371228	0.161327	20	eQTLGen	KPNB1	rs141601713	T	C	0.305772	0.150965	0.0428212	0.151557	20
	eQTLGen	STK3	rs10955187	T	G	0.0395769	0.0189955	0.0372066	0.11133	20	eQTLGen	HOXB2	rs1022088	T	A	0.0289383	0.0139372	0.0378628	0.819588	20
	eQTLGen	RET	rs2503841	C	T	0.0159238	0.00764771	0.0373276	0.201944	20	eQTLGen	HOXB-AS1	rs7214534	C	T	0.0362403	0.017246	0.0356081	0.892262	20
	eQTLGen	API5	rs4755711	T	C	-0.0106725	0.00512813	0.0374176	0.908972	20	eQTLGen	HOXB3	rs10853099	C	T	0.0801208	0.0378481	0.034268	0.954115	20
	eQTLGen	DKFZP761J1410	rs651774	A	G	0.0059127	0.00284442	0.0376448	0.159236	20	eQTLGen	HOXB4	rs10853100	C	T	0.0713754	0.0336299	0.0338059	0.803525	20
	eQTLGen	AC006129.4	rs62119414	T	A	-0.00472622	0.00227392	0.0376681	0.748386	20	eQTLGen	GNGT2	rs4794029	T	C	0.122436	0.0284731	1.70754e-05	0.000490579	20
	eQTLGen	TMEM205	rs651774	A	G	0.00677003	0.00325818	0.0377223	0.515471	20	eQTLGen	PHOSPHO1	rs11650975	T	C	-0.173451	0.0687974	0.0116959	0.000545539	20
	eQTLGen	EPOR	rs651774	A	G	0.00750089	0.00361155	0.037809	0.349376	20	eQTLGen	RP11-1079K10.3	rs11655704	C	T	-0.191339	0.0620331	0.00203923	0.0132342	20
	eQTLGen	RP11-830F9.5	rs12149609	T	G	0.00947038	0.00456101	0.037859	0.977588	20	eQTLGen	PHB	rs6917	A	G	0.275691	0.109606	0.0118938	0.31738	20
	eQTLGen	ZNF362	rs4132073	G	A	0.00574842	0.00276875	0.0378775	0.179928	20	eQTLGen	RP11-81K2.1	rs1317701	C	T	-0.159789	0.0523954	0.00229087	0.0128991	20
	eQTLGen	MANEA	rs6940020	C	T	0.00300162	0.00144578	0.0378821	0.29771	20	eQTLGen	MRPL27	rs11868055	G	A	0.139668	0.0662944	0.0351358	0.0420079	20
	eQTLGen	ERAL1	rs4795457	T	C	-0.0103782	0.00499946	0.0379068	0.0673779	20	eQTLGen	ACSF2	rs898454	C	G	-0.157944	0.0630091	0.0121869	0.706912	20
	eQTLGen	AL592494.5	rs1832560	G	A	-0.0125889	0.00606454	0.0379111	0.102997	8	eQTLGen	RSAD1	rs2290861	T	C	-0.153271	0.0573737	0.00755229	0.824129	20
	eQTLGen	GLYATL1P1	rs61603052	A	G	-0.00619678	0.00298609	0.0379664	0.185588	20	eQTLGen	RP11-1018N14.5	rs35977951	G	A	0.0303571	0.0142118	0.032676	0.958103	20
	eQTLGen	CCDC159	rs651774	A	G	0.00404416	0.00194884	0.0379712	0.0920851	20	eQTLGen	STXBP4	rs8064882	T	C	0.119626	0.043204	0.00562521	0.0269506	20
	eQTLGen	MRPL21	rs636049	C	A	0.00257464	0.00124092	0.0380067	0.329918	20	eQTLGen	CTC-462L7.1	rs8064882	T	C	0.0519159	0.0187447	0.005612	0.101546	20
	eQTLGen	ZSWIM3	rs6032536	A	G	-0.0418214	0.0201612	0.0380463	0.316102	20	eQTLGen	HLF	rs244320	T	C	-0.284329	0.135274	0.0355634	0.360126	20
	eQTLGen	RP11-1094M14.9	rs11080324	A	G	-0.00964551	0.0046522	0.0381424	0.770853	20	eQTLGen	DGKE	rs7225724	A	G	-0.235886	0.0748466	0.00162382	0.0378735	20
	eQTLGen	LINC00324	rs142913941	G	A	-0.00308916	0.00149014	0.0381663	0.0556522	20	eQTLGen	RP11-166P13.3	rs721426	C	G	-0.101755	0.0464672	0.0285363	0.359566	20
	eQTLGen	CES1	rs12443580	C	T	-0.00264921	0.00127825	0.0382159	0.17577	20	eQTLGen	VMP1	rs2136695	C	T	0.222988	0.106492	0.0362643	0.0167054	20
	eQTLGen	RAB3D	rs651774	A	G	0.0108788	0.00525139	0.0383022	0.534815	20	eQTLGen	TUBD1	rs62081787	A	G	-0.262596	0.125632	0.0366006	0.591572	20
	eQTLGen	KRTCAP3	rs4803	G	A	0.00480267	0.00232015	0.0384542	0.257577	20	eQTLGen	RPS6KB1	rs1292060	G	A	0.276244	0.117616	0.0188401	0.00503283	20
	eQTLGen	RCVRN	rs1047334	C	T	0.00307768	0.00148698	0.0384753	0.277374	20	eQTLGen	TTYH2	rs62065703	C	A	0.152937	0.0657147	0.01995	0.781579	20
	eQTLGen	RP11-295D4.1	rs79092157	A	G	-0.0191282	0.0092435	0.0385115	0.0774075	7	eQTLGen	DNAI2	rs62065702	A	G	0.110975	0.0495158	0.0250132	0.389958	20
	eQTLGen	TSPAN16	rs651774	A	G	-0.0107425	0.00519122	0.0385124	0.596832	20	eQTLGen	CD300LF	rs34840376	A	C	-0.0805771	0.0310627	0.0094863	0.399189	20
	eQTLGen	AC116614.1	rs6548295	A	G	-0.00495026	0.00239252	0.0385403	0.997673	20	eQTLGen	NUP85	rs12150616	C	T	-0.0522835	0.0223607	0.0193776	0.0302953	20
	eQTLGen	RBM15	rs12097823	G	A	-0.00792183	0.00382943	0.0385771	0.509235	20	eQTLGen	MRPS7	rs7225349	G	A	0.0814785	0.0253862	0.00132941	0.781859	20
	eQTLGen	AC138744.2	rs58006129	T	A	0.00792372	0.00383041	0.0385802	0.192013	20	eQTLGen	MIF4GD	rs7198	G	C	0.0807186	0.0349554	0.0209331	0.118567	20
	eQTLGen	FBXO30	rs34211445	G	T	0.0166739	0.00806084	0.0385926	0.673054	20	eQTLGen	SLC25A19	rs10852759	C	T	-0.313633	0.143337	0.0286638	0.00753183	20
	eQTLGen	GPR108	rs339399	G	A	-0.00944777	0.00456961	0.0386847	0.356137	20	eQTLGen	GRB2	rs55653371	G	A	0.159239	0.0762938	0.0368715	0.512297	20
	eQTLGen	LRRC6	rs10110952	T	G	-0.00204299	0.000988359	0.0387292	0.534104	20	eQTLGen	SPHK1	rs445683	T	C	-0.0786894	0.0340985	0.0210152	0.13638	20
	eQTLGen	USP7	rs75172776	G	A	0.0283197	0.0137021	0.0387521	0.361405	20	eQTLGen	UBE2O	rs394873	G	A	0.217484	0.0659298	0.000971267	0.0342928	20
	eQTLGen	UPF2	rs10906056	T	G	0.0396991	0.0192098	0.0387707	0.139672	16	eQTLGen	TNRC6C	rs2311440	G	C	0.606612	0.2324	0.00904871	0.00282352	20
	eQTLGen	RP11-13P5.1	rs6455616	A	G	0.0153396	0.00742287	0.0387777	0.156882	20	eQTLGen	TMC6	rs2253277	T	C	-0.19379	0.0723699	0.00741126	0.00121169	20
	eQTLGen	SWSAP1	rs651774	A	G	0.0117994	0.00570978	0.0387796	0.521739	20	eQTLGen	RP11-806H10.4	rs7215542	A	G	0.158408	0.0628378	0.0117055	0.105221	20
	eQTLGen	PPP2R5E	rs28571942	T	C	-0.0178568	0.00864338	0.0388328	0.270654	20	eQTLGen	DNAH17	rs59041641	G	C	-0.644556	0.20668	0.00181701	0.289668	20
	eQTLGen	CTB-31O20.4	rs8103930	T	C	0.00441579	0.00213742	0.0388335	0.178984	20	eQTLGen	CYTH1	rs11650480	G	A	0.229819	0.0986064	0.0197708	0.170767	20
	eQTLGen	AF131215.9	rs4618656	A	T	0.00287161	0.00139012	0.0388549	0.0817404	20	eQTLGen	CARD14	rs2304856	T	C	0.263042	0.111192	0.0179985	0.478896	20
	eQTLGen	CD200R1L	rs1387024	G	A	-0.00699816	0.00338794	0.0388656	0.94603	20	eQTLGen	CCDC137	rs55840826	C	T	0.185521	0.0691193	0.00727313	0.236535	20
	eQTLGen	SEC24D	rs11737400	G	A	0.0279228	0.0135237	0.0389488	0.545975	17	eQTLGen	LRRC45	rs4077074	T	C	-0.0998702	0.0444408	0.024623	0.73136	20
	eQTLGen	CES1P1	rs12443580	C	T	-0.00914862	0.00443165	0.0389814	0.229609	20	eQTLGen	THOC1	rs566748	A	T	-0.429538	0.174268	0.0137083	0.0203206	20
	eQTLGen	CRIPT	rs1989720	T	C	0.00341592	0.00165482	0.0389966	0.598618	20	eQTLGen	DLGAP1-AS2	rs55765412	T	C	-0.132883	0.0638926	0.0375454	0.604691	20
	eQTLGen	DDX10	rs11212749	A	G	0.0121636	0.00589265	0.0389988	0.91442	20	eQTLGen	TWSG1	rs9956536	G	A	-0.156947	0.0762512	0.0395624	0.299973	20
	eQTLGen	RP11-169D4.2	rs4943939	T	C	-0.0033647	0.00163004	0.0390008	0.0763497	20	eQTLGen	AFG3L2	rs74593099	A	G	0.294753	0.14427	0.0410462	0.135714	20
	eQTLGen	RORC	rs4845604	A	G	-0.0211964	0.0102709	0.0390424	0.254168	20	eQTLGen	PTPN2	rs9965888	C	T	-0.258471	0.114088	0.0234799	0.977503	20
	eQTLGen	RP11-423H2.1	rs2382160	A	G	0.00346542	0.00167928	0.0390527	0.386553	12	eQTLGen	KIAA1328	rs1261896	C	T	-0.123533	0.0510931	0.0156144	0.444243	20
	eQTLGen	AC073135.6	rs1880346	C	T	-0.00409703	0.00198575	0.0390924	0.49901	20	eQTLGen	PIK3C3	rs12961563	A	G	-0.0896315	0.0308315	0.00364752	0.00106472	20
	eQTLGen	CDC42-IT1	rs12740705	T	C	0.015482	0.00750404	0.0390972	0.416942	16	eQTLGen	EPG5	rs3897646	G	A	0.197302	0.0967666	0.0414547	0.901228	20
	eQTLGen	KIAA1468	rs62094302	C	T	-0.00603585	0.00292601	0.0391293	0.735189	20	eQTLGen	PSTPIP2	rs920295	T	C	0.126288	0.0612454	0.0392071	0.978464	20
	eQTLGen	TMBIM4	rs1921083	C	T	-0.00607104	0.00294361	0.0391657	0.755061	20	eQTLGen	TCF4	rs78196382	G	C	0.41409	0.199668	0.0380889	0.00259369	20
	eQTLGen	AL359314.1	rs60477644	T	G	-0.00533129	0.00258555	0.0392121	0.559828	20	eQTLGen	BCL2	rs11152375	C	T	-0.48787	0.232761	0.0360812	0.00325678	20
	eQTLGen	MAP10	rs6684497	C	T	0.0087004	0.00422028	0.0392488	0.20905	20	eQTLGen	ZNF236	rs62113105	T	G	-0.168235	0.0722157	0.0198263	0.475947	20
	eQTLGen	PVRL3	rs1118743	C	T	0.0230028	0.011161	0.0393027	0.582375	20	eQTLGen	KCNG2	rs7238071	G	A	0.253245	0.105785	0.0166678	0.0534084	20
	eQTLGen	AC092653.5	rs6728685	T	C	-0.00425913	0.00206661	0.0393097	0.0782816	20	eQTLGen	PQLC1	rs11081574	T	C	-0.0824158	0.0294529	0.00513839	0.804385	20
	eQTLGen	RPL39L	rs7618522	G	A	-0.0115741	0.00561697	0.0393445	0.666309	20	eQTLGen	TXNL4A	rs11663328	A	T	-0.248638	0.112176	0.026658	0.871479	20
	eQTLGen	MAP7	rs35350783	T	C	-0.00506413	0.002459	0.0394532	0.504412	13	eQTLGen	RP11-795F19.5	rs11665397	C	T	0.0681529	0.0314622	0.0302972	0.408059	20
	eQTLGen	MCM4	rs4873292	T	C	-0.0158565	0.0077001	0.0394694	0.54987	20	eQTLGen	HMHA1	rs8109683	T	G	0.225302	0.0981133	0.0216564	0.0513721	20
	eQTLGen	AC006129.1	rs62119414	T	A	-0.00826098	0.00401195	0.0394855	0.702409	20	eQTLGen	ATP5D	rs12983363	C	G	-0.0839868	0.0396511	0.0341629	0.0490928	20
	eQTLGen	RNF43	rs2526375	G	A	0.0258475	0.0125534	0.0394937	0.875082	20	eQTLGen	CTB-25B13.12	rs45441601	C	T	0.132074	0.0637023	0.0381437	0.745305	20
	eQTLGen	XKR6	rs4618656	A	T	-0.0109155	0.00530176	0.0395099	0.0526134	20	eQTLGen	C19orf25	rs57455650	T	C	0.128272	0.0604531	0.0338502	0.629692	20
	eQTLGen	SART1	rs551659	T	C	0.0176078	0.00855331	0.0395333	0.518478	20	eQTLGen	REEP6	rs78367532	T	C	-0.159545	0.0652794	0.0145243	0.88694	20
	eQTLGen	TMEM222	rs114012193	A	G	-0.013537	0.00657715	0.0395731	0.563516	20	eQTLGen	CTB-31O20.4	rs8103930	T	C	0.0594605	0.0239539	0.0130543	0.363311	20
	eQTLGen	NAT10	rs4237663	A	G	0.00961543	0.0046738	0.0396568	0.185426	20	eQTLGen	CSNK1G2-AS1	rs7258750	T	C	-0.451914	0.174565	0.00963114	0.387544	20
	eQTLGen	TULP2	rs595474	T	C	0.0373398	0.018155	0.0397132	0.19488	16	eQTLGen	CSNK1G2	rs8100279	A	G	0.295931	0.0796842	0.000204176	0.0494673	20
	eQTLGen	RP11-396B14.2	rs16958108	G	T	0.0103436	0.00502946	0.039724	0.435103	20	eQTLGen	AC005306.3	rs62129498	A	G	-0.105264	0.0265901	7.5342e-05	0.00489263	20
	eQTLGen	UTS2D	rs6772358	A	T	0.0124105	0.00603449	0.0397249	0.940479	20	eQTLGen	BTBD2	rs62129498	A	G	-0.228796	0.0582239	8.50901e-05	0.315807	20
	eQTLGen	SLC12A3	rs56228609	T	C	0.0183733	0.00893545	0.0397609	0.141623	20	eQTLGen	PIAS4	rs72976940	C	T	-0.120963	0.0531447	0.0228392	0.242473	20
	eQTLGen	ADAMTS5	rs2298675	T	C	0.0193316	0.00940169	0.0397653	0.0953466	20	eQTLGen	NDUFA11	rs2637201	G	A	0.186964	0.0883586	0.0343479	0.331969	20
	eQTLGen	ZRANB3	rs6430565	A	G	0.0238361	0.0115981	0.0398627	0.328296	20	eQTLGen	CTC-503J8.6	rs62106563	C	G	-0.174184	0.0631081	0.00577871	0.487532	20
	eQTLGen	NAE1	rs7186114	A	T	0.0127696	0.00621429	0.0398912	0.0531482	20	eQTLGen	MLLT1	rs4807854	C	T	-0.475496	0.187696	0.0112985	0.57202	20
	eQTLGen	SRGAP1	rs6581515	G	A	0.0174865	0.00850981	0.0398923	0.509985	20	eQTLGen	CLPP	rs61354472	T	G	0.113508	0.0554982	0.0408295	0.333062	20
	eQTLGen	FAM114A2	rs478020	A	G	-0.0172808	0.00841087	0.03992	0.185872	20	eQTLGen	ZGLP1	rs73510898	A	G	-0.220729	0.0978958	0.0241499	0.910883	20
	eQTLGen	JUP	rs11079013	A	C	-0.00221695	0.00107909	0.039931	0.568162	20	eQTLGen	CDKN2D	rs8108051	C	T	-0.177201	0.0676682	0.00882728	0.64512	20
	eQTLGen	CYP2R1	rs10741657	A	G	0.027746	0.0135053	0.0399322	0.206614	20	eQTLGen	AP1M2	rs1821279	C	G	0.0908162	0.0427139	0.0334909	0.0179386	20
	eQTLGen	ADCY3	rs62140562	C	G	0.0165402	0.00805239	0.0399682	0.057371	20	eQTLGen	DNM2	rs1541596	A	G	-0.337998	0.137768	0.0141518	0.408016	20
	eQTLGen	IGHMBP2	rs496616	C	G	-0.00301765	0.00146915	0.0399752	0.296299	20	eQTLGen	YIPF2	rs1541596	A	G	-0.350805	0.144771	0.0153854	0.180457	20
	eQTLGen	RP3-395C13.1	rs2252016	T	C	-0.00832746	0.00405431	0.039978	0.865332	20	eQTLGen	SMARCA4	rs73013167	C	G	-0.189047	0.0688605	0.00604442	0.933743	20
	eQTLGen	IGLV3-21	rs4446155	A	G	0.00491485	0.00239296	0.0399873	0.994635	20	eQTLGen	KANK2	rs147762096	T	C	0.183856	0.0920841	0.0458673	0.0649524	20
	eQTLGen	NUP54	rs11723400	C	T	-0.00873696	0.00425461	0.0400213	0.195878	20	eQTLGen	ZNF700	rs10417905	C	G	-0.382097	0.172875	0.0270882	0.0619413	20
	eQTLGen	EIF2AK2	rs1127906	A	G	-0.0102811	0.0050081	0.040083	0.98259	20	eQTLGen	ZNF763	rs3852903	C	T	0.0901765	0.0379282	0.0174277	0.0260384	20
	eQTLGen	MAP2K2	rs10250	T	G	-0.00768055	0.0037416	0.0400973	0.269896	20	eQTLGen	ZNF442	rs11669972	T	C	-0.159142	0.069074	0.0212264	0.889534	20
	eQTLGen	PLEKHO2	rs832881	T	C	-0.00424139	0.00206739	0.0402121	0.722572	20	eQTLGen	CTD-2192J16.20	rs7247072	T	C	-0.245086	0.113042	0.0301519	0.521566	20
	eQTLGen	MAP1LC3B	rs62053114	C	G	-0.00475832	0.00231971	0.0402417	0.4802	20	eQTLGen	ZNF490	rs10469365	G	A	0.153195	0.0682183	0.0247255	0.799889	20
	eQTLGen	TTN	rs13034990	G	A	0.0372165	0.0181458	0.0402697	0.606772	20	eQTLGen	CTD-2192J16.15	rs10469365	G	A	-0.146974	0.0667249	0.0276166	0.538271	20
	eQTLGen	AC015849.16	rs2735475	C	A	-0.00972569	0.00474211	0.0402748	0.623552	20	eQTLGen	MAN2B1	rs10469365	G	A	-0.0415249	0.0181956	0.0224814	0.854027	20
	eQTLGen	WDR92	rs6753107	A	G	0.0107601	0.00524882	0.0403637	0.0729142	20	eQTLGen	CACNA1A	rs12981724	T	C	0.293391	0.128441	0.0223573	0.0294759	20
	eQTLGen	KLHL35	rs3018101	T	C	0.00503443	0.00245601	0.0403797	0.197436	20	eQTLGen	CTB-55O6.8	rs899170	G	C	-0.162739	0.0769967	0.0345511	0.759698	20
	eQTLGen	UPK3B	rs4727187	A	C	-0.00452468	0.00220776	0.040419	0.682673	20	eQTLGen	ANKLE1	rs6512183	A	G	-0.134439	0.0488907	0.00596348	0.0983398	20
	eQTLGen	SLC26A6	rs13096357	A	C	-0.0081803	0.00399395	0.0405429	0.707323	20	eQTLGen	ABHD8	rs8109328	T	C	0.129877	0.0590306	0.027795	0.0826618	20
	eQTLGen	PDAP1	rs10243678	T	C	-0.0355444	0.0173553	0.040556	0.174693	20	eQTLGen	PLVAP	rs8102944	A	G	-0.370518	0.114324	0.00119137	0.189879	20
	eQTLGen	CTDNEP1	rs62059190	A	G	0.00501828	0.00245059	0.0405813	0.450712	20	eQTLGen	CTD-2521M24.4	rs4808632	T	C	0.244816	0.109674	0.0256006	0.000206382	20
	eQTLGen	ZNF525	rs12978480	A	T	0.0067984	0.00332047	0.0406168	0.214237	20	eQTLGen	IL12RB1	rs447259	C	T	-0.0857032	0.0260382	0.000996741	0.911362	20
	eQTLGen	C17orf66	rs16971570	A	G	0.0128847	0.00629436	0.0406551	0.426246	17	eQTLGen	LSM4	rs73925443	A	G	-0.0887688	0.0410598	0.0306229	0.318924	20
	eQTLGen	ZP3	rs4727187	A	C	-0.00674436	0.00329481	0.0406615	0.571097	20	eQTLGen	PGPEP1	rs55887446	T	C	-0.140616	0.0633748	0.0265005	0.368234	20
	eQTLGen	MLLT4	rs666916	A	G	-0.00493626	0.00241247	0.0407421	0.367184	20	eQTLGen	LRRC25	rs113942086	T	A	-0.0794282	0.0252042	0.00162497	0.775468	20
	eQTLGen	TEX261	rs28364738	A	G	0.0127704	0.0062413	0.040746	0.578251	20	eQTLGen	SUGP1	rs2905433	T	C	-0.516567	0.220871	0.0193471	0.356523	20
	eQTLGen	MAD2L1BP	rs1096699	T	C	-0.00444872	0.00217582	0.0408928	0.492316	20	eQTLGen	TSSK6	rs77254326	G	T	-0.216343	0.0874247	0.0133378	0.158855	20
	eQTLGen	PWP2	rs143667910	T	C	0.0369049	0.0180529	0.0409274	0.0937018	12	eQTLGen	NDUFA13	rs11085264	G	A	-0.219598	0.089411	0.0140474	0.241458	20
	eQTLGen	LA16c-358B7.3	rs4984808	C	T	0.00539034	0.00263748	0.0409786	0.760445	20	eQTLGen	YJEFN3	rs2905433	T	C	0.171629	0.0687683	0.012569	0.131464	20
	eQTLGen	PSMA2	rs1060304	A	G	0.00648848	0.00317487	0.0409831	0.975468	20	eQTLGen	AC002306.1	rs739461	T	C	-0.128247	0.0565198	0.0232645	0.0469172	20
	eQTLGen	ZNF665	rs11670027	C	T	-0.0106725	0.00522242	0.0409943	0.371354	20	eQTLGen	LPAR2	rs880090	C	G	0.0532702	0.0257973	0.0389279	0.0708011	20
	eQTLGen	MCOLN3	rs12119445	A	G	-0.0119104	0.00582853	0.0410061	0.0859118	20	eQTLGen	ZNF101	rs919778	A	G	0.190513	0.0947823	0.0444307	0.132126	20
	eQTLGen	SNTG2	rs13414028	T	C	-0.0172225	0.00842817	0.0410086	0.906722	20	eQTLGen	ZNF257	rs8105767	G	A	0.112936	0.0554357	0.0416249	0.146391	20
	eQTLGen	WNK2	rs2398820	G	A	0.0132994	0.00650931	0.0410386	0.183597	20	eQTLGen	WDR88	rs8113143	A	C	0.22948	0.115911	0.0477263	0.535945	20
	eQTLGen	RP3-449M8.6	rs10150696	A	C	0.00357707	0.00175167	0.0411426	0.0583313	20	eQTLGen	LRP3	rs11084710	A	G	0.0888761	0.0361172	0.013864	0.981009	20
	eQTLGen	ZCCHC6	rs72750618	C	T	0.0142781	0.00699266	0.0411641	0.230488	20	eQTLGen	SLC7A10	rs11084710	A	G	0.380956	0.16015	0.0173714	0.962941	20
	eQTLGen	LDHB	rs138560021	A	G	-0.0232102	0.0113672	0.0411652	0.535118	7	eQTLGen	ZNF566	rs56075402	T	C	-0.234617	0.0861737	0.00647705	0.30597	20
	eQTLGen	GID4	rs6502634	T	C	0.0100847	0.00494066	0.0412347	0.614754	20	eQTLGen	ZNF567	rs2912403	A	G	0.348301	0.150666	0.0207921	0.544758	20
	eQTLGen	TRIM61	rs74651789	T	C	-0.00617572	0.003026	0.0412623	0.0543049	11	eQTLGen	ZNF829	rs35203277	G	C	-0.60764	0.23054	0.0083959	0.868974	20
	eQTLGen	AQP3	rs12551364	A	G	-0.0105594	0.00517456	0.0412873	0.802196	20	eQTLGen	YIF1B	rs34989303	A	G	-0.0658953	0.0252659	0.00910531	0.0959432	20
	eQTLGen	KIAA1967	rs13258100	T	A	0.00594018	0.00291141	0.0413196	0.0564777	20	eQTLGen	KCNK6	rs34989303	A	G	-0.113735	0.0437454	0.00932433	0.0348776	20
	eQTLGen	SELPLG	rs35473248	A	G	0.00899296	0.0044077	0.0413222	0.30545	20	eQTLGen	AC005789.11	rs2041220	T	A	-0.127469	0.0423017	0.0025839	0.179598	20
	eQTLGen	CNNM3	rs878064	C	G	-0.0280274	0.0137377	0.0413331	0.568517	20	eQTLGen	MED29	rs10402122	A	G	0.126243	0.0505329	0.0124816	0.565307	20
	eQTLGen	RP11-1018N14.5	rs35977951	G	A	-0.00196327	0.000962444	0.0413624	0.708702	20	eQTLGen	EID2B	rs7246072	T	C	0.201699	0.102166	0.0483559	0.00233269	20
	eQTLGen	AC008984.6	rs7254533	T	G	0.0123145	0.006038	0.0414	0.162364	12	eQTLGen	MAP3K10	rs73042675	A	G	0.148031	0.0698336	0.0340259	0.130627	20
	eQTLGen	C4orf21	rs4833414	T	C	0.00525529	0.002577	0.0414195	0.539407	20	eQTLGen	C19orf54	rs2604874	C	A	-0.0773811	0.0368197	0.0355864	0.000607191	20
	eQTLGen	AC105344.2	rs7562897	G	T	-0.0198465	0.00973669	0.0415177	0.875695	20	eQTLGen	CEACAM21	rs3745936	T	A	-0.0354509	0.0167407	0.0342045	0.356784	20
	eQTLGen	KBTBD2	rs13244998	C	T	0.00432451	0.00212172	0.0415287	0.918722	20	eQTLGen	CEACAMP3	rs3745936	T	A	0.0213029	0.0100599	0.0342076	0.338383	20
	eQTLGen	DOCK6	rs651774	A	G	0.0227852	0.01118	0.0415467	0.678131	20	eQTLGen	PAFAH1B3	rs11880124	G	A	0.284025	0.137725	0.0391829	0.473671	20
	eQTLGen	GABRD	rs6663186	G	T	-0.0133328	0.00654301	0.0415781	0.508049	17	eQTLGen	CNFN	rs1209280	G	A	-0.447576	0.148765	0.00262452	0.971386	20
	eQTLGen	SH2B1	rs12325278	G	A	-0.0319924	0.0157002	0.0415795	0.768298	20	eQTLGen	LIPE	rs77555347	G	T	0.454015	0.156502	0.00371947	0.24965	20
	eQTLGen	SPRYD7	rs78063859	C	T	-0.018907	0.00927915	0.041592	0.109599	20	eQTLGen	CEACAM19	rs2965159	G	A	-0.232211	0.103667	0.025093	0.733101	20
	eQTLGen	MANEA-AS1	rs9400893	A	G	-0.0140695	0.00690964	0.0417294	0.585981	20	eQTLGen	SYMPK	rs10421014	G	A	-0.197893	0.0791261	0.0123849	0.205335	20
	eQTLGen	DUSP5	rs2282239	C	T	-0.0127435	0.00625933	0.0417581	0.553497	20	eQTLGen	CCDC61	rs4280360	A	G	-0.172334	0.0854165	0.0436358	0.367778	20
	eQTLGen	RBM25	rs75970691	G	A	-0.0168621	0.00828258	0.0417654	0.512348	20	eQTLGen	Metazoa_SRP	rs7249039	G	A	0.146503	0.0655958	0.0255217	0.136013	20
	eQTLGen	CIRH1A	rs74378158	T	C	0.0058534	0.00287521	0.041769	0.126991	20	eQTLGen	PRKD2	rs60652743	G	A	0.0765223	0.0326315	0.0190248	0.520763	20
	eQTLGen	KIAA1324L	rs60851079	T	C	-0.0076086	0.00373931	0.0418748	0.0661343	20	eQTLGen	SLC1A5	rs8105903	C	A	0.196367	0.0715977	0.00609469	0.012707	20
	eQTLGen	MTOR	rs4845985	G	A	0.00826357	0.00406182	0.0419062	0.055162	20	eQTLGen	CYTH2	rs2241352	G	C	-0.10576	0.0515558	0.0402301	0.881682	20
	eQTLGen	RAB21	rs328748	A	G	0.00902221	0.00443617	0.0419736	0.0556804	20	eQTLGen	RPL13A	rs76687611	A	G	0.0868771	0.0384306	0.0237826	0.147858	20
	eQTLGen	RP11-324E6.6	rs10444445	A	T	-0.0023794	0.00116999	0.0419823	0.0716251	20	eQTLGen	FCGRT	rs59774409	T	C	0.131476	0.0576313	0.0225292	0.169893	20
	eQTLGen	RP11-701P16.2	rs34202162	G	A	-0.00950272	0.00467354	0.0420221	0.0793714	20	eQTLGen	RCN3	rs57215012	T	C	0.0926174	0.0427395	0.0302332	0.0483206	20
	eQTLGen	AL355490.1	rs7068965	A	G	-0.0123346	0.00606747	0.0420616	0.867686	20	eQTLGen	NOSIP	rs3745473	C	T	-0.210829	0.0746319	0.00472927	0.0347728	20
	eQTLGen	RP11-932O9.10	rs117345903	C	T	-0.0103207	0.00507715	0.0420746	0.186089	13	eQTLGen	NAPSA	rs28514894	C	T	-0.110029	0.052714	0.0368627	0.56325	20
	eQTLGen	NME7	rs1591733	C	T	0.00450093	0.00221513	0.042163	0.694603	20	eQTLGen	CTU1	rs2569430	G	A	0.399151	0.158674	0.0118849	0.692329	20
	eQTLGen	TTC18	rs12571885	C	G	-0.00734971	0.00361771	0.0421948	0.365723	8	eQTLGen	SIGLEC18P	rs1039405	A	G	0.105582	0.0319905	0.00096544	0.736616	20
	eQTLGen	OSBP2	rs738375	G	C	0.0199623	0.00982741	0.0422253	0.533159	20	eQTLGen	ZNF468	rs7258677	A	G	0.118029	0.0563966	0.0363644	0.0567961	20
	eQTLGen	ZNF211	rs10419856	G	C	-0.00527822	0.00259876	0.0422495	0.821401	20	eQTLGen	MBOAT7	rs12980600	T	A	0.161119	0.07521	0.032173	0.0993912	20
	eQTLGen	FBXO31	rs62053110	C	G	-0.00775726	0.0038218	0.042383	0.117967	20	eQTLGen	TSEN34	rs12980600	T	A	0.0818485	0.0380107	0.0312948	0.200996	20
	eQTLGen	IFFO2	rs11516518	A	G	-0.00605523	0.00298367	0.0424117	0.319092	20	eQTLGen	RPS9	rs17305311	C	T	-0.0369295	0.0145334	0.011053	0.611004	20
	eQTLGen	UIMC1	rs353478	C	T	-0.00531727	0.00262093	0.0424814	0.412065	20	eQTLGen	CTD-2337J16.1	rs255773	T	C	0.0944701	0.0303396	0.00184721	0.563593	20
	eQTLGen	CSRNP1	rs61736155	A	G	-0.0164341	0.00810098	0.0424936	0.08987	20	eQTLGen	LILRB2	rs12984962	C	T	0.152472	0.0577617	0.00829841	0.229686	20
	eQTLGen	WDR63	rs4123223	A	G	-0.00567642	0.00279918	0.042572	0.282085	20	eQTLGen	LILRA3	rs367070	G	A	-0.0354769	0.0111098	0.00140659	0.506653	20
	eQTLGen	HCAR1	rs10444445	A	T	-0.00908782	0.00448268	0.0426296	0.0906657	20	eQTLGen	LILRP1	rs255773	T	C	0.0423176	0.0133693	0.00154936	0.202489	20
	eQTLGen	CTD-2283N19.1	rs4705229	C	T	0.0147525	0.00727759	0.0426501	0.143451	10	eQTLGen	FCAR	rs73065470	A	G	0.0646673	0.0280033	0.0209285	0.776005	20
	eQTLGen	FAM126A	rs57949371	T	C	0.0127878	0.00630883	0.0426652	0.524457	20	eQTLGen	CTB-61M7.2	rs10402743	A	G	0.0464858	0.0211793	0.0281733	0.773015	20
	eQTLGen	CTNS	rs11656829	T	C	-0.00590748	0.00291521	0.0427202	0.453127	20	eQTLGen	SUV420H2	rs1870073	A	G	-0.218476	0.0979715	0.0257474	0.292142	20
	eQTLGen	MEX3B	rs2672086	C	G	-0.020473	0.0101057	0.0427758	0.62076	20	eQTLGen	ZNF581	rs117133710	G	T	-0.301259	0.135503	0.026198	0.497519	20
	eQTLGen	CCDC7	rs1547706	G	A	-0.0122618	0.00605323	0.0427999	0.188011	20	eQTLGen	VN1R1	rs56740940	G	A	-0.192052	0.0822553	0.0195523	0.0729398	20
	eQTLGen	CHUK	rs148211064	T	C	-0.0161459	0.00797094	0.0428065	0.123622	16	eQTLGen	ZNF772	rs10406857	A	G	-0.0721949	0.0249492	0.00380758	0.0398611	20
	eQTLGen	HM13	rs6119489	T	C	0.00464362	0.0022927	0.0428267	0.211003	20	eQTLGen	ZNF776	rs10422444	T	C	0.176266	0.084141	0.0361808	0.837777	20
	eQTLGen	KRT8P12	rs4679895	T	C	0.00413595	0.00204219	0.0428419	0.373327	20	eQTLGen	ZNF552	rs2802	A	G	0.184313	0.0725693	0.0110908	0.801813	20
	eQTLGen	TPSAB1	rs3765436	G	A	0.00531775	0.00262675	0.042923	0.165207	20	eQTLGen	CTD-2583A14.8	rs11084521	G	C	-0.0374597	0.0146697	0.0106633	0.365587	20
	eQTLGen	AC010327.1	rs55734554	G	A	0.00922698	0.00455882	0.0429716	0.839959	20	eQTLGen	A1BG-AS1	rs57201473	A	G	0.158615	0.074677	0.0336685	0.00125983	20
	eQTLGen	GLTSCR1L	rs6458308	C	T	-0.0102409	0.00506014	0.0429873	0.0684044	20	eQTLGen	CTD-2619J13.8	rs73939627	T	C	0.187631	0.0919009	0.0411849	0.000795937	20
	eQTLGen	BCKDK	rs4889619	T	C	-0.00724397	0.00358044	0.0430518	0.0645738	20	eQTLGen	CTD-2619J13.9	rs1268538	T	C	0.162708	0.0753843	0.0308983	0.000404955	20
	eQTLGen	TCTEX1D2	rs11929532	A	G	-0.00364642	0.00180393	0.0432402	0.334647	20	eQTLGen	CTD-2619J13.14	rs8102457	T	C	-0.0498277	0.0240421	0.0382171	0.3091	20
	eQTLGen	RP11-982M15.6	rs117702987	C	T	-0.0102938	0.00509268	0.0432485	0.0554467	20	eQTLGen	ZNF324	rs3794969	C	T	-0.0850436	0.0415471	0.0406659	0.00265625	20
	eQTLGen	ZFP2	rs7724141	G	C	-0.018902	0.00935548	0.0433401	0.157321	20	eQTLGen	TRIM28	rs7257669	C	T	0.194407	0.0833694	0.0197071	0.0423543	20
	eQTLGen	RHOT1	rs7208838	C	T	0.0059899	0.00296493	0.0433575	0.256796	20	eQTLGen	CHMP2A	rs3794964	C	T	0.340993	0.156071	0.0288993	0.0233585	20
	eQTLGen	DTX1	rs2255285	A	G	-0.0245774	0.0121748	0.043518	0.55185	14	eQTLGen	UBE2M	rs3794964	C	T	0.175169	0.0794588	0.0274874	0.0970508	20
	eQTLGen	LIN7C	rs11030027	C	T	0.0135158	0.00669581	0.043535	0.639586	20	eQTLGen	MZF1	rs3794964	C	T	0.0901778	0.0400231	0.0242499	0.00302181	20
	eQTLGen	NRIP3	rs66630602	A	G	0.014269	0.00707676	0.0437666	0.0760721	20	eQTLGen	RPL23AP79	rs3816328	T	C	0.154674	0.0551256	0.00501847	0.0764773	20
	eQTLGen	IL17RE	rs114351845	T	C	-0.0165727	0.00822135	0.0438199	0.406238	8	eQTLGen	SRXN1	rs6085283	T	C	-0.0411658	0.015736	0.0088959	0.0494488	20
	eQTLGen	RP13-638C3.3	rs1387545	T	C	0.00818153	0.00405942	0.043858	0.200765	20	eQTLGen	EBF4	rs117601073	G	C	-0.114134	0.0420634	0.00665994	0.228025	20
	eQTLGen	UBTD2	rs17644770	C	T	0.026438	0.0131189	0.043877	0.491696	15	eQTLGen	MCM8	rs13041190	C	T	0.0616304	0.0243577	0.0113992	0.26841	20
	eQTLGen	GPER	rs10262232	A	C	0.00750012	0.00372219	0.0439074	0.924986	20	eQTLGen	RP1-122P22.2	rs143483587	C	T	-0.101395	0.0460984	0.0278401	0.0171665	20
	eQTLGen	RP11-125K10.4	rs12552790	T	C	-0.00960721	0.00476869	0.0439422	0.688656	14	eQTLGen	RP11-218C14.8	rs13041070	A	G	0.0959121	0.046044	0.0372462	0.962693	20
	eQTLGen	OBFC1	rs11191865	A	G	-0.00854269	0.00424047	0.0439505	0.325452	20	eQTLGen	CST3	rs13039536	G	A	0.0465481	0.0224616	0.0382338	0.95614	20
	eQTLGen	LINC00205	rs4819053	C	T	-0.00596383	0.00296076	0.0439788	0.36395	20	eQTLGen	FAM182B	rs6050960	G	A	0.0776775	0.0308932	0.0119239	0.0490075	20
	eQTLGen	C1RL	rs146111161	T	C	-0.0271192	0.0134668	0.0440323	0.369459	7	eQTLGen	CDK5RAP1	rs6141962	C	T	0.354312	0.163434	0.0301651	0.536729	20
	eQTLGen	WWP2	rs72785045	C	T	0.0136804	0.00679352	0.0440374	0.290191	20	eQTLGen	MYH7B	rs6120825	C	A	-0.270621	0.102217	0.00810868	0.341642	20
	eQTLGen	EMG1	rs146111161	T	C	-0.0271541	0.0134853	0.0440504	0.34845	9	eQTLGen	EDEM2	rs6060266	C	T	0.0925786	0.0343087	0.00696742	0.986763	20
	eQTLGen	NDUFS8	rs3133268	C	G	-0.00553501	0.00275142	0.0442526	0.391098	20	eQTLGen	RP4-614O4.12	rs633198	C	T	0.0380739	0.0192996	0.0485207	0.0872901	20
	eQTLGen	FNTA	rs4623474	G	A	-0.0295171	0.0146751	0.0442856	0.075537	20	eQTLGen	RP4-564F22.5	rs1000675	T	C	0.0360997	0.0134504	0.00727644	0.221865	20
	eQTLGen	ITLN2	rs3007155	T	C	0.012069	0.00600158	0.044329	0.810806	20	eQTLGen	RP4-564F22.2	rs788343	T	C	0.0350281	0.0124767	0.00499285	0.0558668	20
	eQTLGen	ATL1	rs2275591	A	C	-0.0169374	0.0084234	0.0443511	0.161201	20	eQTLGen	SNHG11	rs788343	T	C	0.534956	0.208546	0.0103123	0.181396	20
	eQTLGen	TSC22D4	rs3807471	G	T	0.0154861	0.00770164	0.0443518	0.0681128	20	eQTLGen	KCNS1	rs35456522	C	G	-0.254264	0.127757	0.0465665	0.922926	20
	eQTLGen	NAB2	rs73338505	C	T	0.0416143	0.0206965	0.0443575	0.0785445	12	eQTLGen	CTSA	rs6017717	C	G	-0.206083	0.0901099	0.0221945	0.420809	20
	eQTLGen	SAMD8	rs7077767	T	C	0.0298815	0.0148619	0.0443668	0.521088	20	eQTLGen	PPP1R3D	rs6015696	T	C	-0.257493	0.118547	0.0298502	0.791777	20
	eQTLGen	HIGD1B	rs12451394	A	G	-0.0366948	0.0182705	0.0445989	0.102107	20	eQTLGen	FAM217B	rs7271202	A	G	-0.25489	0.117153	0.0295782	0.826391	20
	eQTLGen	CEBPE	rs2239630	A	G	0.0303411	0.0151154	0.0447188	0.697094	16	eQTLGen	TAF4	rs4134440	A	G	0.243256	0.1145	0.0336276	0.524463	20
	eQTLGen	AQP9	rs2280198	G	C	0.0133495	0.00665217	0.0447724	0.586923	20	eQTLGen	LSM14B	rs6089664	G	A	0.14695	0.0717396	0.040523	0.314464	20
	eQTLGen	ARHGAP9	rs512490	A	G	0.00583122	0.00290625	0.0448095	0.160729	20	eQTLGen	PSMA7	rs1475224	C	T	0.597502	0.231314	0.00979228	0.0312435	20
	eQTLGen	OLFML2A	rs7867397	G	A	-0.0275746	0.0137433	0.044814	0.579008	7	eQTLGen	EEF1A2	rs6122128	C	T	0.0941158	0.0255008	0.000223637	0.00962581	20
	eQTLGen	RPSA	rs7625610	C	T	0.0146868	0.00732021	0.0448204	0.0700975	20	eQTLGen	SLC2A4RG	rs2296763	A	C	-0.164624	0.0683198	0.0159697	0.115462	20
	eQTLGen	PEMT	rs12947517	T	C	0.00986361	0.0049187	0.0449278	0.148349	20	eQTLGen	UCKL1	rs4606988	T	C	-0.0837357	0.0396914	0.0348871	0.542255	20
	eQTLGen	RSRC2	rs10744242	C	T	-0.0280536	0.0139974	0.0450481	0.130735	20	eQTLGen	TCEA2	rs35213536	T	G	0.152026	0.0713629	0.0331451	0.658475	20
	eQTLGen	NEK1	rs7696352	A	G	0.0061339	0.00306122	0.0450979	0.174886	20	eQTLGen	MORC3	rs28385572	A	C	-0.0620515	0.0294527	0.0351332	0.126548	20
	eQTLGen	MECR	rs4110942	G	A	-0.0207657	0.0103637	0.045104	0.362038	20	eQTLGen	AP000692.9	rs28385572	A	C	-0.13865	0.0676156	0.0403094	0.078768	20
	eQTLGen	ASIC3	rs2303925	A	G	-0.0113606	0.0056709	0.0451435	0.88143	20	eQTLGen	DSCR3	rs2073356	C	T	0.124568	0.0624304	0.046009	0.0199699	20
	eQTLGen	BTN2A3P	rs6916321	A	G	0.0207779	0.0103719	0.0451467	0.0582855	20	eQTLGen	FAM3B	rs66817580	T	G	0.0307649	0.0150762	0.0412872	0.157843	20
	eQTLGen	SLC12A2	rs17764730	T	C	-0.0109734	0.0054783	0.0451701	0.104523	20	eQTLGen	AP001625.6	rs12483424	A	G	-0.0568441	0.0246007	0.020851	0.29565	20
	eQTLGen	ZWILCH	rs34968502	C	A	0.0189815	0.00948622	0.0453973	0.678325	20	eQTLGen	WDR4	rs113410541	A	G	-0.0953757	0.0404753	0.0184533	0.600373	20
	eQTLGen	DEAF1	rs12224172	A	G	-0.00664789	0.00332341	0.0454654	0.565663	20	eQTLGen	PKNOX1	rs2839627	T	C	0.149299	0.060666	0.0138551	0.0307743	20
	eQTLGen	HNRPLL	rs13425086	A	G	0.00900432	0.00450204	0.0454945	0.155486	20	eQTLGen	U2AF1	rs2839630	T	G	0.106444	0.0450638	0.0181727	0.0962611	20
	eQTLGen	PAPLN	rs10498532	A	C	-0.0130963	0.00654854	0.0455131	0.0529792	20	eQTLGen	TRAPPC10	rs2255828	T	G	0.323066	0.106816	0.00249035	0.0776957	20
	eQTLGen	SNED1	rs75501520	T	C	0.021397	0.0106996	0.045522	0.48736	13	eQTLGen	AP001055.6	rs35985715	A	G	0.196607	0.0808224	0.0149916	0.256392	20
	eQTLGen	PRKCQ-AS1	rs61841332	A	G	-0.00211843	0.00105941	0.0455392	0.0953752	18	eQTLGen	AP001055.1	rs7282403	T	C	-0.168074	0.0619632	0.00667819	0.826224	20
	eQTLGen	RP11-5N23.3	rs61841332	A	G	0.00314913	0.00157554	0.0456331	0.116289	18	eQTLGen	C22orf29	rs8139091	C	G	-0.0579925	0.0292583	0.0474694	0.227739	20
	eQTLGen	FCRL2	rs3811024	C	G	0.0162204	0.00811597	0.0456538	0.0776146	20	eQTLGen	KB-1027C11.4	rs9610631	T	C	0.191266	0.0934328	0.0406482	0.58433	20
	eQTLGen	SLC35B2	rs9367190	A	C	0.0118929	0.00595163	0.0456884	0.967511	20	eQTLGen	PPM1F	rs62234965	G	A	0.0359383	0.0170764	0.0353293	0.592898	20
	eQTLGen	C7orf43	rs6975031	A	G	-0.00685218	0.00342912	0.0456911	0.0692916	20	eQTLGen	TOP3B	rs10427625	G	A	0.0564667	0.0268774	0.0356496	0.237518	20
	eQTLGen	RP11-554I8.1	rs61841332	A	G	0.00403252	0.00201837	0.0457264	0.138362	18	eQTLGen	TOP3BP1	rs12152140	G	C	0.0461375	0.0221155	0.0369597	0.560348	20
	eQTLGen	VEZT	rs7309251	G	A	-0.0104818	0.00524736	0.0457675	0.0753237	20	eQTLGen	CABIN1	rs5760216	A	G	0.152681	0.0697393	0.0285739	0.0234167	20
	eQTLGen	RP11-958N24.2	rs2007413	T	C	-0.00216756	0.00108593	0.0459304	0.158765	20	eQTLGen	SUSD2	rs176155	A	G	0.148296	0.0443186	0.000819479	0.281425	20
	eQTLGen	MARK2	rs72916323	A	G	-0.0245205	0.0122863	0.0459609	0.44069	20	eQTLGen	GGT5	rs35146655	G	A	0.285188	0.115517	0.0135573	0.376556	20
	eQTLGen	TADA1	rs11583927	G	A	0.0146528	0.00734256	0.0459774	0.0567368	20	eQTLGen	GUCD1	rs8139822	A	G	0.194395	0.0857861	0.0234489	0.476578	20
	eQTLGen	AP006216.10	rs2075295	C	T	0.0125371	0.00628274	0.0459909	0.14703	20	eQTLGen	TTC28-AS1	rs2267128	A	G	0.131178	0.0615175	0.0329771	0.157252	20
	eQTLGen	RP11-982M15.8	rs72713877	A	G	-0.0147594	0.00739687	0.0460047	0.423696	12	eQTLGen	SEC14L3	rs5749105	G	T	-0.0857157	0.0429102	0.0457644	0.0333176	20
	eQTLGen	DBT	rs12752322	T	C	-0.0410912	0.0206007	0.0460804	0.274603	13	eQTLGen	TIMP3	rs929015	A	G	0.336701	0.146536	0.0215769	0.562246	20
	eQTLGen	IVNS1ABP	rs4651272	A	G	-0.00948179	0.00475565	0.0461746	0.384052	20	eQTLGen	TRIOBP	rs4239889	G	T	0.0496443	0.024555	0.0432014	0.1029	20
	eQTLGen	RP11-46A10.4	rs76014269	A	G	-0.00386672	0.00193952	0.0461907	0.0674462	20	eQTLGen	PLA2G6	rs2235347	G	A	-0.131812	0.0647511	0.0417838	0.588846	20
	eQTLGen	R3HCC1	rs34108324	A	G	-0.0135613	0.00680376	0.0462395	0.546665	20	eQTLGen	RPL3	rs6509	T	C	-0.163121	0.0772331	0.0346813	0.543207	20
	eQTLGen	RP4-730K3.3	rs3752954	C	T	-0.00640079	0.00321148	0.0462511	0.847088	20	eQTLGen	TNRC6B	rs3091342	T	C	-0.826174	0.302707	0.00634709	0.44503	20
	eQTLGen	SLC39A6	rs7242481	A	G	-0.0252373	0.0126624	0.0462523	0.978259	20	eQTLGen	MKL1	rs5758007	A	T	0.285962	0.112087	0.0107335	0.00622501	20
	eQTLGen	SLFN12	rs1849734	A	G	0.00430886	0.00216234	0.0462959	0.397364	20	eQTLGen	RPL4P6	rs5758018	G	T	0.268696	0.107391	0.0123484	0.00889078	20
	eQTLGen	RP11-503G7.2	rs34980052	G	A	0.00193495	0.000971029	0.046296	0.547015	20	eQTLGen	MCHR1	rs13058356	T	G	-0.158191	0.0416286	0.000144658	0.00711785	20
	eQTLGen	MRS2	rs12523750	A	G	0.00714902	0.00358794	0.0463147	0.0580599	20	eQTLGen	SLC25A17	rs138337	G	A	-0.249224	0.0839739	0.00299872	0.0321501	20
	eQTLGen	CD81	rs11022157	A	C	0.00797063	0.0040003	0.0463153	0.505724	20	eQTLGen	ST13	rs9611435	T	C	-0.195668	0.0690192	0.00458284	0.136114	20
	eQTLGen	RP11-15J10.1	rs76040371	G	A	0.010298	0.00516857	0.046324	0.534067	20	eQTLGen	XPNPEP3	rs103197	A	G	-0.253853	0.0796644	0.00143992	0.0538193	20
	eQTLGen	SLC17A3	rs645279	T	C	0.00587093	0.00294696	0.0463489	0.0639684	20	eQTLGen	EP300	rs13058113	T	G	-0.133476	0.0474917	0.00494633	0.424918	20
	eQTLGen	NDUFB9	rs3829037	C	T	0.0101118	0.00507573	0.0463498	0.104103	20	eQTLGen	RANGAP1	rs55658582	G	A	0.31018	0.105383	0.00324674	0.0726635	20
	eQTLGen	RP1-39G22.7	rs11800679	T	C	-0.00903316	0.00453613	0.0464387	0.550243	20	eQTLGen	TEF	rs767593	T	G	-0.0892485	0.02357	0.000152763	0.102749	20
	eQTLGen	RP11-686D22.3	rs1849734	A	G	0.00468851	0.00235493	0.0464879	0.395303	20	eQTLGen	TOB2	rs79008	A	G	0.249303	0.0784316	0.00147986	0.183722	20
	eQTLGen	ABCC6	rs2007413	T	C	0.00832112	0.00418081	0.0465564	0.301069	20	eQTLGen	PHF5A	rs202629	C	T	0.26444	0.0841726	0.00168005	0.115705	20
	eQTLGen	RP11-686D22.4	rs1849734	A	G	0.00309073	0.001553	0.0465726	0.646717	20	eQTLGen	CSDC2	rs2050033	G	T	-0.314557	0.105789	0.00294483	0.165214	20
	eQTLGen	CLHC1	rs17046778	G	T	0.00239239	0.00120272	0.0466854	0.705726	20	eQTLGen	PMM1	rs5751129	C	T	0.098828	0.0405228	0.0147351	0.000734593	20
	eQTLGen	PPT1	rs10889147	C	T	-0.00233163	0.00117225	0.0466985	0.253828	20	eQTLGen	MEI1	rs45500192	G	A	-0.0745067	0.0232626	0.00136075	0.0578303	20
	eQTLGen	PLXNA1	rs28710010	T	C	-0.0294344	0.0148019	0.0467505	0.509124	20	eQTLGen	WBP2NL	rs1062753	A	G	0.464475	0.156202	0.00294378	2.0474e-05	20
	eQTLGen	RP11-686D22.8	rs1849734	A	G	0.00609444	0.00306493	0.0467625	0.384639	20	eQTLGen	NAGA	rs2413666	C	T	-0.169936	0.0446738	0.00014242	0.000401679	20
	eQTLGen	SLTM	rs2124203	A	G	0.0349076	0.0175555	0.0467661	0.903843	17	eQTLGen	FAM109B	rs6002601	T	A	-0.152172	0.040203	0.000153655	0.00352058	20
	eQTLGen	IQCK	rs13335139	G	A	-0.029889	0.0150433	0.0469379	0.262314	6	eQTLGen	C22orf32	rs4147638	A	G	-0.0523935	0.0137547	0.000139461	0.0121548	20
	eQTLGen	EIF4E2	rs13393692	A	G	-0.0141935	0.00714492	0.0469766	0.0580065	20	eQTLGen	RP1-257I20.13	rs2743451	C	T	-0.135265	0.067082	0.0437564	0.0206751	20
	eQTLGen	SLC3A2	rs2507820	G	A	0.0359819	0.0181254	0.0471267	0.280222	20	eQTLGen	CYP2D6	rs2284087	T	C	0.0784472	0.0357947	0.0284094	0.000747281	20
	eQTLGen	PCBD1	rs2630336	T	G	0.0116648	0.00587649	0.0471443	0.83579	20	eQTLGen	RP4-669P10.19	rs2743456	A	G	-0.122775	0.0534908	0.0217186	2.40478e-06	20
	eQTLGen	LPAR6	rs9535020	G	A	0.019639	0.00989644	0.047205	0.971553	20	eQTLGen	CYP2D7P1	rs11090076	C	T	-0.0660003	0.0174504	0.000155466	0.0630909	20
	eQTLGen	UPP1	rs7459020	G	A	0.00516735	0.00260413	0.0472234	0.407519	20	eQTLGen	CYP2D8P1	rs742086	G	T	-0.0823627	0.0296963	0.00554564	0.052868	20
	eQTLGen	ERCC4	rs3136038	T	C	0.0378353	0.0190687	0.0472382	0.564122	18	eQTLGen	TCF20	rs932376	C	T	0.491885	0.194583	0.0114751	0.453057	20
	eQTLGen	PUM2	rs73214393	T	C	0.0138341	0.00697563	0.0473451	0.757873	20	eQTLGen	Z83851.3	rs2143138	T	C	-0.408571	0.140777	0.0037049	0.225575	20
	eQTLGen	EMP3	rs8102550	C	T	0.0165551	0.00835505	0.047541	0.746559	16	eQTLGen	RRP7B	rs3985936	G	T	-0.0492137	0.0231307	0.0333678	0.156944	20
	eQTLGen	RP11-981G7.2	rs9969534	T	A	0.00805587	0.00406566	0.0475418	0.128509	20	eQTLGen	SMC1B	rs1022477	A	G	-0.148093	0.0713757	0.0380016	0.157122	20
	eQTLGen	CPVL	rs245883	A	G	-0.00321771	0.001624	0.0475525	0.694373	20	eQTLGen	RIBC2	rs1022477	A	G	-0.249689	0.121738	0.0402642	0.190331	20
	eQTLGen	AC090616.2	rs7218071	G	A	0.00831905	0.00419914	0.0475768	0.0503608	20	eQTLGen	C22orf26	rs9627403	G	A	0.199719	0.0782289	0.0106798	0.0158122	20
	eQTLGen	EIF1B	rs56841336	A	G	-0.0208789	0.0105391	0.047581	0.400246	20	eQTLGen	PLXNB2	rs62241220	A	G	0.0893681	0.0388243	0.021343	0.51362	20
	eQTLGen	EMB	rs1752748	C	T	-0.00539639	0.0027244	0.047618	0.379016	9	eQTLGen	DENND6B	rs62241228	C	T	0.0830115	0.0371983	0.0256417	0.184517	20
	eQTLGen	RP11-480A16.1	rs9861311	G	C	0.00587308	0.00296547	0.0476487	0.167529	20	CAGE	ABCF1	rs1632958	A	G	0.152089	0.0622817	0.0146077	0.245936	5
	eQTLGen	EMC10	rs1673018	A	G	0.0156174	0.00788958	0.0477605	0.274799	20	CAGE	ABCF1	rs113795410	C	A	0.114515	0.0528554	0.0302679	0.187316	3
	eQTLGen	YRDC	rs9701812	T	C	-0.0131089	0.00662596	0.0478813	0.0731922	20	CAGE	NEU1	rs3117573	G	C	-0.193173	0.07884	0.0142778	0.255251	12
	eQTLGen	OR52K2	rs331503	A	G	0.0060128	0.00304099	0.048013	0.884738	20	CAGE	PBX2	rs9274623	T	G	-0.226485	0.0810489	0.00519919	0.752079	18
	eQTLGen	RP11-686D22.7	rs1849734	A	G	0.00612462	0.00309869	0.0480959	0.607675	20	CAGE	HLA-DRB1	rs28366303	G	C	-0.0958963	0.0303122	0.00155819	0.166538	20
	eQTLGen	ESYT1	rs2640569	T	C	0.01813	0.00917291	0.0481009	0.107332	20	CAGE	HLA-DQB1	rs4959030	A	G	-0.131489	0.0659251	0.0460944	0.0650688	20
	eQTLGen	ATP5S	rs7146558	C	A	-0.0074915	0.00379137	0.0481624	0.0936974	20	CAGE	PSMB9	rs2071480	A	C	0.0452123	0.0145901	0.00194288	0.175028	20
	eQTLGen	CERK	rs5769126	C	A	0.00494332	0.00250229	0.0482098	0.466511	20	CAGE	ZNF76	rs4713847	A	T	-0.186955	0.0729593	0.0103935	0.986381	10
	eQTLGen	NEGR1	rs10789340	A	G	0.00441122	0.00223352	0.048267	0.499951	20	CAGE	DEF6	rs4713843	T	C	-0.0540301	0.0220144	0.0141155	0.883175	20
	eQTLGen	CACNA1H	rs117177120	G	T	0.0103774	0.00525551	0.0483173	0.349416	20	CAGE	GLO1	rs1049346	A	G	-0.0665895	0.0279134	0.0170527	0.19041	20
	eQTLGen	DNASE1	rs9989424	C	G	0.00703179	0.00356136	0.0483287	0.267072	20	CAGE	POLR1C	rs12663525	A	C	-0.123754	0.0459597	0.00708827	0.616693	20
	eQTLGen	ALG8	rs550458	T	C	-0.0114316	0.00578987	0.048335	0.0832562	20	CAGE	POLR1C	rs16896543	T	C	0.206182	0.0985131	0.0363541	0.599203	6
	eQTLGen	RP4-803A2.2	rs35604827	T	C	-0.00757743	0.0038391	0.04841	0.211518	20	CAGE	PLA2G7	rs9472830	T	C	-0.0509875	0.0246161	0.0383302	0.817259	18
	eQTLGen	CBX3P2	rs11660259	G	A	-0.00995328	0.00504381	0.0484538	0.248336	20	CAGE	LRRC1	rs9349680	C	T	-0.0995949	0.0440468	0.023752	0.462588	20
	eQTLGen	ASAP1	rs16893265	G	C	0.00466123	0.00236266	0.0485097	0.452965	20	CAGE	PTP4A1	rs75695261	A	T	-0.0705881	0.0294991	0.0167164	0.841045	15
	eQTLGen	RP11-266L9.4	rs9302429	T	G	0.00290526	0.00147307	0.0485811	0.305192	20	CAGE	DDX43	rs473675	T	G	-0.106769	0.0543021	0.0492739	0.890033	7
	eQTLGen	ZNF660	rs1920017	G	A	-0.0199477	0.010116	0.0486209	0.169965	20	CAGE	UBE2J1	rs7764923	T	C	0.0645013	0.0299585	0.0313171	0.338906	20
	eQTLGen	JOSD2	rs1150920	C	T	0.0124289	0.00630564	0.0487156	0.673199	20	CAGE	SESN1	rs12213664	C	T	-0.0434903	0.0187716	0.0205139	0.213994	20
	eQTLGen	CASKIN2	rs6501819	G	A	-0.0199596	0.0101287	0.0487698	0.187729	20	CAGE	DSE	rs55773356	G	A	0.0436051	0.0179512	0.0151364	0.251879	20
	eQTLGen	PPP2R2B	rs186459	G	A	0.00950692	0.00482596	0.0488433	0.574343	20	CAGE	SERINC1	rs9388089	G	A	0.0951093	0.0462993	0.0399536	0.399201	20
	eQTLGen	CTD-3220F14.2	rs862234	G	T	0.0128743	0.00653532	0.0488435	0.0506284	20	CAGE	ARG1	rs2246012	C	T	-0.0390251	0.0154693	0.0116445	0.133885	20
	eQTLGen	TTL	rs6718489	T	C	0.0163178	0.00828856	0.0489862	0.0847177	20	CAGE	AHI1	rs6908428	G	A	-0.0426843	0.0176221	0.0154269	0.841799	20
	eQTLGen	AC159540.1	rs11690658	G	T	0.00205044	0.00104162	0.0490099	0.532316	20	CAGE	UTRN	rs73598012	A	G	0.141367	0.0626192	0.023973	0.0574658	9
	eQTLGen	ATPIF1	rs479572	G	C	0.00667784	0.00339295	0.0490503	0.984102	20	CAGE	SASH1	rs12189822	G	A	-0.153437	0.059121	0.00945073	0.857403	14
	eQTLGen	FAM114A1	rs2174284	T	C	-0.0087698	0.0044581	0.0491647	0.208228	20	CAGE	SASH1	rs9386223	A	G	-0.129203	0.049438	0.0089637	0.816514	17
	eQTLGen	OBSL1	rs1061399	A	G	0.0223429	0.0113626	0.0492583	0.338854	20	CAGE	C6orf72	rs9285521	G	T	0.0992059	0.0456536	0.0297792	0.315503	20
	eQTLGen	GINS3	rs9935389	T	C	0.0207948	0.0105812	0.0493844	0.255462	15	CAGE	MAD1L1	rs12699547	T	C	0.0843938	0.0400985	0.0353208	0.149576	20
	eQTLGen	CASP6	rs11736978	A	G	0.0190973	0.00971821	0.0494017	0.457103	20	CAGE	MAD1L1	rs13246996	C	G	0.0795437	0.0315488	0.0116925	0.505564	20
	eQTLGen	RP1-59D14.6	rs2429919	A	C	-0.00439256	0.00223547	0.0494217	0.958047	20	CAGE	NUDT1	rs6978317	T	G	0.0620203	0.027369	0.0234468	0.311708	20
	eQTLGen	RP3-449M8.9	rs10148268	C	T	0.00382639	0.00194762	0.0494546	0.0677725	20	CAGE	SNX8	rs6947645	A	G	-0.124874	0.062673	0.0463199	0.601539	20
	eQTLGen	CCNA2	rs3762840	T	A	-0.018422	0.00937841	0.0494952	0.583394	20	CAGE	GNA12	rs4719646	A	G	-0.0624429	0.020611	0.00244883	0.45241	20
	eQTLGen	CAPZA1	rs2932539	A	G	0.0210628	0.0107265	0.0495726	0.0829786	20	CAGE	CHN2	rs245881	A	G	-0.0620887	0.0290062	0.0323116	0.923341	16
	eQTLGen	GPR55	rs73992981	G	C	-0.0131367	0.00669077	0.0495989	0.632826	20	CAGE	CHN2	rs245881	A	G	-0.0643959	0.0301238	0.0325406	0.918654	18
	eQTLGen	ZNF513	rs56120917	A	G	-0.0235263	0.011983	0.0496108	0.987336	20	CAGE	LOC401321	rs11971366	A	T	-0.0827968	0.0407273	0.0420572	0.624375	20
	eQTLGen	VAV3	rs8676	G	A	0.00252267	0.00128586	0.0497801	0.319611	20	CAGE	HERPUD2	rs2392376	C	T	-0.0835159	0.0384566	0.0298791	0.763383	19
	eQTLGen	ALDH1A2	rs57887591	G	C	-0.0346711	0.0176728	0.0497823	0.46445	17	CAGE	CDK13	rs12673210	T	C	-0.0833469	0.0343841	0.0153508	0.449702	20
	eQTLGen	F11R	rs2250174	T	C	0.0114951	0.00586022	0.0498152	0.50535	20	CAGE	CDK13	rs12673210	T	C	-0.0771976	0.0317346	0.0149908	0.376133	20
	eQTLGen	GATSL3	rs5997602	T	G	-0.0108262	0.0055208	0.049881	0.170174	20	CAGE	ZMIZ2	rs9655458	A	G	-0.0308737	0.014914	0.0384413	0.301666	20
	eQTLGen	PCNP	rs9290441	T	G	0.0179529	0.00915529	0.0498876	0.0857433	20	CAGE	ERV3	rs7807855	G	A	0.0349288	0.0123156	0.00456619	0.374813	20
	eQTLGen	CCR5	rs1799987	G	A	0.00779518	0.00397568	0.049912	0.820977	20	CAGE	CCT6P3	rs147431529	G	A	0.198032	0.0801382	0.0134686	0.864626	13
	eQTLGen	ZGPAT	rs1758199	T	C	0.00841713	0.00429349	0.0499441	0.469684	20	CAGE	GTF2I	rs1167829	A	G	0.105065	0.0361918	0.00369591	0.738278	14
	eQTLGen	RAN	rs75335470	G	A	-0.0196763	0.0100387	0.0499896	0.893562	20	CAGE	STAG3L1	rs1167821	T	A	-0.152133	0.0736761	0.0389338	0.349723	7
	CAGE	CR606168	rs752966	T	C	0.00538259	0.00261593	0.0396262	0.323635	20	CAGE	RHBDD2	rs112372188	A	G	-0.0531987	0.0242523	0.0282675	0.4639	20
	CAGE	PLCH2	rs12746918	T	C	-0.00483995	0.00182303	0.00793343	0.627464	20	CAGE	RHBDD2	rs112372188	A	G	-0.0605663	0.0277156	0.0288685	0.689719	20
	CAGE	NPHP4	rs6666684	T	C	-0.00761564	0.00354413	0.0316498	0.213532	20	CAGE	POR	rs56090527	C	A	-0.0602848	0.0275412	0.0286048	0.486959	20
	CAGE	RERE	rs301802	T	A	0.00677891	0.00140604	1.4265e-06	0.322769	20	CAGE	MDH2	rs28689051	A	G	0.131573	0.0656608	0.0450887	0.217586	11
	CAGE	RERE	rs301802	T	A	0.00839022	0.00176027	1.87513e-06	0.0611615	20	CAGE	C7orf59	rs2272337	A	G	-0.087482	0.0277118	0.00159484	0.0707924	20
	CAGE	KIF1B	rs11121529	G	C	0.0128006	0.00626093	0.0409029	0.0657706	6	CAGE	GAL3ST4	rs1015538	A	G	0.202097	0.0655313	0.00204258	0.394385	18
	CAGE	KIF1B	rs11121529	G	C	0.00310739	0.00142428	0.0291304	0.0732546	20	CAGE	GATS	rs2528900	A	G	0.0531074	0.0134167	7.54852e-05	0.522729	20
	CAGE	FBXO2	rs4478814	A	G	0.00547606	0.00224855	0.0148766	0.913987	11	CAGE	STAG3	rs1859787	G	A	-0.21704	0.0776402	0.00518255	0.639167	3
	CAGE	PLEKHM2	rs10492987	A	G	0.00998289	0.00367868	0.00665333	0.338302	19	CAGE	UFSP1	rs314377	G	A	-0.0854172	0.0299503	0.00434493	0.44179	20
	CAGE	AKR7A3	rs2227295	A	G	0.0125684	0.00443091	0.00456082	0.470491	6	CAGE	LOC100630923	rs6947435	A	G	-0.053821	0.0259454	0.0380426	0.690752	20
	CAGE	AKR7A2	rs2227295	A	G	0.00865765	0.0029447	0.00328134	0.0515405	14	CAGE	LOC100630923	rs1997164	A	C	0.0586493	0.0272688	0.0314934	0.319342	20
	CAGE	CDC42	rs2473290	T	C	0.00302033	0.00134486	0.0247145	0.0854789	20	CAGE	ORAI2	rs1983476	A	G	-0.081897	0.0386224	0.0339677	0.813619	20
	CAGE	CDC42	rs2473290	T	C	0.00599354	0.00270378	0.0266417	0.0901474	20	CAGE		rs13226711	A	G	0.0307331	0.0135986	0.02382	0.294595	20
	CAGE	TCEA3	rs946265	T	G	0.00545327	0.00215328	0.0113241	0.912544	20	CAGE	PNPLA8	rs80187966	C	G	-0.0483947	0.022735	0.0332838	0.719496	7
	CAGE	RUNX3	rs9438875	T	G	-0.0114266	0.00552717	0.0387002	0.217862	6	CAGE	MDFIC	rs10241046	G	C	-0.156386	0.054018	0.00379085	0.333286	12
	CAGE	RPS6KA1	rs17162190	A	G	-0.00678217	0.00310103	0.0287376	0.637411	20	CAGE	TRIM24	rs7785037	T	C	0.0854069	0.0434566	0.0493753	0.0947559	20
	CAGE	DNAJC8	rs7518571	A	G	0.0101658	0.00507836	0.0453063	0.87514	17	CAGE	OR2A9P	rs12703596	A	T	-0.0328179	0.0166281	0.0484232	0.297826	20
	CAGE	SRSF4	rs497853	G	C	0.0138004	0.00658661	0.0361519	0.12138	4	CAGE	ESYT2	rs12672790	A	T	-0.0539951	0.0254135	0.0336153	0.301297	20
	CAGE	ZNF362	rs4132073	G	A	0.00495269	0.00241101	0.0399568	0.247968	20	CAGE	KBTBD11	rs73184767	G	A	0.080946	0.0366319	0.0271249	0.409166	20
	CAGE	FAM176B	rs56310351	C	G	0.00690884	0.00306053	0.0239829	0.190072	16	CAGE	MFHAS1	rs534103	G	A	0.0894933	0.0268493	0.000858622	0.28294	20
	CAGE	MEAF6	rs61779860	G	A	-0.0126125	0.00579282	0.0294614	0.677807	3	CAGE	XKR6	rs4618656	A	T	-0.21025	0.0823384	0.0106649	0.299527	11
	CAGE	SNIP1	rs10908356	G	A	-0.00805002	0.00275473	0.00347507	0.312679	20	CAGE	MTMR9	rs2409764	G	A	0.268689	0.0690791	0.000100417	0.922949	20
	CAGE	MACF1	rs57214150	C	G	0.0103599	0.00249978	3.40803e-05	0.0835009	20	CAGE	NEIL2	rs804266	T	A	0.0522043	0.0219181	0.0172286	0.0843014	20
	CAGE	PABPC4	rs3768321	T	G	-0.0135508	0.00300119	6.32763e-06	0.481468	20	CAGE	C8orf58	rs4602885	G	C	-0.189974	0.0835831	0.0230335	0.834555	12
	CAGE	PABPC4	rs3768321	T	G	-0.011839	0.0025761	4.31252e-06	0.680178	20	CAGE	KIAA1967	rs3736147	A	G	0.119838	0.0497107	0.0159212	0.133442	10
	CAGE	TRIT1	rs137882240	A	G	0.00981163	0.00214482	4.77177e-06	0.405705	20	CAGE	TNFRSF10B	rs11784599	A	C	0.0355697	0.0159254	0.0255146	0.389424	20
	CAGE	PPT1	rs6600313	T	C	-0.00211305	0.00104873	0.0439194	0.37908	20	CAGE	TNFRSF10B	rs7009522	G	A	0.0887538	0.0366677	0.0154995	0.277243	20
	CAGE	AK091747	rs2885697	G	T	-0.00750683	0.00270588	0.00553264	0.36881	20	CAGE	TNFRSF10B	rs10111172	T	C	0.0523209	0.024154	0.0303007	0.488935	20
	CAGE	BC080552	rs1004870	C	T	-0.00688962	0.00301245	0.0221928	0.294113	20	CAGE	TNFRSF10C	rs4871845	T	C	-0.0953589	0.0434363	0.0281367	0.635572	20
	CAGE	UROD	rs12749939	T	C	-0.00663167	0.00201196	0.000980258	0.10477	20	CAGE		rs73224417	T	C	0.064924	0.0264685	0.0141719	0.0658829	20
	CAGE	ZSWIM5	rs1144871	T	C	-0.0153747	0.00623856	0.013722	0.497216	9	CAGE	ENTPD4	rs11135738	A	G	-0.0324727	0.0128511	0.011509	0.414193	20
	CAGE	TESK2	rs10890329	C	G	0.0125241	0.00324717	0.000114824	0.106827	20	CAGE	SCARA5	rs1056323	T	G	0.156972	0.0561435	0.00517541	0.249278	16
	CAGE	AKR1A1	rs2991970	T	C	0.0265734	0.00609036	1.2818e-05	0.0554349	16	CAGE	SLC20A2	rs7832886	A	C	0.141187	0.0492777	0.00416836	0.702144	20
	CAGE	AKR1A1	rs7553374	A	G	0.013063	0.00593704	0.0277883	0.0642509	11	CAGE	C8orf40	rs2084709	A	G	0.0563937	0.0167693	0.000771241	0.703602	20
	CAGE	NASP	rs56067046	T	C	-0.0180606	0.00641398	0.00486545	0.162104	12	CAGE	FNTA	rs11986681	G	C	-0.0974628	0.0464567	0.0359115	0.176848	20
	CAGE	TMEM69	rs2934858	C	T	-0.0260534	0.00657438	7.40552e-05	0.32205	14	CAGE	NSMAF	rs2279462	C	A	-0.105562	0.0323924	0.00111862	0.641075	20
	CAGE	OMA1	rs61781813	C	T	-0.00499965	0.0019988	0.012373	0.429683	14	CAGE	TMEM55A	rs2740795	T	A	0.182086	0.0722279	0.0117024	0.921608	12
	CAGE	WLS	rs59129922	A	C	0.00516271	0.00147306	0.000457032	0.300048	20	CAGE	PGCP	rs2651447	A	C	0.071216	0.0341526	0.0370483	0.339572	15
	CAGE	WLS	rs59129922	A	C	0.00470037	0.00133806	0.00044337	0.19488	20	CAGE	BX091062	rs2156744	T	C	0.0336097	0.0159778	0.03542	0.995845	20
	CAGE	WLS	rs59129922	A	C	0.0187055	0.00607542	0.00207777	0.520083	4	CAGE	EIF2C2	rs1060832	T	C	-0.102637	0.0421538	0.0148987	0.643425	14
	CAGE	WLS	rs59129922	A	C	0.00507039	0.00144601	0.000454091	0.431339	20	CAGE	DENND3	rs10103731	T	C	-0.0399466	0.0192675	0.0381475	0.0974377	20
	CAGE	WLS	rs59129922	A	C	0.00491701	0.0014012	0.00044958	0.22938	20	CAGE	PTP4A3	rs75654502	G	C	-0.0990322	0.0494085	0.0450321	0.458438	8
	CAGE	AK5	rs12093881	T	C	-0.00783334	0.00298728	0.00873557	0.0546064	14	CAGE	TIGD5	rs56949579	A	G	0.0561053	0.0226882	0.0134026	0.114938	20
	CAGE	DNAJB4	rs1166698	A	G	0.0277647	0.00760427	0.000261025	0.769494	8	CAGE	PARP10	rs11136343	G	A	0.100714	0.0498543	0.043366	0.265008	20
	CAGE	GBP4	rs627125	G	A	-0.00404211	0.00177407	0.0227008	0.172591	20	CAGE	GRINA	rs11136343	G	A	0.0399146	0.0192328	0.0379553	0.313772	20
	CAGE	GCLM	rs10874808	T	G	-0.0116329	0.00507712	0.0219502	0.35648	16	CAGE	GRINA	rs7015812	G	C	0.0271796	0.00984888	0.00578608	0.454373	20
	CAGE	VAV3	rs8676	G	A	0.00147415	0.000752021	0.0499671	0.186752	20	CAGE	SHARPIN	rs4977164	G	T	-0.139219	0.0504147	0.00575423	0.17945	15
	CAGE	VAV3	rs79748332	A	G	-0.00981777	0.00474567	0.0385661	0.734079	12	CAGE	MAF1	rs56280747	T	C	0.0920863	0.0300201	0.00215863	0.18153	20
	CAGE	CHI3L2	rs2252482	C	T	0.00269953	0.00122821	0.0279536	0.386468	20	CAGE	AK3	rs10121151	A	T	-0.0533692	0.0211047	0.0114461	0.354807	9
	CAGE	ADORA3	rs2789539	G	A	-0.00362582	0.00131839	0.0059561	0.850646	20	CAGE	RPS6	rs10121945	A	G	0.104004	0.0518545	0.0448892	0.0573112	20
	CAGE	ADORA3	rs2800888	A	G	0.00584865	0.00270739	0.0307527	0.707967	20	CAGE	TOPORS	rs629566	C	T	0.177007	0.0660464	0.00736121	0.876775	4
	CAGE	ST7L	rs1032312	G	A	0.00961747	0.00296211	0.00116699	0.126592	20	CAGE	AK023536	rs1844003	T	C	0.150924	0.0592831	0.0109021	0.503607	3
	CAGE	ST7L	rs351372	T	A	0.0126081	0.0039034	0.00123783	0.634044	18	CAGE	NAA35	rs10117897	C	T	-0.1502	0.0585614	0.0103225	0.215713	18
	CAGE	RHOC	rs2999156	C	G	-0.0105735	0.00433978	0.0148342	0.0564023	20	CAGE	GOLM1	rs75805012	A	G	-0.113315	0.0488532	0.0203684	0.0850754	6
	CAGE	RHOC	rs3013431	C	T	-0.00730014	0.00312187	0.019367	0.0615461	20	CAGE	SUSD3	rs4585801	A	C	0.0965673	0.0389126	0.0130777	0.266718	20
	CAGE	CD101	rs12130298	C	A	0.00556875	0.00262668	0.0340001	0.444202	20	CAGE	ZNF169	rs9409510	G	A	0.120899	0.0613696	0.0488372	0.622428	19
	CAGE	CHD1L	rs10900385	G	A	-0.0136085	0.0046995	0.00378282	0.53591	18	CAGE	PTCH1	rs28446321	A	T	0.118357	0.0399725	0.00306689	0.318866	20
	CAGE	ADAMTSL4	rs72700822	A	G	-0.0105832	0.00398629	0.00793324	0.168338	11	CAGE	C9orf80	rs805051	G	A	-0.122151	0.0537271	0.0229934	0.541333	20
	CAGE	HORMAD1	rs11204699	A	G	0.0165139	0.0059807	0.00575899	0.354119	7	CAGE	TNFSF8	rs1126711	G	A	0.0431916	0.0202269	0.0327322	0.250744	20
	CAGE	CTSS	rs1977715	G	A	0.00499554	0.00142302	0.000447228	0.316226	20	CAGE	TRIM32	rs12342207	C	G	0.141376	0.067116	0.0351655	0.722829	7
	CAGE	CTSK	rs3754211	A	G	0.00536148	0.00168029	0.00141871	0.0732965	20	CAGE	CDK5RAP2	rs7037806	T	G	0.0260504	0.0106939	0.0148506	0.59362	20
	CAGE	ARNT	rs7534124	C	T	0.00927939	0.00280912	0.00095551	0.11153	20	CAGE	CDK5RAP2	rs7037806	T	G	-0.120906	0.0518856	0.0197935	0.545644	17
	CAGE	ARNT	rs34985895	G	A	-0.0138887	0.00584681	0.0175286	0.0530752	8	CAGE	PHF19	rs10985140	G	A	0.202382	0.0649377	0.00182976	0.137507	20
	CAGE	LASS2	rs72700897	G	C	0.0197083	0.00658222	0.00275187	0.247942	6	CAGE	C5	rs25681	A	G	0.0532315	0.0186531	0.00432049	0.675175	20
	CAGE	UBAP2L	rs11586916	C	T	-0.00326692	0.00163095	0.0451692	0.536608	20	CAGE	GSN	rs4240466	T	A	0.0405239	0.0186409	0.0297105	0.109777	20
	CAGE	HAX1	rs12354278	T	A	-0.00297369	0.00140207	0.033928	0.954492	20	CAGE	GGTA1	rs17417696	C	T	0.137084	0.0587817	0.0196963	0.322427	11
	CAGE	UBE2Q1	rs72698179	A	C	0.0151777	0.00295218	2.73027e-07	0.139465	19	CAGE	AK1	rs10819317	G	A	-0.053471	0.0189124	0.0046942	0.245856	19
	CAGE	MUC1	rs6694256	C	T	-0.0119142	0.00572796	0.0375256	0.675473	4	CAGE	ST6GALNAC6	rs10819317	G	A	-0.0442508	0.0155947	0.00454617	0.393779	20
	CAGE	MTX1	rs61738875	A	G	0.011068	0.00369321	0.00272772	0.0950478	20	CAGE	BX098874	rs2480452	T	C	0.102932	0.0425442	0.0155458	0.875529	20
	CAGE	FCRH3	rs3761959	T	C	-0.00304366	0.00100367	0.00242516	0.206288	20	CAGE	NACC2	rs62583532	A	G	0.0517908	0.0251796	0.0397002	0.252829	20
	CAGE	FCRL3	rs3761959	T	C	-0.00333758	0.0011018	0.00245196	0.229525	20	CAGE		rs12001881	C	G	-0.142676	0.0668645	0.0328591	0.921411	5
	CAGE	FCRL3	rs3761959	T	C	-0.0040145	0.00132878	0.00251776	0.193836	20	CAGE	FBXO18	rs2669124	A	G	-0.0915366	0.0360519	0.0111162	0.750171	20
	CAGE	IFI16	rs12124059	C	T	0.00760265	0.00381068	0.0460328	0.803782	20	CAGE	RSU1	rs812426	C	G	0.0535609	0.0203198	0.00839148	0.405629	20
	CAGE	TAGLN2	rs6427499	T	C	-0.00459653	0.00232164	0.0477185	0.652995	15	CAGE	RSU1	rs11254113	C	T	-0.0638115	0.0313742	0.041963	0.247554	19
	CAGE	TAGLN2	rs2252815	G	A	-0.0055134	0.00218876	0.0117702	0.519981	17	CAGE	CA448856	rs10829026	T	C	-0.110218	0.0422822	0.00914108	0.688418	14
	CAGE	ITLN2	rs2990694	T	C	0.0117735	0.00559485	0.0353481	0.968037	11	CAGE	YME1L1	rs41282200	C	T	-0.141485	0.067403	0.0358084	0.0737213	5
	CAGE	FCGR2A	rs1256286	T	C	-0.0127408	0.00539874	0.0182775	0.148884	6	CAGE	ZNF239	rs3006390	G	A	-0.0709669	0.0349168	0.0421076	0.186013	20
	CAGE	FCGR2A	rs12749237	T	A	-0.00861555	0.00279557	0.00205715	0.230568	20	CAGE	C10orf128	rs10857439	C	T	-0.0458831	0.0232132	0.0480871	0.0860075	20
	CAGE	HSPA7	rs10919544	C	T	-0.00503298	0.00198524	0.0112382	0.112804	20	CAGE		rs1238357	T	C	0.115677	0.0541046	0.0325154	0.0738817	14
	CAGE	HSPA7	rs10919544	C	T	-0.00527093	0.00208114	0.0113182	0.299436	20	CAGE	H2AFY2	rs3858169	G	T	0.0912445	0.0390392	0.019426	0.476523	20
	CAGE	FCGR2B	rs2185551	T	C	0.00509828	0.00166636	0.00221688	0.815589	20	CAGE	TYSND1	rs10823487	T	G	0.0754503	0.0353565	0.032844	0.379105	20
	CAGE	FCGR2B	rs61804211	T	G	0.006336	0.00212367	0.00284964	0.836981	20	CAGE	DNAJB12	rs4300326	T	C	-0.122374	0.0591626	0.0385994	0.800161	20
	CAGE	CD247	rs2949669	T	C	-0.00665484	0.00233208	0.00432267	0.0927309	20	CAGE	NDST2	rs2664284	C	G	0.0940374	0.0367139	0.0104265	0.0759154	20
	CAGE	NME7	rs4529780	A	G	0.00463639	0.00228019	0.0420184	0.680667	20	CAGE	COMTD1	rs79044409	A	G	0.084616	0.0405811	0.0370594	0.163385	20
	CAGE	SERPINC1	rs36013663	T	C	-0.00909233	0.00413312	0.0278159	0.584333	20	CAGE	BTAF1	rs7077506	A	G	0.137029	0.0573979	0.0169703	0.580948	20
	CAGE	KIAA0040	rs6659824	A	C	-0.00388412	0.00144632	0.00724148	0.100656	20	CAGE	CPEB3	rs11186895	A	C	0.268489	0.0760149	0.000412337	0.243662	13
	CAGE	FAM20B	rs9727648	A	G	0.00816708	0.00360404	0.023446	0.512439	20	CAGE	NOC3L	rs34573359	T	C	0.0799799	0.0345519	0.0206254	0.644977	20
	CAGE	BP398340	rs75193124	G	C	-0.0139548	0.00668047	0.0367172	0.213538	4	CAGE	ARHGAP19	rs80118573	G	T	-0.0512378	0.0202377	0.0113481	0.382875	20
	CAGE	ARPC5	rs59591433	G	A	0.00463857	0.0014177	0.0010683	0.256913	20	CAGE	FRAT1	rs11189086	C	T	-0.0853084	0.0335257	0.0109415	0.140732	20
	CAGE	TSEN15	rs732812	T	C	0.0076808	0.00294747	0.00916333	0.0964974	20	CAGE	C10orf32-AS3MT	rs9527	T	C	-0.046475	0.0177485	0.00883073	0.24877	20
	CAGE	IVNS1ABP	rs10798019	C	A	-0.0126339	0.00548421	0.0212405	0.604973	6	CAGE	C10orf32	rs9527	T	C	-0.039118	0.0149113	0.00870626	0.29956	20
	CAGE	DENND1B	rs2488398	C	G	0.0107787	0.00493924	0.0290901	0.894048	18	CAGE	C10orf32-AS3MT	rs7085104	G	A	-0.113998	0.0438697	0.00936172	0.644425	20
	CAGE	CAMSAP1L1	rs58397787	A	C	-0.0126153	0.0054585	0.0208254	0.0943638	6	CAGE	OBFC1	rs6584579	G	A	-0.155169	0.0438264	0.00039933	0.0822732	20
	CAGE	PIK3C2B	rs4252713	A	G	-0.0125599	0.00513024	0.0143566	0.310383	13	CAGE	CCDC147	rs11192019	T	C	-0.15129	0.0760715	0.0467244	0.109169	9
	CAGE	DSTYK	rs1668871	C	T	-0.0175167	0.00655925	0.00757294	0.0747862	8	CAGE	PDCD4	rs11593866	T	A	0.0586087	0.0242973	0.0158587	0.409626	20
	CAGE	PM20D1	rs823082	C	T	-0.0119346	0.00577337	0.0387173	0.0987773	8	CAGE	PDCD4	rs11818771	G	T	0.0532257	0.0216509	0.0139574	0.396564	20
	CAGE	CD34	rs7572	T	C	0.00947839	0.00425466	0.0258961	0.803192	5	CAGE	KIAA1598	rs1905541	T	C	0.0286294	0.0106708	0.00729714	0.251713	20
	CAGE	TAF1A	rs73122823	T	C	-0.0107829	0.00539995	0.0458409	0.584217	7	CAGE	NANOS1	rs671736	C	T	0.0451782	0.0195832	0.0210555	0.625472	20
	CAGE	BROX	rs6683071	A	G	0.0126255	0.00493892	0.0105782	0.507466	14	CAGE	BUB3	rs10902883	C	T	0.123295	0.0477722	0.00985463	0.428598	6
	CAGE	C1orf198	rs58633703	C	G	-0.0121323	0.00437031	0.00550213	0.128803	5	CAGE	BUB3	rs7897156	T	C	0.15769	0.0592654	0.00779687	0.690254	5
	CAGE	TTC13	rs12038270	C	A	-0.0132285	0.00581678	0.0229538	0.0534606	4	CAGE	ZRANB1	rs76794014	A	G	0.044754	0.0144895	0.00201022	0.305606	20
	CAGE	NLRP3	rs114193355	T	C	0.0071521	0.00336298	0.0334436	0.115954	5	CAGE	BCCIP	rs4256900	T	C	-0.184745	0.0772332	0.0167547	0.070021	9
	CAGE	TSSC1	rs17682	A	G	-0.0045509	0.00222501	0.0408215	0.897243	20	CAGE	BCCIP	rs2185740	T	A	-0.0899934	0.0281157	0.00137035	0.347255	20
	CAGE	ID2	rs658243	T	G	0.0124435	0.00531246	0.0191645	0.636619	12	CAGE	DHX32	rs11244724	G	A	0.0502726	0.0152065	0.000946421	0.358611	20
	CAGE	ROCK2	rs35489252	A	G	-0.0149104	0.00521307	0.00423383	0.600001	20	CAGE	BCCIP	rs2185740	T	A	0.156234	0.0512576	0.0023036	0.373176	20
	CAGE	C2orf43	rs12622106	T	C	-0.00378914	0.00164779	0.0214753	0.240638	20	CAGE	TUBGCP2	rs2995331	C	A	0.104947	0.0437524	0.0164558	0.873216	20
	CAGE	SLC5A6	rs2384575	C	T	-0.00537269	0.00255081	0.0351811	0.732631	20	CAGE	PAOX	rs79453662	C	A	-0.104674	0.0532894	0.0494998	0.376696	10
	CAGE	C2orf28	rs2384575	C	T	0.00534172	0.00253537	0.0351283	0.624164	20	CAGE	RNH1	rs34875560	A	G	0.0744393	0.0373264	0.0461212	0.664983	20
	CAGE	C2orf28	rs2384575	C	T	0.00408935	0.00193023	0.034126	0.397833	20	CAGE	DRD4	rs1124816	T	C	0.180814	0.0634622	0.00438359	0.71725	20
	CAGE	SNX17	rs7566052	G	A	-0.00702191	0.0033635	0.0368266	0.428714	20	CAGE	LRDD	rs10902222	G	T	-0.126946	0.0627596	0.0431002	0.421607	9
	CAGE	NRBP1	rs7586601	G	A	-0.0115681	0.00541458	0.0326405	0.230273	17	CAGE	PNPLA2	rs7925131	A	G	0.0651563	0.027619	0.0183187	0.430806	20
	CAGE	KRTCAP3	rs704791	C	T	0.0053638	0.00255022	0.035442	0.232577	20	CAGE	OR52K2	rs2566264	C	T	0.0593433	0.0272776	0.0295901	0.695727	20
	CAGE	RASGRP3	rs4077711	C	A	0.0123053	0.00314995	9.36434e-05	0.194561	20	CAGE	PRKCDBP	rs34131947	C	T	-0.0476527	0.0222238	0.0320156	0.377535	20
	CAGE	EIF2AK2	rs1127906	A	G	-0.00501622	0.00246235	0.0416333	0.718017	20	CAGE	EIF3F	rs73412998	G	A	0.0846685	0.0358675	0.0182457	0.761863	20
	CAGE	CEBPZ	rs4998429	G	A	0.00390127	0.00177296	0.0277766	0.749466	20	CAGE	AKIP1	rs10840126	G	A	0.161723	0.0765027	0.0345192	0.432149	16
	CAGE	MTA3	rs10195899	C	T	0.013463	0.00531809	0.0113562	0.265221	20	CAGE	AKIP1	rs2742470	C	T	0.0620164	0.0237462	0.00901106	0.487455	20
	CAGE	CRIPT	rs1989720	T	C	0.00198589	0.000963529	0.0392972	0.493298	20	CAGE	AKIP1	rs2568065	G	A	0.071099	0.0256408	0.00555614	0.512683	20
	CAGE	BG436024	rs6752882	G	A	-0.00878878	0.00420219	0.0364852	0.995924	20	CAGE	AKIP1	rs2742470	C	T	0.0477833	0.0182059	0.00867516	0.57218	20
	CAGE	FOXN2	rs79247094	A	G	-0.00527449	0.00205275	0.0101852	0.695443	20	CAGE	SWAP70	rs173396	G	A	-0.0635121	0.0238865	0.00783924	0.164151	20
	CAGE	RTN4	rs7584386	G	C	0.00523943	0.00236881	0.0269774	0.467074	20	CAGE	SBF2	rs1996062	C	T	-0.190921	0.0700825	0.0064451	0.731813	20
	CAGE	RTN4	rs12464595	C	T	0.0098402	0.00456063	0.0309557	0.797096	20	CAGE	ADM	rs2044144	T	G	-0.0476383	0.0180261	0.00822392	0.0562619	20
	CAGE	C2orf63	rs17046778	G	T	0.00255264	0.00128749	0.0474065	0.663556	20	CAGE	MRVI1	rs11042883	C	T	-0.0309023	0.0118453	0.00908568	0.228259	20
	CAGE	AHSA2	rs1809028	A	G	0.00456726	0.00124436	0.000242189	0.447161	20	CAGE	GTF2H1	rs7478729	G	A	-0.0760505	0.0329847	0.0211314	0.600356	20
	CAGE	OTX1	rs17657533	T	C	-0.00843023	0.00365302	0.0210134	0.828594	20	CAGE	GTF2H1	rs10832918	G	A	-0.0884782	0.0376479	0.0187658	0.0654073	19
	CAGE	SERTAD2	rs11688492	C	T	-0.0295004	0.00705548	2.89967e-05	0.569781	7	CAGE	IGSF22	rs2289965	C	T	-0.118726	0.0480288	0.013437	0.147624	4
	CAGE	PPP3R1	rs6742014	C	T	-0.00396993	0.00195315	0.0420954	0.0810196	20	CAGE	IMMP1L	rs1014122	A	G	-0.218939	0.083079	0.00840595	0.219451	13
	CAGE	GFPT1	rs6742733	T	A	-0.00418937	0.00190562	0.027919	0.222437	20	CAGE	TTC17	rs2270573	C	G	0.124895	0.0588767	0.0338972	0.209965	7
	CAGE	GFPT1	rs6727392	C	T	-0.00496418	0.00227329	0.0289843	0.139038	20	CAGE	SLC35C1	rs3808976	G	A	0.10683	0.0476816	0.0250588	0.555457	18
	CAGE	NAT8B	rs4852318	A	G	-0.00355916	0.00167967	0.0340932	0.16851	20	CAGE	PHF21A	rs4756059	C	T	-0.147348	0.0751094	0.0497891	0.896486	19
	CAGE	TPRKB	rs12713793	T	C	0.00798406	0.00341725	0.0194705	0.303088	20	CAGE	SERPING1	rs34052104	C	A	0.0963587	0.029755	0.00120203	0.917508	20
	CAGE	IMMT	rs2288114	C	T	0.00458465	0.00134124	0.000630323	0.525643	20	CAGE	ZDHHC5	rs10896633	C	T	0.0887789	0.0369193	0.016187	0.252769	20
	CAGE	LOC285074	rs6721094	C	T	0.00353162	0.00168572	0.0361688	0.47967	20	CAGE	ASRGL1	rs2513052	C	G	-0.0958998	0.0387219	0.0132629	0.290492	20
	CAGE	LOC285074	rs6721094	C	T	0.0055998	0.00269606	0.0377988	0.287943	20	CAGE	INTS5	rs12364756	A	G	-0.0641101	0.0274084	0.0193318	0.70577	20
	CAGE	ZNF514	rs11686534	A	G	-0.00373517	0.00168193	0.0263672	0.411916	20	CAGE	C11orf48	rs11231176	G	A	-0.161187	0.0733347	0.0279519	0.298287	4
	CAGE	ZNF514	rs11686534	A	G	-0.00649219	0.00295988	0.0282786	0.730815	20	CAGE	BSCL2	rs144825291	T	C	-0.0495411	0.0251313	0.0486908	0.0533589	19
	CAGE	STARD7	rs1168969	T	C	0.0141342	0.00502774	0.00493492	0.111612	17	CAGE	TRPT1	rs4672	A	G	-0.0549917	0.0274909	0.0454616	0.274789	20
	CAGE	CIAO1	rs56800261	C	A	0.0124209	0.00481414	0.00987752	0.0622702	13	CAGE	PRDX5	rs2276014	A	G	-0.0327451	0.0144774	0.0237089	0.685617	20
	CAGE	CIAO1	rs12614188	T	C	0.0134881	0.00498991	0.00687016	0.386149	14	CAGE	PRDX5	rs2276014	A	G	-0.0336206	0.0148678	0.02374	0.624551	20
	CAGE	ANKRD36	rs873886	C	T	-0.00377567	0.00187433	0.0439664	0.40879	20	CAGE	PRDX5	rs2276014	A	G	-0.0321703	0.0142218	0.023695	0.749967	20
	CAGE	ANKRD36B	rs1972985	T	C	-0.00196253	0.000992358	0.0479685	0.465434	20	CAGE	MAP3K11	rs10791821	A	G	-0.0408953	0.0192551	0.0336812	0.224574	20
	CAGE	ACTR1B	rs1515030	T	A	-0.0077559	0.00322757	0.0162604	0.524608	20	CAGE	CORO1B	rs872375	A	G	0.0578871	0.0287801	0.0442872	0.132944	20
	CAGE	TSGA10	rs11674894	C	T	0.00793306	0.00314641	0.011692	0.662708	20	CAGE	CPT1A	rs75022915	C	T	-0.119905	0.0568501	0.0349324	0.820653	17
	CAGE	LYG1	rs28382977	A	G	-0.00641927	0.00249957	0.0102241	0.637016	20	CAGE	PPFIA1	rs552282	A	G	0.058792	0.0249919	0.0186504	0.143854	20
	CAGE	AFF3	rs6732141	G	C	-0.00477643	0.00197016	0.0153341	0.174154	20	CAGE	PPFIA1	rs488746	C	G	-0.0519697	0.0220024	0.0181764	0.140253	20
	CAGE	IL1R2	rs4851526	G	A	0.00859722	0.00433371	0.0472779	0.453255	19	CAGE	CLNS1A	rs72945566	T	C	0.0558075	0.020003	0.00527159	0.69962	20
	CAGE	IL1R2	rs11691240	T	C	0.00533837	0.00267111	0.0456563	0.318164	20	CAGE	USP35	rs2510044	A	G	0.146356	0.0677235	0.0306894	0.572793	18
	CAGE	LOC644617	rs17030723	A	C	0.0051915	0.00243049	0.0326801	0.658737	18	CAGE	ENDOD1	rs640221	A	G	-0.0873429	0.038933	0.0248699	0.927223	20
	CAGE	NCK2	rs12464067	G	A	0.00673803	0.00298948	0.0242015	0.16925	20	CAGE	TMEM123	rs549513	G	A	0.169573	0.0858773	0.0483143	0.641995	16
	CAGE	BCL2L11	rs72837826	T	G	0.0144534	0.00540776	0.00752387	0.119594	13	CAGE	CASP4	rs1801319	T	C	0.147611	0.0748754	0.0486761	0.869243	14
	CAGE	MERTK	rs13425080	C	T	-0.00822972	0.00408432	0.0439096	0.220449	15	CAGE	NPAT	rs228601	G	T	-0.126069	0.0610308	0.0388599	0.592564	8
	CAGE	FLJ42351	rs4849090	T	C	-0.00304048	0.00124173	0.0143421	0.650077	20	CAGE	KDELC2	rs11212695	C	G	0.0612373	0.0214621	0.00432701	0.0779927	20
	CAGE	PAX8	rs72831810	A	G	0.00943193	0.00472232	0.0457917	0.224083	12	CAGE	DDX10	rs2615757	A	G	-0.135322	0.0609989	0.0265255	0.317442	4
	CAGE	CLASP1	rs78929253	C	T	-0.0103631	0.00452236	0.0219335	0.501662	8	CAGE	NCAM1	rs77291736	T	C	0.146485	0.0718741	0.0415427	0.375561	4
	CAGE	MKI67IP	rs74369368	T	C	-0.00740083	0.00348042	0.0334684	0.540031	10	CAGE	CD3D	rs55843215	C	T	-0.0350687	0.0142781	0.014045	0.517929	20
	CAGE	BIN1	rs10194375	A	C	-0.00352835	0.00111758	0.0015933	0.792406	20	CAGE	TMEM25	rs2277293	T	C	0.0379158	0.016166	0.0190063	0.0566969	20
	CAGE	BIN1	rs10194375	A	C	-0.00374055	0.00118565	0.00160581	0.651804	20	CAGE	CCDC15	rs4936964	C	A	0.0628044	0.0286049	0.0281219	0.140523	20
	CAGE	CCNT2	rs41449851	C	T	-0.00587095	0.00265359	0.0269354	0.16277	20	CAGE	TMEM218	rs10893322	A	G	-0.102801	0.0403649	0.0108718	0.637689	20
	CAGE	ACVR2A	rs6760703	T	C	-0.0102728	0.0040325	0.0108498	0.275857	19	CAGE	WNK1	rs11064580	G	A	0.169633	0.0545455	0.00187129	0.427212	20
	CAGE	PRPF40A	rs7592669	A	G	0.0144317	0.00521298	0.00563294	0.550059	9	CAGE	HKMT1188	rs4766002	T	G	-0.0589675	0.0237641	0.0130878	0.645645	20
	CAGE	RPRM	rs16833024	G	A	-0.0110041	0.00340135	0.00121544	0.0546579	20	CAGE	CHD4	rs3741917	T	C	0.100997	0.0360443	0.00507814	0.453348	9
	CAGE	GPD2	rs298301	G	A	-0.0097632	0.00396627	0.0138335	0.0947008	20	CAGE	DUSP16	rs56325045	A	G	-0.26029	0.0783598	0.000894598	0.26665	11
	CAGE	TLK1	rs6750849	T	A	0.013794	0.00545746	0.0114861	0.506839	14	CAGE	MRPS35	rs12823618	C	T	0.141816	0.0639876	0.0266702	0.929169	19
	CAGE	METTL8	rs12995219	A	G	-0.0170849	0.00587487	0.00363603	0.721656	14	CAGE	ERGIC2	rs7295387	A	C	0.121039	0.0588082	0.0395716	0.117934	9
	CAGE	CFLAR	rs1594	A	G	0.00679043	0.00192016	0.000405642	0.350467	20	CAGE	IPO8	rs6487930	G	A	0.0279006	0.00975713	0.00424302	0.122833	20
	CAGE	CASP8	rs12052257	A	G	0.0102606	0.00500117	0.0402049	0.163093	14	CAGE	ABCD2	rs76045120	C	T	0.184711	0.0883827	0.0366266	0.927152	6
	CAGE	ALS2CR4	rs9646756	T	G	-0.0103432	0.00473469	0.0289214	0.291633	16	CAGE	LOC100288798	rs11183527	A	G	-0.125453	0.054245	0.0207384	0.649106	20
	CAGE	IDH1	rs17699982	A	G	0.0106309	0.00455428	0.0195819	0.363594	12	CAGE	CACNB3	rs12369114	T	C	0.0543027	0.0269695	0.0440636	0.541567	20
	CAGE	GPBAR1	rs7568092	A	G	-0.00781465	0.00281263	0.0054625	0.71687	20	CAGE	ACVR1B	rs34437092	G	A	-0.10057	0.0408621	0.013847	0.546955	20
	CAGE	GPBAR1	rs7568092	A	G	-0.00796149	0.00286885	0.00551757	0.697907	20	CAGE	XRCC6BP1	rs2372309	A	G	-0.0317884	0.0119275	0.00769559	0.683244	20
	CAGE	PNKD	rs7568092	A	G	0.00614198	0.00218632	0.00496523	0.125652	20	CAGE	LIN7A	rs10128882	A	G	-0.0626261	0.0275954	0.0232415	0.999928	20
	CAGE	EIF4E2	rs62191571	C	A	-0.0094944	0.00447396	0.0338253	0.232051	11	CAGE	SOCS2	rs11107176	G	C	0.140071	0.0666615	0.0356203	0.0817595	16
	CAGE	SCLY	rs112441829	T	C	-0.00567768	0.00155929	0.000271371	0.668129	20	CAGE	HAL	rs10859998	G	A	-0.0566843	0.0212588	0.00766692	0.166902	20
	CAGE	ING5	rs6437278	G	T	-0.00492175	0.00225034	0.0287345	0.0623591	20	CAGE	IKBIP	rs7965771	G	C	0.117981	0.0404419	0.00353089	0.156992	20
	CAGE	LMCD1	rs9312024	C	T	0.0196896	0.00506432	0.000101115	0.867302	20	CAGE	CHPT1	rs2695284	G	A	0.0319369	0.013691	0.0196641	0.0886967	20
	CAGE	PRRT3	rs62238314	G	A	-0.00903345	0.00433212	0.0370485	0.066548	12	CAGE	CHPT1	rs2695284	G	A	0.0362946	0.0155746	0.0197866	0.0978502	20
	CAGE	AI271016	rs9860554	T	G	0.00587916	0.00291884	0.0439873	0.28784	20	CAGE	EID3	rs10861185	A	C	-0.162484	0.0737195	0.0275181	0.14529	8
	CAGE	CMTM7	rs116422575	A	G	0.00766127	0.00379084	0.0432803	0.350505	4	CAGE	TXNRD1	rs11111987	A	G	0.136003	0.0609794	0.0257264	0.553609	12
	CAGE	TTC21A	rs3796127	A	G	0.0158487	0.00567859	0.00525524	0.347769	10	CAGE	TXNRD1	rs7298739	T	C	0.0799092	0.0345197	0.020619	0.404048	20
	CAGE	NKTR	rs2271181	T	C	-0.00815131	0.00338305	0.0159764	0.208619	20	CAGE	TCP11L2	rs2252929	A	G	-0.0865801	0.0390908	0.0267704	0.172316	20
	CAGE	C3orf23	rs11708279	T	C	-0.0114303	0.00392574	0.00359561	0.227261	20	CAGE	TCP11L2	rs2252929	A	G	-0.0530318	0.0236449	0.024907	0.126681	20
	CAGE	ZNF167	rs147832051	T	G	0.0228792	0.00646826	0.000404466	0.27185	6	CAGE	VPS29	rs6606687	T	C	0.0806803	0.0301874	0.00752562	0.609013	20
	CAGE	KIAA1143	rs1973547	T	C	0.00779564	0.00304474	0.0104564	0.874712	20	CAGE	SIRT4	rs77428518	C	T	-0.0797937	0.0395991	0.0439004	0.108247	14
	CAGE	GMPPB	rs55754265	T	C	0.014564	0.00489021	0.00289955	0.268308	20	CAGE	GATC	rs566124	C	T	-0.0733429	0.0245282	0.00278842	0.159856	20
	CAGE	IP6K1	rs6446285	G	A	-0.0177027	0.00595949	0.00297302	0.113513	8	CAGE	COQ5	rs603574	G	A	0.033815	0.0144062	0.0189125	0.145115	20
	CAGE	UBA7	rs6775384	A	G	-0.0041113	0.00121627	0.000724218	0.157716	20	CAGE	POP5	rs787947	A	G	-0.101182	0.0377501	0.00735513	0.621421	18
	CAGE	MON1A	rs62262099	C	T	-0.0076848	0.00346136	0.0264077	0.514309	20	CAGE	LOC338799	rs2707066	C	T	-0.0437703	0.0211209	0.0382309	0.294143	20
	CAGE	BC039681	rs1060330	C	T	0.0103614	0.00384099	0.00698449	0.159699	20	CAGE	AK095700	rs2707066	C	T	-0.0520573	0.0251889	0.0387646	0.765802	20
	CAGE	PPM1M	rs1060330	C	T	0.0052639	0.00188367	0.00519828	0.0510195	20	CAGE	LOC338799	rs2019562	A	T	-0.10059	0.0510936	0.0489829	0.285378	20
	CAGE	WDR82	rs1060330	C	T	0.00681158	0.00245899	0.00560437	0.0630893	20	CAGE	RILPL1	rs28654896	T	C	-0.130916	0.0622398	0.0354303	0.0552458	6
	CAGE	GLYCTK	rs9311474	C	T	0.00775212	0.00273662	0.00461518	0.0985554	20	CAGE	CCDC92	rs3768	T	C	-0.133055	0.0416803	0.00141159	0.186562	20
	CAGE	NT5DC2	rs13621	C	T	0.00694537	0.0025623	0.00671621	0.276135	20	CAGE	BRI3BP	rs1055472	A	G	0.0797464	0.0390456	0.0411131	0.709856	20
	CAGE	GNL3	rs13081155	G	A	0.0151092	0.00490131	0.00205135	0.971718	20	CAGE	GJB6	rs4769117	A	G	-0.115086	0.0474462	0.0152827	0.881497	20
	CAGE	GNL3	rs12488527	C	T	0.00880506	0.00336087	0.00879626	0.236906	20	CAGE	IFT88	rs11618165	A	G	-0.0569138	0.0286441	0.0469306	0.530898	20
	CAGE	SPCS1	rs12635140	C	T	-0.00906458	0.00298617	0.00240117	0.415307	20	CAGE	IFT88	rs11618165	A	G	-0.056877	0.0286276	0.0469459	0.532844	20
	CAGE	CACNA2D3	rs358001	T	C	-0.0174661	0.00555767	0.00167398	0.71601	20	CAGE	KBTBD7	rs498883	A	G	-0.106785	0.0471249	0.0234515	0.940859	8
	CAGE	CCDC66	rs282525	A	C	-0.00592759	0.0026212	0.0237344	0.40896	20	CAGE	KBTBD7	rs498883	A	G	-0.163593	0.0752607	0.0297285	0.541495	4
	CAGE	FLNB	rs111326930	C	G	0.00613632	0.00276309	0.0263635	0.11461	20	CAGE	C13orf15	rs421706	T	C	0.0833492	0.038132	0.0288297	0.558954	20
	CAGE	SLC25A26	rs1046844	T	C	-0.00599351	0.00188607	0.00148407	0.171014	20	CAGE	AK056689	rs1412163	T	C	-0.0725518	0.0301015	0.015942	0.734312	20
	CAGE	NIT2	rs13073252	T	C	-0.0129986	0.00491518	0.00817918	0.799479	13	CAGE	RNF219	rs7332194	G	A	-0.0860087	0.0337283	0.0107709	0.211895	20
	CAGE	SENP7	rs6772703	T	C	-0.0043451	0.00167373	0.00943016	0.593572	20	CAGE	RNF219	rs7332194	G	A	-0.0942103	0.0371568	0.0112293	0.587864	16
	CAGE	CD47	rs326361	A	G	0.00598637	0.00277362	0.0309028	0.306745	20	CAGE	CB048233	rs7325321	A	C	-0.132468	0.0640303	0.0385623	0.202712	9
	CAGE	B4GALT4	rs6808238	A	C	-0.00708804	0.00270849	0.0088715	0.490962	20	CAGE	ARHGEF7	rs3809340	A	T	-0.0841477	0.0416467	0.0433301	0.542183	20
	CAGE	PARP9	rs60222267	T	G	0.00857203	0.0042437	0.0433895	0.543326	13	CAGE	PARP2	rs57101853	G	C	0.124963	0.0537476	0.0200722	0.438279	16
	CAGE	DTX3L	rs6792907	C	T	-0.0079594	0.00242277	0.00101895	0.754036	16	CAGE	TCRA	rs8016939	A	G	-0.124074	0.0475426	0.00906114	0.228914	11
	CAGE	PARP15	rs2332240	G	A	0.00822752	0.00406203	0.0428192	0.0536561	10	CAGE	SRP54	rs11540758	T	C	-0.0562413	0.0268347	0.0360963	0.518462	20
	CAGE	HSPBAP1	rs7631922	G	C	0.00298563	0.00128795	0.0204426	0.357313	20	CAGE	SRP54	rs11540758	T	C	-0.0521981	0.0248737	0.035859	0.440015	20
	CAGE	SNX4	rs4630895	A	G	-0.0103727	0.00501874	0.0387531	0.823856	12	CAGE	FAM177A1	rs10136692	G	C	-0.0781955	0.0339209	0.0211538	0.762125	20
	CAGE	ACAD9	rs62265271	C	T	-0.00617744	0.00312821	0.0482963	0.307411	15	CAGE	TMX1	rs9918	C	T	0.0613162	0.025953	0.0181477	0.653983	20
	CAGE	ANAPC13	rs9834755	G	A	0.00428552	0.00118878	0.000312201	0.606364	20	CAGE	PTGDR	rs150400132	C	T	-0.0532266	0.0225767	0.0183937	0.254389	20
	CAGE	CEP63	rs2887797	T	G	0.0108406	0.00313492	0.000544173	0.388374	20	CAGE	PTGDR	rs8004859	T	A	-0.0422385	0.0178487	0.0179587	0.218546	20
	CAGE	CEP63	rs141367948	T	A	0.00413556	0.00112222	0.000228556	0.597474	20	CAGE	LGALS3	rs67756714	A	G	-0.0657345	0.0321761	0.0410564	0.881509	20
	CAGE	EPHB1	rs9857995	G	C	0.00969532	0.00292153	0.000904764	0.832006	19	CAGE	PELI2	rs241560	T	C	-0.111097	0.0530716	0.0363192	0.98698	17
	CAGE	TSC22D2	rs1868672	T	C	-0.00412112	0.00192082	0.0319131	0.38979	20	CAGE	ARID4A	rs2233754	A	C	0.197452	0.0729641	0.00680685	0.877788	6
	CAGE	MBNL1	rs67903230	T	C	0.00217905	0.000948091	0.0215418	0.547592	20	CAGE	DAAM1	rs61986024	A	G	0.140742	0.0707611	0.0467047	0.198286	6
	CAGE	NDUFB5	rs7632781	A	G	-0.010581	0.004837	0.0287049	0.342648	6	CAGE	RTN1	rs75616597	T	G	0.108967	0.0303498	0.000330193	0.3608	20
	CAGE	TTC14	rs9877497	T	C	-0.0119974	0.00476753	0.0118535	0.486013	13	CAGE	ZFP36L1	rs55929214	C	A	0.126832	0.0549688	0.0210357	0.145516	7
	CAGE	RPL39L	rs7610846	A	G	-0.0081325	0.00370042	0.0279687	0.890452	12	CAGE	ISCA2	rs7148018	T	C	0.0434231	0.0192358	0.0239827	0.908514	20
	CAGE	CCDC50	rs980321	G	T	-0.00680503	0.00336342	0.0430476	0.543394	20	CAGE	AK025117	rs117901939	A	T	0.267385	0.0806943	0.000921156	0.131905	4
	CAGE	MB21D2	rs1061860	G	A	0.0110096	0.00476494	0.0208582	0.372972	18	CAGE	GPR68	rs1815252	A	G	0.0907238	0.0446525	0.0421765	0.327032	20
	CAGE	AK131350	rs11707124	T	C	0.00808066	0.00345655	0.0193984	0.467602	20	CAGE	IFI27L2	rs2273514	C	T	-0.0782822	0.0264536	0.00308412	0.0770534	20
	CAGE	TM4SF19	rs11929532	A	G	-0.00289085	0.00143543	0.0440172	0.353667	20	CAGE	C14orf139	rs179150	T	C	0.113203	0.0497419	0.022857	0.933335	9
	CAGE	DGKQ	rs1377586	A	G	0.00271923	0.000826601	0.00100312	0.0560874	20	CAGE	C14orf129	rs35941406	T	G	-0.0383508	0.0182721	0.035828	0.300559	20
	CAGE	IDUA	rs13101828	G	A	0.00598681	0.00194656	0.00210084	0.182762	20	CAGE	C14orf129	rs35941406	T	G	-0.0616396	0.029582	0.0371889	0.393374	15
	CAGE	CTBP1	rs4974575	A	G	-0.007125	0.00325442	0.0285726	0.482634	20	CAGE	WDR25	rs12897338	T	C	-0.0656214	0.0290918	0.0240914	0.640903	20
	CAGE	MAEA	rs13134568	A	G	0.0124863	0.00413661	0.00254042	0.0755867	20	CAGE	C14orf72	rs113578716	C	T	0.166923	0.0700758	0.0172176	0.281462	9
	CAGE	MAEA	rs34947293	T	C	0.00830681	0.00297257	0.0051982	0.152914	20	CAGE	PPP2R5C	rs2749902	G	A	0.138248	0.0663758	0.037269	0.639879	9
	CAGE	MAEA	rs1732103	C	T	0.00721857	0.00337407	0.0324011	0.146605	20	CAGE	BAG5	rs7693	T	C	0.0712784	0.0195304	0.000262637	0.13469	20
	CAGE	SLBP	rs7654245	T	C	0.00548237	0.00252595	0.0299751	0.150572	20	CAGE	KLC1	rs11846838	A	G	0.228995	0.0511408	7.54414e-06	0.336017	20
	CAGE	SLBP	rs4597899	T	C	0.0135854	0.00557266	0.0147743	0.210591	10	CAGE	INF2	rs113514625	T	C	-0.0400182	0.0200713	0.0461734	0.854007	20
	CAGE	TACC3	rs28499138	C	T	0.00418128	0.00192872	0.030166	0.230517	20	CAGE	INF2	rs4497619	G	C	-0.0316871	0.0160471	0.04831	0.755197	20
	CAGE	FBXL5	rs7685083	A	G	-0.0044231	0.00116363	0.000144047	0.925512	20	CAGE	INF2	rs113514625	T	C	-0.0247254	0.0123579	0.0454159	0.856798	20
	CAGE	TLR10	rs73236618	C	T	0.0107911	0.00538998	0.0452784	0.264035	10	CAGE	GOLGA8B	rs62004900	T	C	-0.0694281	0.0330129	0.0354604	0.162686	20
	CAGE	TLR1	rs113465719	T	A	0.00787694	0.00392884	0.0449737	0.382237	20	CAGE	C15orf52	rs79408247	C	G	0.0903958	0.0401283	0.0242799	0.518613	20
	CAGE	TLR1	rs73236618	C	T	0.0105731	0.00527838	0.0451673	0.12399	12	CAGE	C15orf23	rs7164321	G	A	-0.0837634	0.0330285	0.0112097	0.287055	19
	CAGE	LOC550112	rs12643686	T	C	-0.005512	0.00236981	0.0200224	0.0740413	20	CAGE	C15orf23	rs78604110	G	C	-0.0362634	0.0139785	0.00948015	0.214165	20
	CAGE	NUP54	rs4538520	C	T	-0.00941428	0.00480013	0.0498492	0.283196	12	CAGE	MAPKBP1	rs34055060	T	C	0.109829	0.0411756	0.0076454	0.177568	20
	CAGE	PRDM8	rs33924003	G	A	0.00626962	0.00319376	0.0496364	0.562542	20	CAGE	EHD4	rs1648810	C	T	0.043149	0.0216412	0.0461697	0.177946	20
	CAGE	FAM13A	rs60618725	C	T	-0.0229028	0.00416622	3.8574e-08	0.121112	20	CAGE	RAB27A	rs7183255	T	A	0.115476	0.0552076	0.0364689	0.803147	20
	CAGE	C4orf32	rs28599866	G	A	-0.00931023	0.00280869	0.000917095	0.243635	20	CAGE	NEDD4	rs2036743	T	C	-0.155651	0.0489307	0.00146741	0.841281	4
	CAGE	C4orf32	rs28857553	C	T	-0.00904896	0.00456077	0.0472462	0.123305	20	CAGE	GTF2A2	rs56141740	T	C	0.0614729	0.0310052	0.0474046	0.559195	20
	CAGE	ALPK1	rs28533785	A	G	0.0081274	0.00257261	0.00158199	0.128141	20	CAGE	SMAD3	rs8025774	T	C	-0.230879	0.0658196	0.000451915	0.247499	10
	CAGE	C4orf21	rs9991830	T	C	0.0103735	0.00462189	0.024805	0.909081	17	CAGE	UBE2Q2	rs78911138	T	G	-0.0689103	0.0337885	0.0414043	0.0567417	20
	CAGE	LARP7	rs4834290	A	T	0.0107867	0.00517456	0.037109	0.758239	4	CAGE	ETFA	rs56372945	G	A	-0.0502823	0.0191469	0.00863604	0.110309	20
	CAGE	LARP7	rs77032918	G	A	0.0117611	0.00572586	0.0399728	0.568923	4	CAGE	FAH	rs870184	G	T	0.104095	0.0490489	0.0338149	0.289105	17
	CAGE	C4orf3	rs878373	T	A	0.00539884	0.00252023	0.0321772	0.480001	10	CAGE	ANPEP	rs11073891	C	A	0.0258173	0.0124458	0.0380441	0.433352	20
	CAGE	EXOSC9	rs67772833	A	G	-0.00827505	0.0039931	0.0382342	0.716225	16	CAGE	CIB1	rs2073703	A	G	0.0275712	0.0132048	0.0368004	0.471436	20
	CAGE	BBS12	rs13129352	T	G	-0.00840237	0.0041693	0.043874	0.469373	15	CAGE	IGF1R	rs61622267	T	C	0.0597597	0.0303601	0.0490263	0.171846	20
	CAGE	ELF2	rs72724749	T	C	0.0124971	0.00485504	0.0100516	0.147778	13	CAGE	KIAA0353	rs11636944	G	T	-0.0372549	0.016545	0.0243394	0.273494	20
	CAGE	NDUFC1	rs68058917	T	C	0.0166969	0.00440926	0.000152611	0.053537	16	CAGE	WFIKKN1	rs62030865	A	G	-0.200563	0.0713554	0.00494252	0.26362	9
	CAGE	TBC1D9	rs11737722	T	C	0.00677508	0.00278988	0.0151637	0.218754	20	CAGE	C16orf13	rs117667029	A	G	-0.0532601	0.017427	0.00224166	0.0640107	20
	CAGE	GYPB	rs12499429	A	G	-0.00375216	0.00120588	0.00186111	0.284373	4	CAGE	NUBP2	rs2745206	T	C	0.108795	0.0542659	0.0449793	0.179961	17
	CAGE	GYPB	rs10027246	C	A	-0.00417125	0.00135171	0.00202938	0.559676	3	CAGE	FAHD1	rs2076456	T	G	-0.0699843	0.0287179	0.0148113	0.105719	20
	CAGE	GYPE	rs62337268	T	C	-0.010661	0.00350879	0.00237857	0.371575	5	CAGE	FAHD1	rs2076456	T	G	-0.0683482	0.0280156	0.0147015	0.105271	18
	CAGE	SLC10A7	rs1057560	A	G	-0.0066319	0.00289413	0.0219347	0.110815	11	CAGE	RPS2	rs338778	A	G	-0.140832	0.0537043	0.00873227	0.509426	20
	CAGE	ARFIP1	rs11733742	T	C	-0.00797703	0.00403875	0.0482541	0.224966	9	CAGE	PDPK1	rs7191657	A	G	0.0875064	0.0324666	0.0070331	0.108216	16
	CAGE	ARFIP1	rs4276265	T	C	-0.00311475	0.0012244	0.0109626	0.194613	20	CAGE	LOC100507321	rs4395075	C	T	-0.173624	0.0684598	0.0112078	0.625018	4
	CAGE	FAM198B	rs9991405	A	C	0.0026027	0.00107011	0.0150081	0.130455	20	CAGE	PRSS30P	rs8046164	G	A	-0.0456618	0.0192807	0.0178717	0.0516816	20
	CAGE	FAM198B	rs10461245	C	T	0.00318122	0.00131358	0.0154444	0.203355	20	CAGE	C16orf75	rs10163410	C	G	-0.043448	0.0190323	0.0224392	0.664712	20
	CAGE	TMEM144	rs2881373	A	G	-0.00574221	0.00217726	0.00835564	0.325955	20	CAGE	NTAN1	rs12928099	A	C	0.0880141	0.0403537	0.0291784	0.580519	20
	CAGE	SH3RF1	rs10780083	A	G	0.0110511	0.00535378	0.039001	0.411609	15	CAGE	NTAN1	rs12928424	C	G	0.0735567	0.0303478	0.0153595	0.703754	20
	CAGE	SAP30	rs6827729	A	C	0.00845238	0.00421847	0.0451063	0.0729038	4	CAGE	SYT17	rs6497338	A	G	0.170447	0.0678541	0.0120061	0.416019	8
	CAGE	AK094621	rs267792	A	G	0.00890581	0.0040733	0.0287873	0.554894	13	CAGE	PRKCB	rs9806836	A	T	0.0740945	0.022403	0.000941856	0.668734	20
	CAGE	ITGA2	rs152090	A	G	-0.00986393	0.00412847	0.0168829	0.115977	20	CAGE	PRKCB	rs9806836	A	T	0.0521681	0.0156326	0.000846495	0.661648	20
	CAGE	GPBP1	rs7713382	A	G	0.0113831	0.0036999	0.00209374	0.302215	11	CAGE	ARHGAP17	rs12931780	T	C	-0.124964	0.0618189	0.0432329	0.542273	9
	CAGE	ERCC8	rs329621	A	C	0.0127522	0.00620982	0.0400193	0.50891	20	CAGE	LOC554206	rs28591601	G	A	-0.0670909	0.0311093	0.0310354	0.551175	20
	CAGE	DIMT1L	rs26621	C	T	-0.0111847	0.00475585	0.018684	0.796307	12	CAGE	NSMCE1	rs7192633	T	C	0.121249	0.0484681	0.0123622	0.477398	20
	CAGE	SMA4	rs367245	A	G	0.0143329	0.00429546	0.000847639	0.157482	6	CAGE	SBK1	rs4788055	C	T	0.130674	0.0414962	0.00163796	0.170454	6
	CAGE	F2R	rs250753	A	G	-0.00585783	0.00227876	0.0101516	0.260004	20	CAGE	CCDC101	rs151231	A	G	-0.0660761	0.0263201	0.0120566	0.0649602	20
	CAGE	ERAP2	rs2910686	C	T	-0.00192947	0.000808772	0.0170474	0.147561	20	CAGE	CCDC101	rs193628	T	G	-0.0464137	0.0183839	0.0115799	0.0665457	20
	CAGE	FAM174A	rs154706	G	C	0.00194318	0.000913808	0.0334645	0.917065	20	CAGE	SULT1A1	rs13331170	C	T	0.144835	0.0553212	0.00884282	0.129357	20
	CAGE	BX111257	rs171803	C	T	-0.00598107	0.00274683	0.0294471	0.160177	20	CAGE	SULT1A1	rs231976	G	C	0.128397	0.0519259	0.0134098	0.439725	20
	CAGE	PAM	rs2431321	C	T	-0.00192088	0.000880213	0.0290881	0.205467	20	CAGE	TUFM	rs12928404	C	T	0.0370045	0.0114003	0.00117076	0.478272	20
	CAGE	TICAM2	rs4920867	T	G	0.0121437	0.00457336	0.00792341	0.056818	9	CAGE	SPNS1	rs6565300	A	C	0.029432	0.0118972	0.013366	0.0907006	20
	CAGE	COMMD10	rs7711510	A	T	0.00578688	0.00208358	0.00547996	0.298802	20	CAGE	IMAA	rs8050176	C	G	-0.165213	0.0506734	0.00111274	0.811923	20
	CAGE	COMMD10	rs7711510	A	T	0.00542834	0.00195105	0.00539807	0.319835	20	CAGE	KCTD13	rs6565175	G	C	0.215995	0.0792456	0.0064176	0.05256	7
	CAGE	HSD17B4	rs34691264	G	T	0.00639463	0.00215506	0.00300467	0.530858	20	CAGE	MAPK3	rs55732507	C	T	-0.0600028	0.0191663	0.00174422	0.183165	20
	CAGE	MARCH3	rs11949302	G	A	-0.0187182	0.00369124	3.95772e-07	0.10257	20	CAGE	MAPK3	rs55732507	C	T	-0.0549385	0.0175174	0.00171144	0.196955	20
	CAGE	MARCH3	rs4835921	T	C	-0.0177946	0.00349587	3.57727e-07	0.280648	20	CAGE	CORO1A	rs28464379	T	A	-0.214202	0.0815224	0.00860081	0.231321	9
	CAGE	KLHL3	rs17797119	G	A	0.00742049	0.00314285	0.0182222	0.389991	20	CAGE	NPIPL3	rs8050176	C	G	0.0764883	0.022095	0.000536577	0.954835	20
	CAGE	ETF1	rs4835691	G	T	0.0107476	0.00494085	0.0296114	0.119413	15	CAGE	NPIPL3	rs8050176	C	G	0.0813246	0.0235456	0.000552504	0.946171	20
	CAGE	RELL2	rs73285814	A	G	0.0102405	0.00487992	0.0358618	0.828057	12	CAGE	NPIPL3	rs8050176	C	G	0.0872868	0.0253485	0.000574312	0.905763	20
	CAGE	NDFIP1	rs12655443	C	A	-0.0111321	0.00378433	0.00326483	0.0830126	20	CAGE	STX4	rs9673641	A	G	0.0841653	0.0338186	0.0128202	0.129678	20
	CAGE	FBXO38	rs9325087	C	T	0.013436	0.0054071	0.0129592	0.0580478	5	CAGE	AMFR	rs2550299	G	C	-0.1354	0.0594598	0.0227761	0.936014	20
	CAGE	GM2A	rs72794132	T	C	0.00427946	0.00103133	3.33291e-05	0.18092	20	CAGE	OGFOD1	rs4783940	T	C	0.0995797	0.0498716	0.0458557	0.224276	20
	CAGE	ATOX1	rs2915823	C	T	0.00689941	0.00278791	0.0133324	0.879948	20	CAGE	OGFOD1	rs11644679	A	G	0.100452	0.0403967	0.0128958	0.944195	20
	CAGE	LARP1	rs3867430	A	T	-0.0119118	0.00383412	0.00189129	0.659142	20	CAGE	NLRC5	rs1167742	G	C	-0.0673691	0.0322119	0.0364888	0.543078	20
	CAGE	C5orf4	rs11167702	G	A	0.00422151	0.00128705	0.00103811	0.784442	20	CAGE	C16orf80	rs1051918	A	G	0.058313	0.0281062	0.0380107	0.140149	20
	CAGE	C5orf4	rs11167702	G	A	0.00838903	0.00262183	0.0013758	0.729371	20	CAGE	TRADD	rs79616223	G	A	0.0424904	0.0193149	0.027816	0.111446	20
	CAGE	KCNMB1	rs112854794	T	C	0.00802127	0.00341986	0.0190017	0.645645	18	CAGE	TPPP3	rs45483293	A	G	-0.146343	0.0547791	0.00755096	0.17115	20
	CAGE	RAB24	rs6877611	G	T	-0.0182992	0.00662784	0.00576326	0.249075	13	CAGE	ZDHHC1	rs45483293	A	G	-0.135563	0.0503142	0.00705315	0.261116	20
	CAGE	PRELID1	rs28715668	T	C	-0.0193385	0.00755392	0.0104655	0.17627	12	CAGE	AGRP	rs145718943	C	G	-0.200726	0.0781515	0.0102162	0.707296	10
	CAGE	FAM153B	rs2046511	G	C	-0.00331729	0.00169217	0.049952	0.114044	20	CAGE	C16orf86	rs56111587	G	T	0.209352	0.0774776	0.00689032	0.652798	20
	CAGE	FAM153A	rs7729422	C	T	-0.0117293	0.00498724	0.0186797	0.267229	8	CAGE	PSMB10	rs112526325	C	T	0.186768	0.087267	0.0323391	0.197572	20
	CAGE	FAM153C	rs28587776	T	C	-0.00630761	0.00273515	0.0211037	0.177894	20	CAGE	DUS2L	rs56303487	T	C	-0.0360528	0.0182938	0.0487504	0.133263	20
	CAGE	ZNF354C	rs1826864	C	T	0.0159114	0.00619524	0.0102191	0.36673	3	CAGE	HAS3	rs11647474	A	G	0.325157	0.094994	0.000619519	0.144535	7
	CAGE	RNF130	rs11952090	T	C	0.0103524	0.00411134	0.0118022	0.613751	3	CAGE	CIRH1A	rs74886619	G	A	0.0658311	0.0219561	0.00271486	0.218505	13
	CAGE	LOC153577	rs10464107	G	A	-0.011809	0.00581577	0.0423043	0.43143	5	CAGE	SNTB2	rs11647474	A	G	0.181435	0.0462747	8.82507e-05	0.140965	20
	CAGE	MGAT1	rs57817879	C	G	-0.00698739	0.00266395	0.0087173	0.688385	16	CAGE	CLEC18C	rs10048129	T	C	-0.122618	0.0511583	0.0165378	0.918472	20
	CAGE	EEF1E1	rs12204771	T	G	-0.00773068	0.0027213	0.00449999	0.180558	20	CAGE	ZNF23	rs8050871	C	G	-0.17169	0.0686719	0.0124142	0.31382	7
	CAGE	HIST1H4E	rs6939589	T	C	0.00875943	0.00411647	0.0333456	0.141321	18	CAGE	ZNF23	rs8050871	C	G	-0.135266	0.0524535	0.00991513	0.194349	15
	CAGE	HIST1H4J	rs12199860	G	T	-0.00993268	0.00338664	0.00335814	0.180995	16	CAGE	AP1G1	rs35069141	A	G	-0.223396	0.0711095	0.00168038	0.105275	18
	CAGE	ZSCAN16	rs13202295	T	C	0.0161135	0.00441567	0.000263093	0.402934	20	CAGE	KIAA0174	rs4528577	A	G	-0.277198	0.0865244	0.00135673	0.272596	5
	CAGE	ZKSCAN4	rs7740487	G	C	0.0118714	0.00348464	0.000657341	0.202578	20	CAGE	USP10	rs3764331	A	G	-0.116202	0.0481067	0.0157136	0.384364	20
	CAGE	ZKSCAN3	rs16894060	C	T	0.0201388	0.0052877	0.000139749	0.0689881	20	CAGE	ZDHHC7	rs6564093	A	G	-0.0605043	0.0233165	0.00946152	0.796459	20
	CAGE	ZSCAN12	rs113145976	C	T	0.0137525	0.0063685	0.0308144	0.685585	7	CAGE	FBXO31	rs8052244	C	G	-0.116591	0.0413039	0.0047611	0.380925	20
	CAGE	LST1	rs116646885	A	G	-0.00950499	0.00481782	0.048509	0.814832	8	CAGE	MAP1LC3B	rs8052244	C	G	-0.0950703	0.0332357	0.00422988	0.480042	20
	CAGE	NEU1	rs3117573	G	C	-0.0419458	0.0089268	2.61621e-06	0.197765	17	CAGE	INPP5K	rs7224930	A	T	0.201535	0.0786185	0.0103635	0.143575	11
	CAGE	RPS10	rs7775635	G	A	0.0115379	0.00375926	0.00214627	0.186915	20	CAGE	RPA1	rs1131636	C	T	0.0248267	0.0109173	0.0229616	0.65625	20
	CAGE	C6orf106	rs112563428	T	C	-0.0141272	0.00410735	0.000582815	0.499263	20	CAGE	LOC728392	rs2137722	A	G	0.0570492	0.0286979	0.0468203	0.768525	20
	CAGE	ZNF76	rs4713847	A	T	-0.0276608	0.00661409	2.88815e-05	0.873444	10	CAGE	TXNDC17	rs1157900	G	A	-0.0865413	0.034894	0.0131338	0.303705	20
	CAGE	MRPS10	rs1884318	A	C	-0.00301577	0.00109719	0.00598445	0.870524	20	CAGE	ZBTB4	rs4265880	T	C	-0.228525	0.0831459	0.00598728	0.682177	3
	CAGE	ZNF318	rs1563788	T	C	-0.00629421	0.00221177	0.00443026	0.189937	20	CAGE	CD68	rs56319762	T	C	-0.0479941	0.024146	0.0468489	0.202138	20
	CAGE	ZNF318	rs7692	A	C	-0.0104546	0.00375705	0.00539145	0.076517	19	CAGE		rs62059826	T	C	0.0830748	0.0358279	0.0204105	0.23235	20
	CAGE	MAD2L1BP	rs1096699	T	C	-0.00216437	0.00106026	0.0412145	0.567297	20	CAGE	TMEM107	rs2278637	G	T	0.0284819	0.0129061	0.027324	0.802474	20
	CAGE	CAPN11	rs6458372	T	C	0.0115415	0.00535072	0.0310059	0.482335	3	CAGE	NCOR1	rs9910148	A	G	-0.0773448	0.0382348	0.0430846	0.276576	20
	CAGE	SLC29A1	rs3187	A	G	0.0139479	0.00704662	0.0477745	0.659824	5	CAGE	CENPV	rs3095166	G	A	-0.0593502	0.0251124	0.0181092	0.768538	20
	CAGE	SLC35B2	rs9394995	A	G	0.00444319	0.00221969	0.0453153	0.83998	20	CAGE	MPRIP	rs3826305	G	A	0.0630322	0.0239721	0.00855361	0.7288	20
	CAGE	RUNX2	rs1200428	T	G	-0.00274872	0.00108334	0.011172	0.288579	20	CAGE	MPRIP	rs3744125	T	C	0.0751073	0.0287078	0.00888968	0.175307	20
	CAGE	CLIC5	rs67715157	C	T	-0.0119648	0.00544652	0.0280364	0.538234	6	CAGE	PLD6	rs4985703	G	A	-0.0776078	0.0296649	0.00889264	0.650035	20
	CAGE	TRAM2	rs6778	A	G	0.0121278	0.00416505	0.00359359	0.656928	17	CAGE	TOP3A	rs28880370	G	A	-0.0964238	0.0331201	0.00359887	0.860419	20
	CAGE	FBXO9	rs222452	T	C	-0.0125712	0.00601224	0.0365344	0.41156	12	CAGE	SHMT1	rs8067462	A	C	0.0407865	0.0138444	0.00321841	0.176797	20
	CAGE	PHIP	rs9352668	A	G	-0.0100079	0.00402575	0.0129201	0.109087	20	CAGE	WSB1	rs62057221	C	T	0.14867	0.0592026	0.0120321	0.231034	10
	CAGE	FAM46A	rs191786	C	T	0.0151571	0.00638101	0.0175325	0.608332	7	CAGE	WSB1	rs1123926	C	A	0.118615	0.0489992	0.0154886	0.132239	10
	CAGE	MANEA	rs7770751	C	T	0.00469803	0.00224296	0.0362095	0.380917	20	CAGE	DHRS13	rs12947849	A	G	0.111979	0.0510682	0.028326	0.815339	16
	CAGE	MANEA	rs4464805	C	T	0.00627807	0.00310168	0.0429614	0.339223	20	CAGE	RAB11FIP4	rs72815694	G	C	-0.070345	0.0345421	0.0417	0.180258	10
	CAGE	MANEA	rs7744337	T	A	0.00352184	0.00169115	0.0372959	0.384408	20	CAGE	TBC1D3	rs193038927	T	C	-0.0922806	0.0434344	0.0336205	0.373639	11
	CAGE	QRSL1	rs11759803	G	A	0.00479706	0.00198514	0.0156714	0.192337	20	CAGE	MRPL45	rs59939216	G	A	-0.0440778	0.0175815	0.0121744	0.518095	15
	CAGE	SCML4	rs872548	A	G	0.00509155	0.00226762	0.0247471	0.76913	20	CAGE	MRPL45	rs9911449	C	T	0.123824	0.0572732	0.0306191	0.503058	8
	CAGE	SEC63	rs12110686	G	C	-0.0157063	0.00627274	0.0122832	0.70614	13	CAGE	PPP1R1B	rs3794712	A	C	0.165493	0.0536487	0.0020372	0.253664	18
	CAGE	CD164	rs6914216	G	A	0.0106207	0.00505478	0.0356303	0.209107	20	CAGE	GSDMB	rs12936231	C	G	0.0416293	0.0115403	0.000309386	0.190202	20
	CAGE	SMPD2	rs3778477	G	C	0.00696597	0.00277249	0.0119869	0.171385	20	CAGE	GSDMB	rs12936231	C	G	0.0513149	0.0142707	0.000323371	0.12083	20
	CAGE	MICAL1	rs13199088	T	C	-0.00535909	0.00212591	0.0117075	0.135507	20	CAGE	GSDMB	rs7216558	C	T	0.103722	0.030924	0.000796209	0.149965	20
	CAGE	AKD1	rs6920712	T	C	-0.0143227	0.00452331	0.00154334	0.679949	11	CAGE	ORMDL3	rs12936231	C	G	0.0485049	0.0134765	0.000319175	0.210164	20
	CAGE	GTF3C6	rs77804479	C	G	0.00816492	0.00394557	0.0385095	0.597586	16	CAGE	THRA	rs883871	A	G	0.135523	0.0556825	0.0149391	0.797465	3
	CAGE	FYN	rs116985292	G	A	0.0107338	0.00359798	0.00285169	0.777363	15	CAGE	THRA	rs883871	A	G	0.147126	0.0610937	0.0160312	0.690454	3
	CAGE	NT5DC1	rs9387383	G	A	0.0105157	0.00414325	0.0111476	0.0648049	20	CAGE	IFI35	rs62076937	T	C	0.121982	0.0586759	0.037625	0.799107	4
	CAGE	MAN1A1	rs195075	C	T	-0.00828649	0.00408388	0.0424509	0.549208	20	CAGE	EFTUD2	rs9904512	C	T	-0.0702416	0.032689	0.0316515	0.720213	20
	CAGE	SMPDL3A	rs7761403	A	C	-0.0138521	0.00593384	0.0195738	0.145549	7	CAGE	DCAKD	rs55897749	T	C	-0.0405543	0.0179604	0.0239467	0.811368	20
	CAGE	HDDC2	rs3799734	G	A	0.00229794	0.00116053	0.047694	0.956325	20	CAGE	NMT1	rs1053733	A	G	0.104432	0.0513464	0.0419652	0.914739	20
	CAGE	CENPW	rs1591805	G	A	-0.0208745	0.00622122	0.000792606	0.11658	5	CAGE	ARL17B	rs62074125	C	A	-0.0367177	0.0182945	0.0447461	0.250945	20
	CAGE	SASH1	rs55857426	C	A	0.00920861	0.00367313	0.0121753	0.166999	13	CAGE	DQ577523	rs62074125	C	A	-0.0771149	0.0389856	0.0479247	0.271249	19
	CAGE	SASH1	rs55857426	C	A	0.00829659	0.00328834	0.0116347	0.173395	15	CAGE	HOXB4	rs56197623	T	A	0.119676	0.0585487	0.0409498	0.862065	15
	CAGE	MTRF1L	rs9397578	A	G	0.00867882	0.00354028	0.0142282	0.255483	20	CAGE	PHB	rs6917	A	G	0.149074	0.062417	0.0169242	0.184935	9
	CAGE	SCAF8	rs2351847	A	G	-0.0159028	0.00456668	0.000497022	0.85006	20	CAGE	XYLT2	rs2586456	T	C	0.114711	0.049572	0.0206667	0.499572	15
	CAGE	DYNLT1	rs4709242	T	C	0.0106335	0.00531453	0.0454111	0.755985	16	CAGE	MRPL27	rs11871126	T	C	0.110193	0.0529866	0.0375593	0.0641089	9
	CAGE	QKI	rs2259477	A	G	0.0106506	0.00403577	0.00831379	0.537841	11	CAGE	ACSF2	rs17641254	A	G	-0.171074	0.0709916	0.0159623	0.379358	3
	CAGE	GPER	rs10262070	T	C	0.00564353	0.00284222	0.047077	0.735405	20	CAGE	TTYH2	rs57704392	A	G	0.178149	0.0769576	0.0206188	0.570193	5
	CAGE	GNA12	rs4719646	A	G	-0.00811884	0.00172779	2.61479e-06	0.0634208	20	CAGE	NT5C	rs112104171	A	G	-0.14409	0.0513368	0.00500428	0.470794	20
	CAGE	GNA12	rs7803944	A	G	-0.0035624	0.00158235	0.0243643	0.787343	20	CAGE	MRPS7	rs2242231	A	G	0.110089	0.0350573	0.001688	0.527639	20
	CAGE	GNA12	rs17132594	A	G	-0.00881791	0.00367203	0.0163336	0.156101	20	CAGE	MIF4GD	rs62089321	C	T	0.102544	0.0470891	0.029432	0.110395	20
	CAGE	WIPI2	rs13244634	T	C	0.0029593	0.00140426	0.0350861	0.476491	20	CAGE	GRB2	rs55653371	G	A	0.0605917	0.0291671	0.0377643	0.562194	20
	CAGE	AIMP2	rs7797466	A	G	-0.00572271	0.00285615	0.045108	0.145029	20	CAGE	UBE2O	rs62084972	G	C	0.0898129	0.0421842	0.0332491	0.254482	20
	CAGE	VWDE	rs1100147	T	A	-0.00745882	0.00293963	0.0111701	0.222988	13	CAGE	PGS1	rs691680	G	T	-0.142587	0.0583824	0.0145945	0.171246	14
	CAGE	SNX10	rs966416	A	G	0.00678042	0.00340034	0.0461473	0.271199	11	CAGE	CYTH1	rs6728	G	C	0.0834157	0.0359881	0.0204563	0.195977	20
	CAGE	CPVL	rs245883	A	G	-0.00267906	0.00135673	0.0483084	0.621116	20	CAGE	CYTH1	rs11650480	G	A	0.135347	0.0602615	0.0247047	0.738936	14
	CAGE	KBTBD2	rs7785065	A	C	0.00503182	0.00249992	0.0441369	0.973784	20	CAGE	ASPSCR1	rs8074498	T	A	-0.179181	0.0744418	0.0160845	0.190464	8
	CAGE	PSMA2	rs74544116	T	C	0.00631117	0.00313329	0.0439855	0.863759	20	CAGE	LRRC45	rs4077073	T	C	-0.12161	0.0575464	0.0345784	0.815187	8
	CAGE	UBE2D4	rs75927590	G	A	0.0085819	0.00377161	0.0228822	0.742603	20	CAGE	TRAPPC8	rs1815822	A	G	0.105485	0.0520138	0.042558	0.348145	10
	CAGE	UPP1	rs7459020	G	A	0.00384821	0.00195072	0.0485291	0.519774	20	CAGE	INO80C	rs112435799	T	C	-0.164802	0.0527874	0.0017963	0.219736	8
	CAGE	CHCHD2	rs12535872	G	T	-0.00166316	0.000846522	0.0494488	0.918061	20	CAGE	MBP	rs8090485	T	C	0.0277736	0.0128856	0.03113	0.834692	20
	CAGE	WBSCR22	rs12154779	A	G	0.00539182	0.00223929	0.0160476	0.494533	20	CAGE	MBP	rs8090485	T	C	0.0280913	0.0130336	0.0311379	0.78929	20
	CAGE	KRIT1	rs62467792	C	T	-0.00603564	0.00291865	0.0386441	0.230049	20	CAGE	ATP5D	rs12983363	C	G	-0.107427	0.0524656	0.0406021	0.279751	13
	CAGE	ARPC1B	rs112720361	C	T	0.0122973	0.00413658	0.0029507	0.604537	20	CAGE	ATP5D	rs12983363	C	G	-0.0678304	0.0324104	0.0363617	0.0794701	20
	CAGE	ARPC1B	rs73401507	G	C	0.0138153	0.00475957	0.00370043	0.349199	20	CAGE	C19orf25	rs45441601	C	T	0.0575162	0.0272263	0.0346416	0.466954	20
	CAGE	ZSCAN21	rs72615158	G	A	0.033519	0.00824028	4.74784e-05	0.716824	6	CAGE	CSNK1G3	rs2028262	A	G	0.259361	0.0732015	0.000395434	0.297691	8
	CAGE	C7orf43	rs6975031	A	G	-0.00530446	0.00268487	0.0481901	0.0978752	20	CAGE	PIAS4	rs75366827	C	G	-0.0813644	0.0378924	0.0317737	0.691107	20
	CAGE	PILRB	rs6965458	A	G	-0.005566	0.00174658	0.00143857	0.102384	20	CAGE	CLPP	rs55898369	T	C	0.0948574	0.0459731	0.0390817	0.440319	10
	CAGE	PILRB	rs61735533	A	G	-0.00316556	0.00093755	0.000734368	0.0541684	20	CAGE	CDKN2D	rs12971428	C	T	-0.149053	0.0537948	0.00559244	0.597245	17
	CAGE	TSC22D4	rs6965207	T	C	-0.0113855	0.00363768	0.00174887	0.108525	20	CAGE	C19orf52	rs12460421	G	A	-0.113034	0.0568706	0.0468599	0.221098	20
	CAGE	SAP25	rs146873825	A	G	-0.01423	0.00546788	0.00925523	0.659788	3	CAGE	ZNF763	rs59689881	C	T	0.0629536	0.0272801	0.0210171	0.160668	20
	CAGE	LRCH4	rs4134932	T	C	0.00407556	0.00144069	0.00467085	0.0788268	20	CAGE	ZNF799	rs35230135	A	G	-0.173177	0.0687808	0.0118088	0.427775	11
	CAGE	SYPL1	rs176464	C	T	-0.0118582	0.00597989	0.0473653	0.569655	6	CAGE	MAN2B1	rs8102193	T	C	-0.0819991	0.0363265	0.0239907	0.816513	20
	CAGE	SYPL1	rs176480	T	A	0.00745814	0.00348387	0.0322928	0.736379	17	CAGE	MRI1	rs1044733	C	T	0.0468158	0.0193703	0.015654	0.993283	10
	CAGE	CAV2	rs78040051	G	T	-0.00840581	0.00423824	0.047331	0.153951	20	CAGE	C19orf53	rs1128749	T	C	0.0479051	0.0197622	0.0153475	0.874382	11
	CAGE	CREB3L2	rs273959	A	C	-0.010939	0.0051093	0.0322741	0.372141	10	CAGE	DDA1	rs3810206	T	C	0.100592	0.0307482	0.00106985	0.173032	20
	CAGE	TTC26	rs13233916	G	C	0.0119549	0.00499198	0.0166282	0.362422	4	CAGE	IL12RB1	rs383483	A	G	-0.141607	0.0666554	0.0336311	0.173105	11
	CAGE	PARP12	rs10258779	G	T	-0.0196458	0.00664776	0.00312409	0.566636	11	CAGE	IL12RB1	rs412744	A	C	-0.0810235	0.0250302	0.0012078	0.936192	20
	CAGE	GSTK1	rs76244947	A	G	-0.00494032	0.00207788	0.0174267	0.194722	20	CAGE	IL12RB1	rs436857	A	G	-0.0936252	0.0315829	0.00303252	0.764203	20
	CAGE	OR2A9P	rs1919961	A	G	0.00549104	0.00271233	0.0429213	0.146074	20	CAGE	LSM4	rs76378167	A	G	-0.0648184	0.0300754	0.0311466	0.317399	14
	CAGE	BM665414	rs13230406	A	G	0.0117694	0.00480249	0.0142583	0.269497	8	CAGE	LRRC25	rs6512265	G	A	-0.0284935	0.0106981	0.00773523	0.523463	20
	CAGE	ZNF282	rs13230406	A	G	-0.0116322	0.00473446	0.0140136	0.198483	14	CAGE	GPATCH1	rs1981818	G	A	0.123199	0.0622173	0.0476871	0.688656	20
	CAGE	GIMAP4	rs1916001	A	C	0.00981446	0.00299566	0.00105205	0.0703693	6	CAGE	LRP3	rs10407579	T	C	0.0724587	0.0299324	0.0154886	0.992371	20
	CAGE	PPP1R3B	rs330922	G	C	0.0304816	0.00751755	5.01931e-05	0.0839221	9	CAGE	YIF1B	rs79590641	C	T	-0.068021	0.0264668	0.0101685	0.0641769	20
	CAGE	MTMR9	rs2409764	G	A	0.0173417	0.00524044	0.000935595	0.73756	20	CAGE	YIF1B	rs34989303	A	G	-0.0813968	0.0318883	0.0106934	0.0501272	20
	CAGE	PCM1	rs208056	C	T	0.00793674	0.00213658	0.000203443	0.271177	20	CAGE	KCNK6	rs7256575	T	C	-0.13811	0.0606733	0.0228282	0.196356	12
	CAGE	ASAH1	rs6586684	G	A	0.00651825	0.00165368	8.092e-05	0.0885159	20	CAGE	RASGRP4	rs117166725	A	G	-0.121884	0.051567	0.0180979	0.0817542	6
	CAGE	XPO7	rs11135789	C	T	0.0108472	0.0051645	0.0356994	0.273064	13	CAGE	MED29	rs3843755	C	G	0.0622682	0.0259899	0.0165812	0.457234	14
	CAGE	C8orf58	rs4602885	G	C	-0.0173037	0.00678086	0.0107154	0.688387	11	CAGE	LTBP4	rs62107911	G	A	0.0929892	0.0435257	0.0326451	0.415363	20
	CAGE	KIAA1967	rs3736147	A	G	0.00908064	0.00381988	0.0174445	0.0879422	10	CAGE	CEACAM21	rs4803479	T	G	-0.0998504	0.0349241	0.00424884	0.0798594	20
	CAGE	ADAM28	rs11135793	T	C	0.00896914	0.00390953	0.0217805	0.84846	20	CAGE	CNFN	rs1206028	C	T	-0.26686	0.0970295	0.00595411	0.341544	6
	CAGE	NSMAF	rs2279462	C	A	-0.00611601	0.00267835	0.0224011	0.101482	20	CAGE	PRKD2	rs425105	C	T	0.0822531	0.0358839	0.0218943	0.71131	20
	CAGE	IMPA1	rs2991003	C	G	-0.00505045	0.00162074	0.00183239	0.402421	20	CAGE	PRR24	rs4804036	A	G	0.030022	0.0151088	0.0469162	0.88109	18
	CAGE	FAM82B	rs9297923	T	C	-0.0065761	0.00272092	0.0156546	0.434419	20	CAGE	RPL13A	rs701717	G	A	0.040281	0.0175183	0.0214838	0.3551	20
	CAGE	TMEM64	rs13262354	A	G	0.00968111	0.00341221	0.00455118	0.54219	20	CAGE	NOSIP	rs4594362	G	C	-0.0536591	0.0218735	0.0141608	0.140069	20
	CAGE	TP53INP1	rs2515236	G	A	0.0062548	0.00310999	0.0443049	0.457607	20	CAGE	ZNF350	rs6509598	C	G	0.181512	0.07758	0.0193004	0.0569549	20
	CAGE	TP53INP1	rs896853	G	C	0.00603476	0.00261905	0.0212127	0.594769	20	CAGE	MBOAT7	rs10048513	C	G	0.117999	0.0572183	0.0391824	0.398312	9
	CAGE	LAPTM4B	rs2449508	T	G	-0.0037422	0.00179741	0.0373428	0.851107	20	CAGE	TSEN34	rs10048513	C	G	0.0621627	0.0292919	0.0338225	0.491919	18
	CAGE	LAPTM4B	rs1814597	A	G	-0.00329102	0.00160753	0.0406342	0.813109	20	CAGE	TSEN34	rs10048513	C	G	0.0587819	0.0276708	0.0336427	0.445659	17
	CAGE	NOV	rs55883962	C	T	-0.00830147	0.0040684	0.0413028	0.552307	11	CAGE	RPS9	rs10048513	C	G	-0.038919	0.0182165	0.0326408	0.384061	20
	CAGE	TRMT12	rs3812475	C	T	0.0026658	0.00113014	0.0183329	0.546058	20	CAGE	LILRA3	rs103294	T	C	-0.0299638	0.00948037	0.00157439	0.3695	20
	CAGE	LRRC6	rs10110952	T	G	-0.0022174	0.00107509	0.0391568	0.414828	20	CAGE	LILRA3	rs103294	T	C	-0.0302403	0.00956881	0.00157607	0.345001	20
	CAGE	TMEM71	rs1048490	C	T	0.00303027	0.00151961	0.0461394	0.775896	20	CAGE	FCAR	rs4806601	C	T	0.0982704	0.0449287	0.0287242	0.995646	14
	CAGE	PHF20L1	rs2472234	T	G	-0.0138088	0.00609784	0.0235405	0.574907	4	CAGE	FCAR	rs73065470	A	G	0.0722747	0.0318525	0.0232658	0.864036	20
	CAGE	PTP4A3	rs117060147	A	G	-0.00976894	0.00379328	0.0100144	0.807824	5	CAGE	ZNF581	rs4541174	T	C	-0.197832	0.0886379	0.0256209	0.553477	10
	CAGE	PTP4A3	rs117060147	A	G	-0.0103542	0.00404466	0.0104681	0.5167	7	CAGE	ZNF772	rs10406857	A	G	-0.109027	0.0392268	0.00544575	0.109901	18
	CAGE	KIAA1875	rs13264654	C	T	0.00506255	0.00191964	0.00835857	0.0775169	6	CAGE	ZNF776	rs10422444	T	C	0.120987	0.0598111	0.0430922	0.874837	20
	CAGE	HSF1	rs3757977	T	C	0.0103121	0.00515895	0.0456224	0.225889	7	CAGE	ZNF552	rs2802	A	G	0.172188	0.0732131	0.0186794	0.569363	17
	CAGE	VPS28	rs61746974	G	C	0.00380887	0.00147822	0.00997595	0.323667	20	CAGE	TRIB3	rs6051550	C	T	-0.0473652	0.0239557	0.0480191	0.0665597	20
	CAGE	KANK1	rs12343467	A	G	-0.0069069	0.00337992	0.0410019	0.0809732	20	CAGE	TBC1D20	rs6695	A	G	-0.174348	0.0698482	0.0125568	0.275409	4
	CAGE	NFIB	rs12235129	T	G	0.00733566	0.00331278	0.0268044	0.997495	20	CAGE	SRXN1	rs6085283	T	C	-0.0340592	0.0130613	0.00911655	0.0635998	20
	CAGE	DENND4C	rs7043529	A	T	0.0118568	0.00548182	0.0305462	0.27799	20	CAGE	PSMF1	rs6039863	C	T	0.126949	0.0557462	0.0227701	0.218902	10
	CAGE	BM724635	rs10964539	C	T	0.00787214	0.00381467	0.0390509	0.667212	10	CAGE	RNF24	rs112885328	T	C	-0.092867	0.0432168	0.0316453	0.127534	20
	CAGE	TOPORS	rs629566	C	T	0.0101342	0.00495081	0.0406597	0.605885	4	CAGE	MCM8	rs13041190	C	T	0.119948	0.0495324	0.0154525	0.553049	14
	CAGE	NUDT2	rs10814102	T	G	0.00268108	0.00104455	0.0102665	0.485989	20	CAGE	MKKS	rs6074140	G	A	-0.182971	0.0814856	0.0247399	0.141246	7
	CAGE	NUDT2	rs10814102	T	G	0.00230094	0.000895452	0.0101822	0.433644	20	CAGE	CST3	rs13039536	G	A	0.031285	0.0151389	0.0387785	0.944093	20
	CAGE	GBA2	rs3750434	A	G	-0.0052426	0.00207475	0.0115086	0.33983	20	CAGE	TRPC4AP	rs6120793	C	T	-0.0613415	0.0242045	0.011267	0.468419	20
	CAGE	CBWD5	rs1158127	A	G	0.0126885	0.00559363	0.0233057	0.177925	14	CAGE	EDEM2	rs6058193	G	A	0.0870992	0.0333448	0.00899939	0.733272	20
	CAGE	KLF9	rs35098932	C	T	-0.0123661	0.0040745	0.0024054	0.271259	20	CAGE	C20orf107	rs3746623	G	C	-0.153826	0.0757646	0.042325	0.9266	4
	CAGE	TMEM2	rs7858861	G	A	0.0103562	0.00389469	0.00783609	0.733417	4	CAGE	SLMO2	rs7474	G	A	-0.0826945	0.0375326	0.0275756	0.583472	20
	CAGE	C9orf95	rs10869500	T	A	-0.00242716	0.00100504	0.0157364	0.560399	20	CAGE	EEF1A2	rs6122128	C	T	0.158708	0.0475697	0.000848908	0.0719498	13
	CAGE	GNAQ	rs10869969	A	C	0.0165014	0.00673972	0.0143502	0.517502	17	CAGE	LIME1	rs6062509	G	T	-0.0666542	0.0246708	0.00689766	0.926175	20
	CAGE	TLE4	rs4387054	C	T	-0.0151017	0.0056275	0.00728424	0.591297	20	CAGE	UCKL1	rs56015416	T	C	-0.0774206	0.0391402	0.0479248	0.689813	20
	CAGE	ISCA1	rs791323	C	T	-0.0164495	0.00572827	0.00408344	0.191401	8	CAGE	TCEA2	rs35213536	T	G	0.106845	0.051594	0.0383693	0.511675	9
	CAGE	ZCCHC6	rs791311	C	T	0.00779234	0.00350367	0.0261451	0.179557	16	CAGE	MORC3	rs28385572	A	C	-0.0808234	0.0391137	0.0387936	0.11836	20
	CAGE	NOL8	rs10820961	T	C	0.00943194	0.00475694	0.0473927	0.60169	20	CAGE	FAM3B	rs66933393	T	C	0.0303851	0.0148634	0.0409252	0.124322	20
	CAGE	FAM120A	rs10992790	T	C	-0.013305	0.00443551	0.00270282	0.183002	20	CAGE	WDR4	rs60406170	C	A	-0.0579547	0.025641	0.0238068	0.814265	20
	CAGE	CORO2A	rs57761120	A	G	-0.00474154	0.00240458	0.0486237	0.0718827	20	CAGE	WDR4	rs79284134	G	A	-0.171136	0.0832388	0.0397864	0.364821	5
	CAGE	ZNF189	rs41310087	T	C	0.00689238	0.00304375	0.0235471	0.820983	7	CAGE	C21orf33	rs4819362	G	A	0.18382	0.0799941	0.0215665	0.341351	7
	CAGE	ABCA1	rs2487050	A	C	0.0130313	0.00589766	0.0271349	0.330346	6	CAGE	PRMT2	rs2032111	A	G	0.0387931	0.0186917	0.0379481	0.710492	20
	CAGE	UGCG	rs7860334	C	T	-0.00654668	0.00271322	0.0158268	0.482754	18	CAGE	PRMT2	rs2032111	A	G	0.0396864	0.019127	0.0379966	0.590836	20
	CAGE	POLE3	rs111239395	T	C	-0.00625252	0.00317919	0.0492175	0.73957	7	CAGE	PPM1F	rs9610690	A	G	0.0280826	0.0133751	0.0357616	0.533956	20
	CAGE	TRIM32	rs12342207	C	G	0.0247257	0.0066935	0.000220764	0.196782	7	CAGE	TOP3B	rs9610690	A	G	0.062074	0.0298326	0.0374576	0.281105	20
	CAGE	PBX3	rs7021260	C	T	0.0142048	0.00383539	0.000212549	0.192319	20	CAGE	CABIN1	rs176158	A	T	0.11919	0.0568037	0.0358806	0.445688	8
	CAGE	FAM129B	rs1277	C	G	-0.00770396	0.00367616	0.036113	0.651075	20	CAGE	SNRPD3	rs7290144	C	G	-0.0819792	0.0383705	0.0326372	0.732445	16
	CAGE	PTRH1	rs34107454	A	G	0.0066975	0.00254278	0.00844036	0.941822	20	CAGE	NOL12	rs9607487	C	T	-0.156436	0.0674581	0.0203946	0.43888	6
	CAGE	TTC16	rs7864230	C	T	-0.00785107	0.00362596	0.0303693	0.292331	20	CAGE	NOL12	rs743837	A	G	0.054346	0.0211624	0.0102272	0.394136	20
	CAGE	TOR1B	rs7029757	A	G	0.0102927	0.00369735	0.00537252	0.134863	13	CAGE	TRIOBP	rs12485175	A	G	0.0549956	0.0260831	0.0349901	0.4905	20
	CAGE	LOC401561	rs10870100	T	G	0.0100231	0.00400006	0.0122192	0.69006	3	CAGE	TRIOBP	rs4239889	G	T	0.0319074	0.0158266	0.0437939	0.193141	20
	CAGE	SSNA1	rs4074426	G	A	0.00935426	0.00270516	0.000544348	0.334825	20	CAGE	TMEM184B	rs2235187	A	C	0.0668665	0.0326727	0.0407016	0.973373	20
	CAGE	KLF6	rs1043003	C	T	-0.006861	0.00329999	0.037608	0.157504	6	CAGE	TEF	rs4822025	C	G	-0.123355	0.0342038	0.000310376	0.314495	20
	CAGE	FBXO18	rs2669124	A	G	-0.00889548	0.00266505	0.000844338	0.886334	20	CAGE	NHP2L1	rs5751136	T	A	-0.115358	0.0375263	0.00211159	0.104153	20
	CAGE	PFKFB3	rs2516614	T	C	0.00665303	0.0033755	0.0487266	0.275133	8	CAGE	MEI1	rs132805	T	C	-0.0922238	0.0291329	0.00154752	0.102414	20
	CAGE	LOC439949	rs61841332	A	G	-0.00239533	0.00120179	0.046247	0.235464	14	CAGE	MEI1	rs202626	C	A	-0.230145	0.0811721	0.00457872	0.0608905	14
	CAGE	AF088007	rs61841332	A	G	0.00404517	0.00204243	0.0476396	0.329597	13	CAGE	C22orf32	rs13057094	T	C	-0.0761572	0.0201849	0.000161309	0.314811	20
	CAGE	CR749724	rs2255088	C	T	0.00822424	0.00317786	0.00965415	0.616193	4	CAGE	RRP7A	rs5758780	G	A	-0.0928654	0.0464967	0.0457985	0.397532	20
	CAGE	CDC123	rs7072473	G	A	0.0265291	0.00368653	6.18929e-13	0.103547	20	CAGE	SAPS2	rs8139075	G	A	0.0709635	0.0267329	0.00794162	0.611239	3
[truncated: 427 more rows]

## Sheet: Supplemental Data 4
	Supplemental Data 4 ​SMR-based gene prioritization for FEV1 using eQTL data (Integrated analysis of GWAS summary statistics with eQTLGen and CAGE databases)
	GCST90244092										ukb-b-19657
	eQTL_source	Gene	topSNP	A1	A2	b_SMR	se_SMR	p_SMR	p_HEIDI	nsnp_HEIDI	eQTL_source	Gene	topSNP	A1	A2	b_SMR	se_SMR	p_SMR	p_HEIDI	nsnp_HEIDI
	eQTLGen	RP11-707O23.5	rs2532233	T	C	-0.0297587	0.00203157	1.38472e-48	0.145994	6	eQTLGen	TNFRSF18	rs3813201	C	T	-0.0161253	0.00651365	0.0133007	0.199638	20
	eQTLGen	EML3	rs34894392	G	A	0.0364076	0.00331303	4.30629e-28	0.12931	20	eQTLGen	TNFRSF4	rs7536568	G	A	-0.0217441	0.00757056	0.00407634	0.607257	20
	eQTLGen	NDST2	rs11000785	T	C	-0.0659838	0.00667198	4.61415e-23	0.418523	20	eQTLGen	B3GALT6	rs78107697	T	C	-0.0104816	0.00338154	0.00193742	0.469061	20
	eQTLGen	MCM6	rs632632	C	T	0.03339	0.0039	1.11359e-17	0.111958	20	eQTLGen	ACAP3	rs28418680	A	G	-0.13981	0.0408636	0.000623009	0.138012	20
	eQTLGen	ZSCAN12P1	rs6941992	C	T	-0.037166	0.00441723	3.96712e-17	0.467307	20	eQTLGen	PUSL1	rs3889966	A	G	-0.0322873	0.010709	0.00256998	0.433386	20
	eQTLGen	SETD1A	rs7206511	G	A	-0.168292	0.0201046	5.72185e-17	0.214797	20	eQTLGen	RP5-890O3.9	rs4970439	C	T	0.0512423	0.0170384	0.00263437	0.572945	20
	eQTLGen	RP1-265C24.5	rs9468295	C	T	0.0465521	0.00586823	2.1409e-15	0.0963029	20	eQTLGen	CPSF3L	rs307357	C	T	0.041169	0.0125042	0.000993327	0.0514775	20
	eQTLGen	AGER	rs693906	C	G	-0.145852	0.0189118	1.23612e-14	0.116431	20	eQTLGen	MRPL20	rs2649599	A	G	0.035966	0.00789538	5.23043e-06	0.0831634	20
	eQTLGen	OBFC1	rs11191865	A	G	0.0725091	0.00962197	4.85387e-14	0.182877	20	eQTLGen	ANKRD65	rs28418680	A	G	-0.0525159	0.0134372	9.29738e-05	0.2737	20
	eQTLGen	PCGF2	rs11654269	T	C	-0.0715946	0.00957069	7.39763e-14	0.174232	20	eQTLGen	MMP23B	rs28456011	A	G	0.0609956	0.0251175	0.0151651	0.802024	9
	eQTLGen	SKAP1	rs34791545	C	T	0.0451124	0.00631226	8.88255e-13	0.27333	20	eQTLGen	RP1-283E3.4	rs79113395	A	G	0.00775043	0.00270467	0.0041625	0.0607657	20
	eQTLGen	GSDMB	rs12936231	C	G	-0.0153497	0.00216179	1.24352e-12	0.417439	20	eQTLGen	RP1-140A9.1	rs6687065	A	G	-0.0109321	0.00283262	0.000113688	0.345994	20
	eQTLGen	ORMDL3	rs12936231	C	G	-0.0174702	0.00246211	1.28757e-12	0.288067	17	eQTLGen	CALML6	rs28508199	G	A	0.0670047	0.0191397	0.00046381	0.107029	20
	eQTLGen	CEP63	rs4498009	C	G	-0.0190356	0.00274652	4.18456e-12	0.466963	9	eQTLGen	RP11-181G12.2	rs2503704	T	C	0.0127337	0.00465639	0.00624418	0.0595707	20
	eQTLGen	RP11-94L15.2	rs7219923	T	C	0.0402725	0.00581251	4.25051e-12	0.851957	20	eQTLGen	AL513477.1	rs61760819	G	A	0.0126285	0.0050417	0.0122519	0.144608	20
	eQTLGen	ANAPC13	rs4498009	C	G	-0.0214516	0.00309812	4.38779e-12	0.185853	20	eQTLGen	PEX10	rs12092052	T	C	0.0437645	0.0144332	0.00242763	0.576942	20
	eQTLGen	PABPC4	rs3768321	T	G	0.0722653	0.0104391	4.43571e-12	0.354467	20	eQTLGen	AJAP1	rs436132	G	C	0.096147	0.0303465	0.0015333	0.164045	19
	eQTLGen	CAPS	rs542767	G	A	0.0346827	0.00507602	8.33516e-12	0.330475	20	eQTLGen	THAP3	rs3174820	G	A	0.0542725	0.0176538	0.00211026	0.585869	20
	eQTLGen	UBXN2A	rs6719830	C	T	-0.0406791	0.00599554	1.1618e-11	0.259197	20	eQTLGen	RP5-1115A15.1	rs159963	C	A	0.0298046	0.00950087	0.00170666	0.411108	20
	eQTLGen	WDR55	rs2530239	T	C	-0.0345422	0.00509737	1.23147e-11	0.238421	15	eQTLGen	RERE	rs301802	T	A	-0.0125306	0.00396754	0.0015871	0.101909	20
	eQTLGen	MLLT6	rs11654269	T	C	-0.104552	0.0158343	4.03279e-11	0.153382	20	eQTLGen	GPR157	rs6686195	G	C	-0.0898457	0.033177	0.00676759	0.170104	20
	eQTLGen	TUFM	rs7187776	G	A	-0.014758	0.00224615	5.02e-11	0.876235	20	eQTLGen	UBE4B	rs2273298	G	A	-0.0245415	0.00951222	0.00988001	0.100094	20
	eQTLGen	TXNDC17	rs11657031	C	T	0.0453897	0.0069376	6.04721e-11	0.13354	20	eQTLGen	PEX14	rs17035189	A	G	-0.023656	0.00851754	0.00548077	0.191283	20
	eQTLGen	TTC19	rs3760298	A	G	-0.0296171	0.00455361	7.81618e-11	0.106422	20	eQTLGen	NPPA	rs198411	T	C	0.022629	0.0086926	0.00923454	0.0518373	20
	eQTLGen	C1GALT1	rs4724958	G	A	-0.0258605	0.00401709	1.2136e-10	0.0808909	20	eQTLGen	RP11-169K16.8	rs28537253	C	A	0.0238698	0.00710332	0.000778384	0.353649	20
	eQTLGen	Metazoa_SRP	rs10888384	C	T	0.120302	0.0191221	3.14944e-10	0.076368	20	eQTLGen	ZBTB17	rs848199	C	T	0.0917107	0.0299541	0.00220075	0.0578122	20
	eQTLGen	HARS2	rs778597	A	G	-0.118001	0.0188122	3.55081e-10	0.444735	19	eQTLGen	ARHGEF19	rs221045	C	T	0.00595874	0.00299975	0.0469871	0.096983	20
	eQTLGen	EIF3CL	rs7206214	A	G	-0.0256899	0.00413062	4.99167e-10	0.0687878	20	eQTLGen	ANO7L1	rs2273313	T	A	0.00953046	0.00450101	0.0342253	0.564253	20
	eQTLGen	MRPL21	rs636049	C	A	-0.0159842	0.00258243	6.03233e-10	0.14832	3	eQTLGen	CROCCP3	rs279789	G	A	0.065961	0.016535	6.63062e-05	0.301131	20
	eQTLGen	HSP90AA1	rs2403017	G	A	-0.055248	0.00894131	6.45252e-10	0.117217	20	eQTLGen	MST1L	rs4920605	G	A	-0.0221463	0.00320638	4.95266e-12	0.146582	20
	eQTLGen	RYK	rs6772406	A	G	0.118635	0.0192941	7.80784e-10	0.259336	20	eQTLGen	ATP13A2	rs4920605	G	A	0.0759192	0.0113497	2.24599e-11	0.12013	20
	eQTLGen	RGMB	rs331552	T	C	0.028842	0.00472256	1.01348e-09	0.406187	20	eQTLGen	UBR4	rs10799710	G	A	-0.0404462	0.0178892	0.0237635	0.0514451	20
	eQTLGen	CEP250	rs6060442	T	C	0.0755654	0.012441	1.24854e-09	0.13494	20	eQTLGen	MINOS1	rs2745211	G	A	0.0552091	0.0245131	0.0243079	0.0550282	20
	eQTLGen	OPRL1	rs6090043	T	C	-0.0249591	0.00415184	1.83721e-09	0.0551704	17	eQTLGen	RP3-329E20.2	rs212540	C	T	-0.0134517	0.00430708	0.00178924	0.587588	20
	eQTLGen	CCDC7	rs1547706	G	A	0.0756899	0.012803	3.3819e-09	0.233873	20	eQTLGen	RP5-1071N3.1	rs213016	T	C	-0.0411205	0.0149145	0.00583199	0.0956753	14
	eQTLGen	IGHMBP2	rs496616	C	G	0.0189216	0.00321201	3.84096e-09	0.0796828	20	eQTLGen	EPHB2	rs2043970	C	A	-0.0175949	0.00769991	0.0223084	0.169303	20
	eQTLGen	CTB-58E17.3	rs3760148	T	G	-0.0819609	0.0139189	3.89776e-09	0.0598537	16	eQTLGen	KDM1A	rs67056484	T	C	0.0307773	0.0124807	0.0136633	0.0719772	20
	eQTLGen	AP000807.1	rs4340059	G	A	-0.0256643	0.0043976	5.3472e-09	0.446466	20	eQTLGen	TCEA3	rs4649090	C	T	-0.015278	0.0050372	0.00242112	0.0794982	20
	eQTLGen	NPC2	rs12586772	T	A	-0.0392425	0.00680572	8.11228e-09	0.274883	12	eQTLGen	ASAP3	rs7522616	A	G	-0.0458555	0.0124351	0.00022639	0.861738	20
	eQTLGen	TMCO6	rs3138076	C	T	-0.0742744	0.0129113	8.78583e-09	0.110834	20	eQTLGen	E2F2	rs114352248	T	C	-0.0853877	0.0302788	0.00480158	0.607511	16
	eQTLGen	MPDU1	rs72827565	A	G	-0.082408	0.0143763	9.91351e-09	0.0586055	20	eQTLGen	SRSF10	rs17184588	C	T	-0.0219865	0.0105069	0.0363864	0.37624	20
	eQTLGen	ERBB2	rs903506	G	A	-0.221366	0.0387767	1.13818e-08	0.0865082	20	eQTLGen	RP11-335G20.7	rs9689	A	G	-0.0315291	0.0107969	0.00349808	0.483134	20
	eQTLGen	SENP1	rs12311774	A	C	0.091327	0.0160286	1.21388e-08	0.280258	20	eQTLGen	RHCE	rs1053438	C	T	0.0584045	0.0198972	0.00333214	0.495382	20
	eQTLGen	IPO8	rs7313517	G	A	-0.0140354	0.00247218	1.36832e-08	0.203211	20	eQTLGen	TMEM57	rs2478025	C	G	0.075736	0.0318873	0.0175433	0.152713	16
	eQTLGen	GBAP1	rs2974930	A	G	0.0167322	0.00295627	1.5147e-08	0.0592365	20	eQTLGen	CNKSR1	rs2232648	T	C	-0.0311484	0.0141944	0.0282054	0.0577025	20
	eQTLGen	ARID3B	rs4646903	G	A	0.0560732	0.00999889	2.04747e-08	0.160502	20	eQTLGen	NUDC	rs140439223	G	A	0.104364	0.0236849	1.0513e-05	0.891205	20
	eQTLGen	AC104532.4	rs445493	A	G	0.0653158	0.0117807	2.951e-08	0.22589	20	eQTLGen	RPA2	rs17185052	A	G	-0.00823524	0.00400682	0.0398494	0.614452	19
	eQTLGen	NF1	rs12943365	C	G	-0.0498338	0.00902518	3.35845e-08	0.0755549	20	eQTLGen	XKR8	rs4908384	A	G	-0.0222579	0.0111088	0.0451112	0.388993	20
	eQTLGen	CTB-36H16.2	rs10069676	A	G	0.0421448	0.00769422	4.3147e-08	0.240168	20	eQTLGen	PTAFR	rs113156082	G	T	-0.0749136	0.0363029	0.0390582	0.749467	20
	eQTLGen	A-575C2.4	rs11150623	G	T	-0.0655195	0.0119733	4.44666e-08	0.823659	20	eQTLGen	EPB41	rs12354050	C	T	0.0562935	0.019408	0.0037252	0.156136	20
	eQTLGen	RP11-967K21.1	rs10843118	G	C	-0.215727	0.0397002	5.51315e-08	0.544616	20	eQTLGen	MECR	rs4110942	G	A	-0.0607179	0.0210387	0.00390152	0.254137	20
	eQTLGen	TAP1	rs2071477	C	T	-0.106794	0.0197226	6.13578e-08	0.0646282	20	eQTLGen	PTPRU	rs11804788	C	A	0.035562	0.0163667	0.0297937	0.208623	8
	eQTLGen	PSMC5	rs2597632	T	A	-0.0638759	0.0118511	7.05068e-08	0.107068	20	eQTLGen	SDC3	rs947643	A	G	0.0423001	0.0160474	0.00839002	0.0596701	20
	eQTLGen	ARNTL	rs2219998	G	A	-0.0256897	0.00479642	8.50752e-08	0.0707993	20	eQTLGen	PEF1	rs4949450	T	A	0.0596594	0.0118502	4.79189e-07	0.0619815	20
	eQTLGen	NUDCD3	rs10233353	G	T	0.0320672	0.0060374	1.08768e-07	0.314182	20	eQTLGen	TMEM39B	rs72666752	G	A	-0.0252023	0.0110746	0.0228652	0.153515	20
	eQTLGen	LIN52	rs11622838	A	G	-0.0345543	0.00652221	1.17115e-07	0.244797	20	eQTLGen	KPNA6	rs41311197	C	T	0.0424901	0.0183084	0.0202979	0.173768	20
	eQTLGen	ARL6IP1	rs2291662	G	A	0.0374995	0.00708104	1.1852e-07	0.117468	20	eQTLGen	TXLNA	rs1137947	A	C	-0.0528014	0.0238899	0.0270914	0.0881598	20
	eQTLGen	AGPHD1	rs931794	G	A	0.419983	0.0795051	1.27454e-07	0.166826	20	eQTLGen	EIF3I	rs1137921	C	T	-0.043068	0.0192623	0.0253602	0.589122	20
	eQTLGen	DNAJB12	rs9416018	G	A	0.0311293	0.00595806	1.74401e-07	0.123028	20	eQTLGen	FKSG48	rs10914641	C	T	-0.0102445	0.00358591	0.00427853	0.124534	20
	eQTLGen	Metazoa_SRP	rs10888385	T	C	0.152667	0.0292816	1.85054e-07	0.161436	20	eQTLGen	RP4-803A2.2	rs35604827	T	C	0.0210506	0.00777782	0.00679994	0.118746	20
	eQTLGen	ZZZ3	rs9787306	T	C	0.0720872	0.0140165	2.70371e-07	0.0704371	20	eQTLGen	ZNF362	rs4132073	G	A	-0.0180676	0.00552308	0.00107058	0.224236	20
	eQTLGen	C6orf164	rs447077	C	T	-0.0153575	0.00299992	3.06688e-07	0.0832562	15	eQTLGen	MIR3605	rs11580147	A	C	-0.0419754	0.0141167	0.00294468	0.0878982	20
	eQTLGen	TMEM184A	rs10952168	G	A	0.0376815	0.00736808	3.15142e-07	0.155604	20	eQTLGen	7SK	rs6673519	T	C	-0.0236081	0.00708916	0.00086794	0.228897	20
	eQTLGen	JMJD1C	rs9919429	G	A	0.300494	0.0588805	3.33492e-07	0.0684973	20	eQTLGen	PHC2	rs1130800	T	G	0.0348525	0.0114228	0.00227982	0.0530202	20
	eQTLGen	BOP1	rs6988451	A	G	-0.0978927	0.0192764	3.80697e-07	0.178191	15	eQTLGen	SNIP1	rs149082223	G	A	0.0444711	0.00688004	1.02116e-10	0.0960692	20
	eQTLGen	ANO10	rs10461015	G	A	0.0600949	0.011853	3.97816e-07	0.372441	20	eQTLGen	EPHA10	rs41267337	C	A	0.12401	0.042538	0.0035539	0.0700429	20
	eQTLGen	ACVR2B	rs7372545	T	G	-0.0248006	0.00491832	4.59508e-07	0.131168	20	eQTLGen	AKIRIN1	rs11205569	C	T	0.0571812	0.0138248	3.53224e-05	0.253733	20
	eQTLGen	RP1-102H19.6	rs447077	C	T	-0.0214844	0.00426137	4.6147e-07	0.549701	17	eQTLGen	PABPC4	rs3768321	T	G	0.0333793	0.00914722	0.000263141	0.444806	20
	eQTLGen	RANBP3	rs574567	T	C	-0.145416	0.0289114	4.91255e-07	0.0589116	20	eQTLGen	RP1-118J21.25	rs11206896	C	T	0.0251948	0.0128069	0.0491508	0.163619	10
	eQTLGen	DNAJB4	rs7514180	A	G	-0.0498282	0.0099418	5.38705e-07	0.333798	20	eQTLGen	RP4-739H11.3	rs12409109	T	G	0.0137499	0.00527477	0.00914123	0.537253	20
	eQTLGen	ACADVL	rs507506	A	G	0.0295339	0.00595171	6.96819e-07	0.0904113	20	eQTLGen	NFYC	rs1534956	G	A	0.0241211	0.00977042	0.013557	0.273674	20
	eQTLGen	SBF1	rs76275199	A	G	0.051315	0.0103614	7.32571e-07	0.741883	20	eQTLGen	LRRC41	rs78378261	T	C	-0.0650978	0.0249755	0.00914824	0.535681	18
	eQTLGen	ZFP82	rs56378871	A	G	-0.0192386	0.00389551	7.86601e-07	0.138013	20	eQTLGen	RP5-1109J22.2	rs547581	C	G	-0.0328889	0.0158264	0.0376994	0.560839	20
	eQTLGen	NEXN	rs7514180	A	G	0.0655861	0.0133162	8.42398e-07	0.0692131	15	eQTLGen	STIL	rs12144920	T	C	0.0434953	0.0189691	0.0218504	0.258362	17
	eQTLGen	B3GNT1	rs10896113	T	C	0.0734378	0.0149921	9.66091e-07	0.0993253	18	eQTLGen	FOXD2-AS1	rs10890480	C	A	-0.03529	0.0128641	0.00608259	0.510253	20
	eQTLGen	AHI1	rs6908428	G	A	0.0117241	0.00239744	1.00704e-06	0.0990147	12	eQTLGen	CC2D1B	rs115206565	G	A	0.0231039	0.0106356	0.0298311	0.195328	20
	eQTLGen	THAP3	rs3174820	G	A	0.109375	0.0224015	1.04759e-06	0.181782	20	eQTLGen	PRPF38A	rs7355078	T	C	0.0288606	0.0142378	0.042659	0.295375	20
	eQTLGen	SCMH1	rs2885697	G	T	0.0640954	0.0131493	1.09115e-06	0.122698	20	eQTLGen	ZYG11B	rs6696940	T	C	0.0113321	0.00385303	0.00327063	0.637145	20
	eQTLGen	FNBP1	rs10760642	T	C	-0.0260728	0.00535619	1.1286e-06	0.688357	20	eQTLGen	ECHDC2	rs1242331	A	G	-0.00956237	0.00322895	0.00306195	0.124212	20
	eQTLGen	FILIP1L	rs12493124	G	T	0.254702	0.0528802	1.46032e-06	0.187885	20	eQTLGen	RP4-631H13.6	rs897732	A	C	-0.0311074	0.0108224	0.00404846	0.217311	20
	eQTLGen	CUL7	rs2273918	C	T	0.0359904	0.00749682	1.58065e-06	0.222953	20	eQTLGen	SCP2	rs1242331	A	G	-0.00744962	0.00251455	0.0030505	0.188941	20
	eQTLGen	COPRS	rs9906443	G	A	-0.05669	0.0118326	1.65944e-06	0.0604883	20	eQTLGen	USP24	rs17111584	C	T	-0.0244518	0.0122353	0.0456676	0.050442	20
	eQTLGen	SLC7A6	rs10852440	T	C	-0.0199473	0.00418063	1.82973e-06	0.363832	20	eQTLGen	RP11-90C4.1	rs4926679	A	G	0.040102	0.017384	0.0210644	0.657476	20
	eQTLGen	RPS6KB1	rs1292060	G	A	-0.0980363	0.020558	1.85367e-06	0.0674661	20	eQTLGen	C1orf87	rs78768736	C	T	-0.00759047	0.00324806	0.0194433	0.175732	20
	eQTLGen	TRIM46	rs2974929	T	C	0.146218	0.0307106	1.9249e-06	0.220585	20	eQTLGen	MIER1	rs2985825	T	G	-0.0194532	0.00616648	0.00160677	0.428012	20
	eQTLGen	FMNL3	rs12299505	C	T	-0.0420004	0.00884014	2.02314e-06	0.604463	20	eQTLGen	LRRC7	rs1749492	G	T	-0.00787098	0.00396293	0.0470163	0.690417	20
	eQTLGen	RP11-96D1.10	rs4627335	G	T	-0.0430738	0.00906976	2.04255e-06	0.172069	20	eQTLGen	RABGGTB	rs1658739	A	G	-0.0308388	0.0138147	0.0255945	0.5281	20
	eQTLGen	RP11-317J10.2	rs9969643	C	T	-0.0150984	0.00318397	2.11612e-06	0.307599	20	eQTLGen	AK5	rs4949655	C	T	-0.0101955	0.00455953	0.0253457	0.063489	20
	eQTLGen	CMIP	rs3751857	G	C	-0.0667914	0.0142	2.55581e-06	0.51748	20	eQTLGen	ZZZ3	rs9787306	T	C	0.0912982	0.0140295	7.63684e-11	0.0733737	20
	eQTLGen	ACVR2B-AS1	rs2284817	A	G	-0.0703836	0.0149971	2.69016e-06	0.850963	20	eQTLGen	NEXN-AS1	rs1166707	T	C	-0.0312029	0.0120498	0.00961184	0.295137	20
	eQTLGen	SOX15	rs72827565	A	G	0.180964	0.0385733	2.71295e-06	0.149678	20	eQTLGen	SYDE2	rs12121540	G	T	0.0343085	0.0168082	0.0412335	0.409783	20
	eQTLGen	DCAF16	rs7667864	A	C	0.0576534	0.0123878	3.25497e-06	0.0964573	20	eQTLGen	RP4-612B15.3	rs5859	T	C	0.0512952	0.0145629	0.000427795	0.669952	20
	eQTLGen	RAB7L1	rs7522056	A	G	0.0272346	0.00590179	3.93775e-06	0.177939	20	eQTLGen	SEP15	rs552483	C	T	-0.0675491	0.0194907	0.000528846	0.515694	20
	eQTLGen	AKIRIN1	rs11205569	C	T	0.0568838	0.0123637	4.20697e-06	0.476478	20	eQTLGen	HS2ST1	rs61800752	C	T	0.0353092	0.0107049	0.000972375	0.465016	20
	eQTLGen	BMPR2	rs6435149	C	T	-0.0314307	0.00686569	4.69574e-06	0.152608	20	eQTLGen	RBMXL1	rs7525985	T	C	0.0205961	0.00983412	0.036229	0.248762	20
	eQTLGen	PARD3	rs11009923	C	T	0.0795863	0.0174016	4.79624e-06	0.884907	20	eQTLGen	FNBP1L	rs12096561	C	T	0.0181519	0.00822603	0.0273395	0.0524611	20
	eQTLGen	THBS3	rs760077	A	T	-0.0154983	0.00339087	4.86336e-06	0.320126	20	eQTLGen	AGL	rs11166355	G	T	-0.0571962	0.0159709	0.000341929	0.074623	20
	eQTLGen	UTP6	rs1034627	A	G	-0.100096	0.0219902	5.31802e-06	0.173325	20	eQTLGen	SASS6	rs17121953	C	T	-0.0209648	0.00869204	0.015867	0.538418	20
	eQTLGen	GLI3	rs6463095	G	A	-0.100163	0.022032	5.46024e-06	0.263358	20	eQTLGen	TAF13	rs8856	G	T	-0.0164263	0.0074378	0.0272102	0.523442	20
	eQTLGen	AP4E1	rs6493470	A	G	0.0244823	0.0053897	5.56102e-06	0.0535341	13	eQTLGen	CELSR2	rs586254	A	G	0.0209541	0.00825035	0.0110922	0.343196	20
	eQTLGen	ATF1	rs113923834	T	C	-0.0292349	0.00643824	5.60355e-06	0.146855	20	eQTLGen	GNAI3	rs3525	A	T	0.00880023	0.00353879	0.0128902	0.937504	20
	eQTLGen	MTX2	rs7602195	C	T	0.0610639	0.0134801	5.90028e-06	0.0973403	20	eQTLGen	AHCYL1	rs3754444	A	G	0.038941	0.0181168	0.0315991	0.104481	20
	eQTLGen	GINS1	rs6076343	C	T	-0.258334	0.0570378	5.92129e-06	0.0973487	20	eQTLGen	STRIP1	rs10745307	G	A	-0.0462111	0.0141367	0.00107977	0.980979	20
	eQTLGen	IGF1R	rs2654980	T	C	0.053923	0.0119207	6.08362e-06	0.0561743	20	eQTLGen	RP4-773N10.5	rs11102045	G	A	-0.0597563	0.0284589	0.0357515	0.382144	20
	eQTLGen	FAIM	rs1672928	C	A	0.0384594	0.00851682	6.31094e-06	0.0548539	20	eQTLGen	RP4-773N10.4	rs10857810	G	C	0.0186107	0.00903809	0.039481	0.228386	20
	eQTLGen	CLOCK	rs11133386	T	A	-0.0384992	0.00852896	6.36357e-06	0.318761	20	eQTLGen	RP11-284N8.3	rs12725588	T	C	0.0194176	0.00625228	0.0018984	0.0515085	20
	eQTLGen	PLEKHA3	rs13026251	T	C	-0.0423708	0.0094349	7.09358e-06	0.0790617	20	eQTLGen	ADORA3	rs3393	C	T	0.0141849	0.00501793	0.00470098	0.9374	20
	eQTLGen	ZBTB38	rs1344674	G	A	-0.0357609	0.0080048	7.91644e-06	0.148995	20	eQTLGen	snoU13	rs3790612	A	G	0.0524823	0.0170374	0.00206711	0.171919	18
	eQTLGen	CARD9	rs11794847	A	G	-0.0144031	0.00322541	7.9883e-06	0.624154	20	eQTLGen	SLC22A15	rs4839509	A	G	0.00711746	0.00352332	0.0433727	0.11077	20
	eQTLGen	PLEKHH2	rs9309103	G	A	-0.0204607	0.00458971	8.27487e-06	0.41917	20	eQTLGen	PTGFRN	rs12130298	C	A	-0.0260948	0.01044	0.0124372	0.824489	20
	eQTLGen	MTCH2	rs143001834	A	G	0.0860878	0.0193216	8.36878e-06	0.168963	20	eQTLGen	CD101	rs12130298	C	A	-0.00956356	0.00380027	0.0118512	0.835014	20
	eQTLGen	NDUFB2	rs2968550	G	A	-0.0257528	0.00580495	9.14989e-06	0.158935	20	eQTLGen	RP11-27K13.3	rs12130298	C	A	-0.0214856	0.00881983	0.0148486	0.536992	9
	eQTLGen	APH1A	rs11205361	T	C	-0.143319	0.0323598	9.47039e-06	0.193472	20	eQTLGen	NBPF10	rs6670984	T	C	0.0397361	0.0190496	0.0369848	0.149644	16
	eQTLGen	PTGES3	rs11835120	A	G	-0.101705	0.0229915	9.70683e-06	0.786918	20	eQTLGen	LIX1L	rs6669494	T	G	0.0292598	0.0145498	0.044324	0.26903	20
	eQTLGen	RP11-574K11.5	rs1057410	A	G	-0.105978	0.0239715	9.82425e-06	0.164193	20	eQTLGen	RP11-315I20.1	rs872786	T	A	0.0134348	0.00606894	0.0268497	0.187403	20
	eQTLGen	WDPCP	rs12618974	T	C	-0.0371734	0.00842759	1.02935e-05	0.0910514	20	eQTLGen	PIAS3	rs10910824	C	T	0.0727749	0.0338376	0.0314991	0.332378	17
	eQTLGen	PDLIM7	rs2731664	C	A	0.0726474	0.0164831	1.04623e-05	0.537192	20	eQTLGen	OTUD7B	rs115650695	T	C	-0.0496175	0.0134987	0.00023718	0.410104	20
	eQTLGen	COX8A	rs10751004	T	A	-0.0552895	0.0125778	1.10373e-05	0.207931	20	eQTLGen	APH1A	rs11205361	T	C	-0.0904274	0.0247096	0.000252599	0.278802	20
	eQTLGen	CD46	rs61821293	G	T	-0.171606	0.0390878	1.13214e-05	0.293854	20	eQTLGen	C1orf54	rs61817552	A	G	-0.045521	0.0154892	0.00329398	0.0733417	20
	eQTLGen	WHSC1L1	rs2234555	A	C	-0.052716	0.0120244	1.16477e-05	0.0637935	20	eQTLGen	Metazoa_SRP	rs10888384	C	T	0.0775541	0.0150022	2.34714e-07	0.144434	20
	eQTLGen	SFI1	rs5997981	A	G	-0.0325617	0.00743111	1.17699e-05	0.0570308	9	eQTLGen	Metazoa_SRP	rs10888385	T	C	0.0981666	0.0217128	6.15073e-06	0.192839	20
	eQTLGen	NOP58	rs7572505	A	G	-0.0352768	0.00808537	1.28265e-05	0.10992	20	eQTLGen	LYSMD1	rs4970989	T	A	0.0412807	0.0139276	0.0030371	0.182971	20
	eQTLGen	ITGAL	rs11574938	G	C	-0.0407022	0.0093379	1.30765e-05	0.0783038	8	eQTLGen	PSMB4	rs12047617	G	A	0.0632964	0.023013	0.00595103	0.130577	20
	eQTLGen	MVB12B	rs10122788	G	A	-0.0164355	0.00377195	1.31686e-05	0.12219	17	eQTLGen	CGN	rs10788806	C	T	0.16317	0.0468498	0.000496149	0.164599	16
	eQTLGen	TGFB2	rs12034138	T	C	0.17076	0.0392814	1.37941e-05	0.118004	18	eQTLGen	LINGO4	rs12124047	T	C	-0.0249551	0.00867288	0.00400999	0.13162	20
	eQTLGen	RP11-45M22.1	rs12602839	G	T	-0.0270885	0.00623984	1.41695e-05	0.666574	18	eQTLGen	SNAPIN	rs3806234	A	G	0.0314464	0.0100815	0.00181335	0.41981	20
	eQTLGen	EDC4	rs117436074	G	A	0.101665	0.0235621	1.59791e-05	0.221866	20	eQTLGen	ILF2	rs10908848	A	T	0.0609895	0.0203306	0.00270085	0.356401	20
	eQTLGen	RBM39	rs1886695	G	A	-0.085091	0.0197751	1.68552e-05	0.0552591	20	eQTLGen	SLC27A3	rs12097583	C	T	-0.0132183	0.00640161	0.0389381	0.124772	20
	eQTLGen	SLC35G5	rs2293859	T	G	0.0572048	0.0132948	1.6865e-05	0.30496	20	eQTLGen	CHRNB2	rs11264222	T	C	0.0243542	0.0121372	0.0447952	0.616308	20
	eQTLGen	EVI2A	rs964288	G	A	0.0222486	0.00517695	1.72636e-05	0.157044	20	eQTLGen	DPM3	rs10157801	G	A	0.0694959	0.0211264	0.00100352	0.214041	20
	eQTLGen	RP11-7F17.3	rs58815542	A	G	0.0331681	0.00773304	1.79364e-05	0.208475	17	eQTLGen	TRIM46	rs2974929	T	C	0.103021	0.026424	9.66797e-05	0.147145	20
	eQTLGen	MGST3	rs4147594	T	C	0.00950687	0.00222395	1.91338e-05	0.440959	19	eQTLGen	MTX1P1	rs1800442	G	A	-0.0139964	0.00614587	0.0227643	0.111303	20
	eQTLGen	SUZ12	rs12941700	A	G	-0.183997	0.0431178	1.97839e-05	0.424561	20	eQTLGen	GBA	rs11264345	A	T	-0.0168683	0.00735766	0.0218703	0.51294	20
	eQTLGen	KRT8P33	rs58039148	A	C	0.0236564	0.00554434	1.98318e-05	0.293642	20	eQTLGen	HCN3	rs2297480	G	T	0.0322549	0.0161642	0.0459929	0.410798	20
	eQTLGen	TMEM178B	rs536809	C	T	-0.0829625	0.019647	2.41445e-05	0.243871	20	eQTLGen	FDPS	rs6677385	A	C	0.0482659	0.0218386	0.0270972	0.539966	20
	eQTLGen	LYNX1	rs60096034	A	C	-0.0306024	0.007254	2.45722e-05	0.148977	20	eQTLGen	RUSC1-AS1	rs11264360	A	T	-0.0460859	0.0222875	0.03866	0.302207	20
	eQTLGen	HIP1	rs1186222	T	C	-0.00927386	0.00220383	2.57562e-05	0.065138	20	eQTLGen	RP11-29H23.5	rs348196	C	T	0.0213223	0.0101493	0.0356525	0.124165	20
	eQTLGen	CYTL1	rs56007654	T	G	-0.0210387	0.00500844	2.66147e-05	0.2021	9	eQTLGen	YY1AP1	rs2666826	C	T	0.0296661	0.0122259	0.0152451	0.307357	20
	eQTLGen	SMIM4	rs34827613	G	C	-0.052079	0.0123983	2.6635e-05	0.415187	20	eQTLGen	MSTO1	rs138368982	T	C	-0.0526022	0.0160387	0.00103913	0.699049	20
	eQTLGen	MAP2	rs9288409	G	A	0.204252	0.0486914	2.7308e-05	0.0651379	20	eQTLGen	CRABP2	rs12143060	T	G	0.0164637	0.00831914	0.0478143	0.261939	20
	eQTLGen	EEA1	rs73209563	G	A	0.0782084	0.0186491	2.7445e-05	0.0576368	20	eQTLGen	PEAR1	rs12407843	A	G	-0.0221371	0.0111795	0.0476864	0.296761	20
	eQTLGen	DYNC1H1	rs1190607	G	A	0.119893	0.0286286	2.81556e-05	0.182286	20	eQTLGen	ARHGEF11	rs2275206	A	G	-0.0275976	0.0131886	0.0363908	0.108437	20
	eQTLGen	KIAA0146	rs4536257	T	C	0.101091	0.0241426	2.82351e-05	0.070255	20	eQTLGen	OR10AA1P	rs73015582	G	A	-0.0131665	0.0058824	0.0252022	0.21193	8
	eQTLGen	RP11-49C24.1	rs4277334	A	G	-0.128006	0.0306476	2.95776e-05	0.119681	20	eQTLGen	AIM2	rs76576833	T	C	0.0211979	0.0100664	0.0352198	0.559196	20
	eQTLGen	ANKRD65	rs28418680	A	G	-0.0554839	0.0132895	2.97967e-05	0.370157	20	eQTLGen	SLAMF1	rs11265461	C	T	-0.0294646	0.0114491	0.0100667	0.743701	20
	eQTLGen	CTTN	rs4570606	C	T	-0.10036	0.0240562	3.02081e-05	0.224249	20	eQTLGen	SLAMF7	rs3766370	T	C	0.0218079	0.0101242	0.0312363	0.404873	20
	eQTLGen	CDH2	rs17446875	A	G	-0.0187902	0.00451439	3.15081e-05	0.327445	16	eQTLGen	UCK2	rs4147593	A	T	0.0893239	0.0248962	0.000333417	0.212669	20
	eQTLGen	TRMT1L	rs61125463	C	A	-0.048206	0.0115836	3.16045e-05	0.538159	20	eQTLGen	GORAB	rs12755330	T	C	-0.0147579	0.00511775	0.0039307	0.0830425	20
	eQTLGen	CENPT	rs116908316	T	C	0.0949375	0.0228292	3.20199e-05	0.20631	20	eQTLGen	VAMP4	rs11590714	C	G	-0.0285744	0.0108727	0.00858677	0.355153	20
	eQTLGen	C6orf1	rs56274948	G	C	0.136086	0.0327574	3.26181e-05	0.0789066	20	eQTLGen	METTL13	rs2232818	A	G	-0.012656	0.00405082	0.00178228	0.366186	20
	eQTLGen	DNAJC2	rs2074624	C	G	-0.0964381	0.0232796	3.4338e-05	0.466709	20	eQTLGen	PIGC	rs1041911	C	T	0.0171466	0.00791907	0.0303698	0.107109	20
	eQTLGen	RP11-996F15.2	rs10843390	T	C	0.010791	0.00260703	3.48545e-05	0.154325	20	eQTLGen	C1orf105	rs2285170	C	G	0.032292	0.0100744	0.0013489	0.0738889	20
	eQTLGen	AARS2	rs1044690	C	G	0.103432	0.0251066	3.79373e-05	0.0532925	20	eQTLGen	RP11-296O14.3	rs7514556	A	G	-0.0226238	0.00764885	0.00309846	0.383262	20
	eQTLGen	C11orf49	rs112181005	A	G	0.0933071	0.0227137	3.99172e-05	0.120137	20	eQTLGen	DARS2	rs7530546	T	C	-0.0348134	0.0116166	0.00272767	0.235174	20
	eQTLGen	FBN2	rs79813368	A	G	-0.0117296	0.0028556	3.9984e-05	0.0928223	20	eQTLGen	RABGAP1L	rs7533430	A	G	0.0289254	0.00833725	0.000521597	0.246324	20
	eQTLGen	SRD5A3-AS1	rs36110240	T	C	-0.0171689	0.00418635	4.11077e-05	0.276401	20	eQTLGen	CACYBP	rs332783	A	G	-0.0758871	0.0332412	0.0224348	0.507802	19
	eQTLGen	ZNF77	rs35699176	A	G	0.0233894	0.0057079	4.17215e-05	0.45523	20	eQTLGen	MRPS14	rs11808101	C	T	0.0703571	0.0315227	0.0256185	0.706756	20
	eQTLGen	PPP1R16A	rs1480000	C	T	-0.0172986	0.00422371	4.2107e-05	0.213795	8	eQTLGen	KIAA0040	rs1057302	G	A	0.0112901	0.00325625	0.000525869	0.324679	20
	eQTLGen	NOM1	rs2024265	T	C	-0.033744	0.00824469	4.26153e-05	0.0626012	20	eQTLGen	RP11-318C24.2	rs10913128	C	A	0.0112062	0.00380193	0.00320343	0.369807	20
	eQTLGen	CALML6	rs28508199	G	A	0.0849302	0.0207696	4.3296e-05	0.168089	20	eQTLGen	RP11-568K15.1	rs116417394	G	T	0.0295882	0.0131451	0.0243919	0.839566	19
	eQTLGen	CPSF3L	rs307357	C	T	0.0476089	0.0116681	4.4988e-05	0.10689	20	eQTLGen	RALGPS2	rs10913618	T	C	-0.108779	0.0267244	4.69303e-05	0.0676876	20
	eQTLGen	RP11-7F17.5	rs918140	T	C	0.0126913	0.00311624	4.64867e-05	0.123838	20	eQTLGen	FAM20B	rs1220	C	A	-0.0258969	0.00965918	0.0073388	0.52554	20
	eQTLGen	ELF2	rs12500887	G	C	-0.0417992	0.0102665	4.67314e-05	0.05925	20	eQTLGen	TOR3A	rs1128952	T	C	0.0197534	0.00884767	0.0255746	0.373375	20
	eQTLGen	DENND6B	rs62241228	C	T	-0.0259233	0.00637327	4.75184e-05	0.17592	20	eQTLGen	RP5-1180C10.2	rs10914005	C	T	-0.0146583	0.00541884	0.00682914	0.712066	20
	eQTLGen	SERPING1	rs28362951	G	A	-0.0284406	0.00699486	4.78425e-05	0.134924	20	eQTLGen	C1orf21	rs10911591	T	C	-0.0379963	0.0177253	0.0320629	0.943056	20
	eQTLGen	RP11-243J16.7	rs6058448	T	C	-0.0528116	0.0129969	4.83624e-05	0.434435	20	eQTLGen	EDEM3	rs11808675	T	A	0.0203167	0.00765234	0.00793156	0.294119	20
	eQTLGen	ARFIP1	rs4619875	T	C	0.0107844	0.00266318	5.13412e-05	0.975519	20	eQTLGen	RNF2	rs16865296	A	T	-0.0371847	0.0178321	0.0370455	0.214636	20
	eQTLGen	RPL35P2	rs147627829	A	G	0.0765278	0.0189223	5.24764e-05	0.535835	20	eQTLGen	TRMT1L	rs61125463	C	A	-0.0276821	0.013149	0.0352683	0.484866	20
	eQTLGen	GNA12	rs73049341	C	G	0.0303573	0.00751841	5.39723e-05	0.314823	20	eQTLGen	IVNS1ABP	rs4651272	A	G	-0.0216547	0.00948447	0.02242	0.696642	20
	eQTLGen	PDCL3P4	rs4289325	T	C	0.06281	0.0155602	5.4239e-05	0.132913	20	eQTLGen	RGS2	rs1890397	A	G	0.0301515	0.0122694	0.0139929	0.332927	20
	eQTLGen	SHB	rs56225059	A	G	-0.0979004	0.0242676	5.47883e-05	0.366318	20	eQTLGen	CFH	rs203683	G	C	-0.0387081	0.0172935	0.0252016	0.145336	20
	eQTLGen	FLJ27352	rs112745993	T	A	0.0179946	0.00446776	5.63354e-05	0.614814	20	eQTLGen	NEK7	rs10494768	T	G	0.0818015	0.0228362	0.00034084	0.597808	20
	eQTLGen	AC006111.1	rs8055172	C	T	0.0699573	0.0173853	5.72324e-05	0.0682984	20	eQTLGen	PTPRC	rs2230606	C	A	0.0530344	0.023018	0.0212201	0.226329	17
	eQTLGen	NGDN	rs8007185	A	T	0.0740839	0.0184144	5.74236e-05	0.903314	20	eQTLGen	RP11-168O16.1	rs11804082	C	T	-0.0122635	0.00397083	0.00201245	0.782373	20
	eQTLGen	RP11-7O11.3	rs12127737	G	A	0.0381596	0.00948705	5.76371e-05	0.836459	20	eQTLGen	RP11-134G8.7	rs12076215	G	A	0.0185842	0.00602166	0.00202714	0.259251	20
	eQTLGen	RP11-7F17.7	rs918140	T	C	0.0274118	0.00682028	5.84063e-05	0.197508	18	eQTLGen	RPS10P7	rs12076215	G	A	0.0292646	0.0095091	0.0020872	0.170648	20
	eQTLGen	GP9	rs2811416	T	C	-0.270794	0.0674007	5.87733e-05	0.176355	20	eQTLGen	NAV1	rs11582434	C	A	0.0284119	0.00651496	1.29451e-05	0.795743	20
	eQTLGen	TNNC1	rs34332947	T	G	-0.0739965	0.01843	5.94452e-05	0.279284	20	eQTLGen	PTPRVP	rs10920352	C	T	0.0210959	0.00561564	0.000172219	0.5194	20
	eQTLGen	PLAGL2	rs1205843	T	G	0.0836876	0.0208507	5.97826e-05	0.163057	20	eQTLGen	ADORA1	rs7555556	T	C	0.00816475	0.00364532	0.0251045	0.237589	20
	eQTLGen	LTBP4	rs2303728	T	G	-0.0322001	0.00803542	6.14226e-05	0.0612976	20	eQTLGen	MYBPH	rs10399931	T	C	-0.00769597	0.00381664	0.0437556	0.953705	20
	eQTLGen	ATXN10	rs134861	A	C	-0.0329142	0.00822658	6.30859e-05	0.110962	20	eQTLGen	ZC3H11A	rs12729443	C	T	0.0569843	0.0219416	0.00940176	0.932694	20
	eQTLGen	LCLAT1	rs1662955	C	T	0.00809749	0.00202521	6.37891e-05	0.887099	20	eQTLGen	SNRPE	rs78162447	T	C	0.0204458	0.00881586	0.0203839	0.428741	20
	eQTLGen	GCC2	rs2139809	T	C	-0.0103245	0.00258299	6.41234e-05	0.311013	20	eQTLGen	TMEM81	rs6692706	T	G	-0.051754	0.0142515	0.000281807	0.0661551	20
	eQTLGen	FHDC1	rs4619875	T	C	0.0435248	0.0109191	6.71597e-05	0.425414	12	eQTLGen	DSTYK	rs2836	C	A	-0.0101922	0.00285129	0.000350769	0.479465	20
	eQTLGen	CCDC9	rs1549176	C	T	-0.0581883	0.0145996	6.73069e-05	0.0507325	20	eQTLGen	TMCC2	rs1668871	C	T	-0.04681	0.0142636	0.00103156	0.0980835	20
	eQTLGen	KLHL18	rs11713101	T	C	-0.0900758	0.0226114	6.78666e-05	0.635443	20	eQTLGen	NUAK2	rs61823093	G	A	0.0134213	0.00621516	0.0308159	0.239568	20
	eQTLGen	USP40	rs62192777	C	T	-0.0123221	0.00309344	6.79681e-05	0.0582054	20	eQTLGen	SLC45A3	rs11582805	T	C	0.0425544	0.0153668	0.00561885	0.116886	20
	eQTLGen	RBM26-AS1	rs2296286	A	C	0.0109288	0.00274594	6.89236e-05	0.289108	20	eQTLGen	NUCKS1	rs823111	T	C	0.0138687	0.00548756	0.0114942	0.294132	20
	eQTLGen	NCF1	rs810366	C	G	0.0223592	0.00562151	6.96604e-05	0.103449	20	eQTLGen	SLC41A1	rs823075	T	C	-0.0203179	0.00825009	0.0137877	0.49832	20
	eQTLGen	MPG	rs2562161	T	C	0.0636186	0.0160787	7.59882e-05	0.585719	20	eQTLGen	PM20D1	rs823080	A	G	0.0123202	0.00508994	0.0154991	0.210738	20
	eQTLGen	RNF2	rs16865296	A	T	-0.0626741	0.015842	7.61484e-05	0.296478	20	eQTLGen	CTSE	rs28694519	C	G	0.0207977	0.00723955	0.00406872	0.665638	7
	eQTLGen	MAPKAPK3	rs13096264	A	G	0.022876	0.00579068	7.79937e-05	0.422324	20	eQTLGen	MAPKAPK2	rs6669284	A	G	-0.0330939	0.0145244	0.0226968	0.104518	20
	eQTLGen	PARP10	rs11544989	G	A	-0.0322831	0.00817991	7.92594e-05	0.0615929	20	eQTLGen	IL10	rs1518111	T	C	0.0348452	0.0109931	0.00152573	0.371858	20
	eQTLGen	ARHGAP39	rs13275065	T	C	-0.0642686	0.016313	8.15786e-05	0.100669	20	eQTLGen	CR1	rs115290463	G	A	0.0262139	0.0118985	0.0275851	0.356795	20
	eQTLGen	RP11-705O3.1	rs10793289	A	C	0.00961325	0.00244063	8.18785e-05	0.0849052	20	eQTLGen	MIR29B2	rs926631	T	C	0.0456933	0.0175178	0.00909695	0.211406	20
	eQTLGen	SMIM16	rs1572770	C	T	-0.0360097	0.00914845	8.27964e-05	0.0926751	20	eQTLGen	RP11-61J19.4	rs2884515	C	T	0.025799	0.00866521	0.00290791	0.329339	20
	eQTLGen	ZNF263	rs17684522	A	G	-0.0685459	0.0174274	8.38151e-05	0.166922	20	eQTLGen	CENPF	rs61732045	C	A	-0.0362574	0.0162298	0.0254829	0.328241	16
	eQTLGen	PNPO	rs11079804	T	C	-0.0295626	0.00753035	8.6445e-05	0.297878	20	eQTLGen	GPATCH2	rs34121469	C	T	0.080711	0.0341178	0.0179983	0.0961898	20
	eQTLGen	RP11-333E1.1	rs2585273	A	G	0.0395188	0.010089	8.96507e-05	0.396863	20	eQTLGen	TGFB2	rs12034138	T	C	0.153634	0.0396496	0.000106709	0.0506101	18
	eQTLGen	NUBP2	rs238680	G	A	-0.0811414	0.0207227	9.01897e-05	0.0657762	20	eQTLGen	EPRS	rs35451151	C	A	-0.0182124	0.00796984	0.0223031	0.13224	20
	eQTLGen	COL17A1	rs10883958	G	A	0.0508527	0.0130042	9.21094e-05	0.0664128	20	eQTLGen	ARF1	rs964941	G	A	-0.115055	0.0337328	0.000647753	0.18997	20
	eQTLGen	UCK2	rs4147593	A	T	0.102074	0.0261737	9.62469e-05	0.541416	20	eQTLGen	TTC13	rs9431911	T	C	0.0333346	0.00871617	0.000131059	0.208112	20
	eQTLGen	GEMIN7	rs35864669	A	G	0.0526016	0.0134904	9.65096e-05	0.0786058	20	eQTLGen	ARV1	rs77978557	C	T	0.0199327	0.00580716	0.000598186	0.113882	20
	eQTLGen	TMEM14A	rs2670123	C	G	-0.04367	0.0112349	0.000101495	0.0686584	20	eQTLGen	C1orf131	rs4658911	T	C	-0.0276549	0.0138276	0.0455024	0.0951261	20
	eQTLGen	WFIKKN1	rs35915772	A	G	-0.0212759	0.00547698	0.000102496	0.998189	20	eQTLGen	SPRTN	rs2295420	C	T	0.0255699	0.0105196	0.0150698	0.0827545	20
	eQTLGen	PPP1R21	rs78538011	T	C	0.0348172	0.00897107	0.000104008	0.066672	20	eQTLGen	RP11-443B7.2	rs16844292	C	T	-0.0142847	0.00464429	0.00209968	0.619428	20
	eQTLGen	PROX2	rs17183194	T	C	-0.0810921	0.0208949	0.000104046	0.120165	20	eQTLGen	RP11-443B7.1	rs16844292	C	T	-0.0120245	0.00387259	0.00190258	0.488454	20
	eQTLGen	PHC2	rs1130800	T	G	0.0478156	0.0123499	0.000108056	0.058103	16	eQTLGen	RBM34	rs66533903	C	A	-0.0576714	0.0289807	0.0465918	0.743738	20
	eQTLGen	RNFT1	rs12600680	C	T	0.0188486	0.00487822	0.000111628	0.418661	20	eQTLGen	B3GALNT2	rs381674	A	C	-0.00987569	0.00286458	0.000565757	0.111293	20
	eQTLGen	EFCAB5	rs3936006	A	G	-0.0493252	0.0127953	0.000115751	0.502988	20	eQTLGen	AL606534.1	rs116319135	A	G	-0.0302434	0.0130712	0.020682	0.0872838	20
	eQTLGen	RP11-817O13.8	rs80163632	G	A	0.0362515	0.0094043	0.000115836	0.219393	20	eQTLGen	TRIM58	rs7536995	C	T	0.0107739	0.00530822	0.0423914	0.990053	20
	eQTLGen	CCDC24	rs10890286	T	C	-0.0127239	0.00330357	0.000117365	0.0612571	20	eQTLGen	OR2W3	rs11204522	T	C	0.010285	0.0050345	0.0410614	0.802155	20
	eQTLGen	RP5-1014C4.3	rs9943178	G	A	0.0240667	0.00625026	0.000117875	0.530387	20	eQTLGen	FAM110C	rs300791	A	G	-0.0522153	0.0204728	0.0107575	0.118338	20
	eQTLGen	PTPRVP	rs10920352	C	T	0.0221905	0.0057725	0.000120963	0.424695	20	eQTLGen	PXDN	rs11127318	C	G	-0.0067284	0.00295259	0.0226781	0.73696	20
	eQTLGen	BTBD2	rs62129498	A	G	0.0325005	0.00846551	0.000123451	0.295386	20	eQTLGen	ASAP2	rs112601720	C	G	-0.0631543	0.0222324	0.00450223	0.49617	20
	eQTLGen	ANKRD13A	rs16940705	A	G	-0.131152	0.0342074	0.000126067	0.0662643	20	eQTLGen	CPSF3	rs7561588	A	G	-0.0276246	0.0112242	0.0138485	0.498772	20
	eQTLGen	WDR81	rs6502953	A	G	0.0199503	0.00521119	0.000129001	0.581967	20	eQTLGen	ATP6V1C2	rs1734443	C	T	0.0565383	0.0218462	0.00965293	0.44551	20
	eQTLGen	OXTR	rs171029	G	A	-0.101526	0.026542	0.000130705	0.254049	20	eQTLGen	PDIA6	rs1734338	T	C	0.0133821	0.00530512	0.011653	0.398763	20
	eQTLGen	BCL2L1	rs6088962	T	C	0.14619	0.038227	0.000131166	0.239952	20	eQTLGen	RHOB	rs72792605	T	C	-0.0445009	0.0162267	0.00609836	0.460013	20
	eQTLGen	XPNPEP1	rs944969	C	T	-0.0185274	0.0048486	0.000132809	0.53943	20	eQTLGen	UBXN2A	rs6719830	C	T	-0.0558888	0.0058928	2.44147e-21	0.116349	20
	eQTLGen	COL4A4	rs4675115	G	C	-0.0687447	0.0179915	0.000132937	0.0703853	20	eQTLGen	ASXL2	rs13002752	T	C	-0.088563	0.0231403	0.000129602	0.0526966	20
	eQTLGen	C9orf64	rs62565779	G	A	-0.0335726	0.00879107	0.000134023	0.459205	20	eQTLGen	AGBL5-IT1	rs144423449	A	G	-0.0210791	0.0106961	0.048756	0.276715	6
	eQTLGen	HAUS8	rs1130222	T	C	0.0246957	0.00646809	0.000134491	0.101068	20	eQTLGen	AC093690.1	rs1038693	A	G	-0.0129951	0.00561936	0.0207472	0.372315	20
	eQTLGen	RARS2	rs113693586	A	G	0.0492082	0.0129094	0.000137961	0.302012	20	eQTLGen	AC074011.2	rs3752901	C	T	0.00791361	0.00264517	0.00277413	0.277027	20
	eQTLGen	OGFOD2	rs3759115	T	C	-0.149688	0.0392906	0.000139091	0.100356	20	eQTLGen	YPEL5	rs76886327	C	T	0.0769762	0.0297705	0.00971947	0.491381	3
	eQTLGen	CBL	rs2155380	G	A	-0.0244621	0.00643032	0.000142271	0.136707	20	eQTLGen	LCLAT1	rs1662955	C	T	0.00686224	0.00194995	0.000432885	0.0911899	20
	eQTLGen	F2R	rs250735	A	G	0.0216865	0.00570225	0.000142868	0.525207	20	eQTLGen	RASGRP3	rs4077711	C	A	-0.0344526	0.00717819	1.58969e-06	0.74338	20
	eQTLGen	RABGAP1L	rs7533430	A	G	0.0328698	0.00864587	0.000143655	0.112938	6	eQTLGen	CRIM1	rs10172196	A	G	-0.0643716	0.011695	3.7086e-08	0.591016	20
	eQTLGen	ECT2L	rs1188832	C	A	-0.0833723	0.0219414	0.000144836	0.226222	20	eQTLGen	AC007382.1	rs1504	G	T	0.046459	0.0163972	0.00460622	0.16075	20
	eQTLGen	PDIA6	rs1734338	T	C	0.0210346	0.00553701	0.000145335	0.453997	20	eQTLGen	DHX57	rs1010858	C	T	0.0186643	0.00739403	0.0115948	0.26926	20
	eQTLGen	ALDH6A1	rs7148979	A	T	-0.113631	0.0299235	0.000146237	0.435825	20	eQTLGen	SOS1-IT1	rs6704656	A	T	-0.0295249	0.0143146	0.0391534	0.396672	20
	eQTLGen	ISM1	rs6109773	G	C	-0.0181763	0.00479064	0.000148161	0.48226	20	eQTLGen	SOS1	rs4670904	G	C	0.0179167	0.0070424	0.0109553	0.674432	20
	eQTLGen	CTD-2561J22.4	rs76881507	T	A	-0.0123597	0.00325859	0.000148854	0.848006	20	eQTLGen	HAAO	rs3816183	T	C	-0.0435905	0.0136592	0.00141634	0.123507	20
	eQTLGen	UNC5B	rs1124397	C	T	-0.0181488	0.00479167	0.000152129	0.250721	20	eQTLGen	FTOP1	rs11691418	T	C	0.0403802	0.0155319	0.00932745	0.42335	20
	eQTLGen	RSRC2	rs10744242	C	T	-0.119328	0.0316042	0.000159551	0.0506641	3	eQTLGen	PREPL	rs75141285	C	A	-0.0293437	0.0129143	0.0230749	0.329983	20
	eQTLGen	SMARCD1	rs10875995	C	T	0.0621609	0.0164813	0.000162206	0.0759645	20	eQTLGen	PRKCE	rs687914	T	G	-0.0401533	0.0143332	0.00508797	0.377459	20
	eQTLGen	RP11-7F17.4	rs2160664	A	G	0.022648	0.00601177	0.000165035	0.248619	20	eQTLGen	RHOQ	rs56059578	T	C	-0.0273982	0.0120756	0.0232745	0.068255	20
	eQTLGen	ACP1	rs300753	C	T	0.0631844	0.0167851	0.000167	0.136532	20	eQTLGen	MSH6	rs111861797	C	T	-0.0101224	0.00433194	0.0194547	0.93545	20
	eQTLGen	MUC1	rs141942982	T	G	0.0504341	0.0134263	0.000172391	0.0614122	20	eQTLGen	FOXN2	rs79247094	A	G	-0.00953007	0.00344224	0.0056303	0.166775	20
	eQTLGen	STK32B	rs9998195	G	A	-0.056136	0.0149532	0.000173962	0.055319	20	eQTLGen	GPR75-ASB3	rs62139774	G	A	-0.0361459	0.0143618	0.0118423	0.876856	20
	eQTLGen	PLSCR1	rs2587008	G	C	0.0173181	0.00461366	0.000174276	0.0503253	20	eQTLGen	SPTBN1	rs10180713	A	G	0.0127306	0.00542881	0.0190264	0.195964	20
	eQTLGen	RP11-736N17.4	rs8176373	A	G	0.029581	0.00789081	0.000177687	0.623474	20	eQTLGen	RTN4	rs10170340	T	C	0.0119281	0.00599653	0.0466833	0.185952	20
	eQTLGen	POLR3D	rs4871992	A	G	-0.0845283	0.0225507	0.000177994	0.171029	20	eQTLGen	AC007381.3	rs10180282	T	C	-0.0567001	0.0201825	0.00496383	0.312991	19
	eQTLGen	GSTA4	rs405729	T	C	0.0389233	0.0104067	0.000183868	0.591834	20	eQTLGen	BCL11A	rs7589501	A	G	0.103691	0.0377559	0.00602642	0.3974	20
	eQTLGen	ZNF75A	rs12325187	G	C	0.0352313	0.00943684	0.000188926	0.456077	20	eQTLGen	NONOP2	rs10208155	G	T	-0.0706904	0.0330561	0.0324763	0.277734	20
	eQTLGen	GBA	rs11264345	A	T	-0.0277243	0.00744299	0.0001954	0.319515	20	eQTLGen	AC010733.5	rs842636	A	G	-0.0263	0.0113593	0.0205976	0.0645537	20
	eQTLGen	FAM213A	rs10788630	T	C	0.0196629	0.00528249	0.000197438	0.39371	20	eQTLGen	WDPCP	rs12618974	T	C	-0.0260079	0.00752225	0.000545293	0.729807	20
	eQTLGen	SUPV3L1	rs5030938	C	T	0.0207422	0.00557334	0.000197895	0.336977	20	eQTLGen	MDH1	rs262489	G	A	-0.0320613	0.0110897	0.00383897	0.108164	20
	eQTLGen	HDAC3	rs1421896	T	G	0.0614677	0.0165177	0.000198187	0.400632	20	eQTLGen	FBXO48	rs115429444	A	T	-0.0258747	0.0116414	0.0262394	0.194057	11
	eQTLGen	FAM208B	rs11259192	A	G	0.0565254	0.0151995	0.000200083	0.901996	20	eQTLGen	GFPT1	rs6720415	A	G	-0.00732746	0.00366209	0.0454035	0.0729452	20
	eQTLGen	SSC5D	rs62130160	T	G	-0.0417679	0.0112317	0.000200206	0.137432	20	eQTLGen	NFU1	rs4346430	A	G	-0.0136047	0.00660963	0.0395593	0.0850336	20
	eQTLGen	PNMAL1	rs12151337	T	C	-0.0160381	0.00431374	0.000200884	0.169487	20	eQTLGen	AC092431.1	rs7602816	G	A	-0.0340885	0.0122745	0.00548335	0.636681	20
	eQTLGen	CREB3L2	rs273960	T	C	0.129221	0.0347672	0.000201796	0.100414	14	eQTLGen	AC019206.1	rs80352135	A	G	-0.040987	0.0151985	0.00700126	0.11174	20
	eQTLGen	SUSD2	rs176155	A	G	-0.0265249	0.00714478	0.000205229	0.0845964	19	eQTLGen	MXD1	rs2228203	T	C	-0.0556288	0.0205168	0.00670038	0.78485	20
	eQTLGen	GLS	rs7562400	G	C	-0.0315848	0.00852791	0.000212477	0.985919	20	eQTLGen	TIA1	rs7585058	C	T	-0.0234864	0.00890623	0.00836244	0.0662455	20
	eQTLGen	NME3	rs1178437	G	C	0.0379783	0.0102586	0.00021382	0.435579	20	eQTLGen	ADD2	rs10164951	T	A	0.0312049	0.0125714	0.013057	0.138159	20
	eQTLGen	AC004166.6	rs1635759	G	A	0.0164288	0.00443926	0.000214913	0.0770658	20	eQTLGen	PRADC1	rs10207625	C	T	0.0182673	0.00755862	0.0156598	0.115375	20
	eQTLGen	MSL1	rs41275668	G	A	-0.0384169	0.0104017	0.000221334	0.168782	20	eQTLGen	BOLA3	rs828844	G	T	-0.0919238	0.0388296	0.0179154	0.357517	16
	eQTLGen	NFYC	rs1534956	G	A	0.037785	0.0102464	0.000226343	0.682328	20	eQTLGen	BOLA3-AS1	rs828881	T	A	-0.0358334	0.0173997	0.0394535	0.488656	11
	eQTLGen	ZMYM2	rs259776	C	G	-0.124274	0.0337226	0.000228546	0.346869	20	eQTLGen	CAPG	rs2002444	G	A	-0.00849767	0.00317762	0.00749026	0.477898	20
	eQTLGen	ACAD9	rs16851801	A	G	0.02221	0.00602692	0.00022858	0.070738	20	eQTLGen	VAMP8	rs1009	G	A	-0.0168934	0.0037854	8.09058e-06	0.562899	20
	eQTLGen	RPS14	rs12654827	C	T	0.0343803	0.00935015	0.000236015	0.560943	20	eQTLGen	TMEM150A	rs142825030	T	C	-0.0481245	0.0166052	0.00375362	0.0941476	20
	eQTLGen	HKDC1	rs10823318	A	T	0.0161115	0.00438358	0.000237453	0.300984	20	eQTLGen	CD8A	rs1515950	T	C	-0.0212529	0.0102111	0.037402	0.225012	20
	eQTLGen	CABP1	rs522632	C	G	-0.0442859	0.0120629	0.000241357	0.0555202	20	eQTLGen	KRCC1	rs72847764	G	A	-0.0338447	0.0135575	0.0125466	0.102579	20
	eQTLGen	TESK2	rs10789465	C	T	-0.0232687	0.00634455	0.000244926	0.157299	20	eQTLGen	AC008268.2	rs62153041	C	G	0.0110556	0.00393492	0.00496007	0.062135	20
	eQTLGen	YY1AP1	rs2666826	C	T	0.0446646	0.012201	0.000251512	0.27517	20	eQTLGen	DUSP2	rs115786506	A	G	-0.0332333	0.0155757	0.0328708	0.296757	20
	eQTLGen	RP1-90L6.3	rs4820717	G	A	-0.0147723	0.0040429	0.000258297	0.325206	20	eQTLGen	CIAO1	rs78099340	A	C	-0.101293	0.0408792	0.0132168	0.492143	9
	eQTLGen	RP11-318C24.2	rs10913128	C	A	0.0147993	0.00406021	0.000267428	0.299904	20	eQTLGen	AC021188.4	rs62153901	T	C	0.0261151	0.0107478	0.0151072	0.776181	20
	eQTLGen	ERO1LB	rs1726627	T	C	-0.031297	0.00861726	0.00028135	0.588154	20	eQTLGen	LMAN2L	rs72809828	A	G	-0.0229739	0.0110105	0.0369284	0.0610004	20
	eQTLGen	RRP36	rs61169091	A	G	0.054296	0.0149513	0.000281765	0.0732109	20	eQTLGen	CNNM4	rs68026712	C	T	-0.0204162	0.00883933	0.0209051	0.201544	20
	eQTLGen	CREB3L4	rs11264736	T	C	-0.0437326	0.0120647	0.000289153	0.0521993	20	eQTLGen	COA5	rs3769698	C	T	-0.0258567	0.010474	0.0135623	0.988094	20
	eQTLGen	PARK7	rs35675666	T	G	-0.0222289	0.00613443	0.000290503	0.736797	20	eQTLGen	UNC50	rs17034241	G	C	0.0191601	0.00782492	0.0143414	0.733133	20
	eQTLGen	NAT14	rs62130160	T	G	-0.0695058	0.0192058	0.000295744	0.0669727	20	eQTLGen	KIAA1211L	rs4596026	A	T	-0.0590078	0.0269855	0.0287684	0.822371	20
	eQTLGen	ARF1	rs964941	G	A	-0.128616	0.0355904	0.00030175	0.114972	20	eQTLGen	SNORD89	rs12712092	C	G	0.00699583	0.00344752	0.0424346	0.484259	20
	eQTLGen	GRK6	rs2630765	T	C	0.121315	0.0335986	0.000305345	0.10428	20	eQTLGen	RFX8	rs11680478	C	T	0.0476522	0.0149675	0.001454	0.14251	20
	eQTLGen	PTPN23	rs2276853	G	A	-0.132369	0.0366682	0.000306283	0.0664201	20	eQTLGen	IL1R2	rs35252180	A	G	0.0146437	0.00645912	0.0233817	0.0528061	20
	eQTLGen	UBE2D1	rs4390300	A	G	0.00774194	0.00214574	0.000308497	0.890429	20	eQTLGen	MIR4772	rs6543133	T	A	0.0153157	0.00522429	0.00337189	0.0643186	20
	eQTLGen	TFAM	rs4390300	A	G	0.0112952	0.00313116	0.000309341	0.825327	20	eQTLGen	AC007278.2	rs10206291	C	T	0.00921396	0.00308919	0.00285766	0.063204	20
	eQTLGen	RP11-521C20.4	rs8041057	C	T	0.0115904	0.00321414	0.000310871	0.299126	20	eQTLGen	AC007278.3	rs13021177	G	A	0.00488873	0.00170653	0.0041737	0.0637359	20
	eQTLGen	ZNF208	rs12327638	G	C	-0.0275835	0.00766842	0.000321875	0.446908	20	eQTLGen	C2orf49	rs4851758	T	C	-0.0840971	0.0224196	0.000176087	0.213623	13
	eQTLGen	ACAP3	rs28418680	A	G	-0.147712	0.0410754	0.000322999	0.235291	20	eQTLGen	LINC00116	rs10202266	A	G	-0.0168807	0.00770322	0.0284239	0.287432	15
	eQTLGen	RP11-678G14.3	rs67876192	C	A	-0.00697353	0.00193961	0.000323979	0.395794	15	eQTLGen	ZC3H6	rs6542050	G	A	-0.0439192	0.0158232	0.00550974	0.0849264	20
	eQTLGen	ZNF429	rs67876192	C	A	-0.00858267	0.00238775	0.000325061	0.513581	20	eQTLGen	CHCHD5	rs6542066	C	G	0.0354463	0.0162819	0.0294775	0.456881	20
	eQTLGen	RP11-420K14.2	rs67876192	C	A	-0.00763246	0.00212392	0.000326172	0.209838	20	eQTLGen	PSD4	rs2241976	G	A	0.00531537	0.00265365	0.0451728	0.208667	20
	eQTLGen	RP11-678G14.4	rs67876192	C	A	-0.00933562	0.00260167	0.000332824	0.662772	8	eQTLGen	CLASP1	rs114514102	C	T	0.0272473	0.0108299	0.0118715	0.480794	19
	eQTLGen	FAHD1	rs67309640	T	G	0.0214985	0.00599486	0.000335593	0.593912	6	eQTLGen	MKI67IP	rs1056014	A	G	0.0151013	0.00675091	0.0252914	0.29083	20
	eQTLGen	CTD-2561J22.5	rs67876192	C	A	-0.0102094	0.00284763	0.000336799	0.337995	18	eQTLGen	RP5-935K16.1	rs17600636	C	T	0.00445462	0.00212218	0.0358105	0.272634	20
	eQTLGen	C8orf82	rs2721142	T	A	-0.0775777	0.0216566	0.000340747	0.0816755	6	eQTLGen	CCDC115	rs55684765	A	G	0.00971568	0.00483417	0.044453	0.404522	20
	eQTLGen	HARS	rs2230361	A	G	0.0894741	0.0249999	0.000344937	0.152434	17	eQTLGen	IMP4	rs11542416	A	G	0.00968109	0.00464914	0.0373116	0.476452	20
	eQTLGen	KIF2A	rs247264	C	T	0.051981	0.0145434	0.000351299	0.107065	4	eQTLGen	AC140481.1	rs145650663	A	G	0.029024	0.0112725	0.0100309	0.331001	16
	eQTLGen	CD160	rs10910844	C	T	0.0293	0.00820193	0.000353826	0.0523759	20	eQTLGen	FAM168B	rs73960401	G	C	-0.0726715	0.02468	0.00323426	0.355391	20
	eQTLGen	TTC13	rs9431911	T	C	0.0331582	0.00930219	0.000364477	0.192243	10	eQTLGen	PLEKHB2	rs10928538	C	T	-0.0302369	0.0102894	0.00329636	0.204489	20
	eQTLGen	SLC2A4	rs5417	C	A	0.178291	0.0500222	0.0003649	0.113112	20	eQTLGen	RAB3GAP1	rs11903663	G	A	-0.0236188	0.0108656	0.0297259	0.218922	20
	eQTLGen	AF131217.1	rs2049861	A	T	-0.0475876	0.0133524	0.000365272	0.146188	20	eQTLGen	ZRANB3	rs1463136	A	G	-0.0585601	0.0230943	0.0112225	0.321736	19
	eQTLGen	PRSS57	rs10412005	C	T	-0.0169563	0.00475879	0.00036642	0.152702	20	eQTLGen	UBXN4	rs57235352	T	C	-0.105639	0.0441666	0.016765	0.789615	14
	eQTLGen	LRIG1	rs17775391	C	A	0.0212348	0.0059609	0.000367559	0.290436	20	eQTLGen	ARHGAP15	rs16858573	C	T	-0.0162978	0.00522081	0.00179807	0.0539121	20
	eQTLGen	TPRN	rs28544087	G	A	-0.0830071	0.0233045	0.000368254	0.246254	20	eQTLGen	AC009951.1	rs13389578	C	T	0.0554686	0.0163455	0.000690038	0.0929499	9
	eQTLGen	ZNF738	rs6511268	C	T	-0.0168547	0.004735	0.00037143	0.474093	20	eQTLGen	EPC2	rs71413626	G	A	0.0657056	0.0240859	0.00637257	0.085376	20
	eQTLGen	FBXO36	rs9808110	C	T	-0.0767214	0.0215575	0.000372371	0.0680044	20	eQTLGen	FMNL2	rs3811570	A	G	-0.0441243	0.0144293	0.0022285	0.100619	20
	eQTLGen	SH3YL1	rs7605824	A	G	0.00872414	0.00245865	0.000387651	0.628412	20	eQTLGen	TANK	rs10930013	A	G	0.0200493	0.00575729	0.000496908	0.165681	20
	eQTLGen	FLT1	rs56728557	A	G	-0.0262394	0.00739568	0.000388254	0.198283	20	eQTLGen	AC009299.3	rs11678980	A	G	0.00999422	0.00247873	5.53045e-05	0.117087	20
	eQTLGen	PHF10	rs9295021	G	T	0.0172136	0.00485263	0.000389256	0.355641	20	eQTLGen	GALNT3	rs12618003	G	A	0.0457708	0.0209685	0.029048	0.0795142	18
	eQTLGen	NEXN-AS1	rs1166707	T	C	-0.0470089	0.0132564	0.000390956	0.0768151	20	eQTLGen	STK39	rs10930310	A	G	-0.0129091	0.00457928	0.00481685	0.093149	20
	eQTLGen	RP1-152L7.5	rs2670125	T	C	-0.0250827	0.00707958	0.000395646	0.0500116	15	eQTLGen	PHOSPHO2	rs11685651	C	T	0.0107868	0.00374464	0.00396912	0.310889	20
	eQTLGen	RP13-25N22.1	rs1809668	G	A	0.0155437	0.00438895	0.000397771	0.486892	20	eQTLGen	METTL8	rs11691073	C	T	-0.0276055	0.00730766	0.00015834	0.10009	20
	eQTLGen	EPS8L2	rs4078520	C	T	0.0302385	0.00853836	0.000397881	0.5231	20	eQTLGen	AC106900.6	rs66770364	C	T	0.02494	0.0109588	0.0228577	0.313272	20
	eQTLGen	AC073254.1	rs10185980	C	G	0.0621862	0.0175616	0.000398581	0.555789	20	eQTLGen	KIAA1715	rs6706026	A	G	0.0199272	0.00851119	0.0192171	0.0834054	20
	eQTLGen	RP11-452K12.3	rs3740514	T	C	-0.033122	0.00936383	0.000404351	0.0529235	20	eQTLGen	MTX2	rs7602195	C	T	0.030438	0.0121475	0.0122209	0.169021	20
	eQTLGen	DNM2	rs1541596	A	G	-0.0898634	0.0254111	0.000405638	0.0970512	20	eQTLGen	UBE2E3	rs62180071	C	T	0.0414567	0.013461	0.00207169	0.3824	20
	eQTLGen	CRIP3	rs2242416	A	G	-0.0379086	0.0107318	0.000411886	0.52656	20	eQTLGen	NCKAP1	rs62190103	C	T	0.0193939	0.00884034	0.0282497	0.174275	20
	eQTLGen	RP1-97J1.2	rs7773956	A	G	0.0127346	0.00360776	0.000415907	0.437207	20	eQTLGen	CALCRL	rs8176580	C	T	-0.0285226	0.00902686	0.00157905	0.109742	20
	eQTLGen	ZBTB40	rs1934482	T	C	0.0290543	0.0082402	0.000422013	0.0893853	20	eQTLGen	ASNSD1	rs1437891	A	G	-0.00954	0.00240806	7.44193e-05	0.226661	20
	eQTLGen	NR1I2	rs3732357	G	A	-0.170252	0.0483353	0.000427796	0.407601	19	eQTLGen	OSGEPL1-AS1	rs12990627	G	A	-0.0315013	0.00837814	0.000169953	0.148918	20
	eQTLGen	ARHGEF12	rs7110955	G	A	-0.154327	0.043844	0.00043169	0.149617	20	eQTLGen	ORMDL1	rs12053254	C	T	-0.0428242	0.0171547	0.0125479	0.110642	16
	eQTLGen	PPP2R3C	rs28399702	T	G	0.00898154	0.00255197	0.000432446	0.216774	20	eQTLGen	HIBCH	rs291460	G	A	0.0118607	0.00424981	0.00525653	0.263494	20
	eQTLGen	KRTCAP2	rs12752585	A	G	0.113512	0.0322737	0.000436174	0.229903	20	eQTLGen	TMEM194B	rs7574871	G	A	-0.0263922	0.00639448	3.66968e-05	0.23952	20
	eQTLGen	ADORA3	rs2032006	C	T	0.0186715	0.00531264	0.000440499	0.899169	20	eQTLGen	NABP1	rs6757799	T	C	-0.0552885	0.0218367	0.0113445	0.121962	20
	eQTLGen	GLTPD1	rs307354	G	C	0.020333	0.0057861	0.000441212	0.0865694	20	eQTLGen	SDPR	rs12477095	G	A	-0.044995	0.0222073	0.0427509	0.304588	13
	eQTLGen	RASL10A	rs5763144	T	C	0.0925741	0.0263725	0.00044769	0.289115	20	eQTLGen	STK17B	rs12467988	C	T	0.0189745	0.0093406	0.0422142	0.47548	20
	eQTLGen	DNA2	rs74797509	A	G	-0.0334482	0.00953165	0.000449508	0.404274	20	eQTLGen	AC020571.3	rs72923327	A	G	0.0270731	0.0127012	0.0330446	0.480859	20
	eQTLGen	TMEM194B	rs7574871	G	A	-0.0252104	0.00719774	0.000460837	0.0664957	9	eQTLGen	ANKRD44	rs715185	T	C	-0.0328147	0.0132797	0.0134722	0.428868	16
	eQTLGen	PDRG1	rs6061046	C	T	-0.0770901	0.0220136	0.000461904	0.669509	20	eQTLGen	C2orf47	rs769948	C	A	-0.0667091	0.0290245	0.0215406	0.0649882	20
	eQTLGen	C12orf5	rs3217860	G	A	0.0342637	0.00978568	0.000462803	0.0602888	20	eQTLGen	SGOL2	rs12052989	T	C	-0.0695929	0.0229724	0.00245035	0.37802	20
	eQTLGen	GAB1	rs11947952	C	G	-0.113711	0.0324805	0.000463684	0.228396	20	eQTLGen	FAM126B	rs115635831	G	A	-0.0473219	0.0201204	0.0186761	0.498431	20
	eQTLGen	RP11-218M22.1	rs55800929	A	G	0.00967076	0.00276617	0.000472136	0.114231	20	eQTLGen	TMEM237	rs62193397	A	G	0.0229703	0.0102082	0.0244371	0.259132	20
	eQTLGen	RIMS3	rs12562229	G	A	0.0229634	0.00658929	0.00049222	0.0649657	20	eQTLGen	NOP58	rs7572505	A	G	-0.0327604	0.00741021	9.8257e-06	0.46218	20
	eQTLGen	CCDC13-AS1	rs12493321	A	T	0.0156987	0.00450551	0.000493376	0.805527	20	eQTLGen	AC064836.3	rs12463937	C	T	-0.0255151	0.00775196	0.000996745	0.0988974	20
	eQTLGen	OMG	rs2952994	A	T	-0.109283	0.0313849	0.000497656	0.184742	20	eQTLGen	BMPR2	rs6435149	C	T	-0.0322097	0.00649492	7.07779e-07	0.291392	20
	eQTLGen	SEC24B	rs68041341	T	A	-0.137738	0.0395711	0.000499973	0.157394	20	eQTLGen	RAPH1	rs16839858	A	G	-0.0864623	0.0305168	0.00460742	0.055776	20
	eQTLGen	SLC39A4	rs117328198	C	A	0.0322982	0.00928723	0.00050574	0.169044	11	eQTLGen	AC096772.6	rs11679380	T	C	0.0297568	0.0128311	0.0203885	0.45113	19
	eQTLGen	CLIC3	rs908839	G	C	-0.024303	0.00699478	0.00051191	0.234894	20	eQTLGen	IDH1	rs59522113	G	T	-0.0174769	0.00866901	0.0437976	0.146069	20
	eQTLGen	ZNF43	rs35998933	T	C	-0.0272623	0.00784737	0.000512636	0.596356	20	eQTLGen	MAP2	rs9288409	G	A	0.145358	0.0411166	0.000407375	0.450172	20
	eQTLGen	MAPK3	rs55732507	C	T	0.0129724	0.0037396	0.000522536	0.720383	20	eQTLGen	RPE	rs56390581	T	G	-0.0624174	0.0300672	0.0379	0.110247	19
	eQTLGen	TMEM179B	rs4034	A	G	-0.0596887	0.0172264	0.000530324	0.125582	11	eQTLGen	AC007038.7	rs12470144	G	A	-0.0230648	0.00876948	0.00853537	0.71547	20
	eQTLGen	AP006621.6	rs4963156	T	C	0.00895898	0.00258726	0.000534724	0.663762	16	eQTLGen	KANSL1L	rs7585265	T	C	-0.0866045	0.0326222	0.00793625	0.222907	11
	eQTLGen	IGHV7-27	rs71423888	C	A	0.0128413	0.00371131	0.000540082	0.163061	9	eQTLGen	BARD1	rs35933323	T	G	0.00716663	0.00323626	0.0267957	0.133912	20
	eQTLGen	DLL1	rs62428586	T	G	-0.0219234	0.00633713	0.000541163	0.414331	20	eQTLGen	XRCC5	rs828910	A	G	-0.0449722	0.0113296	7.20419e-05	0.115154	20
	eQTLGen	KIF13A	rs2876471	A	G	0.0383389	0.0111037	0.000554766	0.144973	20	eQTLGen	RP11-566E18.3	rs4987039	A	G	-0.00700654	0.00323562	0.0303539	0.140328	20
	eQTLGen	PPP2R2D	rs9419235	A	G	0.0338822	0.00981624	0.000557165	0.691091	20	eQTLGen	ARPC2	rs6719789	A	C	0.0746863	0.0181793	3.9856e-05	0.173039	20
	eQTLGen	FAM13A-AS1	rs2860422	T	C	0.0232222	0.00672873	0.000558095	0.324846	20	eQTLGen	RP11-378A13.1	rs736730	C	T	0.00886525	0.0017727	5.70361e-07	0.845857	20
	eQTLGen	RP11-83N9.5	rs1164882	T	C	0.0346964	0.0100733	0.000572337	0.0535855	17	eQTLGen	GPBAR1	rs4674276	T	A	-0.0333722	0.00743709	7.21413e-06	0.654432	20
	eQTLGen	ACVR1B	rs11612312	C	T	0.041786	0.0121477	0.00058209	0.483148	20	eQTLGen	AAMP	rs4791	C	T	0.0967877	0.0207208	2.9966e-06	0.700101	20
	eQTLGen	SRGAP3	rs341790	C	A	-0.0644646	0.0187469	0.000584546	0.0656595	20	eQTLGen	TMBIM1	rs7559416	G	A	0.0419503	0.00895381	2.79706e-06	0.727148	20
	eQTLGen	TATDN1	rs1131024	G	A	0.0883543	0.0257128	0.00058994	0.375198	20	eQTLGen	PNKD	rs1473901	C	T	0.0140299	0.00332211	2.40862e-05	0.215213	20
	eQTLGen	HIC2	rs433704	C	G	0.131649	0.0383413	0.000595602	0.162678	20	eQTLGen	SLC11A1	rs13062	A	C	-0.0150896	0.00407458	0.000212774	0.275604	20
	eQTLGen	MRPL41	rs4979655	C	T	0.073697	0.0214655	0.000596327	0.192526	20	eQTLGen	VIL1	rs921968	G	T	0.0292783	0.00615346	1.95502e-06	0.3897	20
	eQTLGen	RP5-890O3.9	rs4970439	C	T	0.0577463	0.016835	0.000603302	0.487623	20	eQTLGen	ZNF142	rs3821044	G	A	-0.0241068	0.00769883	0.00174079	0.125668	8
	eQTLGen	BIRC7	rs744591	A	C	0.0185265	0.00540123	0.000603477	0.526047	20	eQTLGen	BCS1L	rs2303563	G	A	-0.040573	0.0124194	0.00108727	0.230964	9
	eQTLGen	ZNF410	rs111480651	G	A	-0.0551176	0.0160723	0.00060503	0.0842808	20	eQTLGen	RNF25	rs13022721	C	T	0.126038	0.0428575	0.00327297	0.334923	8
	eQTLGen	LCNL1	rs908839	G	C	-0.043409	0.0126981	0.000629581	0.696226	20	eQTLGen	TTLL4	rs1078803	A	C	-0.0357719	0.0085491	2.86062e-05	0.156179	20
	eQTLGen	MAPRE3	rs6745807	A	C	0.0424276	0.0124162	0.000632895	0.991667	20	eQTLGen	PRKAG3	rs7603912	T	G	-0.0574562	0.0141123	4.6738e-05	0.100157	20
	eQTLGen	AC118278.1	rs7699689	G	A	0.00681294	0.00199419	0.000634581	0.65367	20	eQTLGen	SLC23A3	rs10170244	G	A	-0.0112444	0.00447985	0.012073	0.279652	20
	eQTLGen	SRF	rs4398731	A	G	0.146271	0.0428217	0.000635892	0.212492	20	eQTLGen	FAM134A	rs6436122	A	G	0.0386976	0.0152251	0.0110314	0.0539831	20
	eQTLGen	KRI1	rs1465701	T	C	0.02773	0.00812758	0.000645253	0.109206	20	eQTLGen	PTPRN	rs11887718	C	T	0.0135933	0.00602809	0.0241334	0.153999	20
	eQTLGen	C10orf88	rs10794579	T	C	-0.018168	0.00532535	0.000645805	0.524586	20	eQTLGen	DES	rs3755053	A	C	-0.0646424	0.0147198	1.12551e-05	0.334004	20
	eQTLGen	NUDC	rs140439223	G	A	0.0874352	0.0256325	0.000646992	0.196562	20	eQTLGen	COL4A4	rs13398103	G	T	-0.0318665	0.0151402	0.0353122	0.776316	20
	eQTLGen	ZKSCAN5	rs11973801	G	A	-0.0270944	0.00795032	0.000654505	0.0650275	20	eQTLGen	AC009950.1	rs67469122	T	C	-0.0333162	0.0160314	0.0376922	0.143217	14
	eQTLGen	C9orf142	rs908839	G	C	-0.0476275	0.013998	0.000667832	0.0598648	20	eQTLGen	ITM2C	rs9808500	T	C	-0.0187424	0.00722994	0.00953277	0.76252	20
	eQTLGen	CCND2	rs3217860	G	A	0.0661033	0.0194314	0.000669261	0.0645625	20	eQTLGen	PSMD1	rs765458	A	G	0.0220556	0.00974613	0.0236351	0.189049	20
	eQTLGen	SOX7	rs10903330	A	G	-0.151593	0.0445701	0.000670843	0.0911617	20	eQTLGen	AC017104.6	rs55722313	C	T	-0.0128287	0.00641901	0.0456572	0.241689	20
	eQTLGen	ATXN1L	rs10852506	C	T	-0.144894	0.0426014	0.000671015	0.0746805	20	eQTLGen	NCL	rs12992177	G	C	0.0137986	0.00656539	0.0355784	0.112929	20
	eQTLGen	RP11-12J10.3	rs12761008	T	C	0.0473545	0.0139248	0.000672071	0.192442	19	eQTLGen	AC104634.3	rs10165533	C	A	0.0164545	0.00647678	0.011068	0.194191	20
	eQTLGen	ZBTB10	rs6985449	G	A	-0.0709244	0.0208722	0.000678719	0.199496	20	eQTLGen	PDE6D	rs838446	C	T	0.033545	0.0107748	0.00185018	0.0517081	20
	eQTLGen	FSTL3	rs12986335	A	G	0.042467	0.0124992	0.000679862	0.0999279	20	eQTLGen	COPS7B	rs17199642	G	A	0.126972	0.0381779	0.000881613	0.818129	20
	eQTLGen	KIF1B	rs11121529	G	C	-0.0106703	0.00314056	0.000679862	0.0881834	20	eQTLGen	UBE2F	rs62194508	C	A	0.0109613	0.00358883	0.00225589	0.498172	20
	eQTLGen	SYT17	rs7197580	A	G	-0.111341	0.0328621	0.000703689	0.591392	8	eQTLGen	ESPNL	rs1562338	T	A	0.0314085	0.0119101	0.00836068	0.0597268	20
	eQTLGen	ANKS6	rs79593135	C	G	-0.0542349	0.0160087	0.000704474	0.75357	9	eQTLGen	ILKAP	rs1982338	C	T	-0.0385429	0.0155093	0.0129496	0.317705	20
	eQTLGen	C22orf34	rs1107513	C	G	-0.0143525	0.00423964	0.000710969	0.181667	8	eQTLGen	SEPT2	rs35533015	A	G	0.00572557	0.00238222	0.0162409	0.56096	20
	eQTLGen	SERP1	rs13072593	G	A	0.0540753	0.0159861	0.000717917	0.0873087	20	eQTLGen	AC005104.3	rs35533015	A	G	0.0145874	0.00615298	0.01775	0.639652	20
	eQTLGen	STK25	rs886809	G	A	0.0643604	0.0190392	0.000723751	0.15967	20	eQTLGen	FARP2	rs7578199	C	T	-0.0171716	0.00651126	0.0083588	0.188447	20
	eQTLGen	LRRC70	rs1318582	T	C	0.039838	0.0118012	0.000736152	0.121718	20	eQTLGen	THAP4	rs7583172	A	C	-0.0705891	0.0184288	0.000127948	0.0550235	20
	eQTLGen	MIR3605	rs11580147	A	C	-0.0535806	0.0158911	0.000746957	0.264624	20	eQTLGen	LMCD1	rs9312024	T	C	0.0221693	0.00856541	0.00964698	0.123253	20
	eQTLGen	AP006621.1	rs7122416	G	A	0.00707575	0.0021038	0.000770128	0.165324	20	eQTLGen	OXTR	rs171029	G	A	-0.0781586	0.0253563	0.00205326	0.548012	20
	eQTLGen	AP006621.5	rs7122416	G	A	0.00761857	0.00226612	0.000773963	0.10518	20	eQTLGen	RAD18	rs656626	A	C	-0.0520349	0.0209773	0.0131186	0.223109	20
	eQTLGen	GALNT7	rs1006003	A	G	0.0783226	0.0233035	0.000776658	0.0525412	10	eQTLGen	SRGAP3	rs341790	C	A	-0.0509068	0.0180543	0.00480761	0.388506	20
	eQTLGen	FBXL17	rs58844678	A	G	0.0381003	0.0113609	0.00079758	0.850954	20	eQTLGen	PPARG	rs1699346	C	A	0.0143605	0.00702802	0.0410213	0.31012	20
	eQTLGen	RP11-830F9.5	rs12445058	C	T	-0.0327646	0.00977022	0.000797907	0.677755	20	eQTLGen	MKRN2	rs111560125	G	C	-0.0087984	0.00438143	0.0446313	0.0657233	20
	eQTLGen	AC023797.1	rs1684466	G	A	0.0469805	0.0140184	0.000804224	0.0826798	20	eQTLGen	RAF1	rs4684871	G	A	-0.0284083	0.0115311	0.0137537	0.109181	20
	eQTLGen	CORO6	rs7501472	T	G	0.0497586	0.0148537	0.000808396	0.267636	20	eQTLGen	IQSEC1	rs73014518	T	C	-0.0266418	0.0104139	0.0105185	0.718313	20
	eQTLGen	PPIL3	rs2136600	T	C	0.0077023	0.00230141	0.000817597	0.393375	20	eQTLGen	NUP210	rs6804464	T	C	-0.0169963	0.00683885	0.012946	0.110831	20
	eQTLGen	EVI2B	rs9902893	A	G	0.0586826	0.0175347	0.00081794	0.0740264	20	eQTLGen	CHCHD4	rs9856296	C	T	0.061635	0.0258011	0.0169012	0.0966596	20
	eQTLGen	ZNF143	rs11042379	A	G	-0.0143872	0.00429986	0.00081993	0.711502	20	eQTLGen	COLQ	rs9883674	T	C	-0.017449	0.00595592	0.00339301	0.965435	20
	eQTLGen	DLGAP1-AS1	rs12455764	T	C	0.0101286	0.00303175	0.000835207	0.425638	20	eQTLGen	EFHB	rs1133328	T	G	0.00726268	0.00316468	0.0217378	0.988215	20
	eQTLGen	CCDC3	rs11258128	C	T	-0.0181883	0.00544659	0.000839601	0.263886	20	eQTLGen	UBE2E1	rs3762767	A	C	0.0772007	0.0285283	0.00680761	0.187026	20
	eQTLGen	KIAA1009	rs4143729	G	T	-0.0874003	0.0261806	0.000842751	0.38635	20	eQTLGen	THRB	rs10428188	A	C	-0.103551	0.0363046	0.00434054	0.931941	20
	eQTLGen	PSMD1	rs765458	A	G	0.0330844	0.00992179	0.000854458	0.437047	17	eQTLGen	RARB	rs4256092	A	T	0.0944033	0.0318896	0.00307324	0.0658816	19
	eQTLGen	FZD8	rs604652	C	A	0.119583	0.0358625	0.000854554	0.211613	20	eQTLGen	TOP2B	rs12631825	G	A	-0.0468875	0.0148844	0.00163207	0.401512	20
	eQTLGen	ZNF204P	rs12213533	T	C	-0.031863	0.00956038	0.0008597	0.249277	18	eQTLGen	NGLY1	rs7645628	A	T	-0.0645286	0.0197709	0.00109923	0.32346	20
	eQTLGen	MIB1	rs14062	A	G	-0.0339363	0.0101851	0.000862401	0.668861	13	eQTLGen	NEK10	rs62255653	C	T	-0.0754038	0.0333297	0.023675	0.707016	20
	eQTLGen	DOC2GP	rs12800028	G	A	0.00726558	0.00218282	0.000873057	0.0699156	14	eQTLGen	CMTM6	rs2652584	C	A	0.0218104	0.0105431	0.0385746	0.584736	20
	eQTLGen	LCN12	rs908833	T	G	-0.0719181	0.0216237	0.000881352	0.233105	20	eQTLGen	GLB1	rs11717007	C	A	0.038084	0.01044	0.000264393	0.066865	20
	eQTLGen	TNFAIP2	rs749206	G	A	-0.038038	0.0114424	0.000886379	0.50854	20	eQTLGen	ARPP21	rs11720807	A	G	0.0777133	0.0334968	0.0203396	0.829491	20
	eQTLGen	POGZ	rs1887545	A	G	-0.0267926	0.00806021	0.000887199	0.382716	20	eQTLGen	STAC	rs113135397	T	C	0.0633943	0.0216888	0.00346789	0.518543	20
	eQTLGen	RP11-308N19.1	rs71494597	G	A	0.0145871	0.00438917	0.000889185	0.0616125	6	eQTLGen	AC011816.1	rs9881419	A	G	0.00676953	0.00291151	0.020067	0.079473	20
	eQTLGen	INADL	rs17378676	C	G	0.0272568	0.00821074	0.000901278	0.190341	20	eQTLGen	TRANK1	rs6805239	T	G	0.0156768	0.00583869	0.00725335	0.190292	20
	eQTLGen	TLR9	rs13098856	A	G	0.14221	0.0428777	0.000911101	0.222979	11	eQTLGen	VILL	rs7611147	C	A	0.0257159	0.0124317	0.0385869	0.887693	20
	eQTLGen	NDFIP1	rs12655443	C	A	0.0253759	0.00765904	0.000922379	0.616113	20	eQTLGen	PLCD1	rs9842880	C	G	0.0172526	0.00759451	0.0231033	0.913754	20
	eQTLGen	GLYCTK-AS1	rs610060	G	A	-0.0229624	0.00693997	0.000937257	0.139091	20	eQTLGen	XYLB	rs7372545	T	G	-0.0269405	0.00886703	0.00237935	0.573493	20
	eQTLGen	LINC00534	rs7010298	T	C	-0.0252524	0.00763598	0.000942922	0.169097	14	eQTLGen	ACVR2B-AS1	rs2284817	A	G	-0.0388423	0.0131471	0.00313233	0.302393	20
	eQTLGen	SETP20	rs12640049	A	G	-0.049004	0.0148219	0.000945749	0.705232	20	eQTLGen	ACVR2B	rs7372545	T	G	-0.0137452	0.00450863	0.00229884	0.595379	20
	eQTLGen	SLC25A16	rs12767599	C	A	0.0145479	0.00440583	0.000960077	0.770303	20	eQTLGen	TTC21A	rs6786855	G	A	-0.0186337	0.00911107	0.0408384	0.224415	20
	eQTLGen	FOXK1	rs10262715	A	G	0.0191513	0.00580049	0.000961112	0.550384	20	eQTLGen	CTNNB1	rs1722846	T	C	-0.0349641	0.00662541	1.31118e-07	0.139581	20
	eQTLGen	ZBTB43	rs7856497	A	G	-0.0568816	0.0172308	0.000962833	0.107438	20	eQTLGen	ULK4	rs1615243	C	T	0.0102584	0.00292005	0.000442923	0.543701	4
	eQTLGen	DIABLO	rs12870	T	C	0.0449233	0.0136173	0.000970381	0.234979	20	eQTLGen	RP4-613B23.1	rs13100261	A	G	0.0137851	0.00619176	0.0259898	0.712071	20
	eQTLGen	ZNF876P	rs7699689	G	A	0.0489525	0.0148467	0.000976596	0.302478	4	eQTLGen	CCDC13-AS1	rs12493321	A	T	0.00885114	0.00414537	0.0327457	0.577723	20
	eQTLGen	RAN	rs75335470	G	A	0.0774713	0.0235027	0.000979795	0.348515	20	eQTLGen	HIGD1A	rs73087348	T	C	0.04769	0.0189305	0.0117616	0.242936	20
	eQTLGen	HAAO	rs3816183	T	C	-0.0500678	0.0152055	0.00099218	0.139283	20	eQTLGen	GTDC2	rs4683356	C	T	-0.034322	0.0146175	0.0188744	0.400996	20
	eQTLGen	Metazoa_SRP	rs3772130	G	A	0.0164648	0.00500329	0.000999094	0.883011	11	eQTLGen	ANO10	rs10461015	G	A	0.0490393	0.0108844	6.62211e-06	0.369125	20
	eQTLGen	H2AFY2	rs3858169	G	T	0.0308986	0.0093964	0.0010078	0.178248	20	eQTLGen	RP4-555D20.2	rs704920	G	A	-0.0176369	0.00860626	0.040432	0.224117	20
	eQTLGen	PWWP2B	rs7476631	T	A	0.0691843	0.0210494	0.00101349	0.432234	20	eQTLGen	TCAIM	rs6441831	G	A	0.0498352	0.0228128	0.0289237	0.159078	20
	eQTLGen	BRAF	rs1044927	C	T	0.100774	0.0306645	0.00101497	0.614759	19	eQTLGen	LARS2	rs12630693	G	A	-0.0126998	0.00606866	0.0363775	0.231465	20
	eQTLGen	ITGA9	rs267518	G	A	-0.0322949	0.00982864	0.00101694	0.700503	20	eQTLGen	LIMD1	rs36047207	A	C	-0.0215221	0.00865266	0.0128701	0.0937799	20
	eQTLGen	ZCCHC8	rs2342082	T	C	0.087736	0.0267277	0.00102859	0.076348	20	eQTLGen	FYCO1	rs2276856	T	C	0.0339981	0.0139775	0.0150017	0.984743	18
	eQTLGen	RRP7A	rs2413692	C	T	0.00988414	0.00301139	0.00102981	0.455607	20	eQTLGen	LTF	rs181225830	A	G	-0.0489178	0.0224853	0.0295893	0.534072	7
	eQTLGen	C8orf58	rs11777808	C	A	-0.0258462	0.00787627	0.00103247	0.103308	20	eQTLGen	SLC26A6	rs13096357	A	C	0.0244592	0.00800179	0.00223775	0.0818646	20
	eQTLGen	RP11-452K12.7	rs10882952	A	G	0.0526421	0.0160521	0.00104012	0.48945	16	eQTLGen	CELSR3	rs2286652	A	G	-0.0329023	0.0108278	0.00237619	0.0548792	20
	eQTLGen	RP5-1125A11.1	rs761233	A	G	0.023221	0.00708094	0.00104038	0.174241	20	eQTLGen	PRKAR2A-AS1	rs55761431	A	G	-0.0458008	0.0152824	0.00272674	0.634383	20
	eQTLGen	SIN3A	rs59084522	A	G	-0.168508	0.0514435	0.0010544	0.632029	20	eQTLGen	IMPDH2	rs9813813	A	T	-0.0933941	0.0304896	0.00219023	0.921811	20
	eQTLGen	RP11-1365D11.1	rs6815339	G	C	0.0141998	0.0043361	0.00105739	0.672566	20	eQTLGen	KLHDC8B	rs9850917	G	A	0.0287588	0.00813885	0.000410065	0.909619	20
	eQTLGen	SIDT2	rs499713	T	C	0.00685381	0.00209483	0.00106875	0.10268	4	eQTLGen	TUSC2	rs2298952	G	A	-0.0665201	0.0252785	0.00850114	0.181188	20
	eQTLGen	STX1A	rs10232729	C	T	0.0384667	0.0117578	0.00106951	0.128738	20	eQTLGen	CACNA2D2	rs62260815	A	G	0.104538	0.0213817	1.01284e-06	0.286484	20
	eQTLGen	UBALD1	rs4786529	G	C	-0.148447	0.0453792	0.00107069	0.370859	20	eQTLGen	PARP3	rs62260389	G	T	-0.122457	0.0400643	0.00223932	0.0654704	16
	eQTLGen	RDH11	rs11158688	G	A	0.0846738	0.0258875	0.0010723	0.32889	20	eQTLGen	DNAH1	rs11719760	G	A	-0.0210732	0.010379	0.0423188	0.0760524	20
	eQTLGen	MRPS14	rs11808101	C	T	0.113193	0.034608	0.00107274	0.24555	20	eQTLGen	BAP1	rs34365302	G	A	0.0693395	0.0315505	0.0279685	0.307095	20
	eQTLGen	MIR4482-1	rs17828705	C	A	-0.0203745	0.0062312	0.00107639	0.32943	20	eQTLGen	ITIH4	rs13083728	A	G	-0.00683607	0.00334868	0.0412088	0.100812	19
	eQTLGen	RAPGEF6	rs6859469	C	T	0.0361279	0.0110546	0.00108256	0.0806868	20	eQTLGen	TMEM110	rs1986656	T	C	0.0168384	0.00702788	0.0165778	0.0691929	20
	eQTLGen	TMBIM6	rs11837639	A	G	0.0738603	0.022628	0.00109811	0.125289	20	eQTLGen	RFT1	rs2336725	C	T	0.0220722	0.00588607	0.000176901	0.0730641	20
	eQTLGen	MSRB2	rs79562159	T	C	-0.0139995	0.00428937	0.00109939	0.310814	20	eQTLGen	CACNA1D	rs9830632	G	A	0.0751827	0.0243122	0.00198559	0.350162	20
	eQTLGen	CCDC126	rs35121828	A	G	-0.0187645	0.00575086	0.00110276	0.255468	20	eQTLGen	ARHGEF3	rs2046823	A	G	0.0194363	0.00751165	0.00966772	0.157975	20
	eQTLGen	ZFYVE26	rs12879105	C	T	0.0613049	0.0188059	0.00111459	0.195462	20	eQTLGen	LRIG1	rs17775391	C	A	0.0187608	0.00603229	0.00187048	0.213295	20
	eQTLGen	BEND4	rs4861163	T	C	0.0985071	0.0302354	0.00112196	0.151208	20	eQTLGen	TMF1	rs35171227	C	T	0.0419824	0.0201695	0.0373901	0.749115	20
	eQTLGen	RP11-445P17.8	rs9423591	G	A	-0.0077978	0.00239528	0.001132	0.435004	20	eQTLGen	PROS1	rs9290469	T	C	0.022642	0.00894246	0.0113425	0.179601	20
	eQTLGen	MLLT10P1	rs73108072	A	G	-0.0203319	0.00624711	0.00113546	0.187978	20	eQTLGen	ARL13B	rs62266124	G	A	-0.0770245	0.034173	0.0241989	0.147451	20
	eQTLGen	ARHGEF7	rs2296353	G	C	0.0166903	0.00512863	0.00113655	0.265088	20	eQTLGen	DCBLD2	rs13080057	A	G	0.0140472	0.00570584	0.01382	0.115526	20
	eQTLGen	UBE2F	rs62194508	C	A	0.0124579	0.00382841	0.00113766	0.473995	20	eQTLGen	FILIP1L	rs12493124	G	T	0.0870359	0.0349727	0.0128219	0.53351	20
	eQTLGen	PTGDS	rs885070	G	A	-0.0195605	0.00601489	0.00114593	0.281163	20	eQTLGen	CMSS1	rs2449106	A	G	-0.0129769	0.00429274	0.00250287	0.38272	20
	eQTLGen	KIAA1598	rs1905542	C	T	-0.00638058	0.00196376	0.00115745	0.150505	20	eQTLGen	NIT2	rs2289506	T	C	0.0159449	0.00645856	0.0135567	0.687191	20
	eQTLGen	MRPL36	rs11953620	C	T	0.0105412	0.00324445	0.0011581	0.310976	20	eQTLGen	TOMM70A	rs1045610	A	T	-0.0190313	0.00961177	0.0477031	0.553328	20
	eQTLGen	RP11-380L11.4	rs79533202	C	T	0.0356013	0.0109594	0.00116024	0.130307	4	eQTLGen	IMPG2	rs16843927	T	G	0.0297064	0.011368	0.0089707	0.0932701	20
	eQTLGen	NELFCD	rs6070694	A	G	-0.012878	0.00396884	0.00117546	0.0811307	20	eQTLGen	PDCL3P4	rs4289325	T	C	0.0485598	0.0149542	0.00116535	0.0762571	20
	eQTLGen	ISPD	rs76899772	A	G	-0.0331366	0.010219	0.00118421	0.0959163	9	eQTLGen	NR1I2	rs3732357	G	A	-0.106142	0.041357	0.0102738	0.465145	20
	eQTLGen	C14orf142	rs10132640	C	T	0.0380976	0.0117551	0.00119141	0.416715	20	eQTLGen	FBXO40	rs1873645	C	T	-0.0479303	0.0166438	0.00397957	0.0553502	20
	eQTLGen	NUFIP2	rs1047790	T	C	0.025664	0.00791976	0.00119321	0.151939	20	eQTLGen	Metazoa_SRP	rs3772130	G	A	0.0102224	0.0044831	0.022595	0.112116	20
	eQTLGen	PNRC2	rs7531559	G	A	0.0330194	0.0101965	0.00120247	0.0798836	20	eQTLGen	FAM162A	rs6438724	A	G	0.0483207	0.0169994	0.00447614	0.135882	20
	eQTLGen	AP4S1	rs7149411	C	G	0.0730074	0.022547	0.00120368	0.262353	20	eQTLGen	WDR5B	rs3828362	G	C	-0.00989263	0.00461744	0.0321574	0.115622	20
	eQTLGen	SNX10	rs10807832	T	A	-0.0554562	0.0171325	0.00120834	0.186977	20	eQTLGen	DTX3L	rs6796228	C	T	0.0199063	0.00978735	0.0419632	0.432095	20
	eQTLGen	IFFO1	rs6489722	G	A	-0.0203287	0.00628055	0.00120889	0.127736	20	eQTLGen	MYLK	rs56193997	C	T	-0.0403353	0.01925	0.036141	0.834268	18
	eQTLGen	SLC4A7	rs9871592	C	T	-0.0371582	0.0114854	0.00121535	0.276611	20	eQTLGen	FAM86JP	rs35741026	T	G	-0.0223271	0.0110496	0.0433184	0.240768	20
	eQTLGen	PRPF39	rs56836063	A	T	0.104902	0.0324335	0.00121907	0.105178	20	eQTLGen	KIAA1257	rs139495930	C	T	0.0614974	0.0284835	0.0308463	0.342289	20
	eQTLGen	RP1-64K7.4	rs4911395	T	G	0.0311756	0.00963933	0.00121982	0.077532	20	eQTLGen	GP9	rs2811416	T	C	-0.204752	0.0547125	0.00018233	0.13621	16
	eQTLGen	CCDC41	rs2365453	A	G	0.0439284	0.0135913	0.00122888	0.356579	20	eQTLGen	H1FX-AS1	rs13072704	C	T	0.122381	0.0425133	0.00399383	0.0798276	12
	eQTLGen	KLHL24	rs3772704	C	T	0.0132204	0.00409103	0.0012312	0.0556647	20	eQTLGen	PLXND1	rs9866653	A	G	-0.0455688	0.0157957	0.0039156	0.470704	20
	eQTLGen	CTD-3138B18.5	rs260503	T	C	-0.0143837	0.0044544	0.00124185	0.417689	20	eQTLGen	RP11-517B11.7	rs9832043	A	C	0.0152686	0.0051524	0.00304258	0.676377	20
	eQTLGen	UBXN7	rs4916493	T	A	-0.073653	0.0228325	0.00125622	0.543226	20	eQTLGen	STAG1	rs67281610	A	G	0.0291028	0.0105695	0.00589656	0.437781	20
	eQTLGen	TSEN34	rs12980600	T	A	-0.0222832	0.00690838	0.00125737	0.0653255	11	eQTLGen	SLC35G2	rs9835096	T	C	0.0944947	0.0309217	0.00224362	0.0963924	20
	eQTLGen	RP11-168O16.1	rs11804082	C	T	-0.0136482	0.00423599	0.00127319	0.583956	20	eQTLGen	RP11-85F14.5	rs9289518	A	G	-0.0333926	0.0104096	0.00133723	0.209885	20
	eQTLGen	CACNB2	rs72787951	C	T	0.0425406	0.0132118	0.00128241	0.839356	20	eQTLGen	MRAS	rs112735154	C	A	0.0245492	0.0123052	0.046039	0.488567	8
	eQTLGen	TXNDC5	rs72820104	A	G	-0.118277	0.0367497	0.00128887	0.124739	20	eQTLGen	FAIM	rs1672928	C	A	0.0349882	0.00781037	7.47443e-06	0.0677634	20
	eQTLGen	PMPCB	rs6978630	C	G	-0.112587	0.0349865	0.00129084	0.160598	20	eQTLGen	SLC25A36	rs77567297	A	G	0.0587894	0.0245185	0.0164957	0.595674	18
	eQTLGen	TTLL9	rs6089124	C	T	0.063895	0.0198624	0.0012959	0.578217	20	eQTLGen	ZBTB38	rs1344674	G	A	0.0579347	0.00754335	1.588e-14	0.220919	20
	eQTLGen	REM2	rs1142013	G	C	-0.0295985	0.00921173	0.00131296	0.218314	20	eQTLGen	XRN1	rs2306700	T	C	0.0459263	0.0136281	0.000751767	0.28165	20
	eQTLGen	COPG1	rs6762578	G	A	-0.0523948	0.0163169	0.00132236	0.192132	20	eQTLGen	PFN2	rs1563617	T	C	0.0112461	0.00372527	0.00253732	0.0621238	20
	eQTLGen	WDR73	rs28429815	C	G	-0.0513715	0.0159992	0.00132329	0.121767	20	eQTLGen	TSC22D2	rs6770424	A	G	0.0205346	0.00945794	0.0299198	0.108577	20
	eQTLGen	GS1-259H13.2	rs13243267	C	G	-0.0373204	0.011625	0.00132572	0.0556084	20	eQTLGen	SELT	rs2049227	C	T	-0.013885	0.00693135	0.0451534	0.282336	20
	eQTLGen	TMEM259	rs2240160	A	G	-0.0302613	0.00943801	0.00134442	0.125264	20	eQTLGen	RP11-103G8.2	rs9814796	A	G	-0.00789478	0.00385469	0.0405502	0.0556735	20
	eQTLGen	CEND1	rs12223324	G	A	0.0994667	0.0310327	0.00134957	0.709367	20	eQTLGen	TMEM14E	rs35369452	T	C	0.0661045	0.0202343	0.00108712	0.143614	20
	eQTLGen	IPP	rs3935296	T	C	0.0203414	0.00634762	0.00135266	0.504062	20	eQTLGen	PLCH1	rs1914799	C	T	-0.0287374	0.0143697	0.0455149	0.510402	20
	eQTLGen	IL10	rs1518111	T	C	0.0341974	0.0106856	0.00137269	0.329082	20	eQTLGen	SMC4	rs55731730	C	T	0.0196812	0.00984507	0.0455982	0.66022	20
	eQTLGen	PRKCQ-AS1	rs41284471	A	G	0.00774944	0.00242318	0.00138362	0.74371	20	eQTLGen	TRIM59	rs13403	C	A	0.0250791	0.0117858	0.0333446	0.292297	20
	eQTLGen	RPS18	rs75086869	A	G	0.0179763	0.005623	0.001389	0.526886	20	eQTLGen	KPNA4	rs2366969	C	T	0.0242727	0.0113646	0.0326951	0.438225	20
	eQTLGen	CTNNB1	rs1722846	T	C	-0.0229737	0.00718801	0.00139294	0.087743	20	eQTLGen	KRT8P12	rs4679895	T	C	0.00825978	0.00406856	0.0423414	0.670443	20
	eQTLGen	ENO4	rs2101264	C	T	-0.0332344	0.0103992	0.00139422	0.269031	20	eQTLGen	PDCD10	rs62274852	T	G	-0.0817537	0.0295232	0.00562061	0.397021	18
	eQTLGen	TCF7L2	rs10885396	C	T	-0.0300245	0.00939864	0.00140047	0.0549509	20	eQTLGen	RP11-408H1.3	rs234041	T	C	0.012126	0.00397952	0.00231066	0.34174	20
	eQTLGen	RP11-5N23.3	rs41284471	A	G	-0.0115031	0.00360086	0.00140059	0.807184	20	eQTLGen	ALG3	rs843332	T	G	0.0366906	0.0129143	0.00449605	0.0891008	20
	eQTLGen	STXBP5	rs2786187	A	T	0.0303125	0.00948994	0.00140233	0.208042	20	eQTLGen	MAP3K13	rs7431357	A	G	0.0285876	0.0124904	0.0220929	0.0619095	20
	eQTLGen	RP11-554I8.1	rs41284471	A	G	-0.0147306	0.00461624	0.0014176	0.76155	20	eQTLGen	SENP2	rs1816959	G	A	-0.0630962	0.0273924	0.0212552	0.101609	20
	eQTLGen	RP11-57H14.2	rs10885396	C	T	-0.0128864	0.00404059	0.00142648	0.0552851	20	eQTLGen	ETV5	rs4234589	G	A	0.0238955	0.00976211	0.0143741	0.317216	20
	eQTLGen	MBOAT7	rs12980600	T	A	-0.0438646	0.013756	0.00142891	0.104386	10	eQTLGen	RP11-211G3.3	rs4417855	T	C	0.0202207	0.00767417	0.00841619	0.0650191	20
	eQTLGen	AL135998.1	rs4982683	G	A	-0.0203437	0.00638063	0.00143083	0.166799	20	eQTLGen	BCL6	rs3172469	G	T	0.0405808	0.0172697	0.0187824	0.254611	20
	eQTLGen	NDUFC1	rs55919798	T	C	-0.0314702	0.00988987	0.00146227	0.261814	20	eQTLGen	LPP	rs62289742	T	C	0.0248363	0.00660816	0.000170982	0.574647	20
	eQTLGen	CTD-2574D22.2	rs4527039	T	C	-0.0382445	0.0120249	0.00147048	0.131393	20	eQTLGen	OPA1	rs10419	T	A	0.0176432	0.00851598	0.0382864	0.567549	20
	eQTLGen	CLASP1	rs114514102	C	T	0.0324793	0.010213	0.00147177	0.157643	16	eQTLGen	AC124944.3	rs9868045	T	C	-0.015047	0.00738599	0.0416262	0.221553	20
	eQTLGen	HSPB9	rs11079035	A	G	0.0831311	0.0261451	0.00147473	0.247627	20	eQTLGen	AC024937.6	rs7349526	T	C	-0.0190834	0.00811783	0.0187333	0.335679	20
	eQTLGen	STAG3L3	rs113057531	T	C	-0.0163757	0.00515192	0.00148008	0.447222	20	eQTLGen	RP11-480A16.1	rs9861311	G	C	-0.0192265	0.00598746	0.00132211	0.0804702	20
	eQTLGen	CCDC157	rs4820005	C	T	0.0522145	0.0164348	0.00148767	0.348602	20	eQTLGen	AC023797.1	rs1684466	G	A	0.0252488	0.012564	0.0444722	0.550785	9
	eQTLGen	PCDHGB6	rs2299024	G	C	-0.098678	0.0310639	0.00149007	0.201898	20	eQTLGen	MYL5	rs4690188	C	G	0.0146745	0.00728349	0.0439288	0.223481	20
	eQTLGen	CBX6	rs7292074	A	C	-0.0172289	0.00543031	0.00151017	0.669836	20	eQTLGen	MFSD7	rs4690187	T	C	0.0120245	0.00594626	0.0431568	0.311727	20
	eQTLGen	YTHDC2	rs67915940	A	G	-0.0215723	0.00681025	0.00153694	0.116659	20	eQTLGen	CRIPAK	rs10018627	A	G	-0.00842013	0.00296223	0.00447622	0.0583843	20
	eQTLGen	AC007381.3	rs10180282	T	C	-0.0716389	0.0226228	0.00154194	0.0545268	20	eQTLGen	RP11-1398P2.1	rs55717975	G	A	0.00748795	0.0036806	0.0419079	0.132859	20
	eQTLGen	ZNF19	rs17355804	G	A	-0.125773	0.0397247	0.00154494	0.380445	20	eQTLGen	FAM53A	rs811316	T	C	0.0105317	0.00510651	0.0391687	0.0680919	20
	eQTLGen	FLII	rs8821	T	C	0.0536723	0.0169706	0.00156334	0.600056	20	eQTLGen	RNF4	rs10004477	G	A	-0.0299236	0.0149053	0.0446879	0.737268	20
	eQTLGen	PLD6	rs3744132	A	C	0.0095344	0.00301512	0.00156584	0.717421	8	eQTLGen	HTT	rs73191188	A	G	0.0594551	0.0258601	0.0214988	0.11142	20
	eQTLGen	AES	rs11539938	C	T	-0.0316227	0.0100008	0.00156678	0.150564	20	eQTLGen	BOD1L1	rs12506352	G	A	0.0307852	0.0147871	0.0373522	0.137312	20
	eQTLGen	PHF11	rs3186013	G	A	0.0162746	0.00515189	0.0015833	0.0584622	20	eQTLGen	MED28	rs11736333	G	A	0.0238831	0.00724283	0.000975578	0.0875325	20
	eQTLGen	ADD2	rs10164951	T	A	0.0426149	0.0134929	0.00158678	0.231376	20	eQTLGen	FAM184B	rs11733436	A	G	-0.0307536	0.00940988	0.00108224	0.16884	20
	eQTLGen	CSNK1G2-AS1	rs7258750	T	C	0.100439	0.0318383	0.00160694	0.101133	20	eQTLGen	PI4K2B	rs2302565	G	A	-0.0471468	0.019233	0.0142325	0.179626	20
	eQTLGen	NACAD	rs1992292	C	T	0.0243044	0.00771006	0.00161991	0.948782	20	eQTLGen	SPINK2	rs6818605	A	G	-0.0177937	0.00881458	0.0435221	0.480174	20
	eQTLGen	RP11-70C1.1	rs12488174	A	G	0.010542	0.00334558	0.00162697	0.770502	20	eQTLGen	POLR2B	rs3796531	G	A	0.0250477	0.010769	0.0200234	0.159808	20
	eQTLGen	NEK10	rs62255653	C	T	-0.123112	0.039074	0.00162861	0.214551	20	eQTLGen	UBA6	rs28510080	C	T	0.0414884	0.0202249	0.0402326	0.15185	20
	eQTLGen	PFN2	rs1563617	T	C	0.0129931	0.00413009	0.0016554	0.223823	16	eQTLGen	SULT1B1	rs1604744	C	T	0.0489045	0.0172238	0.00452036	0.237427	20
	eQTLGen	FAT4	rs1509289	A	G	0.101415	0.0322375	0.00165583	0.0894799	20	eQTLGen	RUFY3	rs7681549	C	T	0.0447843	0.0148173	0.00250755	0.855786	20
	eQTLGen	RP11-250B2.3	rs6929517	A	T	0.0393576	0.0125116	0.00165693	0.0625155	20	eQTLGen	MOB1B	rs12649012	G	A	0.0673664	0.0306604	0.0280077	0.519359	20
	eQTLGen	AKR1C7P	rs2895073	T	C	-0.0106507	0.00338993	0.00167877	0.660029	20	eQTLGen	DCK	rs140915056	A	C	-0.0216296	0.0105	0.0394015	0.342921	20
	eQTLGen	CCT8	rs2070610	A	G	-0.00886549	0.00282268	0.00168483	0.0751604	20	eQTLGen	SLC4A4	rs7688856	G	A	0.0690509	0.0297103	0.0201178	0.652801	20
	eQTLGen	CCDC17	rs2275085	C	T	0.0449399	0.0143128	0.00169033	0.329316	20	eQTLGen	ANKRD17	rs11724514	T	G	0.0741694	0.0373088	0.046813	0.308223	13
	eQTLGen	FAM179B	rs11844832	T	C	-0.0701234	0.0223367	0.00169304	0.618319	20	eQTLGen	PARM1	rs10007853	T	C	-0.0195425	0.00821844	0.0174123	0.454317	20
	eQTLGen	VWA8	rs12866839	T	C	-0.0418492	0.0133727	0.00175128	0.335307	20	eQTLGen	RP11-44F21.5	rs12648821	A	G	0.00914321	0.00318997	0.0041538	0.186566	20
	eQTLGen	RP11-582J16.5	rs755935	C	T	0.0173549	0.00555016	0.00176644	0.0564582	20	eQTLGen	C4orf26	rs2061742	A	G	-0.0509933	0.024016	0.0337286	0.578572	15
	eQTLGen	MXRA7	rs35088455	G	A	-0.00883373	0.00282528	0.00176794	0.0737666	20	eQTLGen	USO1	rs11729258	T	G	-0.0156577	0.00652564	0.0164211	0.735417	20
	eQTLGen	CUL9	rs6924555	C	T	0.0506282	0.016193	0.00176877	0.221589	20	eQTLGen	RP11-792D21.2	rs10008069	A	G	-0.00870226	0.00272639	0.00141361	0.148397	20
	eQTLGen	ZNF583	rs4239476	C	T	0.0703616	0.0225169	0.00177905	0.411132	20	eQTLGen	PAQR3	rs7671578	T	A	0.0886606	0.0257481	0.000574491	0.142267	20
	eQTLGen	PTPRCAP	rs7131041	T	A	-0.112406	0.0359759	0.00178123	0.621825	20	eQTLGen	THAP9-AS1	rs11935989	T	A	-0.00635495	0.00272111	0.0195212	0.0507346	20
	eQTLGen	DKK3	rs7478978	T	A	-0.0124517	0.00399054	0.00180659	0.359848	20	eQTLGen	THAP9	rs4302451	G	A	0.0777837	0.0366958	0.0340323	0.377013	19
	eQTLGen	RALGPS2	rs10913618	T	C	-0.081987	0.0262758	0.00180702	0.0931328	20	eQTLGen	CDS1	rs11099650	C	A	0.0660214	0.0308822	0.0325294	0.235352	20
	eQTLGen	CAB39L	rs7992603	G	C	-0.0295813	0.00948383	0.00181385	0.142362	20	eQTLGen	ARHGAP24	rs4693716	A	C	-0.0101651	0.00440383	0.0209865	0.42958	20
	eQTLGen	PHACTR2	rs9484759	G	A	0.0438503	0.0140602	0.0018162	0.0644213	20	eQTLGen	SPP1	rs2853749	T	C	-0.0102347	0.00403907	0.0112794	0.363803	20
	eQTLGen	HLA-DPB2	rs1799911	A	G	0.0168763	0.00541214	0.00181937	0.0676553	20	eQTLGen	ABCG2	rs36111742	G	A	0.0144895	0.0060002	0.0157422	0.342291	20
	eQTLGen	PTGER4	rs12514900	G	A	-0.0255341	0.0081919	0.00182703	0.673922	20	eQTLGen	EIF4E	rs12498533	C	A	0.0199289	0.00715942	0.00537598	0.114897	20
	eQTLGen	TIMELESS	rs812279	G	T	-0.0784498	0.025177	0.00183366	0.52721	20	eQTLGen	DAPP1	rs2866174	A	T	-0.0189636	0.00725472	0.00894979	0.0992856	20
	eQTLGen	ZNF704	rs17474681	C	T	-0.104913	0.0336766	0.00183746	0.691944	20	eQTLGen	LAMTOR3	rs11944405	C	T	-0.0349804	0.0157224	0.0260889	0.189376	20
	eQTLGen	VN1R82P	rs12327638	G	C	-0.0607071	0.0194918	0.00184264	0.4817	20	eQTLGen	H2AFZ	rs2276939	G	T	-0.0134707	0.00596252	0.0238695	0.146019	20
	eQTLGen	H3F3B	rs2125345	C	T	-0.0522978	0.0167937	0.00184487	0.207572	20	eQTLGen	RP11-10L12.4	rs149576	T	G	-0.0128506	0.00450265	0.00431717	0.413175	20
	eQTLGen	C2orf42	rs72902427	G	T	0.0185948	0.00597545	0.00185907	0.100069	20	eQTLGen	CISD2	rs223334	G	A	-0.0269189	0.00987968	0.0064365	0.166319	20
	eQTLGen	DTWD2	rs6893733	T	C	-0.0428328	0.0137794	0.00188061	0.330832	20	eQTLGen	TET2	rs11729069	G	C	0.118431	0.0353005	0.000793874	0.059699	20
	eQTLGen	ST7L	rs10745330	T	C	0.0118127	0.00380152	0.00188764	0.285819	20	eQTLGen	EGF	rs2298979	A	G	0.0263891	0.0109056	0.0155302	0.433212	20
	eQTLGen	CCDC13	rs1871121	T	A	0.0271821	0.00875717	0.00190936	0.608568	20	eQTLGen	RP11-455G16.1	rs1511021	G	T	0.0105758	0.00484607	0.0290842	0.377204	20
	eQTLGen	SRSF10	rs17184588	C	T	-0.034198	0.0110183	0.00191089	0.0688751	20	eQTLGen	USP53	rs11729857	G	C	0.00657579	0.00290654	0.0236721	0.270893	20
	eQTLGen	TRADD	rs8053912	G	A	-0.021397	0.00689806	0.0019229	0.0804452	20	eQTLGen	TNIP3	rs35449703	T	G	0.0543096	0.0174898	0.00190139	0.623069	20
	eQTLGen	CDK2	rs75639074	G	C	0.129102	0.0416375	0.00193122	0.0729025	20	eQTLGen	EXOSC9	rs3828485	A	G	0.0178908	0.00580034	0.00203932	0.0869617	20
	eQTLGen	RASAL2	rs316270	A	G	0.0994779	0.0320904	0.00193571	0.213154	20	eQTLGen	CCNA2	rs3762840	T	A	0.0622557	0.0191765	0.0011685	0.229643	20
	eQTLGen	NEIL2	rs804261	G	A	-0.0135706	0.004378	0.00193704	0.480102	20	eQTLGen	LARP1B	rs10434050	T	C	-0.0366569	0.0148751	0.0137276	0.290356	20
	eQTLGen	CTC-444N24.11	rs4801213	T	C	-0.016357	0.00527782	0.00194045	0.503478	20	eQTLGen	ELF2	rs12500887	G	C	-0.0551483	0.00995474	3.02642e-08	0.062716	20
	eQTLGen	TMED7	rs400570	A	G	-0.0777137	0.0250793	0.00194356	0.238366	20	eQTLGen	NDUFC1	rs55919798	T	C	-0.0322227	0.00887397	0.000282161	0.211192	20
	eQTLGen	ANKRD22	rs10736363	A	G	0.048457	0.0156597	0.00197226	0.432342	20	eQTLGen	SCOC	rs6836986	G	A	0.0239657	0.0098271	0.0147389	0.226579	20
	eQTLGen	ZNF460	rs12463076	A	G	0.0404082	0.0130594	0.00197347	0.436298	20	eQTLGen	RP11-425I13.3	rs7663838	T	C	-0.0368203	0.0128105	0.00405017	0.109266	20
	eQTLGen	BIN3	rs1545837	C	T	-0.0201113	0.0065087	0.00200214	0.0918691	20	eQTLGen	RNF150	rs58981627	C	G	0.00549992	0.00277111	0.0471736	0.510653	20
	eQTLGen	RP11-261P9.4	rs6015340	T	C	0.0118365	0.00383108	0.00200434	0.0655552	20	eQTLGen	IL15	rs60301947	A	C	-0.0289464	0.0101774	0.00445253	0.467684	20
	eQTLGen	FDX1	rs10891120	G	C	0.0193449	0.00626305	0.00201012	0.224847	20	eQTLGen	GAB1	rs11947952	C	G	-0.117779	0.0313919	0.000175503	0.0946232	20
	eQTLGen	ZNF470	rs2024395	C	T	0.0162887	0.00527641	0.00202129	0.0805127	20	eQTLGen	ARHGAP10	rs13109093	C	A	-0.0252354	0.0122989	0.040185	0.790498	20
	eQTLGen	LGR6	rs3010095	A	G	-0.0219348	0.00710622	0.00202388	0.122478	20	eQTLGen	FAM160A1	rs2709828	C	T	0.0354962	0.00871867	4.67548e-05	0.304768	20
	eQTLGen	NRXN1	rs13031157	C	T	0.0348277	0.0112879	0.00203282	0.106631	20	eQTLGen	RP11-164P12.4	rs2709821	C	T	0.0291174	0.00691594	2.55156e-05	0.0881168	20
	eQTLGen	UBXN4	rs57235352	T	C	-0.123762	0.0401268	0.00204052	0.139266	20	eQTLGen	ARFIP1	rs4619875	T	C	0.00691514	0.00247698	0.00524217	0.299682	20
	eQTLGen	RP11-383B4.4	rs7088091	C	T	-0.0108898	0.00353459	0.00206361	0.264737	19	eQTLGen	TLR2	rs1439164	C	T	0.0414519	0.0148407	0.0052202	0.255215	20
	eQTLGen	STX16	rs218476	A	G	-0.031183	0.0101317	0.00208567	0.491393	20	eQTLGen	RNF175	rs6535949	G	A	0.0205626	0.00624769	0.000997526	0.2873	20
	eQTLGen	PIAS3	rs10910824	C	T	0.12034	0.0391133	0.00209299	0.186922	20	eQTLGen	PPID	rs2070630	C	G	0.0572963	0.0269887	0.0337563	0.181958	19
	eQTLGen	AC010642.1	rs260474	C	T	-0.0167596	0.00544979	0.00210309	0.646963	20	eQTLGen	MARCH1	rs4591544	T	G	0.0139281	0.00465299	0.00275925	0.455709	20
	eQTLGen	YPEL1	rs60242221	A	G	0.0615708	0.0200387	0.0021221	0.308164	19	eQTLGen	SH3RF1	rs10013658	C	A	-0.0169515	0.00694122	0.0146	0.350971	20
	eQTLGen	ZSCAN22	rs4584938	G	C	0.11827	0.0385446	0.00215222	0.149476	20	eQTLGen	RP11-290F5.2	rs79077511	C	T	0.0225434	0.00946439	0.0172227	0.812704	20
	eQTLGen	ZDHHC3	rs4683019	C	T	-0.0570398	0.0185903	0.00215306	0.113417	20	eQTLGen	KIAA1430	rs3108241	A	G	0.0108605	0.00467638	0.0202106	0.294565	20
	eQTLGen	GPR160	rs2287482	G	T	0.00986167	0.00321425	0.00215418	0.0519644	20	eQTLGen	CTD-2083E4.4	rs10038489	G	C	-0.0339408	0.0130481	0.00928939	0.0903786	20
	eQTLGen	SALL4	rs1467414	A	G	0.0392833	0.0128057	0.00215751	0.0753711	20	eQTLGen	SDHA	rs35947614	G	A	0.0417307	0.015765	0.00811991	0.295465	20
	eQTLGen	EXD3	rs11524283	A	G	0.0437311	0.0142752	0.00218817	0.1569	20	eQTLGen	CTD-2083E4.5	rs13360554	A	G	-0.0242523	0.00892249	0.00656565	0.123964	20
	eQTLGen	HK1	rs2305196	A	G	0.0348535	0.0113892	0.00221177	0.115821	20	eQTLGen	CTD-2245E15.3	rs112375909	G	T	-0.0143799	0.00486512	0.00311953	0.176682	20
	eQTLGen	FRS3	rs1057227	T	C	-0.0364567	0.0119134	0.00221224	0.187731	20	eQTLGen	KIAA0947	rs2918261	C	G	-0.139604	0.0441818	0.00157893	0.178535	16
	eQTLGen	HNRNPH3	rs12218103	A	G	0.0694607	0.0227123	0.00222606	0.102894	20	eQTLGen	MTRR	rs162049	G	A	-0.00714867	0.00298698	0.0166986	0.688931	20
	eQTLGen	MAMDC4	rs885070	G	A	-0.0751993	0.0246081	0.00224406	0.681349	20	eQTLGen	FAM134B	rs35004	C	A	-0.0260734	0.0108543	0.0163005	0.143626	20
	eQTLGen	CHFR	rs11147163	A	G	0.0399367	0.0130715	0.00224876	0.0522414	20	eQTLGen	CTC-461F20.1	rs35003	A	G	0.0176772	0.00870646	0.0423203	0.450636	18
	eQTLGen	RP11-1149O23.3	rs13254617	C	A	-0.00891722	0.00292099	0.0022671	0.141625	20	eQTLGen	SKP2	rs3804439	C	T	-0.0135822	0.00616975	0.0277061	0.428266	20
	eQTLGen	FANCM	rs911041	G	A	0.0555542	0.0182043	0.00227547	0.207529	20	eQTLGen	NADKD1	rs10075150	G	A	0.032826	0.0144215	0.0228347	0.419782	20
	eQTLGen	WDR25	rs12897338	T	C	-0.0105043	0.003444	0.00228829	0.512967	15	eQTLGen	CTD-2653M23.2	rs292183	C	T	-0.0652139	0.0251792	0.00959784	0.212188	20
	eQTLGen	RP11-499P20.2	rs7917584	A	G	0.00623173	0.00204397	0.00229728	0.379105	17	eQTLGen	C5orf42	rs75688582	G	A	-0.0499543	0.0253759	0.0490021	0.543297	15
	eQTLGen	SFRP1	rs13268057	A	G	-0.0954804	0.0313294	0.00230656	0.0784658	10	eQTLGen	RICTOR	rs1051942	A	T	-0.059456	0.0234363	0.0111832	0.555581	20
	eQTLGen	NRIP3	rs66630602	A	G	-0.045728	0.0150064	0.00230955	0.0743837	7	eQTLGen	DAB2	rs700234	T	A	-0.015513	0.00454881	0.000648802	0.268187	20
	eQTLGen	KIAA1429	rs10104041	A	G	0.0450428	0.0147931	0.00232787	0.295062	20	eQTLGen	CTD-2325A15.3	rs309923	T	A	-0.0238283	0.00965965	0.0136333	0.0807804	20
	eQTLGen	TMEM81	rs6692706	T	G	-0.0468534	0.0153895	0.00233059	0.118407	20	eQTLGen	AC025171.1	rs72746773	A	G	-0.100884	0.0306945	0.00101364	0.220323	8
	eQTLGen	MPI	rs1130741	A	G	-0.0196628	0.00645864	0.00233127	0.0801895	20	eQTLGen	ZNF131	rs13176429	T	C	-0.089249	0.024381	0.00025163	0.322846	20
	eQTLGen	BLMH	rs3103305	A	T	-0.0179992	0.00591278	0.00233363	0.18447	20	eQTLGen	HMGCS1	rs4866820	T	C	0.11011	0.0407983	0.00695717	0.162958	20
	eQTLGen	USMG5	rs6584542	A	G	-0.00961006	0.00315745	0.00233756	0.413677	20	eQTLGen	CCL28	rs7706402	G	A	0.0429389	0.0136357	0.00163825	0.100565	20
	eQTLGen	IRF4	rs12203592	T	C	-0.0472375	0.0155231	0.00234199	0.0672058	20	eQTLGen	NNT	rs7710854	G	A	-0.0100858	0.00413649	0.0147585	0.207194	16
	eQTLGen	CCM2	rs10951794	A	G	-0.0111237	0.00365641	0.00234811	0.414454	20	eQTLGen	FST	rs76803798	G	T	0.0184893	0.00581621	0.0014782	0.296142	20
	eQTLGen	LRRC33	rs12718061	C	T	0.0189981	0.00624597	0.00235285	0.0680337	20	eQTLGen	ARL15	rs35941	T	C	-0.0265146	0.0114091	0.0201266	0.887855	20
	eQTLGen	PITHD1	rs2235541	T	C	0.105068	0.0345774	0.00237655	0.220785	20	eQTLGen	SLC38A9	rs113739210	A	G	0.0319358	0.0137148	0.0198826	0.453057	18
	eQTLGen	RNF44	rs1366240	T	C	-0.0238789	0.00785935	0.00237936	0.165995	20	eQTLGen	KIF2A	rs247264	C	T	0.0433297	0.0139465	0.00189097	0.266052	20
	eQTLGen	SPRYD4	rs2657880	C	G	0.00976713	0.00321548	0.00238526	0.348683	20	eQTLGen	LRRC70	rs1318582	T	C	0.0292902	0.0106325	0.00587322	0.315126	20
	eQTLGen	RUFY2	rs7899885	C	T	0.0710674	0.0234088	0.00239795	0.48341	20	eQTLGen	TRIM23	rs259751	G	A	-0.0237958	0.0115755	0.039811	0.067474	20
	eQTLGen	RP11-24B21.1	rs12694	C	T	-0.0533176	0.0175711	0.00241027	0.449318	20	eQTLGen	CTC-534A2.2	rs469166	T	C	0.0277837	0.0131725	0.034926	0.0735107	20
	eQTLGen	STK35	rs6515110	T	G	0.051769	0.0170771	0.00243349	0.224305	20	eQTLGen	MRPS36	rs6450023	C	T	-0.081272	0.0374881	0.0301633	0.651653	18
	eQTLGen	RP1-130H16.16	rs5753106	G	A	0.0360378	0.0118903	0.00243862	0.215557	11	eQTLGen	RP11-497H16.6	rs77991703	A	C	0.0120537	0.00541643	0.0260552	0.165355	3
	eQTLGen	TIMM44	rs34866300	G	A	-0.0287258	0.00947875	0.00244115	0.104273	20	eQTLGen	F2R	rs250735	A	G	0.0192227	0.00529166	0.000280537	0.159454	20
	eQTLGen	FBXL16	rs763053	C	T	0.0428877	0.0141752	0.00248189	0.498856	20	eQTLGen	F2RL1	rs7703930	G	T	-0.00652627	0.00221906	0.00327143	0.0517485	20
	eQTLGen	TCTE1	rs325001	C	T	-0.0914207	0.0302585	0.00251677	0.0726081	20	eQTLGen	AGGF1	rs9293702	G	A	-0.0470006	0.0232069	0.0428386	0.0664228	20
	eQTLGen	AASS	rs61298298	A	G	-0.0198968	0.00658624	0.00251973	0.724478	20	eQTLGen	ZBED3	rs2914139	G	A	-0.0199748	0.00853266	0.0192331	0.139394	20
	eQTLGen	UBR4	rs10799710	G	A	-0.0566196	0.0187591	0.0025425	0.503355	20	eQTLGen	JMY	rs2131977	G	C	0.0158635	0.00511854	0.00194027	0.245587	20
	eQTLGen	CDKN2D	rs8108051	C	T	0.0359158	0.0119171	0.00257984	0.106896	20	eQTLGen	CMYA5	rs7707820	C	A	0.0714346	0.033928	0.0352498	0.469299	19
	eQTLGen	ZNF542	rs2024395	C	T	0.0513267	0.0170382	0.00259149	0.114529	20	eQTLGen	CTC-459I6.1	rs6893705	T	C	-0.018972	0.00923238	0.0398847	0.246176	20
	eQTLGen	C9orf141	rs868102	A	G	-0.0925422	0.03073	0.00259997	0.139422	8	eQTLGen	CCNH	rs2230641	G	A	0.0504309	0.0243916	0.0386821	0.296909	20
	eQTLGen	MYO1H	rs79210497	T	A	-0.0898931	0.0298896	0.00263407	0.111248	20	eQTLGen	CTD-2260A17.1	rs41135	C	T	0.00726426	0.00291482	0.0126962	0.939937	20
	eQTLGen	ACTR3	rs10182655	T	C	0.0906288	0.0301793	0.00267324	0.0648917	20	eQTLGen	CTD-2260A17.2	rs6873441	G	A	-0.0167899	0.00832989	0.0438401	0.0512395	20
	eQTLGen	ACTBP8	rs9353559	C	G	-0.00530705	0.00177021	0.00271779	0.233901	16	eQTLGen	ERAP2	rs2910686	C	T	0.00518945	0.00172241	0.00258764	0.153903	20
	eQTLGen	RP11-459O1.2	rs4707468	C	T	-0.00709409	0.00236648	0.00271992	0.137666	20	eQTLGen	LNPEP	rs2617439	A	G	0.0148233	0.00565012	0.00870232	0.401802	20
	eQTLGen	DTHD1	rs61796603	A	G	-0.0517296	0.0172574	0.00272168	0.821532	20	eQTLGen	RGMB	rs331552	T	C	0.020434	0.00431382	2.1706e-06	0.587407	20
	eQTLGen	CX3CR1	rs7651994	A	G	-0.034306	0.0114524	0.00273972	0.265397	20	eQTLGen	CTD-2007H13.3	rs34495	T	G	-0.0150868	0.0035278	1.89804e-05	0.0657565	20
	eQTLGen	TUSC2	rs2298952	G	A	-0.0861862	0.0287791	0.00274671	0.0504505	20	eQTLGen	REEP5	rs466443	T	C	0.0135337	0.00637243	0.0336878	0.248353	20
	eQTLGen	ATP6V1C2	rs1734443	C	T	0.0725652	0.0242318	0.00274777	0.244363	20	eQTLGen	AC010226.4	rs256995	A	G	0.0358866	0.0176573	0.0421138	0.177608	20
	eQTLGen	SNORA5A	rs13224038	A	G	-0.11747	0.0392519	0.00276496	0.36392	14	eQTLGen	COMMD10	rs7711510	A	T	-0.01863	0.00580632	0.00133397	0.0702606	20
	eQTLGen	CNR1	rs1870832	G	A	-0.0173507	0.00579914	0.00277208	0.130337	20	eQTLGen	TNFAIP8	rs6895052	C	T	-0.0355162	0.0128544	0.00572799	0.962015	20
	eQTLGen	FAM171A1	rs12763978	A	C	0.0177693	0.00594298	0.00279016	0.727036	20	eQTLGen	PRR16	rs255793	A	G	-0.0348297	0.0137932	0.0115652	0.174646	20
	eQTLGen	RP11-1149M10.2	rs890551	C	A	-0.00925112	0.00309429	0.00279211	0.0618542	20	eQTLGen	CTB-36H16.2	rs10069676	A	G	0.0358712	0.00700455	3.03706e-07	0.257464	20
	eQTLGen	INTS10	rs4244456	T	C	0.0209073	0.00699488	0.00279945	0.254582	20	eQTLGen	KRT8P33	rs58039148	A	C	0.0276513	0.00518035	9.41203e-08	0.123461	20
	eQTLGen	ZNF205-AS1	rs409646	G	C	0.0151171	0.00506045	0.00281461	0.204217	20	eQTLGen	PRRC1	rs443974	C	A	-0.0267761	0.0102747	0.00915984	0.716038	20
	eQTLGen	ARVCF	rs165599	G	A	0.0435593	0.0145842	0.00281959	0.85776	10	eQTLGen	CTC-228N24.3	rs6888037	G	T	-0.013678	0.00397841	0.000585903	0.104131	20
	eQTLGen	AKIRIN2	rs4637609	A	G	-0.0636589	0.0213382	0.00285132	0.209046	20	eQTLGen	FBN2	rs79813368	A	G	-0.00972421	0.00247401	8.47545e-05	0.0779019	20
	eQTLGen	KLHL7	rs10256996	G	T	0.0270317	0.00906825	0.00287388	0.434949	20	eQTLGen	AC116366.5	rs4608913	A	G	-0.0215593	0.00773904	0.00533988	0.118599	20
	eQTLGen	SPPL3	rs2393717	G	C	-0.0262796	0.00881777	0.00287964	0.0952855	20	eQTLGen	AFF4	rs30177	C	G	-0.0565747	0.0128381	1.04917e-05	0.10213	20
	eQTLGen	LMAN2	rs4976645	A	G	-0.0509061	0.0170905	0.00289557	0.795065	20	eQTLGen	CAMLG	rs60191893	A	G	-0.0156307	0.00390844	6.35506e-05	0.192991	20
	eQTLGen	ACRBP	rs12321102	T	C	0.068095	0.0228673	0.00290297	0.61286	20	eQTLGen	TXNDC15	rs7706190	C	T	-0.0181042	0.00440258	3.91937e-05	0.0505816	20
	eQTLGen	RP11-353B9.1	rs56692783	G	C	-0.0394526	0.0132596	0.00292607	0.119988	20	eQTLGen	KDM3B	rs79976632	G	A	0.0234321	0.00665447	0.000429506	0.113498	20
	eQTLGen	FAM149B1	rs3793663	C	T	-0.0224542	0.00754691	0.00292723	0.485637	20	eQTLGen	WDR55	rs2530239	T	C	-0.0190982	0.00466095	4.17661e-05	0.156204	20
	eQTLGen	GEMIN6	rs6544175	T	C	-0.080014	0.026897	0.00293151	0.218311	20	eQTLGen	HARS2	rs778597	A	G	-0.0629332	0.0161689	9.9326e-05	0.127821	20
	eQTLGen	HSP90AB1	rs575034	C	A	0.148249	0.0498624	0.00294748	0.178382	20	eQTLGen	NDFIP1	rs12655443	C	A	0.0215604	0.0073709	0.00344372	0.735209	20
	eQTLGen	TRIM44	rs752034	T	A	-0.0296305	0.00996675	0.00294972	0.509541	20	eQTLGen	PPP2R2B	rs186459	G	A	0.0225448	0.00962262	0.0191349	0.350426	20
	eQTLGen	CCBL1	rs2805099	A	C	-0.0319741	0.0107629	0.00297044	0.9587	20	eQTLGen	GRPEL2	rs3797315	G	T	0.094568	0.0169324	2.33639e-08	0.0665375	20
	eQTLGen	NIF3L1	rs7559150	C	T	0.0699304	0.0235562	0.00299094	0.167397	20	eQTLGen	PCYOX1L	rs2438490	A	G	0.00668903	0.00333843	0.0451082	0.205908	20
	eQTLGen	IGFALS	rs9928484	A	G	-0.0858476	0.0289409	0.00301404	0.127856	20	eQTLGen	HMGXB3	rs245055	G	A	-0.007946	0.00388598	0.0408757	0.446147	20
	eQTLGen	FAM129B	rs1277	C	G	0.0337687	0.0113874	0.0030225	0.124355	20	eQTLGen	RPS14	rs12654827	C	T	0.023384	0.00868472	0.00709083	0.282602	20
	eQTLGen	RP11-473M20.11	rs409646	G	C	0.0133265	0.00450441	0.00309098	0.336102	20	eQTLGen	ATOX1	rs7720579	T	C	-0.0143183	0.0060122	0.0172402	0.280754	20
	eQTLGen	DSTYK	rs11240373	C	A	-0.0102058	0.00345407	0.00312946	0.952461	20	eQTLGen	HAVCR1	rs1501909	T	G	0.0396472	0.0187351	0.0343276	0.296333	20
	eQTLGen	RP11-666N19.1	rs2127958	C	T	0.0232376	0.00786521	0.00313199	0.5397	20	eQTLGen	C5orf54	rs7717016	C	T	0.040951	0.0166114	0.0136922	0.358196	20
	eQTLGen	GOLGA4	rs73059464	G	A	0.0410801	0.0139064	0.00313644	0.551703	20	eQTLGen	SLU7	rs7724622	A	G	0.0310463	0.0146929	0.034599	0.408164	20
	eQTLGen	DPH2	rs783304	G	A	-0.0660099	0.0223592	0.00315477	0.0693615	20	eQTLGen	PTTG1	rs3811999	T	C	0.0312099	0.0132726	0.0187002	0.172359	20
	eQTLGen	CALB1	rs10095826	G	T	-0.041147	0.0139408	0.00316181	0.116449	20	eQTLGen	FBLL1	rs11557637	A	C	0.0219871	0.00761418	0.0038813	0.767372	20
	eQTLGen	CTB-50L17.9	rs62130978	T	C	-0.00928192	0.0031505	0.0032173	0.0698661	20	eQTLGen	FOXI1	rs11738576	C	T	0.107023	0.0314362	0.000663016	0.076908	20
	eQTLGen	CTA-126B4.7	rs1016110	C	A	-0.0081005	0.00274968	0.00321938	0.295223	20	eQTLGen	CREBRF	rs2544580	T	A	0.0125571	0.00565713	0.0264395	0.448733	20
	eQTLGen	C7orf53	rs2708606	A	G	-0.0175006	0.00594157	0.00322484	0.610482	17	eQTLGen	LMAN2	rs4976645	A	G	-0.068413	0.0163933	3.003e-05	0.564024	20
	eQTLGen	UBE2E3	rs62180071	C	T	0.0433258	0.0147096	0.00322528	0.601034	17	eQTLGen	PDLIM7	rs2731664	C	A	0.0307026	0.0152401	0.0439473	0.395288	15
	eQTLGen	LRRFIP2	rs17810211	C	T	-0.0137512	0.00467285	0.00325263	0.302471	20	eQTLGen	TMED9	rs186803	T	C	0.0118607	0.00376206	0.00161767	0.164381	20
	eQTLGen	AC004791.2	rs4807995	T	A	0.00717019	0.00243681	0.00325625	0.219066	20	eQTLGen	B4GALT7	rs1872624	C	G	-0.0186813	0.00532485	0.000450946	0.493268	20
	eQTLGen	RC3H1	rs78905282	G	A	0.104062	0.0353776	0.00326663	0.120248	20	eQTLGen	CANX	rs13182141	C	T	-0.0136398	0.00689344	0.0478534	0.0525933	20
	eQTLGen	BET3L	rs2858840	T	A	-0.128866	0.0438329	0.00328279	0.0727623	20	eQTLGen	MAML1	rs56807514	A	G	0.0840919	0.0346481	0.0152232	0.0727512	20
	eQTLGen	PYCRL	rs11136305	C	T	0.114818	0.0390567	0.00328455	0.602295	20	eQTLGen	SQSTM1	rs3734007	G	A	0.0185395	0.00798805	0.0202918	0.343019	20
	eQTLGen	RP11-45M22.6	rs4283273	T	C	0.0251778	0.00856508	0.00328655	0.953466	20	eQTLGen	7SK	rs876908	T	A	-0.0224413	0.0107648	0.0370964	0.245035	20
	eQTLGen	ZNF365	rs10995147	A	G	0.0170835	0.00581168	0.00328727	0.208907	20	eQTLGen	GFPT2	rs7719192	G	A	0.0454023	0.0208017	0.0290637	0.145697	20
	eQTLGen	SEMA4D	rs11265908	C	T	0.0179975	0.00612369	0.00329284	0.0566866	20	eQTLGen	MGAT1	rs62405458	T	C	0.0148602	0.00566901	0.00875934	0.392916	20
	eQTLGen	RP11-642P15.1	rs2583236	C	G	0.0828108	0.0281778	0.00329412	0.199609	18	eQTLGen	TRIM7	rs404560	C	T	0.0203905	0.00947859	0.0314588	0.625816	20
	eQTLGen	ZNF3	rs67110214	C	G	-0.062973	0.0214287	0.00329573	0.308479	15	eQTLGen	CTC-338M12.3	rs3857302	C	G	0.00397179	0.00183848	0.0307449	0.569791	20
	eQTLGen	TBXAS1	rs2240395	G	C	-0.019682	0.00670147	0.00331446	0.0637869	20	eQTLGen	SERPINB6	rs11242808	T	C	-0.00688004	0.00268912	0.0105134	0.757218	20
	eQTLGen	ZDHHC5	rs7116341	A	G	-0.0234262	0.00798009	0.00332928	0.0858512	20	eQTLGen	GCNT2	rs1087924	G	C	-0.00845198	0.00344305	0.0140964	0.323411	20
	eQTLGen	FNIP2	rs35747642	G	T	0.0244025	0.00831296	0.00333033	0.0587178	20	eQTLGen	RNF182	rs1330118	C	T	-0.00582639	0.00235136	0.0132166	0.980602	20
	eQTLGen	MCRS1	rs80312011	G	A	-0.147619	0.0503552	0.00337265	0.303764	20	eQTLGen	MYLIP	rs2021900	C	T	-0.0208205	0.0102801	0.0428353	0.198965	20
	eQTLGen	FYCO1	rs2276856	T	C	0.0353985	0.0120786	0.00338237	0.888801	20	eQTLGen	NHLRC1	rs4074443	A	G	-0.0464551	0.0226013	0.039839	0.0618255	20
	eQTLGen	PIP4K2B	rs115327	C	T	-0.0689693	0.0235337	0.0033824	0.118093	20	eQTLGen	RNF144B	rs6941991	T	C	-0.0244581	0.00588251	3.21378e-05	0.104016	20
	eQTLGen	RP11-492E3.1	rs1220795	A	G	0.015245	0.00520215	0.00338397	0.294902	20	eQTLGen	KIAA0319	rs6935076	T	C	0.0127521	0.00571968	0.0257798	0.850124	20
	eQTLGen	ASPDH	rs889131	G	A	-0.0280198	0.00956564	0.00339821	0.36999	20	eQTLGen	ASS1P1	rs10946742	G	T	0.0167315	0.00496357	0.000749349	0.166749	20
	eQTLGen	FAM63B	rs395601	C	G	-0.0234618	0.00801113	0.00340434	0.237872	20	eQTLGen	CMAHP	rs715426	C	T	-0.00673901	0.00276046	0.0146358	0.220906	20
	eQTLGen	TSEN15	rs1327144	C	A	-0.025164	0.00859782	0.00342475	0.417687	20	eQTLGen	HIST1H2AC	rs4645	T	C	0.131354	0.025088	1.64334e-07	0.113706	20
	eQTLGen	GSTO1	rs4925	A	C	0.0293915	0.0100423	0.00342487	0.993062	20	eQTLGen	HIST1H4K	rs116719739	T	C	0.0112383	0.00538634	0.0369381	0.148322	14
	eQTLGen	LRRC4B	rs2607238	C	T	-0.0473162	0.0161724	0.00343644	0.561947	20	eQTLGen	OR2B6	rs34899043	C	T	-0.133249	0.0383216	0.000506801	0.129127	14
	eQTLGen	RP11-767N6.2	rs11211168	T	C	-0.0131494	0.00449612	0.00344883	0.909756	20	eQTLGen	ZSCAN12P1	rs6941992	C	T	-0.0321322	0.0040352	1.67939e-15	0.575202	20
	eQTLGen	CILP	rs59392617	G	A	-0.0553066	0.0189108	0.00344899	0.190393	20	eQTLGen	RP1-265C24.5	rs9468295	C	T	0.0399023	0.00532397	6.63791e-14	0.164908	20
	eQTLGen	RAB36	rs5751603	C	T	0.0561023	0.0192182	0.00350902	0.0597531	20	eQTLGen	RP5-874C20.3	rs2394049	G	A	0.0429991	0.00568092	3.75981e-14	0.0511093	20
	eQTLGen	FLI1	rs531106	C	T	-0.0873396	0.0299649	0.00355992	0.243621	20	eQTLGen	HCG18	rs145463269	G	A	-0.020991	0.00956791	0.0282431	0.0666112	20
	eQTLGen	FAM157B	rs1835089	G	C	-0.0178173	0.00611828	0.00358969	0.490257	20	eQTLGen	XXbac-BPG248L24.11	rs2596495	C	G	-0.0190649	0.0047663	6.33606e-05	0.203718	20
	eQTLGen	AC084018.1	rs1168664	G	A	0.0116747	0.004009	0.0035899	0.424937	20	eQTLGen	GPANK1	rs139938004	A	G	-0.0176076	0.00887359	0.0472253	0.237608	20
	eQTLGen	ZBTB5	rs309453	C	T	0.0589554	0.0202536	0.00360433	0.560478	20	eQTLGen	LY6G6C	rs3117572	A	G	0.180018	0.0353433	3.51684e-07	0.0512457	20
	eQTLGen	ASS1P1	rs10946742	G	T	0.0148212	0.00509178	0.00360494	0.323798	14	eQTLGen	C2	rs488755	A	G	0.0392603	0.0133635	0.00330471	0.0580689	20
	eQTLGen	ZNF667	rs4801177	C	T	0.0405031	0.0139203	0.00361846	0.201095	20	eQTLGen	XXbac-BPG246D15.8	rs3763347	A	T	0.0168145	0.00439463	0.000130166	0.122784	20
	eQTLGen	RP11-830F9.7	rs72815520	T	C	0.0163582	0.00562432	0.00363196	0.322591	20	eQTLGen	TAP1	rs2071477	C	T	-0.0583585	0.0162581	0.000331296	0.310932	20
	eQTLGen	FDPS	rs6677385	A	C	0.0655601	0.0225431	0.00363497	0.0779949	20	eQTLGen	BAK1	rs210143	T	C	-0.0106723	0.002845	0.00017595	0.244127	20
	eQTLGen	TMX2	rs71484461	A	G	-0.0184569	0.00634713	0.00363858	0.123887	20	eQTLGen	C6orf106	rs3800461	C	G	0.0281849	0.00565675	6.27593e-07	0.0571525	20
	eQTLGen	ZNF71	rs4801177	C	T	0.0417932	0.0143769	0.0036495	0.130101	20	eQTLGen	ARMC12	rs12200498	A	G	-0.10438	0.0231747	6.66787e-06	0.0566642	20
	eQTLGen	CBFA2T3	rs72815520	T	C	0.0325362	0.0111954	0.00365832	0.134016	20	eQTLGen	MAPK13	rs763096	A	G	0.0444359	0.0137307	0.00121117	0.310057	20
	eQTLGen	TMEM120B	rs15797	A	C	0.0387631	0.0133382	0.00365872	0.0982354	20	eQTLGen	KCTD20	rs3752478	G	T	0.0190372	0.00849207	0.0249771	0.67379	20
	eQTLGen	SDC2	rs13271894	T	C	-0.0612607	0.0210857	0.00366885	0.25387	20	eQTLGen	STK38	rs9470304	T	C	0.0285043	0.0138178	0.0391247	0.103227	20
	eQTLGen	ISG20L2	rs10908517	A	C	-0.0468318	0.01612	0.00367019	0.0780194	20	eQTLGen	FGD2	rs708017	C	G	-0.00758033	0.00374005	0.0426832	0.248885	20
	eQTLGen	MKI67IP	rs1056014	A	G	0.0193201	0.00665042	0.00367138	0.214148	20	eQTLGen	DAAM2	rs303661	G	T	-0.0378092	0.0153319	0.0136613	0.495739	20
	eQTLGen	AC010226.4	rs256995	A	G	0.0565409	0.0194657	0.0036768	0.884923	20	eQTLGen	FOXP4	rs913075	A	G	-0.0445248	0.0201875	0.0274149	0.814125	20
	eQTLGen	RP11-28F1.2	rs1893806	C	A	-0.0472936	0.016283	0.00367862	0.69272	20	eQTLGen	MRPS10	rs55828715	G	C	0.0244722	0.0104959	0.0197221	0.257041	20
	eQTLGen	ZNF784	rs8104085	T	C	0.0972336	0.0334791	0.00368068	0.110915	20	eQTLGen	PRPH2	rs434439	C	G	-0.0406624	0.0158158	0.0101407	0.842038	20
	eQTLGen	USO1	rs11729258	T	G	-0.020512	0.00706599	0.00369707	0.366922	20	eQTLGen	RRP36	rs61169091	A	G	0.0702089	0.0157606	8.4001e-06	0.169223	20
	eQTLGen	SERHL2	rs137112	T	C	0.0217669	0.00749864	0.0036986	0.465149	20	eQTLGen	CUL7	rs2273918	C	T	0.0390947	0.00807494	1.28876e-06	0.0532625	20
	eQTLGen	LZIC	rs141581145	G	A	0.122763	0.0423044	0.0037092	0.212104	20	eQTLGen	KLC4	rs75664886	A	G	-0.0445906	0.017898	0.0127248	0.30542	20
	eQTLGen	MAST2	rs66682726	C	G	0.0403374	0.0139035	0.00371681	0.727792	20	eQTLGen	SRF	rs4398731	A	G	0.14344	0.0412738	0.000510225	0.139603	16
	eQTLGen	ZNF835	rs4801177	C	T	0.040896	0.0140988	0.00372363	0.29321	20	eQTLGen	RP11-480N24.4	rs2396004	A	G	-0.0329634	0.0149358	0.0273139	0.189887	16
	eQTLGen	NDUFAF2	rs2619893	T	C	0.0425706	0.0146826	0.00373899	0.370868	11	eQTLGen	TMEM63B	rs9381294	T	A	-0.015146	0.00744741	0.0419787	0.0902283	20
	eQTLGen	CITED2	rs1936211	C	T	-0.0433058	0.01494	0.00374777	0.186131	20	eQTLGen	NFKBIE	rs28385699	T	C	0.0188364	0.0082818	0.0229398	0.285933	15
	eQTLGen	ENDOG	rs2805103	T	A	0.0109947	0.00379518	0.00376735	0.893761	15	eQTLGen	RP1-8B1.4	rs2206968	A	T	0.00719557	0.00311069	0.0207131	0.922122	20
	eQTLGen	AP1G1	rs34731378	T	C	0.0637066	0.022001	0.00378402	0.11023	20	eQTLGen	ENPP4	rs1048082	A	T	0.00823427	0.00387061	0.0333886	0.658723	20
	eQTLGen	RFTN2	rs7603283	G	A	0.0463008	0.0159988	0.00380357	0.270914	20	eQTLGen	ENPP5	rs14781	A	G	-0.0390834	0.018418	0.0338355	0.374892	20
	eQTLGen	PLK2	rs62366403	A	G	-0.0996477	0.0344447	0.00381614	0.487381	20	eQTLGen	MUT	rs75778339	A	C	-0.00700201	0.00274614	0.0107794	0.684895	20
	eQTLGen	FCER1A	rs6703348	G	C	0.025926	0.00896339	0.00382276	0.75672	20	eQTLGen	CENPQ	rs1471539	G	A	0.0110579	0.0044509	0.0129765	0.719173	20
	eQTLGen	EME2	rs1033476	A	G	0.03103	0.0107293	0.00382701	0.461029	20	eQTLGen	EFHC1	rs3748066	G	T	-0.0221562	0.0110199	0.0443711	0.837396	20
	eQTLGen	TSEN2	rs3856807	T	G	-0.0172163	0.00595612	0.00384598	0.064296	18	eQTLGen	GSTA6P	rs9367494	A	C	-0.0149313	0.00564009	0.00811238	0.136244	20
	eQTLGen	KIAA0947	rs2918261	C	G	-0.133988	0.0463662	0.00385517	0.777335	20	eQTLGen	KHDC1	rs10943084	T	C	-0.0362205	0.0125804	0.00398786	0.798934	20
	eQTLGen	CTD-2017C7.2	rs8005302	C	T	-0.0400466	0.0138648	0.00387252	0.720722	14	eQTLGen	EIF3EP1	rs16883518	C	T	-0.0222421	0.00773276	0.00402302	0.238411	20
	eQTLGen	FLYWCH1	rs9928222	C	T	-0.00996707	0.00345307	0.00389626	0.119512	20	eQTLGen	CD109	rs61840520	A	G	-0.039048	0.0142911	0.00628884	0.123012	20
	eQTLGen	BRD3	rs457420	T	C	0.0163105	0.00565117	0.00389914	0.233274	20	eQTLGen	SENP6	rs62414240	C	T	-0.020307	0.00437479	3.45348e-06	0.0622555	20
	eQTLGen	RP11-313D6.3	rs1341051	G	C	0.0488515	0.0169324	0.00391308	0.444367	20	eQTLGen	SH3BGRL2	rs2245410	A	G	-0.0210119	0.00795412	0.00825065	0.700198	20
	eQTLGen	RP11-767N6.7	rs61784800	A	G	0.0462763	0.0160443	0.00392305	0.283488	20	eQTLGen	ELOVL4	rs239511	A	G	0.0310756	0.00768287	5.2371e-05	0.289116	20
	eQTLGen	LYRM9	rs3751972	C	A	0.0241733	0.00838154	0.00392526	0.681941	16	eQTLGen	BCKDHB	rs3805859	A	C	0.0530654	0.013329	6.85667e-05	0.243301	20
	eQTLGen	LTV1	rs9484759	G	A	-0.106282	0.0368531	0.00392739	0.0541001	20	eQTLGen	KIAA1009	rs4143729	G	T	-0.096895	0.0265134	0.000257615	0.509064	20
	eQTLGen	IGLV1-41	rs73880622	A	G	-0.00702081	0.00243531	0.00394002	0.374167	20	eQTLGen	SMIM8	rs9362420	A	G	-0.0219421	0.00828467	0.00808449	0.0906038	20
	eQTLGen	NCOA6	rs6058112	G	C	0.0351213	0.0121881	0.00395661	0.0564241	20	eQTLGen	C6orf163	rs9353482	T	C	0.0234746	0.00769018	0.00226908	0.119873	20
	eQTLGen	RIOK1	rs12212766	G	A	0.0234067	0.00812559	0.00396904	0.294301	20	eQTLGen	RP1-102H19.6	rs447077	C	T	-0.00789897	0.00403007	0.0499948	0.0774018	18
	eQTLGen	DET1	rs12915845	T	C	0.0247091	0.00858195	0.0039869	0.0924507	20	eQTLGen	AKIRIN2	rs6913873	T	C	-0.049712	0.0210378	0.0181284	0.37049	20
[truncated: 2,815 more rows]

## Sheet: Supplemental Data 5
	Supplemental Data 5 ​SMR-based gene prioritization for FEV1%predict using eQTL data (Integrated analysis of GWAS summary statistics with eQTLGen and CAGE databases)
[truncated: 2,547 more rows]

[truncated: 5 more sheets: Supplemental Data 6, Supplemental Data 7, Supplemental Data 8, Supplemental Data 9, Supplemental Data 10]
