# Supplementary material for: Multiomics Mendelian randomization identifies serpin family G member 1 as a chronic obstructive pulmonary disease modulator
Source: Signal Transduct Target Ther. 2026 Jan 21;11:34. doi: 10.1038/s41392-025-02547-7 (PMC12819415; doi:10.1038/s41392-025-02547-7)
Supplement: Supplementary file 4 — Supplemental Data S11-S18 [file 41392_2025_2547_MOESM4_ESM.xlsx]

## Sheet: Supplemental Data 11
	Supplemental Data 11 Integration of TSMR and Bayesian colocalization analyses for SMR-prioritized COPD genes (Leveraging eQTL resources: eQTLGen and CAGE).
	QTL_source	Gene	id.outcome	Sensitivity analysis							Horizontal pleiotropy			Heterogeneity		Colocalization
				nsnp	beta_IVW	se_IVW	pval_IVW	b_Wald ratio	se_Wald ratio	pval_Wald ratio	egger_intercept	se_egger_intercept	pval_egger_intercept	Q_heterogeneity	Q_pval_heterogeneity	nsnps	PP.H0.abf	PP.H1.abf	PP.H2.abf	PP.H3.abf	PP.H4.abf
	eQTLGen	SERPING1	ieu-b-106	19	0.0165105	0.00260961	2.50281e-10				-0.00140842	0.000643131	0.0427621	24.5567	0.137623	5505	3.26874e-250	0.000162205	5.16214e-248	0.024641	0.975197
	eQTLGen	RERE	ieu-b-106	28	0.00937351	0.00150125	4.27051e-10				-0.000385448	0.000704422	0.588919	25.6387	0.538714	5229	0	0.0110435	0	0.0518613	0.937095
	eQTLGen	CTD-2007H13.3	ieu-b-106	5	0.0081458	0.00152918	9.98973e-08				-0.00075078	0.00144541	0.639355	2.01687	0.732656	5805	2.9039e-138	0.0215463	9.7575e-138	0.0714918	0.906962
	eQTLGen	AGPHD1	ieu-b-106	1				0.145594	0.0168788	6.36289e-18						6424	5.3253e-17	4.33435e-14	0.000134788	0.108815	0.89105
	eQTLGen	DCTPP1	ieu-b-106	1				-0.0685387	0.0155976	1.11185e-05						2203	4.22282e-08	0.0313451	1.18368e-07	0.0869807	0.881674
	eQTLGen	TSPAN3	ieu-b-106	40	-0.00962776	0.00150785	1.71313e-10				-0.00116247	0.00094272	0.225111	82.4475	6.01702e-05	4951	0	0.000434382	0	0.147188	0.852378
	eQTLGen	AKT3	ieu-b-106	3	-0.0346975	0.00715591	1.24219e-06				0.00289799	0.00337525	0.54834	0.756657	0.685005	5047	9.89749e-29	0.158294	6.30667e-29	0.100123	0.741582
	eQTLGen	ZNF771	ieu-b-106	1				-0.0611637	0.0149436	4.2589e-05						2210	1.0815e-08	0.0910376	3.03155e-08	0.254532	0.65443
	eQTLGen	SH3D21	ieu-b-106	1				0.0542618	0.0133935	5.09243e-05						4077	9.47229e-08	0.387878	3.93863e-09	0.0155316	0.59659
	eQTLGen	BOLA2B	ieu-b-106	1				-0.00708648	0.00171641	3.64878e-05						2381	2.17538e-25	0.12126	5.62279e-25	0.312858	0.565882
	eQTLGen	SMCR8	ieu-b-106	1				0.0362881	0.00913013	7.05151e-05						3556	1.24837e-27	0.364066	2.71715e-28	0.0786838	0.55725
	eQTLGen	AL591845.1	ieu-b-106	11	-0.00448303	0.00130582	0.00059668				0.0030512	0.00188373	0.139734	9.85775	0.453061	3735	3.62762e-194	0.50232	7.48948e-196	0.00988296	0.487797
	eQTLGen	TXNDC17	ieu-b-106	3	-0.0133036	0.00282494	2.48504e-06				-0.00127903	0.0012109	0.482585	1.11896	0.571506	6578	2.4576e-78	0.570793	2.34181e-79	0.0540149	0.375192
	eQTLGen	MYO16-AS1	ieu-b-106	15	0.00559856	0.00144817	0.00011065				0.00161876	0.000790524	0.0613501	28.6682	0.0115846	7002	0	0.593212	0	0.0335836	0.373204
	eQTLGen	RP11-689B22.2	ieu-b-106	2	0.0274539	0.0063964	1.77001e-05							0.00639831	0.936246	5992	1.3023e-30	0.6122	7.81614e-32	0.0363916	0.351408
	eQTLGen	CORO1A	ieu-b-106	2	-0.0254562	0.00599623	2.18239e-05							0.341646	0.558881	2414	4.85442e-56	0.17866	1.3602e-55	0.500282	0.321057
	eQTLGen	VPS29	ieu-b-106	21	0.00815589	0.00178504	4.90031e-06				-0.000907394	0.000453839	0.0600747	23.1461	0.281678	4455	0	0.69914	0	0.0372752	0.263585
	eQTLGen	RP11-196G11.2	ieu-b-106	21	0.00364584	0.00146551	0.0128552				0.000199065	0.00135084	0.884398	52.7375	8.88181e-05	2473	0	0.203055	0	0.566597	0.230347
	eQTLGen	GDPD3	ieu-b-106	12	-0.0114254	0.00334864	0.000645002				-0.00405295	0.00197459	0.0672204	14.7986	0.191905	2576	5.68916e-100	0.202793	1.5935e-99	0.567783	0.229424
	eQTLGen	IDH1	ieu-b-106	2	0.0125765	0.00840399	0.134526							4.20454	0.040316	5299	4.76685e-57	0.757507	1.466e-58	0.023077	0.219416
	eQTLGen	MYSM1	ieu-b-106	3	0.0151253	0.0111668	0.175579				0.00218443	0.00189015	0.454101	5.63775	0.0596731	5757	4.12086e-21	0.749771	2.34166e-22	0.0423975	0.207831
	eQTLGen	MAPK3	ieu-b-106	38	-0.00737142	0.00122123	1.5791e-09				-0.000762029	0.000755392	0.31981	48.5101	0.0975202	2564	0	0.220727	0	0.618101	0.161172
	eQTLGen	RP11-318C24.2	ieu-b-106	6	-0.00615351	0.00158453	0.00010297				-0.000228835	0.00210468	0.918655	2.23815	0.815306	5076	1.22133e-131	0.813961	9.6676e-133	0.0643084	0.121731
	eQTLGen	SH3PXD2A	ieu-b-106	19	-0.00522638	0.0022691	0.021263				0.000896189	0.00113227	0.43956	21.762	0.242723	4728	2.00963e-179	0.854639	7.83517e-181	0.0332086	0.112152
	eQTLGen	RANGAP1	ieu-b-106	3	0.030544	0.00829602	0.00023163				-0.00127174	0.00240016	0.689808	2.72289	0.256291	4094	9.91305e-34	0.646415	3.9318e-34	0.256289	0.0972956
	eQTLGen	UBA7	ieu-b-106	54	-0.0030867	0.000973856	0.00152667				0.0002535	0.001152	0.826692	67.5918	0.0856193	2948	0	0.730731	0	0.182113	0.087156
	eQTLGen	NDUFA13	ieu-b-106	1				0.0196326	0.0060609	0.00119856						5377	3.09862e-45	0.888354	1.04214e-46	0.0297958	0.0818502
	eQTLGen	YJEFN3	ieu-b-106	3	-0.0153025	0.00422572	0.000293155				-0.000552768	0.00219692	0.843077	0.0676565	0.966738	5388	2.01732e-97	0.891553	6.80544e-99	0.0299981	0.0784484
	eQTLGen	TSSK6	ieu-b-106	1				0.0186559	0.00595585	0.00173401						5381	1.2059e-59	0.89846	4.07209e-61	0.0302679	0.0712721
	eQTLGen	NAPSA	ieu-b-106	4	-0.0102559	0.00342252	0.00273009				0.00131787	0.00180422	0.541098	2.07166	0.557667	5652	1.36078e-63	0.905132	3.75946e-65	0.0249364	0.0699311
	eQTLGen	SMC5	ieu-b-106	1				0.0186371	0.00632015	0.00318967						5620	1.37227e-18	0.889406	6.49841e-20	0.0420495	0.0685447
	eQTLGen	TMEM81	ieu-b-106	3	0.0307491	0.00604988	3.72316e-07				-0.000215721	0.00252435	0.945729	0.00963493	0.995194	5692	4.3625e-50	0.00502833	8.04723e-48	0.927478	0.067494
	eQTLGen	FBXO18	ieu-b-106	13	-0.00441139	0.00258699	0.0881532				0.00153577	0.000662369	0.0406773	17.2815	0.139313	8477	0	0.507636	0	0.425694	0.06667
	eQTLGen	SUGP1	ieu-b-106	1				0.0445758	0.0140891	0.00155695						5453	6.20234e-06	0.902956	2.09117e-07	0.0303772	0.0666605
	eQTLGen	CFH	ieu-b-106	1				0.00590282	0.0154984	0.703302						4537	1.88905e-31	0.914816	4.38425e-33	0.0211678	0.0640165
	eQTLGen	CACUL1	ieu-b-106	5	-0.010228	0.00298807	0.000619474				0.000625825	0.00130123	0.66345	4.10162	0.392428	6131	1.17983e-130	0.906239	4.03873e-132	0.030959	0.0628016
	eQTLGen	RBM23	ieu-b-106	13	-0.000365633	0.00270172	0.892348				-2.6143e-05	0.000954364	0.978637	30.7701	0.00213537	6479	0	0.212099	0	0.729693	0.0582078
	eQTLGen	PTPN4	ieu-b-106	2	0.0418515	0.0133302	0.00169181							2.99568	0.0834868	5666	6.87677e-35	0.0105765	6.0582e-33	0.931694	0.0577299
	eQTLGen	RP11-351I24.1	ieu-b-106	2	-0.0122122	0.0120563	0.311095							4.97393	0.0257321	6857	3.38062e-40	0.859054	3.32189e-41	0.0843564	0.0565901
	eQTLGen	RPLP0	ieu-b-106	1				0.0407568	0.0133765	0.00231213						5601	4.37962e-11	0.891808	2.72747e-12	0.055486	0.0527056
	eQTLGen	TMEM170B	ieu-b-106	10	0.00526163	0.00250006	0.0353261				4.68306e-05	0.00130727	0.972301	10.2451	0.331012	6353	7.71645e-165	0.938985	1.76812e-166	0.0214761	0.0395386
	eQTLGen	RNF19A	ieu-b-106	2	-0.0184887	0.0129418	0.153117							2.95751	0.0854795	4609	2.35035e-17	0.922941	9.61657e-19	0.0377232	0.0393356
	eQTLGen	CTD-2283N19.1	ieu-b-106	2	0.0390093	0.0247794	0.115427							26.1101	3.22497e-07	4961	2.59596e-41	5.22331e-38	0.000479793	0.965353	0.0341677
	eQTLGen	NDST2	ieu-b-106	12	0.0115365	0.00237587	1.19967e-06				0.00134545	0.000860931	0.149169	6.2975	0.852795	4030	2.30085e-257	0.631865	1.22061e-257	0.335173	0.0329614
	eQTLGen	LPAR2	ieu-b-106	25	-0.0057257	0.00141717	5.33992e-05				9.90319e-05	0.000532048	0.853972	19.2094	0.740734	5595	0	0.936522	0	0.031758	0.0317197
	eQTLGen	NOC3L	ieu-b-106	11	0.00679517	0.00273407	0.0129419				0.00117969	0.00133715	0.400597	18.4904	0.0472334	5849	0	0.945859	0	0.0224758	0.0316648
	eQTLGen	CTC-503J8.6	ieu-b-106	1				-0.0122857	0.00425929	0.00392088						6839	5.24996e-34	0.916955	2.94498e-35	0.0514052	0.0316395
	eQTLGen	FGFR1	ieu-b-106	8	-0.0044422	0.00241803	0.0661936				-3.60997e-05	0.00121452	0.977252	7.37266	0.391136	3879	6.07259e-251	0.958798	6.20631e-253	0.00976768	0.0314346
	eQTLGen	TTC40	ieu-b-106	3	-0.0130057	0.00731677	0.075482				-0.00361959	0.0201632	0.886922	3.4424	0.178852	6407	7.85646e-24	0.924487	3.77463e-25	0.0443858	0.0311274
	eQTLGen	NELFA	ieu-b-106	1				-0.0394337	0.013891	0.00452829						5925	0.00199312	0.910444	0.000124012	0.0566169	0.0308217
	eQTLGen	IQCK	ieu-b-106	3	-0.0130265	0.0170243	0.44417				0.0046142	0.00794004	0.664865	7.88718	0.0193785	5928	3.5883e-31	0.941096	1.23717e-32	0.0324204	0.0264837
	eQTLGen	ARFIP1	ieu-b-106	36	-0.00235255	0.000993604	0.0178994				0.000251382	0.000470049	0.59627	28.518	0.772599	6061	0	0.908227	0	0.0655986	0.0261741
	eQTLGen	DUSP16	ieu-b-106	12	0.00742423	0.00228102	0.00113477				0.000371042	0.000635756	0.572401	5.19861	0.921167	6037	5.35092e-255	0.951946	1.28927e-256	0.0229114	0.025143
	eQTLGen	TRGV1	ieu-b-106	2	0.0112327	0.00360821	0.00185128							0.264413	0.607104	6437	3.75364e-12	0.964341	4.36452e-14	0.0111883	0.0244706
	eQTLGen	LRRC45	ieu-b-106	7	-0.00341772	0.00365106	0.349226				0.0017971	0.00125229	0.210744	12.7276	0.0475715	6758	3.69975e-174	0.930944	1.78228e-175	0.0448222	0.0242339
	eQTLGen	IMPG2	ieu-b-106	2	-0.009653	0.00583371	0.0979863							2.17336	0.14042	5094	1.27531e-35	0.948621	3.71425e-37	0.027604	0.0237748
	eQTLGen	PRDX5	ieu-b-106	23	0.00475166	0.00157559	0.00256299				0.000701711	0.000622128	0.272076	31.764	0.0815096	3743	0	0.942394	0	0.0356769	0.0219293
	eQTLGen	CACHD1	ieu-b-106	4	0.0139455	0.00623002	0.0251922				-0.00084798	0.00177388	0.679776	4.38916	0.222393	5363	1.44629e-60	0.957366	3.44742e-62	0.0228002	0.0198336
	eQTLGen	ARPC5	ieu-b-106	29	0.00380843	0.0012723	0.00275949				-0.000524888	0.000532264	0.332819	25.2268	0.615463	5396	0	0.864203	0	0.117135	0.0186622
	eQTLGen	Metazoa_SRP	ieu-b-106	1				0.0229495	0.00724745	0.00154251						3118	0.000118092	0.20006	0.000460998	0.780958	0.0184033
	eQTLGen	RP11-33I11.2	ieu-b-106	1				-0.0256288	0.0110549	0.0204317						5356	0.00537514	0.939263	0.000210451	0.0367562	0.0183953
	eQTLGen	SOX7	ieu-b-106	1				0.0485847	0.0174544	0.0053772						8299	0.000122075	0.482226	0.000126426	0.499394	0.0181312
	eQTLGen	RP11-572M11.4	ieu-b-106	4	-0.00461289	0.00267283	0.0843756				0.00220874	0.0012363	0.21592	4.23298	0.237381	5887	2.11506e-57	0.943972	8.61076e-59	0.0384131	0.0176148
	eQTLGen	RP1-283E3.8	ieu-b-106	6	-0.00140539	0.00279243	0.614764				-0.000875088	0.00127232	0.529394	1.38599	0.925839	5149	1.06326e-179	0.942838	4.47777e-181	0.0396889	0.0174735
	eQTLGen	RP11-5K23.3	ieu-b-106	12	0.00253288	0.00106641	0.0175416				-0.00152005	0.000744432	0.0684312	15.8895	0.145282	5687	0	0.950151	0	0.0330885	0.0167603
	eQTLGen	C8orf58	ieu-b-106	9	-0.00669342	0.00272288	0.0139629				0.000149807	0.000730111	0.843268	7.35066	0.499314	6128	2.65652e-204	0.961343	6.46842e-206	0.0233927	0.0152643
	eQTLGen	SASH1	ieu-b-106	16	0.00393794	0.00242997	0.10511				-0.00112087	0.000687765	0.125445	15.6969	0.402475	7059	4.82724e-231	0.956086	1.45369e-232	0.0287767	0.0151374
	eQTLGen	PHB	ieu-b-106	2	0.018652	0.0209616	0.373563							6.90545	0.00859335	5146	1.41859e-29	0.123071	9.93837e-29	0.862203	0.014726
	eQTLGen	RP11-349A22.5	ieu-b-106	12	0.00170868	0.00207159	0.409477				-6.46559e-05	0.000633969	0.920784	11.4909	0.403099	6023	1.6813e-145	0.898815	1.61887e-146	0.0865298	0.0146555
	eQTLGen	SENP7	ieu-b-106	32	-0.00386758	0.0013528	0.00425042				0.000668527	0.000502967	0.193813	37.2401	0.20376	5452	0	0.956739	0	0.0286807	0.0145799
	eQTLGen	KIAA0040	ieu-b-106	32	-0.00362841	0.00120456	0.00259335				-0.00094071	0.000632178	0.147175	34.647	0.298001	5260	0	0.939891	0	0.0458374	0.0142716
	eQTLGen	KIAA0947	ieu-b-106	1				0.0482126	0.0181216	0.00780247						6917	0.00863134	0.898855	0.000749253	0.0780123	0.0137523
	eQTLGen	CTC-462L7.1	ieu-b-106	7	0.00252242	0.00155318	0.104368				-0.00122919	0.000849537	0.207571	8.27045	0.218952	5583	1.7577e-235	0.957812	5.31162e-237	0.028931	0.0132567
	eQTLGen	VEGFA	ieu-b-106	10	0.0037787	0.00330388	0.252742				-0.0017719	0.000879176	0.0786156	13.7301	0.132255	5531	1.99333e-184	0.96158	5.30929e-186	0.0255992	0.012821
	eQTLGen	KPNB1	ieu-b-106	2	0.0200896	0.00725592	0.00562762							0.758575	0.383775	4682	9.60643e-09	0.333658	1.88188e-08	0.653615	0.0127274
	eQTLGen	GOLGA7	ieu-b-106	5	0.00974109	0.00376194	0.00961491				0.00055673	0.00121539	0.678047	1.50364	0.825996	5979	2.27303e-108	0.949978	9.01331e-110	0.0376575	0.0123645
	eQTLGen	SMO	ieu-b-106	1				-0.0320754	0.012	0.00751869						5927	5.41501e-13	0.961821	1.48195e-14	0.0263107	0.0118681
	eQTLGen	RP11-582J16.5	ieu-b-106	1				0.00199361	0.00747476	0.789691						5810	9.06247e-22	0.967887	1.91851e-23	0.0204784	0.0116343
	eQTLGen	SNHG11	ieu-b-106	1				0.0368822	0.0156711	0.0185966						4929	7.33039e-05	0.974038	1.07375e-06	0.014256	0.0116315
	eQTLGen	RP1-228P16.1	ieu-b-106	13	-0.00293932	0.00110098	0.00759102				-0.000251739	0.000870824	0.777894	8.50544	0.744491	5928	2.06256e-212	0.97306	3.41951e-214	0.0161215	0.0108186
	eQTLGen	TMX2	ieu-b-106	3	0.0125771	0.00293109	1.77918e-05				0.000164369	0.00422053	0.975219	2.5335	0.281746	5321	3.12214e-63	0.00622602	4.93053e-61	0.983214	0.0105602
	eQTLGen	LILRA3	ieu-b-106	23	-0.00203658	0.000946614	0.0314413				-0.000577758	0.000553045	0.308045	34.6719	0.0419131	8358	0	0.963762	0	0.0257578	0.0104804
	eQTLGen	RP4-564F22.2	ieu-b-106	37	0.00212115	0.00073032	0.0036795				0.00039135	0.000469363	0.410054	27.4027	0.847795	4833	0	0.97679	0	0.01376	0.00944977
	eQTLGen	LILRB2	ieu-b-106	9	0.00489088	0.00261048	0.0609916				-0.00125087	0.00131565	0.373389	9.99244	0.265557	8550	2.55879e-100	0.964194	7.10611e-102	0.026768	0.0090383
	eQTLGen	A-575C2.4	ieu-b-106	2	0.0116564	0.00354392	0.00100499							0.490135	0.483867	3511	2.7236e-14	0.981909	2.54287e-16	0.00915859	0.00893276
	eQTLGen	PEF1	ieu-b-106	2	-0.01508	0.00549309	0.006046							0.252316	0.615449	4608	1.58471e-75	0.947537	7.29399e-77	0.0436037	0.00885923
	eQTLGen	DENND1B	ieu-b-106	1				0.016663	0.00715525	0.0198708						4590	1.20548e-43	0.973087	2.32749e-45	0.0187798	0.00813314
	eQTLGen	Z83851.3	ieu-b-106	1				-0.0277002	0.0108224	0.0104818						5622	7.20877e-12	0.758751	2.21491e-12	0.23312	0.00812935
	eQTLGen	PTGFRN	ieu-b-106	3	0.0050425	0.00566914	0.373753				-0.00272331	0.00138033	0.29865	3.98287	0.136499	5042	2.72732e-83	0.959962	9.11763e-85	0.0320842	0.00795398
	eQTLGen	CD101	ieu-b-106	32	0.00121695	0.00123258	0.323486				-0.000202904	0.000368599	0.58607	30.1303	0.510575	5085	0	0.958886	0	0.0331685	0.00794507
	eQTLGen	SAMD8	ieu-b-106	1				0.0298814	0.0143589	0.0374298						4074	1.27809e-09	0.947723	5.99644e-11	0.0444565	0.0078205
	eQTLGen	STAT5B	ieu-b-106	1				0.0227295	0.0104144	0.0290714						4156	4.66963e-19	0.512801	4.36926e-19	0.479808	0.00739136
	eQTLGen	PLCB3	ieu-b-106	3	0.0134309	0.00428311	0.00171402				0.000193289	0.00171016	0.928351	0.619739	0.733543	3667	2.36281e-23	0.957596	8.65684e-25	0.035077	0.00732693
	eQTLGen	WWP2	ieu-b-106	5	0.00562192	0.00454194	0.215798				0.000425525	0.00204432	0.848442	6.27979	0.179205	3978	6.94732e-45	0.963952	2.07817e-46	0.0288277	0.00722023
	eQTLGen	RBBP5	ieu-b-106	1				0.0654486	0.0168878	0.000106403						5632	3.25581e-08	0.00535415	6.00578e-06	0.987639	0.00700089
	eQTLGen	SPRYD7	ieu-b-106	1				-0.018907	0.00914618	0.0387149						5226	1.55391e-27	0.828144	3.09491e-28	0.164933	0.00692249
	eQTLGen	TEF	ieu-b-106	31	-0.00495933	0.00173857	0.00433711				3.75963e-05	0.00084356	0.964757	51.2095	0.00925487	4268	0	0.711234	0	0.281945	0.00682096
	eQTLGen	CSDC2	ieu-b-106	2	-0.0212368	0.00797914	0.00777847							0.00154529	0.968643	4473	1.24319e-24	0.733417	4.40351e-25	0.259778	0.00680509
	eQTLGen	RP11-33B1.1	ieu-b-106	11	-0.00373163	0.00167399	0.0258014				0.000274662	0.000733786	0.716842	9.47281	0.487895	5978	8.12971e-215	0.972996	1.70587e-216	0.02041	0.00659354
	eQTLGen	MEI1	ieu-b-106	22	-0.00536756	0.00222182	0.0156991				2.62325e-05	0.000965812	0.9786	50.0384	0.000360338	4588	0	0.742581	0	0.250886	0.00653264
	eQTLGen	DDX10	ieu-b-106	2	0.0141017	0.00527546	0.00751588							0.575209	0.448196	4585	9.23047e-85	0.914996	7.92216e-86	0.0785241	0.00647997
	eQTLGen	CTD-2335A18.1	ieu-b-106	2	-0.0123376	0.00524297	0.0186144							0.0744831	0.784918	5750	2.31864e-39	0.975005	4.40852e-41	0.0185316	0.00646346
	eQTLGen	VEGFB	ieu-b-106	2	0.0107721	0.0138116	0.43543							3.71578	0.0539003	3870	2.50136e-32	0.957117	9.52902e-34	0.0364552	0.00642746
	eQTLGen	IRF4	ieu-b-106	1				0.0139438	0.00619917	0.0244935						4240	3.88141e-23	0.981029	4.98354e-25	0.0125895	0.00638135
	eQTLGen	PHF5A	ieu-b-106	1				0.016137	0.00685854	0.018631						4041	1.50305e-21	0.723453	5.61598e-22	0.270305	0.00624175
	eQTLGen	PEX16	ieu-b-106	3	-8.63771e-05	0.0221132	0.996883				-0.0048864	0.00257564	0.308821	10.5231	0.00518728	4426	5.48694e-05	0.973949	1.11616e-06	0.019806	0.00618915
	eQTLGen	TOB2	ieu-b-106	3	0.0162273	0.00507778	0.0013947				-0.00291622	0.00583716	0.705039	0.385164	0.824827	4030	4.45824e-25	0.717366	1.7183e-25	0.276481	0.0061528
	eQTLGen	NSMAF	ieu-b-106	14	-0.00555577	0.00250668	0.0266652				0.000986454	0.000863654	0.275655	17.2032	0.190182	5796	0	0.974278	0	0.0197047	0.00601685
	eQTLGen	NRBF2	ieu-b-106	10	0.00557305	0.00236206	0.0183042				-0.00138947	0.00113488	0.255653	10.7343	0.294359	5851	2.12003e-106	0.880538	2.73402e-107	0.113549	0.00591278
	eQTLGen	RP11-291B21.2	ieu-b-106	5	0.00272008	0.00262972	0.300968				-0.00279359	0.00117427	0.0977062	7.06037	0.132732	6528	7.23543e-60	0.951889	3.21014e-61	0.0422265	0.00588436
	eQTLGen	KLC1	ieu-b-106	21	0.00397419	0.00210518	0.059051				-0.000204782	0.000956701	0.832788	27.7956	0.114327	6241	0	0.973644	0	0.0205449	0.00581107
	eQTLGen	ARHGAP5	ieu-b-106	4	-0.00326948	0.00525466	0.533807				0.000307521	0.00282366	0.923217	6.89723	0.0752464	5759	2.64846e-117	0.958088	9.99843e-119	0.0361639	0.00574788
	eQTLGen	RP11-95P2.1	ieu-b-106	2	-0.00672128	0.00335533	0.0451596							2.17291	0.14046	5967	9.16086e-81	0.951758	4.09966e-82	0.0425873	0.00565498
	eQTLGen	ARHGAP5-AS1	ieu-b-106	1				-0.00872501	0.00380058	0.0216928						5321	2.25253e-25	0.96262	7.44298e-27	0.031802	0.00557757
	eQTLGen	NSMCE1	ieu-b-106	3	0.0080282	0.00654985	0.220309				0.00171344	0.00226506	0.587708	2.89776	0.234833	5919	3.27774e-12	0.977975	5.54188e-14	0.0165298	0.00549494
	eQTLGen	RP11-358B23.5	ieu-b-106	1				-0.0107372	0.00486284	0.0272431						3677	8.18596e-09	0.970866	2.00809e-10	0.0238108	0.00532284
	eQTLGen	CCDC101	ieu-b-106	32	-0.00246403	0.00107528	0.0219334				0.00104889	0.000522335	0.053714	30.5994	0.486521	3407	0	0.984962	0	0.00974217	0.0052963
	eQTLGen	EXOSC9	ieu-b-106	12	-0.00746061	0.00247892	0.00261576				-0.000771884	0.000891999	0.407132	12.074	0.358107	6259	2.50871e-280	0.970479	6.30568e-282	0.024388	0.00513336
	eQTLGen	NPIPL3	ieu-b-106	4	0.0116044	0.00601162	0.053567				1.1469e-06	0.0032808	0.999753	10.1714	0.0171643	2409	1.6611e-14	0.277739	4.28911e-14	0.717145	0.00511591
	eQTLGen	PFKM	ieu-b-106	6	0.00894493	0.00349379	0.0104602				-0.00127624	0.00173292	0.502305	2.48014	0.779484	6136	2.38748e-92	0.975198	4.84399e-94	0.0197809	0.00502126
	eQTLGen	STX2	ieu-b-106	27	0.00184423	0.00110787	0.0959793				-0.000220223	0.000520718	0.675967	20.8696	0.748666	8134	0	0.973472	0	0.021604	0.00492437
	eQTLGen	ATRAID	ieu-b-106	22	0.00272259	0.00245813	0.26804				-0.000645938	0.000906919	0.484547	37.9998	0.0128894	4049	4.32863e-295	0.972039	1.04076e-296	0.0233667	0.00459451
	eQTLGen	TMEM194B	ieu-b-106	14	0.00761829	0.00260004	0.00338889				0.000841935	0.0011203	0.46682	16.6612	0.215258	4419	8.23083e-217	0.982001	1.13616e-218	0.0135508	0.00444789
	eQTLGen	RP11-1018N14.5	ieu-b-106	10	-0.00143035	0.000833019	0.0859667				0.000524579	0.000792962	0.526855	7.11755	0.624882	4921	0	0.981516	0	0.0141605	0.00432345
	eQTLGen	SH2B1	ieu-b-106	1				-0.0319925	0.0150589	0.0336297						3131	5.0029e-08	0.986206	4.81412e-10	0.00948561	0.00430859
	eQTLGen	ATP2A1	ieu-b-106	2	0.0194203	0.00744047	0.00905199							0.0710875	0.78976	3048	2.31656e-22	0.986216	2.24471e-24	0.00955203	0.00423223
	eQTLGen	RP11-1348G14.4	ieu-b-106	3	-0.00606686	0.00235267	0.00991679				-0.00113896	0.00272745	0.748166	0.309022	0.856834	3016	5.53333e-49	0.987333	4.77624e-51	0.00851827	0.00414873
	eQTLGen	GFPT1	ieu-b-106	32	-0.00386868	0.00205139	0.0593106				-1.06574e-05	0.000968783	0.991296	63.7239	0.000480302	5212	0	0.659213	0	0.336641	0.0041455
	eQTLGen	TUFM	ieu-b-106	55	0.00084481	0.000807022	0.295181				-6.79031e-05	0.000446186	0.879618	66.6864	0.115171	3159	0	0.986442	0	0.00950723	0.00405029
	eQTLGen	CAPZA1	ieu-b-106	1				0.0210628	0.0103134	0.041123						4967	7.96389e-07	0.867393	1.18309e-07	0.128853	0.00375316
	eQTLGen	KIAA1967	ieu-b-106	7	0.00132811	0.00427343	0.755965				-0.000606441	0.000941519	0.547884	2.82691	0.830236	6151	6.14469e-210	0.972661	1.49753e-211	0.0237012	0.00363799
	eQTLGen	RP4-730K3.3	ieu-b-106	2	-0.00402635	0.00517271	0.436343							3.20465	0.0734294	4538	9.05725e-39	0.98512	1.04459e-40	0.0113581	0.00352218
	eQTLGen	LA16c-358B7.3	ieu-b-106	4	0.0036225	0.0021578	0.0931928				-0.0101918	0.0077053	0.316917	2.22117	0.52779	6634	9.9954e-56	0.971895	2.53239e-57	0.02462	0.00348511
	eQTLGen	MAP1LC3B	ieu-b-106	12	-0.0010287	0.00212396	0.628151				0.000246756	0.000969275	0.804208	12.9211	0.29851	8530	3.08536e-236	0.946334	1.63739e-237	0.0502182	0.00344749
	eQTLGen	OBFC1	ieu-b-106	3	-0.00488127	0.00474239	0.303346				-0.00178568	0.00377938	0.719002	3.91777	0.141015	4514	1.73733e-63	0.96003	6.62067e-65	0.0365817	0.00338859
	eQTLGen	CCNA2	ieu-b-106	1				-0.018422	0.00924546	0.0463109						6253	7.30235e-26	0.972199	1.83635e-27	0.0244449	0.00335641
	eQTLGen	CTDNEP1	ieu-b-106	4	0.00506804	0.00230773	0.028084				0.001302	0.00163074	0.508376	2.90955	0.405782	6182	1.88574e-195	0.89911	2.04665e-196	0.0975797	0.00331057
	eQTLGen	FBXO31	ieu-b-106	12	-0.00505091	0.00415013	0.223585				0.000108061	0.00095311	0.911975	10.4637	0.489222	9180	1.09128e-179	0.936926	6.96628e-181	0.0598061	0.00326769
	eQTLGen	RP11-589N15.2	ieu-b-106	5	0.00308358	0.00384698	0.422809				-0.000674816	0.0027741	0.823491	7.62988	0.106117	5850	1.43371e-26	0.330112	2.89548e-26	0.66668	0.00320778
	eQTLGen	INPP5K	ieu-b-106	9	-0.00662942	0.00188184	0.000426942				-0.000249899	0.00080488	0.765236	7.25211	0.509692	6823	6.30446e-307	0.064601	9.09742e-306	0.932198	0.0032013
	eQTLGen	MSRA	ieu-b-106	48	-0.00836517	0.00175507	1.87643e-06				-0.00167358	0.000683403	0.0181999	91.182	0.000118955	8312	0	0.587749	0	0.409311	0.00294026
	eQTLGen	CTB-31O20.4	ieu-b-106	2	0.00547901	0.00390379	0.160464							3.61664	0.0572044	6214	8.46769e-96	0.69575	3.67018e-96	0.301559	0.00269191
	eQTLGen	ESYT1	ieu-b-106	1				0.01813	0.00902827	0.0446287						3985	3.37115e-23	0.478161	3.66298e-23	0.519552	0.00228753
	eQTLGen	RP11-96D1.5	ieu-b-106	2	0.0201158	0.00297229	1.30773e-11							0.360437	0.548263	3434	9.78987e-26	4.09044e-06	2.38823e-20	0.997858	0.00213776
	eQTLGen	ITGAL	ieu-b-106	10	0.00832901	0.00506082	0.0998084				-1.13024e-05	0.00120655	0.992755	7.50845	0.584337	2276	1.16207e-143	0.262379	3.25774e-143	0.735548	0.00207249
	eQTLGen	CEP170B	ieu-b-106	9	0.00278327	0.0019559	0.154734				0.000567919	0.000870953	0.535175	8.61122	0.376146	5580	7.42906e-223	0.391305	1.15184e-222	0.606695	0.00200014
	eQTLGen	PCNP	ieu-b-106	2	0.0105243	0.0106095	0.321211							2.12026	0.145362	5036	9.85463e-11	0.971991	2.64623e-12	0.0260986	0.00191038
	eQTLGen	LMAN2	ieu-b-106	1				0.0194511	0.00784967	0.0132141						4996	1.73578e-38	0.157824	9.24186e-38	0.840306	0.00186963
	eQTLGen	CHP1	ieu-b-106	5	-0.0104191	0.004496	0.0204809				-0.00021694	0.00140424	0.887032	6.89617	0.141478	4959	5.87827e-92	0.0618748	8.8959e-91	0.936381	0.00174398
	eQTLGen	RGS14	ieu-b-106	3	0.00208382	0.0170219	0.902566				-0.00764256	0.00580386	0.413484	19.496	5.84112e-05	5074	1.51154e-57	0.157879	8.04859e-57	0.840667	0.00145359
	eQTLGen	DNM2	ieu-b-106	2	0.0199914	0.0205516	0.330681							4.84327	0.0277542	5559	6.2907e-15	0.044997	1.3332e-13	0.953627	0.00137552
	eQTLGen	RELL2	ieu-b-106	2	0.0122664	0.00451936	0.00664363							0.381157	0.536984	5649	1.14038e-83	0.387709	1.79702e-83	0.610955	0.00133593
	eQTLGen	YIPF2	ieu-b-106	1				0.0328025	0.0111328	0.0032142						5623	4.09332e-10	0.0450005	8.67473e-09	0.953667	0.00133237
	eQTLGen	AF131215.9	ieu-b-106	50	0.00580543	0.000786049	1.5178e-13				0.00172246	0.000528387	0.00205292	66.4737	0.0488604	7911	2.82201e-283	0.332913	5.64408e-283	0.665831	0.00125616
	eQTLGen	ADCY3	ieu-b-106	8	0.00579636	0.00770119	0.451655				0.00121154	0.00300856	0.701126	30.9216	6.42773e-05	4749	2.17283e-31	0.280093	5.57557e-31	0.718728	0.00117825
	eQTLGen	CDKN2D	ieu-b-106	4	-0.00688033	0.00483387	0.154632				-0.00184902	0.00111123	0.238029	7.26683	0.0638623	5437	1.12915e-74	0.0450051	2.39327e-73	0.953896	0.00109914
	eQTLGen	PSMB10	ieu-b-106	3	0.0472659	0.00563169	4.74534e-17				0.0102722	0.00879251	0.450689	1.40887	0.494387	3925	1.57344e-33	3.80695e-06	4.12866e-28	0.998933	0.00106351
	eQTLGen	RP11-266L9.4	ieu-b-106	5	0.00155099	0.00162937	0.34115				-0.00184918	0.00124192	0.233248	6.12151	0.190255	6132	1.43645e-246	0.318652	3.06689e-246	0.680336	0.00101138
	eQTLGen	EDC4	ieu-b-106	3	-0.049911	0.00600467	9.40793e-17				-0.00917015	0.013935	0.629471	0.549909	0.759607	3900	3.61753e-25	3.80724e-06	9.49229e-20	0.999007	0.000989101
	eQTLGen	RANBP10	ieu-b-106	3	-0.0741835	0.00874517	2.19832e-17				-0.00960209	0.0126053	0.585574	0.581773	0.7476	3721	7.93794e-14	3.80739e-06	2.08289e-08	0.999048	0.000948335
	eQTLGen	RP11-67A1.2	ieu-b-106	2	-0.0282353	0.00516669	4.63216e-08							1.93101	0.164648	3355	1.08198e-27	4.09619e-06	2.63951e-22	0.999272	0.000723997
	eQTLGen	OTUD4	ieu-b-106	1				0.138258	0.0198591	3.35581e-12						4368	2.79768e-73	4.24127e-71	0.0065498	0.992948	0.000502423
	eQTLGen	OR52K2	ieu-b-106	18	0.0028752	0.00196299	0.143002				-0.000274659	0.000674226	0.689135	12.9427	0.740016	8698	6.36117e-269	0.119631	4.67912e-268	0.879972	0.000396831
	eQTLGen	DENND6B	ieu-b-106	10	0.00972752	0.00348768	0.00528537				-0.00124857	0.00128267	0.358859	24.4983	0.0035793	5296	2.97677e-193	0.00808852	3.64903e-191	0.99152	0.00039157
	eQTLGen	CIRH1A	ieu-b-106	9	0.00667034	0.00235003	0.00453392				0.000329407	0.000610252	0.60608	10.4428	0.23531	4638	4.00579e-306	0.0282296	1.37854e-304	0.971483	0.000287642
	eQTLGen	GAL3ST4	ieu-b-106	11	0.0132747	0.00567306	0.0192863				-0.00320033	0.00200075	0.14416	40.5462	1.35739e-05	3884	3.14079e-169	1.72216e-05	1.82325e-164	0.999728	0.000254441
	eQTLGen	CTB-36H16.2	ieu-b-106	1				-0.00693062	0.00327258	0.0341933						5160	5.7988e-40	0.0416267	1.33473e-38	0.958137	0.000236353
	eQTLGen	CTCF	ieu-b-106	2	-0.0615457	0.00948674	8.7244e-11							0.381338	0.536888	3580	9.45379e-17	3.81029e-06	2.48065e-11	0.999809	0.000187641
	eQTLGen	RPS10	ieu-b-106	3	0.0111606	0.00253521	1.07147e-05				0.0024381	0.00284752	0.549214	1.75395	0.416039	6274	1.35999e-55	0.000887166	1.53142e-52	0.99899	0.000123019
	eQTLGen	PLXNB2	ieu-b-106	9	0.0108126	0.00391995	0.00580944				0.00282109	0.0017204	0.145056	20.529	0.00850959	5426	2.57071e-161	0.00809134	3.15126e-159	0.991866	4.26384e-05
	eQTLGen	ALG1L13P	ieu-b-106	11	0.00891556	0.00207953	1.80868e-05				0.00295239	0.00196425	0.167073	16.7779	0.0794259	4393	6.67528e-77	2.47371e-06	2.69844e-71	0.999982	1.59142e-05
	eQTLGen	TIMP3	ieu-b-106	2	0.0267497	0.00962759	0.00546193							0.00843743	0.926813	7384	7.68558e-19	0.00155353	4.93942e-16	0.998434	1.27242e-05
	eQTLGen	PRKD2	ieu-b-106	17	0.0049498	0.00169604	0.00351776				0.000243671	0.000536472	0.656181	11.7401	0.761666	5657	0	0.000775285	0	0.999219	5.99808e-06
	eQTLGen	ACAD9	ieu-b-106	8	-0.00712026	0.00271819	0.0088063				0.000563975	0.0008597	0.536146	2.26438	0.943771	5152	0	1.42278e-05	0	0.999986	2.47564e-07
	eQTLGen	TPRA1	ieu-b-106	8	-0.00824154	0.00276513	0.00287761				-0.000434875	0.000601266	0.496732	6.80113	0.449876	5584	5.92787e-283	1.42278e-05	4.16633e-278	0.999986	1.85241e-07
	eQTLGen	RP11-94L15.2	ieu-b-106	3	-0.00881624	0.00231585	0.000140711				0.000610978	0.00327838	0.882701	0.681806	0.711128	4162	2.06233e-73	4.35764e-07	4.73267e-67	0.999999	6.75171e-08
	eQTLGen	GSDMB	ieu-b-106	51	0.00446225	0.000937439	1.93547e-06				-0.000256931	0.00064231	0.690886	85.1716	0.00141463	4449	0	4.35712e-07	0	1	1.92181e-08
	eQTLGen	ORMDL3	ieu-b-106	48	0.00520082	0.00115675	6.92215e-06				-0.000320076	0.000607754	0.600965	83.1118	0.000910131	4480	0	4.35712e-07	0	1	1.92181e-08
	eQTLGen	C16orf80	ieu-b-106	5	0.0091753	0.00751927	0.222375				0.0002201	0.00191709	0.915849	20.1611	0.000464129	6994	2.34605e-180	1.70098e-07	1.37924e-173	1	4.75811e-09
	eQTLGen	MAP3K10	ieu-b-106	8	-0.00664713	0.00434589	0.126135				0.000691697	0.00120756	0.587584	7.9295	0.338851	6108	6.29721e-93	1.67527e-07	3.75893e-86	1	1.02453e-09
	eQTLGen	TET2	ieu-b-106	2	-0.0497726	0.0146036	0.000653823							1.57012	0.210189	5303	2.82387e-43	6.45145e-36	4.3771e-08	1	2.84372e-10
	eQTLGen	VEZT	ieu-b-106	2	-0.00859637	0.00508617	0.0910003							1.08021	0.29865	7191	1.4125e-86	4.40207e-12	3.20872e-75	1	3.1633e-14
	eQTLGen	AGER	ieu-b-106	12	0.0179691	0.00936353	0.0549773				-0.00202264	0.00373393	0.599891	230.618	3.15191e-43	7840	1.9617e-51	2.5578e-29	7.66948e-23	1	1.07723e-15
	eQTLGen	PBX2	ieu-b-106	8	-0.03235	0.00438388	1.59129e-13				0.00175381	0.00253627	0.515107	31.7535	4.5119e-05	6426	8.03983e-56	2.5578e-29	3.14326e-27	1	2.12773e-17
	eQTLGen	PARP6	ieu-b-106	2	0.0314881	0.00848199	0.000205346							0.00317053	0.955097	4608	1.09906e-62	4.80593e-44	2.28688e-19	1	4.79548e-19
	eQTLGen	RP4-798A10.2	ieu-b-106	9	-0.0065225	0.00530257	0.218674				-0.00469625	0.00237603	0.0886371	75.0558	4.80739e-13	5371	2.80128e-175	1.74823e-19	1.60236e-156	1	2.42607e-21
	eQTLGen	RP4-730K3.3	FinnGen_COPD	2	0.142805	0.0709044	0.0440048							3.99973	0.0455075	4739	6.66322e-41	0.00724701	8.7426e-41	0.00852435	0.984229
	eQTLGen	ALG1L13P	FinnGen_COPD	3	0.112981	0.0405039	0.00528074				-0.0564148	0.125364	0.730798	4.20367	0.122232	4680	1.90656e-73	0.00706509	1.54716e-72	0.0563964	0.936539
	eQTLGen	SH3PXD2A	FinnGen_COPD	7	-0.114994	0.0371762	0.00198005				0.00896649	0.0174616	0.629482	8.40819	0.209697	5283	8.44848e-181	0.0377587	8.20145e-181	0.0357281	0.926513
	eQTLGen	DUSP16	FinnGen_COPD	7	-0.101366	0.0690663	0.142197				0.000671661	0.0227513	0.977591	20.3074	0.00244111	6597	3.6557e-256	0.0653339	1.55745e-256	0.0269267	0.907739
	eQTLGen	GAL3ST4	FinnGen_COPD	8	0.164339	0.0540869	0.00237822				0.00850958	0.0292333	0.780781	13.5477	0.0598357	4148	8.45419e-166	0.0480869	2.15539e-165	0.121767	0.830146
	eQTLGen	KLC1	FinnGen_COPD	6	0.16206	0.0508111	0.00142542				-0.043315	0.0543436	0.470052	16.2681	0.00611897	6987	0	0.000580758	0	0.198641	0.800779
	eQTLGen	RP11-95P2.1	FinnGen_COPD	2	-0.0919811	0.0263559	0.000483085							1.02477	0.311391	6304	1.43503e-81	0.149111	1.10672e-81	0.114259	0.73663
	eQTLGen	AGPHD1	FinnGen_COPD	1				-3.53589	0.203181	7.86848e-68						7222	2.34435e-71	2.54689e-68	0.000262716	0.284699	0.715039
	eQTLGen	CTD-2335A18.1	FinnGen_COPD	1				0.240319	0.0668341	0.000323454						6580	4.96719e-40	0.208839	1.97219e-40	0.0822091	0.708952
	eQTLGen	BOLA2B	FinnGen_COPD	1				-0.0791176	0.0216156	0.000252003						2529	3.6054e-25	0.201055	1.96903e-25	0.109113	0.689832
	eQTLGen	RP11-358B23.5	FinnGen_COPD	1				-0.227182	0.0655509	0.000528788						3914	2.51303e-09	0.28591	7.87247e-10	0.0889407	0.625149
	eQTLGen	NSMAF	FinnGen_COPD	4	-0.106519	0.0342399	0.00186479				0.0232677	0.0357385	0.581821	1.64625	0.64895	6343	0	0.264003	0	0.151201	0.584796
	eQTLGen	RBBP5	FinnGen_COPD	1				0.733204	0.203862	0.000322442						6162	8.88964e-07	0.161833	1.67829e-06	0.304995	0.533169
	eQTLGen	MAP1LC3B	FinnGen_COPD	3	-0.0808683	0.0628677	0.19833				-0.0220872	0.0220773	0.499857	1.03375	0.596383	9143	1.26486e-236	0.388063	4.76571e-237	0.145747	0.466189
	eQTLGen	ZNF771	FinnGen_COPD	1				-0.551368	0.185883	0.00301497						2494	4.86445e-08	0.410131	1.49533e-08	0.125611	0.464258
	eQTLGen	DCTPP1	FinnGen_COPD	1				-0.62959	0.193003	0.00110596						2488	5.91784e-07	0.420298	1.81843e-07	0.128698	0.451003
	eQTLGen	SMC5	FinnGen_COPD	1				0.249471	0.0826934	0.00255446						5864	6.60239e-19	0.432526	2.38768e-19	0.156007	0.411467
	eQTLGen	LILRA3	FinnGen_COPD	6	-0.0218783	0.0235013	0.351885				-0.00475542	0.0178782	0.803395	11.0858	0.0497058	8696	0	0.418099	0	0.188362	0.393539
	eQTLGen	FBXO31	FinnGen_COPD	1				-0.0515392	0.203611	0.800171						10159	4.93376e-180	0.423768	2.16116e-180	0.185234	0.390998
	eQTLGen	RP11-1348G14.4	FinnGen_COPD	2	-0.116678	0.0308617	0.000156409							0.00115288	0.972914	3206	3.44351e-50	0.401704	1.79801e-50	0.209358	0.388937
	eQTLGen	SERPING1	FinnGen_COPD	7	0.0970789	0.0329483	0.00321495				-0.0196509	0.0144693	0.232497	6.27737	0.392847	5899	8.80019e-247	0.485641	2.45083e-247	0.13487	0.379489
	eQTLGen	RPLP0	FinnGen_COPD	1				0.497242	0.162271	0.002182						6009	2.4337e-11	0.479775	7.81892e-12	0.153774	0.366452
	eQTLGen	TUFM	FinnGen_COPD	11	0.0403093	0.0111601	0.000303949				-0.00109811	0.00790652	0.892598	5.88511	0.824822	3683	0	0.363977	0	0.275876	0.360147
	eQTLGen	GSDMB	FinnGen_COPD	19	0.0478188	0.014675	0.00111991				-0.00129372	0.00994774	0.898052	17.3411	0.499785	4922	0	0.090192	0	0.566979	0.342829
	eQTLGen	ORMDL3	FinnGen_COPD	15	0.0779212	0.0205378	0.000148211				0.00715575	0.0147927	0.63662	20.5638	0.113345	4951	0	0.0901781	0	0.567046	0.342776
	eQTLGen	MAPK3	FinnGen_COPD	10	-0.051185	0.0255823	0.0454142				-0.0101733	0.0137199	0.47959	16.3138	0.0606103	2898	0	0.423576	0	0.236505	0.339919
	eQTLGen	INPP5K	FinnGen_COPD	4	0.0755477	0.049366	0.125928				-0.0344862	0.025115	0.303391	6.38099	0.0944759	7575	4.36723e-306	0.458545	1.99466e-306	0.209101	0.332354
	eQTLGen	VEZT	FinnGen_COPD	1				0.196142	0.0695048	0.00477262						7727	1.6431e-75	0.512726	5.18838e-76	0.161577	0.325697
	eQTLGen	TEF	FinnGen_COPD	11	-0.0969359	0.0302067	0.00133158				-0.0164656	0.0184109	0.394428	25.7165	0.00414074	4631	0	0.0380344	0	0.637601	0.324365
	eQTLGen	RP11-5K23.3	FinnGen_COPD	5	0.0356796	0.0314146	0.256054				-0.0252763	0.0262555	0.406714	16.4021	0.0025244	5970	0	0.329992	0	0.355758	0.31425
	eQTLGen	PARP6	FinnGen_COPD	2	0.410673	0.0819028	5.3267e-07							0.889646	0.345573	5094	2.51219e-20	0.109888	1.33405e-19	0.58323	0.306882
	eQTLGen	RP11-94L15.2	FinnGen_COPD	2	-0.107645	0.030803	0.000474712							0.192642	0.660727	4428	4.35812e-68	0.0964385	2.7249e-67	0.602678	0.300884
	eQTLGen	RP11-351I24.1	FinnGen_COPD	3	-0.116292	0.113645	0.30617				-0.0257217	0.103225	0.844533	7.21036	0.0271826	7211	1.64561e-40	0.424394	1.06865e-40	0.275299	0.300307
	eQTLGen	TPRA1	FinnGen_COPD	4	-0.102663	0.0346281	0.0030294				0.0026018	0.0101079	0.820931	1.21502	0.749404	6075	2.02358e-278	0.487522	9.18343e-279	0.220957	0.291522
	eQTLGen	SH2B1	FinnGen_COPD	1				-0.567109	0.18469	0.00213624						3653	2.04248e-08	0.418487	1.55003e-08	0.317324	0.264189
	eQTLGen	STAT5B	FinnGen_COPD	1				0.257136	0.103375	0.0128674						4559	4.9636e-19	0.545073	1.75056e-19	0.191973	0.262954
	eQTLGen	OBFC1	FinnGen_COPD	1				-0.164511	0.0525958	0.00176099						4772	6.61592e-64	0.403206	5.49341e-64	0.334532	0.262262
	eQTLGen	ATP2A1	FinnGen_COPD	2	0.328885	0.0912486	0.000313021							0.287597	0.591765	3575	9.75489e-23	0.421061	7.37948e-23	0.318268	0.260671
	eQTLGen	A-575C2.4	FinnGen_COPD	2	0.133509	0.0426929	0.00176482							0.00276214	0.958086	3703	1.34229e-14	0.489509	7.49882e-15	0.273231	0.237261
	eQTLGen	RP4-798A10.2	FinnGen_COPD	3	-0.0811508	0.0291471	0.00536637				0.00530446	0.0141427	0.771563	0.345851	0.8412	5406	1.09536e-156	0.681414	1.31409e-157	0.0815111	0.237075
	eQTLGen	PFKM	FinnGen_COPD	3	0.174115	0.0575196	0.00246949				-0.0162333	0.0303951	0.687716	0.477852	0.787473	6648	1.45253e-92	0.593276	4.28308e-93	0.174707	0.232016
	eQTLGen	CORO1A	FinnGen_COPD	1				-0.243116	0.0824192	0.0031803						2722	1.49842e-55	0.543232	6.41767e-56	0.23244	0.224328
	eQTLGen	RP4-564F22.2	FinnGen_COPD	19	0.0256894	0.0118195	0.0297453				0.00649046	0.00986062	0.519212	10.3385	0.920295	5273	0	0.595491	0	0.183278	0.221231
	eQTLGen	SNHG11	FinnGen_COPD	1				0.534956	0.190478	0.00497735						5430	4.46073e-05	0.592388	1.4115e-05	0.187227	0.220326
	eQTLGen	AL591845.1	FinnGen_COPD	3	-0.0555756	0.0247089	0.024499				0.0186508	0.0664984	0.82592	2.58764	0.274222	3960	4.28068e-194	0.696602	5.34031e-195	0.086687	0.21671
	eQTLGen	RP1-228P16.1	FinnGen_COPD	3	-0.0602032	0.0182436	0.000966982				0.000936891	0.0227569	0.973805	0.222986	0.894498	6228	1.31763e-212	0.622758	3.42061e-213	0.161455	0.215788
	eQTLGen	FBXO18	FinnGen_COPD	4	-0.100878	0.0361543	0.00526739				0.0128263	0.0162009	0.511518	1.60712	0.657776	9287	0	0.623353	0	0.18249	0.194157
	eQTLGen	CTC-503J8.6	FinnGen_COPD	1				-0.174184	0.0617373	0.00478193						7204	2.57578e-34	0.44981	2.12255e-34	0.370482	0.179708
	eQTLGen	SPRYD7	FinnGen_COPD	1				-0.196615	0.0730371	0.00710271						5740	1.13659e-27	0.606023	4.03535e-28	0.214985	0.178992
	eQTLGen	CTCF	FinnGen_COPD	2	-0.444894	0.131734	0.000732214							0.235072	0.627788	3696	1.31784e-11	0.509984	8.07654e-12	0.312373	0.177644
	eQTLGen	CTC-462L7.1	FinnGen_COPD	3	0.0615165	0.0245809	0.012328				0.0180891	0.010642	0.338543	3.7741	0.151518	5838	1.14459e-235	0.624256	3.65595e-236	0.199218	0.176526
	eQTLGen	EDC4	FinnGen_COPD	3	-0.389818	0.0896832	1.3826e-05				-0.0115035	0.203586	0.964066	0.349235	0.839778	3978	4.80185e-20	0.507907	2.9871e-20	0.315778	0.176315
	eQTLGen	SH3D21	FinnGen_COPD	1				0.456344	0.166114	0.00601116						4624	1.25567e-07	0.681626	2.70346e-08	0.146582	0.171792
	eQTLGen	SUGP1	FinnGen_COPD	1				-0.516567	0.205605	0.0119904						5897	3.96161e-06	0.629055	1.31622e-06	0.208837	0.162103
	eQTLGen	NSMCE1	FinnGen_COPD	3	0.16157	0.133645	0.226682				0.0618012	0.0260273	0.253758	5.90622	0.0521772	6277	2.0598e-12	0.66589	5.34371e-13	0.17259	0.16152
	eQTLGen	RERE	FinnGen_COPD	5	0.0769642	0.0274434	0.00503986				0.0267586	0.0139897	0.151717	4.51269	0.341046	5714	0	0.283908	0	0.564986	0.151107
	eQTLGen	NDST2	FinnGen_COPD	8	0.0877264	0.0290956	0.00256885				-0.00559829	0.0124911	0.66975	4.43241	0.72884	4491	2.57293e-257	0.707225	5.32107e-258	0.146114	0.146661
	eQTLGen	RANBP10	FinnGen_COPD	3	-0.5582	0.119833	3.19079e-06				-0.147035	0.171124	0.548108	0.869686	0.647366	3805	1.11894e-08	0.535065	6.84331e-09	0.327103	0.137831
	eQTLGen	RP11-318C24.2	FinnGen_COPD	1				-0.0609735	0.0235208	0.00953305						5341	5.48418e-132	0.368041	7.38578e-132	0.495521	0.136438
	eQTLGen	YJEFN3	FinnGen_COPD	2	0.178166	0.0667415	0.00759647							0.201529	0.653489	5792	1.5051e-97	0.665903	4.6378e-98	0.205062	0.129036
	eQTLGen	NDUFA13	FinnGen_COPD	1				-0.219598	0.088211	0.0127935						5774	2.23108e-45	0.669629	6.80754e-46	0.204193	0.126178
	eQTLGen	TSSK6	FinnGen_COPD	2	-0.16633	0.142049	0.241625							3.02993	0.0817414	5800	8.96821e-60	0.668636	2.76045e-60	0.205683	0.125681
	eQTLGen	CDKN2D	FinnGen_COPD	3	0.0732818	0.0870787	0.400035				-0.0530334	0.0262832	0.292921	18.8198	8.19073e-05	6082	1.70867e-73	0.68149	4.8828e-74	0.194623	0.123887
	eQTLGen	AKT3	FinnGen_COPD	2	-0.239329	0.0968696	0.0134876							0.451258	0.501738	5525	4.57425e-28	0.729892	9.26734e-29	0.147752	0.122355
	eQTLGen	IRF4	FinnGen_COPD	1				-0.412478	0.189897	0.029847						4518	3.04508e-23	0.769562	4.35492e-24	0.109938	0.1205
	eQTLGen	SMCR8	FinnGen_COPD	1				0.297218	0.110427	0.00711261						3838	2.0216e-27	0.679567	5.98117e-28	0.200939	0.119494
	eQTLGen	LILRB2	FinnGen_COPD	3	0.0884625	0.062081	0.154171				-0.244619	0.145307	0.341232	3.77431	0.151502	8961	1.57912e-100	0.593794	7.64026e-101	0.287177	0.119029
	eQTLGen	RGS14	FinnGen_COPD	1				0.203609	0.0788014	0.00977111						5428	6.80402e-57	0.710722	1.64644e-57	0.171863	0.117415
	eQTLGen	DENND1B	FinnGen_COPD	1				0.26131	0.101455	0.0100057						4650	5.33681e-44	0.540081	3.41448e-44	0.345428	0.11449
	eQTLGen	TMX2	FinnGen_COPD	1				0.0901543	0.0348607	0.00970592						5616	3.4431e-61	0.709235	8.66633e-62	0.178403	0.112362
	eQTLGen	PSMB10	FinnGen_COPD	3	0.360997	0.0801667	6.6978e-06				0.113382	0.122119	0.523608	1.07743	0.583498	4004	1.51358e-28	0.517954	1.08314e-28	0.370543	0.111503
	eQTLGen	SAMD8	FinnGen_COPD	1				0.433706	0.197913	0.0284234						4392	9.25421e-10	0.757865	1.67235e-10	0.136851	0.105284
	eQTLGen	GFPT1	FinnGen_COPD	8	-0.0835041	0.0342327	0.0147153				-0.0166435	0.0153029	0.318516	11.3073	0.125766	6005	0	0.565183	0	0.332791	0.102025
	eQTLGen	CTB-36H16.2	FinnGen_COPD	1				-0.109359	0.0402242	0.00655317						5487	7.2855e-39	0.522831	5.23223e-39	0.37538	0.10179
	eQTLGen	RELL2	FinnGen_COPD	1				0.167129	0.0597439	0.00515127						5799	1.88517e-83	0.639962	7.61146e-84	0.258286	0.101753
	eQTLGen	DDX10	FinnGen_COPD	1				-0.140251	0.0550255	0.0108084						5023	6.72055e-85	0.712048	1.79435e-85	0.190015	0.0979373
	eQTLGen	KPNB1	FinnGen_COPD	1				0.305771	0.145545	0.0356529						4922	2.05947e-08	0.714338	5.62467e-09	0.195004	0.0906588
	eQTLGen	YIPF2	FinnGen_COPD	1				-0.350805	0.13763	0.0108061						6315	6.38044e-09	0.701156	1.92018e-09	0.210923	0.0879207
	eQTLGen	RP11-196G11.2	FinnGen_COPD	5	0.0376893	0.0191979	0.0496227				0.0412642	0.0175372	0.100037	6.59835	0.158698	2660	0	0.737519	0	0.17553	0.0869503
	eQTLGen	VEGFB	FinnGen_COPD	1				-0.26661	0.110302	0.0156451						4241	2.02179e-32	0.773266	3.66659e-33	0.140148	0.0865865
	eQTLGen	FGFR1	FinnGen_COPD	5	-0.107155	0.0387845	0.00573048				0.0218502	0.0293838	0.511051	4.96439	0.290971	4114	1.71983e-251	0.269219	4.11672e-251	0.644337	0.0864442
	eQTLGen	RNF19A	FinnGen_COPD	2	-0.221783	0.119226	0.0628587							1.38641	0.239013	4965	1.9413e-17	0.784192	3.22462e-18	0.130174	0.0856343
	eQTLGen	RP11-33I11.2	FinnGen_COPD	1				-0.289625	0.112218	0.00985389						5728	0.00440081	0.786357	0.000705863	0.126044	0.0824914
	eQTLGen	C16orf80	FinnGen_COPD	2	0.107381	0.0503636	0.0329981							0.031492	0.859147	7682	5.787e-177	0.609924	2.95827e-177	0.31171	0.0783652
	eQTLGen	TXNDC17	FinnGen_COPD	1				-0.0989192	0.0392043	0.0116301						6967	2.27558e-78	0.597527	1.2364e-78	0.324579	0.0778945
	eQTLGen	SMO	FinnGen_COPD	1				0.342901	0.1532	0.0252047						6242	3.00078e-13	0.714707	8.73261e-14	0.207911	0.0773826
	eQTLGen	RPS10	FinnGen_COPD	3	0.0969832	0.0298576	0.0011614				0.0221649	0.0319091	0.613501	1.3595	0.506745	6612	4.16358e-54	0.555078	2.75776e-54	0.36758	0.0773417
	eQTLGen	PRKD2	FinnGen_COPD	6	0.0668867	0.0440902	0.129255				-0.00969532	0.0157947	0.572517	11.0561	0.0502785	6117	0	0.696718	0	0.226141	0.0771407
	eQTLGen	MYSM1	FinnGen_COPD	1				0.301165	0.123035	0.0143733						6309	4.06706e-21	0.761186	8.64504e-22	0.161723	0.0770909
	eQTLGen	CTB-31O20.4	FinnGen_COPD	1				0.0594605	0.0237935	0.0124536						6778	6.44762e-96	0.610665	3.29935e-96	0.31241	0.0769255
	eQTLGen	TMEM170B	FinnGen_COPD	3	0.0512442	0.0249923	0.0403251				0.00518171	0.0166286	0.807691	2.17373	0.337272	6944	5.31054e-165	0.647136	2.28485e-165	0.278355	0.0745092
	eQTLGen	PRDX5	FinnGen_COPD	9	-0.0331867	0.0221913	0.134789				0.00373411	0.00866617	0.67951	3.30321	0.913915	4100	0	0.787318	0	0.139611	0.0730714
	eQTLGen	CCDC101	FinnGen_COPD	12	-0.0619561	0.0231329	0.00740029				0.0117411	0.011848	0.345069	18.7622	0.0654971	3920	0	0.520475	0	0.407767	0.0717586
	eQTLGen	CFH	FinnGen_COPD	1				-0.0384929	0.197479	0.845454						4706	1.3059e-31	0.664169	5.20503e-32	0.264652	0.071179
	eQTLGen	CACHD1	FinnGen_COPD	3	0.159813	0.0727964	0.0281389				-0.0127512	0.0212732	0.65624	0.409337	0.814917	5789	1.00587e-60	0.666101	3.98889e-61	0.26408	0.069819
	eQTLGen	TOB2	FinnGen_COPD	2	0.261783	0.0721895	0.000287475							0.330223	0.565528	4273	2.54469e-26	0.0524821	4.25608e-25	0.87771	0.069808
	eQTLGen	CTD-2283N19.1	FinnGen_COPD	1				0.19989	0.083082	0.0161311						5241	9.56381e-05	0.203046	0.0003424	0.726868	0.0696473
	eQTLGen	PHF5A	FinnGen_COPD	1				0.26444	0.0805682	0.00103003						4286	8.89671e-23	0.052505	1.4879e-21	0.878035	0.0694602
	eQTLGen	IQCK	FinnGen_COPD	2	-0.0715474	0.0357464	0.0453356							0.847556	0.357245	6395	5.36333e-37	0.717743	1.60533e-37	0.214765	0.0674916
	eQTLGen	PLCB3	FinnGen_COPD	2	-0.0871549	0.170824	0.609909							5.99316	0.0143614	3913	1.90564e-23	0.807496	2.95722e-24	0.125242	0.0672623
	eQTLGen	RP11-291B21.2	FinnGen_COPD	3	0.0499199	0.0269956	0.0644311				-0.0140455	0.0238039	0.660636	1.95903	0.375492	6768	6.00076e-60	0.789446	1.09522e-60	0.144018	0.0665361
	eQTLGen	RP11-582J16.5	FinnGen_COPD	1				0.0705991	0.027434	0.0100699						6191	9.3197e-23	0.302339	1.956e-22	0.63448	0.0631805
	eQTLGen	RP11-1018N14.5	FinnGen_COPD	4	0.018941	0.0195833	0.333441				-0.0287942	0.0214881	0.312195	6.5359	0.0882573	5166	0	0.787247	0	0.15205	0.0607027
	eQTLGen	RP11-349A22.5	FinnGen_COPD	7	0.057886	0.036955	0.117257				-0.010684	0.0136819	0.470206	6.87655	0.332415	6430	1.33055e-145	0.715908	4.17321e-146	0.224482	0.0596097
	eQTLGen	DNM2	FinnGen_COPD	1				-0.337998	0.132605	0.0108061						6223	1.0104e-13	0.722463	3.06034e-14	0.218763	0.0587744
	eQTLGen	MEI1	FinnGen_COPD	11	-0.0619985	0.023634	0.00870881				-0.0148787	0.0257238	0.577177	18.7011	0.0442275	4991	0	0.0537066	0	0.888569	0.057724
	eQTLGen	ACAD9	FinnGen_COPD	6	-0.0654725	0.0310138	0.0347659				-0.028781	0.0172094	0.169762	8.76307	0.118896	5528	0	0.64762	0	0.294675	0.0577046
	eQTLGen	ARHGAP5	FinnGen_COPD	2	0.150031	0.0561399	0.00753012							1.2425	0.26499	6259	1.31054e-121	0.723502	3.96894e-122	0.219053	0.0574446
	eQTLGen	PLXNB2	FinnGen_COPD	2	0.0888701	0.0376377	0.0182159							0.00309446	0.955638	5985	2.3271e-159	0.734661	6.60112e-160	0.208339	0.0570001
	eQTLGen	ADCY3	FinnGen_COPD	4	-0.169296	0.0724088	0.019384				-0.0322357	0.0335931	0.43852	1.60397	0.65849	5176	5.75102e-31	0.741191	1.58218e-31	0.203857	0.0549527
	eQTLGen	RP1-283E3.8	FinnGen_COPD	1				-0.0708293	0.115018	0.53802						5912	8.08766e-180	0.719184	2.54723e-180	0.226454	0.0543622
	eQTLGen	OR52K2	FinnGen_COPD	5	0.0569217	0.0391093	0.145544				-0.015087	0.0205395	0.515827	6.66466	0.154707	9145	3.40028e-268	0.640458	1.62068e-268	0.305209	0.0543334
	eQTLGen	VEGFA	FinnGen_COPD	5	0.0567475	0.0531868	0.285995				-0.0145717	0.0932365	0.885731	7.52445	0.110636	5944	1.46478e-184	0.707426	4.93529e-185	0.2383	0.0542744
	eQTLGen	CACUL1	FinnGen_COPD	3	-0.0929211	0.0428774	0.0302244				0.0306709	0.0932688	0.797743	0.57311	0.750846	6628	9.42409e-131	0.724795	2.88241e-131	0.221629	0.0535765
	eQTLGen	CTD-2007H13.3	FinnGen_COPD	4	0.0540614	0.0235213	0.0215391				0.00710617	0.0184992	0.737874	1.9894	0.57461	6121	1.04051e-136	0.772651	2.34818e-137	0.174315	0.0530333
	eQTLGen	DENND6B	FinnGen_COPD	2	0.0689242	0.0530081	0.193512							2.18613	0.139259	5838	2.71019e-191	0.739761	7.61596e-192	0.207829	0.0524094
	eQTLGen	LRRC45	FinnGen_COPD	1				-0.0998704	0.0443046	0.0241852						7600	2.62291e-174	0.661617	1.13532e-174	0.286327	0.0520562
	eQTLGen	CSDC2	FinnGen_COPD	2	-0.374431	0.161458	0.0203919							2.84133	0.0918681	4838	7.57643e-26	0.0533498	1.27093e-24	0.894882	0.0517686
	eQTLGen	RP11-689B22.2	FinnGen_COPD	1				0.193477	0.0924542	0.0363775						6603	1.55663e-30	0.736093	4.52567e-31	0.213958	0.049949
	eQTLGen	RP11-572M11.4	FinnGen_COPD	2	-0.0537941	0.0299098	0.0720909							1.13169	0.287415	6244	1.74687e-57	0.779706	3.8525e-58	0.171906	0.0483884
	eQTLGen	TSPAN3	FinnGen_COPD	20	-0.123	0.0218576	1.83012e-08				-0.0537589	0.0216047	0.0228573	30.1419	0.0500198	5372	0	0.0323551	0	0.919305	0.0483394
	eQTLGen	KIAA1967	FinnGen_COPD	3	0.0875875	0.0346996	0.0115974				-0.00582813	0.010296	0.672084	0.325378	0.849855	6831	9.61629e-235	0.29946	2.09528e-234	0.652442	0.0480975
	eQTLGen	ITGAL	FinnGen_COPD	3	0.226698	0.165627	0.171085				0.0646437	0.0302995	0.279036	4.67207	0.0967102	2570	3.20099e-143	0.72357	1.01163e-143	0.228627	0.0478036
	eQTLGen	ARHGAP5-AS1	FinnGen_COPD	1				0.100092	0.0468118	0.0325029						5639	8.72112e-26	0.761114	2.19026e-26	0.191102	0.0477845
	eQTLGen	ESYT1	FinnGen_COPD	1				0.220015	0.10877	0.0430976						4428	5.64771e-23	0.800965	1.06914e-23	0.151579	0.0474559
	eQTLGen	CEP170B	FinnGen_COPD	3	-0.066167	0.033728	0.0497882				0.0232979	0.0137913	0.340263	2.85649	0.239729	6271	5.0641e-223	0.265192	1.31311e-222	0.687589	0.0472192
	eQTLGen	PTGFRN	FinnGen_COPD	2	0.107822	0.0550957	0.0503477							0.137581	0.710698	5435	2.08743e-83	0.735842	6.17326e-84	0.217568	0.0465903
	eQTLGen	CD101	FinnGen_COPD	12	-0.00293854	0.0285841	0.918119				-0.00972488	0.0191094	0.621858	20.6766	0.0368811	5486	0	0.733222	0	0.220353	0.0464245
	eQTLGen	PEF1	FinnGen_COPD	1				-0.156135	0.071505	0.0289949						5142	1.3247e-75	0.792098	2.70306e-76	0.161581	0.0463209
	eQTLGen	TMEM81	FinnGen_COPD	2	0.229688	0.0817273	0.00494779							0.144041	0.704296	6223	2.86822e-48	0.330561	5.41811e-48	0.62439	0.0450492
	eQTLGen	LPAR2	FinnGen_COPD	10	0.0723751	0.0416487	0.0822548				0.0172083	0.0361801	0.647055	17.9252	0.0360513	5876	0	0.728843	0	0.227244	0.0439125
	eQTLGen	TTC40	FinnGen_COPD	2	-0.140929	0.0749811	0.0601717							1.11226	0.291591	7077	5.88656e-24	0.692387	2.24458e-24	0.263967	0.0436462
	eQTLGen	CTDNEP1	FinnGen_COPD	2	0.0722586	0.0301028	0.0163775							0.28719	0.592027	6651	1.28887e-195	0.614229	7.20854e-196	0.34349	0.0422808
	eQTLGen	SENP7	FinnGen_COPD	7	-0.0393505	0.0200104	0.0492414				-0.00739706	0.00795657	0.395207	5.99004	0.424306	5850	0	0.591808	0	0.367764	0.0404278
	eQTLGen	CAPZA1	FinnGen_COPD	1				0.26749	0.130817	0.0408775						5149	7.33263e-07	0.799958	1.46496e-07	0.159781	0.0402595
	eQTLGen	NOC3L	FinnGen_COPD	7	0.0962495	0.0269287	0.000351251				0.00599549	0.0181974	0.755154	3.10746	0.795244	6320	0	0.541455	0	0.418885	0.0396597
	eQTLGen	LMAN2	FinnGen_COPD	1				0.200236	0.0958983	0.0367974						5346	8.44546e-38	0.775707	2.01296e-38	0.184849	0.0394434
	eQTLGen	NAPSA	FinnGen_COPD	1				-0.110029	0.0523452	0.0355542						5915	1.15123e-63	0.766356	2.92028e-64	0.194359	0.0392849
	eQTLGen	RP11-266L9.4	FinnGen_COPD	1				-0.0377202	0.0183108	0.0393988						6456	3.4858e-246	0.773742	8.5472e-247	0.189685	0.0365722
	eQTLGen	TMEM194B	FinnGen_COPD	2	-0.0755679	0.0366767	0.0393623							0.106178	0.744538	4967	6.38568e-217	0.762474	1.68437e-217	0.201084	0.0364421
	eQTLGen	Z83851.3	FinnGen_COPD	1				-0.408572	0.132357	0.00202266						6066	4.71318e-13	0.0554243	7.72847e-12	0.908786	0.0357893
	eQTLGen	PCNP	FinnGen_COPD	1				0.221991	0.109562	0.0427483						5296	5.90417e-11	0.605363	3.50141e-11	0.358969	0.0356679
	eQTLGen	C8orf58	FinnGen_COPD	2	-0.108031	0.0454943	0.0175678							0.307792	0.579039	6808	8.35958e-205	0.303488	1.82294e-204	0.661771	0.0347407
	eQTLGen	GOLGA7	FinnGen_COPD	2	-0.104586	0.0583817	0.0732259							1.06248	0.302651	6482	1.83891e-108	0.768605	4.70594e-109	0.196659	0.0347362
	eQTLGen	KIAA0947	FinnGen_COPD	1				0.515188	0.223358	0.0210796						7639	0.00400779	0.725234	0.00129877	0.234986	0.0344738
	eQTLGen	RANGAP1	FinnGen_COPD	2	0.371355	0.121515	0.00224286							1.75435	0.185331	4446	1.06066e-34	0.0691457	1.3755e-33	0.896671	0.0341831
	eQTLGen	EXOSC9	FinnGen_COPD	3	-0.0642858	0.0429418	0.134381				0.0336183	0.0684062	0.709201	3.24501	0.197404	6669	2.02925e-280	0.784337	4.74324e-281	0.183302	0.0323608
	eQTLGen	ARPC5	FinnGen_COPD	5	0.0211275	0.0214937	0.325626				0.00592073	0.007513	0.488189	3.0123	0.55577	5858	0	0.788051	0	0.180609	0.03134
	eQTLGen	SASH1	FinnGen_COPD	5	0.00157295	0.0607789	0.979353				0.00335684	0.0351205	0.92988	5.23458	0.264064	7596	1.64072e-105	0.438616	1.98292e-105	0.530066	0.0313184
	eQTLGen	MYO16-AS1	FinnGen_COPD	4	0.0202045	0.0156247	0.195972				-0.0195047	0.0126419	0.262827	2.64911	0.448945	7439	0	0.69928	0	0.270632	0.0300876
	eQTLGen	NRBF2	FinnGen_COPD	4	-0.0670716	0.0578348	0.246167				-0.0193182	0.0531012	0.750866	7.96729	0.0466925	5998	1.35135e-106	0.719717	4.70221e-107	0.250406	0.0298772
	eQTLGen	PTPN4	FinnGen_COPD	1				0.206245	0.102137	0.0434568						6141	4.5485e-33	0.699236	1.76945e-33	0.271987	0.0287775
	eQTLGen	TIMP3	FinnGen_COPD	1				0.336701	0.142286	0.0179639						7917	1.44927e-16	0.292944	3.35588e-16	0.678303	0.0287527
	eQTLGen	RBM23	FinnGen_COPD	6	0.0145424	0.0375538	0.698576				-0.0285936	0.02117	0.248156	12.0657	0.0338987	7137	0	0.520627	0	0.45238	0.0269933
	eQTLGen	TRGV1	FinnGen_COPD	2	0.10991	0.0442884	0.0130759							0.159262	0.689837	6767	1.46125e-12	0.374883	2.33763e-12	0.599693	0.0254242
	eQTLGen	UBA7	FinnGen_COPD	15	-0.0632473	0.0282093	0.0249568				0.0436352	0.0338628	0.220003	25.1424	0.0331877	3242	0	0.521915	0	0.453287	0.0247981
	eQTLGen	STX2	FinnGen_COPD	4	0.016644	0.0178192	0.350277				-0.0117499	0.0146805	0.50746	1.49906	0.682487	8830	0	0.616463	0	0.360729	0.022808
	eQTLGen	SOX7	FinnGen_COPD	1				0.615069	0.210667	0.0035046						9114	1.09644e-05	0.0472731	0.000215765	0.930254	0.0222466
	eQTLGen	ATRAID	FinnGen_COPD	11	-0.0556038	0.0281911	0.0485655				-0.000198639	0.0246427	0.993744	10.7696	0.375745	4400	1.91455e-295	0.430746	2.44073e-295	0.549109	0.0201457
	eQTLGen	RP11-33B1.1	FinnGen_COPD	5	-0.0771301	0.0287485	0.00729814				-0.0223094	0.0106849	0.128028	5.03193	0.284037	6349	2.55787e-216	0.850883	3.92398e-217	0.130514	0.0186035
	eQTLGen	AF131215.9	FinnGen_COPD	5	0.0649342	0.014491	7.42902e-06				0.0301905	0.0154965	0.146529	4.40294	0.354211	8416	4.1674e-284	0.0491626	7.91974e-283	0.934272	0.0165657
	eQTLGen	KIAA0040	FinnGen_COPD	7	-0.0529772	0.0359584	0.140672				-0.0152082	0.0300833	0.634674	16.7679	0.0101754	5610	0	0.380506	0	0.604717	0.0147771
	eQTLGen	VPS29	FinnGen_COPD	6	0.0742483	0.0327833	0.0235238				-0.0188386	0.0123871	0.202945	11.2311	0.0469861	4803	0	0.0601695	0	0.925723	0.0141076
	eQTLGen	RP11-96D1.5	FinnGen_COPD	2	0.161472	0.0451113	0.00034437							0.00439041	0.947171	3612	4.34723e-22	0.0180947	2.333e-20	0.971065	0.0108398
	eQTLGen	NELFA	FinnGen_COPD	1				-0.394304	0.143087	0.0058566						6467	8.66125e-05	0.0395613	0.00207451	0.947548	0.0107293
	eQTLGen	CIRH1A	FinnGen_COPD	4	0.129585	0.0688437	0.0597938				0.0564664	0.0150288	0.0641019	18.1141	0.00041664	4931	1.51127e-306	0.0100955	1.46772e-304	0.980439	0.00946548
	eQTLGen	PEX16	FinnGen_COPD	1				0.430193	0.207204	0.0378767						4814	9.78519e-06	0.202238	3.81625e-05	0.788725	0.00898847
	eQTLGen	RP11-589N15.2	FinnGen_COPD	1				0.100239	0.0473712	0.0343413						6141	3.82024e-27	0.0880019	3.92858e-26	0.904971	0.00702721
	eQTLGen	ARFIP1	FinnGen_COPD	7	-0.00888387	0.0339875	0.793794				0.00217825	0.0208395	0.920816	11.4804	0.0746159	6584	0	0.13208	0	0.862644	0.0052763
	eQTLGen	OTUD4	FinnGen_COPD	1				0.967223	0.248051	9.64775e-05						4653	4.42054e-06	0.000671391	0.00650288	0.987651	0.00517011
	eQTLGen	LA16c-358B7.3	FinnGen_COPD	1				0.0662708	0.03356	0.048303						7355	9.43077e-57	0.094801	8.96947e-56	0.901635	0.00356399
	eQTLGen	MAP3K10	FinnGen_COPD	1				0.148031	0.0694563	0.0330661						6374	2.08963e-87	0.0555571	3.54097e-86	0.941436	0.00300712
	eQTLGen	IDH1	FinnGen_COPD	1				-0.17785	0.05981	0.00294347						5525	3.13216e-59	0.00502692	6.1812e-57	0.992043	0.00293008
	eQTLGen	RP11-67A1.2	FinnGen_COPD	2	-0.106399	0.0439567	0.0154974							0.300411	0.583625	3522	1.10761e-23	0.039099	2.71465e-22	0.958274	0.00262698
	eQTLGen	MSRA	FinnGen_COPD	9	-0.136067	0.028049	1.22821e-06				-0.0505876	0.0217514	0.0529465	10.0606	0.260798	9099	0	0.0526055	0	0.945314	0.00208033
	eQTLGen	WWP2	FinnGen_COPD	2	-0.176703	0.0649074	0.00648133							0.0581992	0.809365	4317	7.38589e-47	0.0102158	7.14651e-45	0.98847	0.00131454
	eQTLGen	TET2	FinnGen_COPD	1				-0.408627	0.16331	0.0123438						5677	2.80647e-10	0.00641094	4.34648e-08	0.992884	0.000704652
	eQTLGen	AGER	FinnGen_COPD	5	0.260466	0.0936311	0.00540533				-0.0764523	0.0366038	0.127942	18.3773	0.0010412	4697	8.17854e-27	0.00010502	7.78221e-23	0.999311	0.000584449
	eQTLGen	PHB	FinnGen_COPD	1				0.275691	0.107319	0.0102024						5536	3.14506e-31	0.00272843	1.14899e-28	0.996777	0.000494477
	eQTLGen	PBX2	FinnGen_COPD	3	-0.188837	0.037068	3.49979e-07				0.0156663	0.116038	0.914566	0.129764	0.937178	4629	3.19467e-31	0.000105173	3.03634e-27	0.999608	0.000286706
	eQTLGen	CHP1	FinnGen_COPD	4	0.104985	0.0755431	0.164607				-0.0173985	0.0154799	0.377814	4.13159	0.247601	5415	6.31924e-94	0.000665669	9.48587e-91	0.999241	9.33305e-05
	CAGE	SERPING1	ieu-b-106	4	0.0114988	0.00184342	4.43924e-10				-0.00268742	0.00198495	0.308464	2.33887	0.505116	1876	9.8797e-38	0.000234527	1.55991e-35	0.0360659	0.9637
	CAGE	ZNF76	ieu-b-106	1				-0.0276608	0.00511108	6.23478e-08						1915	3.46056e-09	0.000516779	2.59328e-07	0.0377647	0.961718
	CAGE	RERE	ieu-b-106	2	0.00740534	0.00294733	0.0119858							3.33689	0.0677425	1781	2.4628e-70	0.0104735	1.09811e-69	0.0457551	0.943771
	CAGE	KCTD13	ieu-b-106	1				0.0221144	0.00570204	0.000105176						549	4.55167e-05	0.0217313	0.000116877	0.054878	0.923228
	CAGE	FAM13A	ieu-b-106	2	-0.0357972	0.0106232	0.000752416							12.1572	0.000488987	2163	4.57603e-32	2.30848e-22	3.94077e-11	0.197999	0.802001
	CAGE	PSMB10	ieu-b-106	4	0.0198851	0.0067185	0.00307893				-0.00888628	0.00211709	0.0523428	18.0075	0.000438278	1034	3.91683e-08	0.00267098	3.65985e-06	0.248825	0.7485
	CAGE	C16orf86	ieu-b-106	2	0.0219383	0.00330694	3.26678e-11							0.0427074	0.836277	859	4.81763e-09	0.00328139	3.81553e-07	0.259146	0.737572
	CAGE	NPIPL3	ieu-b-106	1				-0.004668	0.00554114	0.39955						641	5.36145e-53	0.0760455	1.378e-52	0.194723	0.729232
	CAGE	FAM13A	ieu-b-106	2	-0.0294129	0.00682539	1.63745e-05							7.73355	0.0054204	2162	1.38329e-36	3.27229e-22	1.19125e-15	0.281083	0.718917
	CAGE	NPIPL3	ieu-b-106	2	0.0133473	0.00476678	0.00510917							0.910312	0.340032	645	1.3674e-70	0.0864403	3.51449e-70	0.221477	0.692082
	CAGE	DUS2L	ieu-b-106	8	-0.00951539	0.00122726	8.94904e-15				-0.0010223	0.00145419	0.508398	11.1034	0.134172	1208	1.69655e-100	0.00411549	1.36318e-98	0.330016	0.665869
	CAGE	LTBP4	ieu-b-106	1				-0.0163011	0.00368226	9.5584e-06						2417	5.65015e-14	0.325956	5.17562e-15	0.0292132	0.644831
	CAGE	SMAD3	ieu-b-106	2	-0.0137829	0.00565947	0.0148769							2.80991	0.0936834	2215	1.09624e-09	0.150546	2.13521e-09	0.292669	0.556785
	CAGE	STX4	ieu-b-106	1				0.0108492	0.00271364	6.38719e-05						922	5.60665e-28	0.473647	1.20793e-28	0.101621	0.424732
	CAGE	AGRP	ieu-b-106	1				-0.0240198	0.00537387	7.83168e-06						784	3.0401e-06	0.00934622	0.000205358	0.630976	0.359469
	CAGE	ADM	ieu-b-106	6	-0.00428272	0.00206499	0.0380825				5.21992e-05	0.00195263	0.979953	13.8127	0.0168438	2698	1.04509e-100	0.628128	8.1718e-102	0.0487919	0.323081
	CAGE	VPS29	ieu-b-106	3	0.00956512	0.00186819	3.05551e-07				6.03144e-05	0.00453263	0.991529	0.112106	0.945489	1311	4.78314e-30	0.721819	1.15006e-31	0.0170944	0.261086
	CAGE	MTMR9	ieu-b-106	5	0.0173154	0.00230718	6.14242e-14				0.00110084	0.00534644	0.850049	0.985035	0.912057	3060	1.39091e-06	0.45708	9.44448e-07	0.310132	0.232785
	CAGE	MAPK3	ieu-b-106	5	-0.00596346	0.00120856	8.04239e-07				-0.000660192	0.00086433	0.500552	3.00709	0.55664	705	7.51867e-107	0.23224	1.93243e-106	0.596727	0.171033
	CAGE	MAPK3	ieu-b-106	6	-0.0048654	0.0013254	0.000241715				0.000888584	0.00136236	0.549831	3.14327	0.677909	705	2.90404e-89	0.233034	7.4639e-89	0.598771	0.168195
	CAGE	IDH1	ieu-b-106	1				0.0106309	0.00428619	0.0131285						1945	8.47998e-07	0.86306	1.09029e-08	0.0109706	0.125968
	CAGE	FBXO18	ieu-b-106	2	-0.0079515	0.00229362	0.000526726							0.675357	0.41119	3105	1.22237e-27	0.485054	9.99966e-28	0.396683	0.118263
	CAGE	PRR24	ieu-b-106	5	0.00435838	0.00113318	0.000119994				0.000457406	0.00360947	0.907175	0.547405	0.968725	1595	7.60658e-121	0.878496	3.85143e-123	0.00433091	0.117174
	CAGE	ARPC5	ieu-b-106	2	0.00441911	0.00136301	0.00118627							0.433925	0.510069	2153	1.50014e-106	0.860512	5.38043e-108	0.0307546	0.108733
	CAGE	UBA7	ieu-b-106	25	-0.0037853	0.000741383	3.29523e-07				0.000916169	0.000766989	0.244456	20.1048	0.690799	1120	2.06136e-140	0.728069	4.84256e-141	0.170937	0.100993
	CAGE	MRPS35	ieu-b-106	1				-0.0159284	0.00486129	0.00105072						2689	4.7717e-07	0.8078	6.81707e-08	0.115329	0.0768703
	CAGE	INPP5K	ieu-b-106	1				-0.0133347	0.00481059	0.00557229						2882	5.00241e-05	0.924516	1.32644e-06	0.0244636	0.0509693
	CAGE	NOC3L	ieu-b-106	2	0.00749902	0.00224961	0.000857681							0.0587083	0.808549	1604	2.5837e-26	0.960078	2.10596e-28	0.00779341	0.032129
	CAGE	PHB	ieu-b-106	1				0.0158109	0.00483229	0.00106818						1738	1.37025e-05	0.146402	7.70338e-05	0.823023	0.0304842
	CAGE	TRIM32	ieu-b-106	1				0.0247257	0.00527561	2.77513e-06						2226	9.34837e-08	0.000379798	0.000238628	0.969447	0.0299345
	CAGE	DSTYK	ieu-b-106	1				-0.0174344	0.00570609	0.00224759						2121	0.00022026	0.048394	0.00417639	0.917576	0.0296332
	CAGE	PTP4A3	ieu-b-106	2	-0.0044889	0.00650687	0.490276							5.24284	0.0220372	2491	6.16632e-08	0.967385	3.57968e-10	0.00558885	0.0270265
	CAGE	ABCF1	ieu-b-106	1				-0.00848202	0.00558611	0.12891						247	1.32947e-06	5.15125e-08	0.937789	0.0363102	0.0258993
	CAGE	DUSP16	ieu-b-106	2	0.00891854	0.00326177	0.00625194							0.510025	0.475128	2482	4.87363e-06	0.965672	4.73774e-08	0.0093625	0.0249607
	CAGE	LRRC45	ieu-b-106	1				-0.0113668	0.00406246	0.00514172						679	4.26594e-08	0.951126	1.09658e-09	0.0244248	0.024449
	CAGE	CDKN2D	ieu-b-106	2	-0.00715786	0.00589628	0.224762							3.40527	0.0649884	2045	2.93744e-09	0.884816	3.02911e-10	0.0912189	0.0239651
	CAGE	AKIP1	ieu-b-106	3	0.00310733	0.00345302	0.36818				-0.000851238	0.00478874	0.888005	9.10019	0.0105662	2192	3.35191e-53	0.85494	4.76157e-54	0.121425	0.0236352
	CAGE	PRDX5	ieu-b-106	4	0.00341988	0.000978113	0.000471571				0.000625681	0.00164106	0.739698	0.975239	0.807243	1247	1.03429e-150	0.967895	1.09438e-152	0.0102194	0.0218857
	CAGE	PRDX5	ieu-b-106	4	0.00349385	0.000983712	0.000382755				0.000618761	0.00160115	0.736405	0.854857	0.836306	1247	2.70578e-146	0.968011	2.86299e-148	0.0102208	0.0217677
	CAGE	PRDX5	ieu-b-106	6	0.00316593	0.000982142	0.00126636				0.000140841	0.00117117	0.910078	4.60309	0.46621	1247	2.49555e-137	0.96807	2.64055e-139	0.0102215	0.0217087
	CAGE	BCL2L11	ieu-b-106	1				0.0144534	0.00500842	0.0039039						1404	6.4528e-07	0.973531	3.43174e-09	0.00515614	0.021312
	CAGE	CHD4	ieu-b-106	1				0.014957	0.00581372	0.0100907						1811	0.000318429	0.973411	1.78689e-06	0.00544154	0.0208275
	CAGE	GNA12	ieu-b-106	5	-0.00764554	0.00131097	5.4776e-09				0.00135034	0.00139356	0.404025	2.11596	0.714441	3134	1.48261e-71	0.000393217	3.69601e-68	0.980235	0.0193723
	CAGE	HIST1H4J	ieu-b-106	2	-0.00894455	0.00240164	0.000195824							0.0983525	0.753816	2183	2.12776e-21	0.189837	8.87498e-21	0.791801	0.0183622
	CAGE	KIAA0040	ieu-b-106	8	-0.00197638	0.0011194	0.0774666				0.00137357	0.00108341	0.25184	6.48211	0.484713	2303	1.32685e-97	0.969056	1.83918e-99	0.0134147	0.0175288
	CAGE	C8orf58	ieu-b-106	2	-0.00189738	0.0126107	0.880403							10.9025	0.000960361	2160	0.00180518	0.970247	2.08178e-05	0.0111724	0.0167548
	CAGE	SASH1	ieu-b-106	1				0.00829659	0.00318769	0.00924931						2850	5.4104e-18	0.977978	3.62552e-20	0.00653797	0.015484
	CAGE	SASH1	ieu-b-106	1				0.00920861	0.0035381	0.00924931						2850	3.79399e-14	0.977978	2.54236e-16	0.00653797	0.015484
	CAGE	SENP7	ieu-b-106	4	-0.00460863	0.00233958	0.0488549				-0.00136447	0.00251243	0.641503	7.77806	0.0508283	2152	5.98542e-71	0.978818	3.63243e-73	0.00592498	0.0152569
	CAGE	AKIP1	ieu-b-106	4	0.00298591	0.00248923	0.230321				-0.000446458	0.00281739	0.888645	12.3285	0.00633844	2191	4.00662e-92	0.862544	5.69159e-93	0.122514	0.0149427
	CAGE	CIRH1A	ieu-b-106	5	0.00402051	0.00131745	0.0022753				-3.69407e-05	0.000757944	0.964191	1.41392	0.841773	1893	2.78194e-44	0.981697	1.668e-46	0.00587365	0.0124297
	CAGE	ARFIP1	ieu-b-106	7	-0.00207778	0.0010369	0.0450863				0.00107768	0.000942891	0.304814	5.35493	0.499161	1926	2.0866e-140	0.98175	1.42568e-142	0.0066963	0.0115539
	CAGE	LILRA3	ieu-b-106	6	-0.00194987	0.000713999	0.00631577				-0.000172066	0.000876881	0.854	2.54793	0.76926	2634	1.81225e-276	0.98084	1.53831e-278	0.00831494	0.0108454
	CAGE	LILRA3	ieu-b-106	5	-0.00186901	0.00072034	0.00946959				0.000617476	0.00107931	0.607311	1.26526	0.867242	2643	3.75022e-284	0.980833	3.18614e-286	0.00832218	0.0108448
	CAGE	KIAA1967	ieu-b-106	3	0.00717255	0.00277729	0.00980682				0.00176893	0.00293434	0.654631	1.64329	0.439707	2172	4.25288e-12	0.978664	4.91877e-14	0.011309	0.0100273
	CAGE	ASPSCR1	ieu-b-106	2	-0.0083561	0.00955616	0.38189							5.23556	0.0221297	727	0.000990331	0.964539	2.5504e-05	0.0248302	0.00961548
	CAGE	TTC13	ieu-b-106	2	-0.00708522	0.00525399	0.177484							2.16106	0.141547	2824	2.80475e-08	0.971993	5.61396e-10	0.0194467	0.00856008
	CAGE	TTC13	ieu-b-106	1				-0.0132764	0.00537525	0.0135147						2822	7.43987e-05	0.972092	1.489e-06	0.0194468	0.00838554
	CAGE	CD101	ieu-b-106	2	0.00587382	0.00234084	0.0120978							0.0760352	0.782744	1748	2.90491e-27	0.989632	6.38747e-30	0.00216786	0.00819983
	CAGE	DENND1B	ieu-b-106	1				0.0108056	0.00467317	0.0207633						1290	3.18601e-06	0.988972	1.09734e-08	0.00339863	0.00762637
	CAGE	C11orf48	ieu-b-106	2	-0.00655123	0.00557089	0.239605							2.23363	0.135036	1936	0.000118629	0.985152	8.64153e-07	0.0071688	0.00755955
	CAGE	CCNT2	ieu-b-106	2	-0.00545681	0.00227331	0.0163782							0.101351	0.750214	1553	3.93747e-36	0.986941	2.29042e-38	0.00573369	0.0073255
	CAGE	ERAP2	ieu-b-106	15	-0.00308762	0.00108074	0.00427729				-0.00132298	0.00100068	0.208935	31.9133	0.00412124	3058	0	0.964381	0	0.0283002	0.00731847
	CAGE	DDX10	ieu-b-106	1				0.0138293	0.00603098	0.0218454						1712	0.000159394	0.928106	1.10714e-05	0.0644585	0.00726514
	CAGE	INTS5	ieu-b-106	1				-0.00475399	0.00200394	0.0176766						1924	8.90033e-46	0.985836	6.53684e-48	0.00723352	0.00693081
	CAGE	NSMAF	ieu-b-106	1				-0.00611601	0.00263181	0.0201319						2431	4.2492e-28	0.985428	3.33218e-30	0.00772077	0.00685093
	CAGE	PRKD2	ieu-b-106	2	0.00533488	0.00243137	0.0282221							0.37259	0.541596	2287	1.9612e-21	0.987632	1.10819e-23	0.00557387	0.00679453
	CAGE	MEI1	ieu-b-106	3	-0.00616375	0.00203221	0.00242117				-0.000466035	0.00129993	0.780854	0.318644	0.852722	1519	1.01312e-27	0.737363	3.51832e-28	0.256062	0.00657482
	CAGE	NHP2L1	ieu-b-106	1				-0.00745624	0.00314024	0.0175767						1561	1.18465e-16	0.728049	4.32304e-17	0.265675	0.00627596
	CAGE	MEI1	ieu-b-106	1				-0.0143132	0.00597618	0.0166185						1522	0.00047852	0.737109	0.000166184	0.255983	0.00626323
	CAGE	RELL2	ieu-b-106	1				0.0102405	0.00466223	0.0280581						2328	1.38561e-06	0.970426	3.42965e-08	0.0240143	0.00555862
	CAGE	OBFC1	ieu-b-106	1				-0.00672356	0.00321061	0.036245						1799	1.78941e-17	0.968482	4.83461e-19	0.026161	0.00535726
	CAGE	KLC1	ieu-b-106	1				0.0080284	0.00379807	0.0345315						2491	9.94896e-14	0.985744	9.07747e-16	0.00898869	0.00526718
	CAGE	CCDC101	ieu-b-106	1				-0.00460882	0.00209681	0.027948						593	9.81768e-45	0.993294	1.71738e-47	0.00173257	0.00497327
	CAGE	ARFIP1	ieu-b-106	1				-0.00797703	0.00392296	0.04201						1899	3.51268e-11	0.988158	2.46077e-13	0.00691751	0.00492412
	CAGE	CCDC101	ieu-b-106	2	-0.00274493	0.00185236	0.138378							1.68053	0.194854	595	7.11162e-92	0.993426	1.24499e-94	0.00173429	0.00483927
	CAGE	TEF	ieu-b-106	2	-0.00670445	0.00235081	0.00434489							0.0321757	0.857643	1504	1.21275e-21	0.720604	4.62317e-22	0.274699	0.00469741
	CAGE	C2orf28	ieu-b-106	4	0.00360434	0.00200596	0.0723654				-0.00240707	0.00209709	0.369816	2.09221	0.553491	1257	3.16775e-30	0.992353	9.45317e-33	0.00295668	0.00469052
	CAGE	C2orf28	ieu-b-106	6	0.0033103	0.00143477	0.0210434				-0.00239608	0.00192245	0.280636	2.93857	0.709456	1257	1.22594e-53	0.992351	3.6604e-56	0.00295827	0.00469052
	CAGE	GFPT1	ieu-b-106	1				-0.00496418	0.00224597	0.0270872						1758	3.9924e-39	0.752052	1.29241e-39	0.243449	0.00449845
	CAGE	SLC5A6	ieu-b-106	1				-0.00537269	0.00251526	0.0326766						1264	1.39863e-29	0.992111	4.98293e-32	0.00353026	0.0043588
	CAGE	TOPORS	ieu-b-106	1				0.0101342	0.00470344	0.0311899						2879	1.9836e-05	0.991286	8.68795e-08	0.00433737	0.00435644
	CAGE	GFPT1	ieu-b-106	1				0.00836989	0.00574831	0.145376						1758	1.74671e-57	0.752226	5.65442e-58	0.243506	0.00426783
	CAGE	TUFM	ieu-b-106	11	0.00193131	0.000664289	0.0036452				-0.000254434	0.000771517	0.749109	5.28488	0.871353	1144	2.09023e-239	0.993742	4.94317e-242	0.00234618	0.00391143
	CAGE	TMEM25	ieu-b-106	4	0.00304618	0.00132444	0.0214497				-0.00185531	0.00184077	0.419623	3.19173	0.362998	2069	3.35516e-98	0.488337	3.48875e-98	0.507777	0.00388603
	CAGE	NME7	ieu-b-106	3	0.00400332	0.00187546	0.0327955				-0.000293395	0.00144564	0.872529	0.256138	0.879793	3138	1.03197e-39	0.985872	1.13063e-41	0.0107979	0.00333048
	CAGE	IMAA	ieu-b-106	1				0.00142395	0.00440058	0.746255						1152	0.0012875	0.992906	4.12046e-06	0.00317503	0.00262742
	CAGE	C10orf128	ieu-b-106	3	0.00353182	0.00128201	0.00587094				0.000626549	0.00185722	0.792863	0.160644	0.922819	2489	3.38411e-56	0.986095	3.95319e-58	0.0115168	0.00238868
	CAGE	HIST1H4E	ieu-b-106	2	0.00102168	0.0100771	0.919244							10.2683	0.00135332	2678	1.60902e-10	0.427515	2.14611e-10	0.570216	0.00226906
	CAGE	LOC554206	ieu-b-106	2	0.00418746	0.00225291	0.0630705							0.652453	0.419237	2411	3.99793e-32	0.320297	8.47039e-32	0.67861	0.0010932
	CAGE	CACNA2D3	ieu-b-106	2	-0.0116523	0.00652918	0.0743184							3.18837	0.0741641	2387	2.55908e-08	0.00124167	2.05659e-05	0.997865	0.00087259
	CAGE	OR52K2	ieu-b-106	3	0.000365444	0.00473918	0.938535				-0.00608671	0.00167267	0.170733	13.493	0.00117497	3247	1.25057e-35	0.175685	5.86415e-35	0.823817	0.000498087
	CAGE	C19orf52	ieu-b-106	2	0.0052909	0.00570255	0.353505							2.63144	0.104767	2238	7.24545e-09	0.0450936	1.53396e-07	0.954696	0.000210415
	CAGE	NEU1	ieu-b-106	2	-0.0424136	0.00351293	1.45668e-33							0.018338	0.892281	993	2.44307e-32	2.55506e-29	0.000955145	0.998927	0.000117641
	CAGE	FBXO38	ieu-b-106	1				0.0139734	0.00504827	0.00564102						2297	2.82704e-43	5.41056e-38	5.22502e-06	0.999995	9.71935e-08
	CAGE	GSDMB	ieu-b-106	1				0.0084816	0.0024102	0.000433107						1652	1.51483e-38	4.35714e-07	3.47667e-32	0.999999	9.3727e-08
	CAGE	GSDMB	ieu-b-106	12	0.00457821	0.00145156	0.00161055				-0.000201324	0.00202029	0.922591	17.9613	0.0824837	1652	3.05007e-255	4.35714e-07	7.00016e-249	1	1.94149e-08
	CAGE	GSDMB	ieu-b-106	11	0.00565675	0.0017042	0.000902445				-0.00100054	0.00190497	0.612118	16.3013	0.0913266	1652	3.13838e-161	4.35714e-07	7.20284e-155	1	1.93106e-08
	CAGE	RNF130	ieu-b-106	2	0.00496426	0.00715448	0.487766							5.22401	0.0222771	2747	1.2437e-15	3.54944e-07	3.50393e-09	1	1.16948e-08
	CAGE	C16orf80	ieu-b-106	3	0.00176532	0.00417793	0.672635				-0.00304661	0.00257073	0.446197	10.6149	0.00495465	2559	1.80956e-34	1.70098e-07	1.06383e-27	1	4.11061e-09
	CAGE	C15orf23	ieu-b-106	1				-0.00221277	0.0027492	0.420889
	CAGE	ATP5D	ieu-b-106	1				-0.000396236	0.00404229	0.921914
	CAGE	CDK5RAP2	ieu-b-106	10	-0.000418474	0.000737878	0.570625				0.000498667	0.000693657	0.492666	5.17353	0.818926
	CAGE	WDR4	ieu-b-106	3	0.000995622	0.00151782	0.511854				0.00122541	0.00223328	0.680514	0.366763	0.83245
	CAGE	ATP1B1	ieu-b-106	1				0.0025079	0.00291024	0.388824
	CAGE	MED8	ieu-b-106	2	0.000396806	0.00201289	0.843724							0.0907422	0.763236
	CAGE	LBH	ieu-b-106	3	0.00436824	0.00190381	0.0217631				0.00119327	0.00210472	0.671655	0.333368	0.846467
	CAGE	THRA	ieu-b-106	1				0.0093995	0.00496639	0.0584083
	CAGE	SMA4	ieu-b-106	2	-0.00109894	0.00677979	0.871235							3.89934	0.0483051
	CAGE	IFT88	ieu-b-106	2	0.0018144	0.00216708	0.40245							0.09681	0.755692
	CAGE	TSEN34	ieu-b-106	3	0.00426008	0.00183103	0.0199868				0.000192721	0.00302048	0.959436	0.388394	0.823496
	CAGE	PRMT2	ieu-b-106	8	-0.00142743	0.000967524	0.140121				0.000446244	0.00115046	0.71149	6.84188	0.445527
	CAGE	SEPT2	ieu-b-106	2	0.0051865	0.00308874	0.0931196							0.424066	0.514915
	CAGE	OGFOD1	ieu-b-106	1				0.00114801	0.00323363	0.722574
	CAGE	ATP5D	ieu-b-106	1				-0.000250187	0.00255234	0.921914
	CAGE	MAD1L1	ieu-b-106	1				0.000221019	0.00316386	0.944307
	CAGE	GRK6	ieu-b-106	1				-0.00656652	0.00375935	0.0806862
	CAGE	CCNL1	ieu-b-106	2	-0.00221667	0.00261439	0.396509							1.62754	0.202044
	CAGE	BUB3	ieu-b-106	1				0.00133412	0.00416428	0.748686
	CAGE	CYTH1	ieu-b-106	1				-0.00310304	0.00294788	0.292508
	CAGE	NSA2	ieu-b-106	3	-0.000516098	0.000921571	0.575466				0.0016215	0.00132374	0.435858	2.06195	0.35666
	CAGE	LOC100630923	ieu-b-106	3	-0.0033788	0.00190013	0.0753717				0.000264387	0.00151804	0.890225	1.40028	0.496517
	CAGE	TNFRSF10B	ieu-b-106	5	0.00172021	0.00118853	0.1478				-0.000117104	0.00104272	0.917674	1.07825	0.897708
	CAGE	IL12RB1	ieu-b-106	2	0.00230693	0.00561882	0.681386							6.04125	0.0139754
	CAGE	FAHD1	ieu-b-106	3	0.00277793	0.0021997	0.206636				-0.000296714	0.00187691	0.900185	1.42323	0.49085
	CAGE	PTGDR	ieu-b-106	2	-0.00202398	0.00244878	0.408506							2.02881	0.154341
	CAGE	C14orf129	ieu-b-106	3	-0.000193323	0.00136787	0.887609				0.00317594	0.00798317	0.758954	0.162027	0.922181
	CAGE	PRKCB	ieu-b-106	2	0.00177504	0.00186852	0.342125							1.75592	0.185134
	CAGE	TXNRD1	ieu-b-106	1				0.000401662	0.0027278	0.882937
	CAGE	THRA	ieu-b-106	1				0.0102043	0.00539161	0.0584083
	CAGE	ZNF23	ieu-b-106	2	-0.00169739	0.003215	0.597527							0.513454	0.473647
	CAGE	RSU1	ieu-b-106	1				0.0124523	0.0064548	0.0537116
	CAGE	CD3D	ieu-b-106	3	-0.00238793	0.00114888	0.0376649				0.000295451	0.000953945	0.808794	1.25066	0.535085
	CAGE	GTF2H1	ieu-b-106	1				-0.000231622	0.00269428	0.931492
	CAGE	PPFIA1	ieu-b-106	2	0.00277045	0.00190999	0.146918							0.0552236	0.814211
	CAGE	INF2	ieu-b-106	5	-0.00206008	0.00147508	0.162536				-6.00975e-05	0.0013024	0.966095	5.72032	0.221031
	CAGE	CHPT1	ieu-b-106	10	3.2597e-05	0.000872245	0.970189				2.2785e-05	0.00112685	0.984363	10.3273	0.32464
	CAGE	INF2	ieu-b-106	2	-0.00158239	0.00157953	0.316436							0.936072	0.33329
	CAGE	ATP1B1	ieu-b-106	1				0.00256648	0.00297822	0.388824
	CAGE	KBTBD7	ieu-b-106	1				0.00420274	0.00629269	0.504212
	CAGE	CHN2	ieu-b-106	5	-4.55578e-05	0.00180982	0.979917				-0.00183214	0.00161843	0.339921	4.99735	0.287569
	CAGE	TRIOBP	ieu-b-106	7	0.00297635	0.00102712	0.00375849				0.00158603	0.00285187	0.602086	2.82481	0.830493
	CAGE	SAR1B	ieu-b-106	2	-0.00289946	0.00362585	0.423906							1.85704	0.172967
	CAGE	FEZ2	ieu-b-106	6	0.000504489	0.00154217	0.74357				-0.00214779	0.00150828	0.227551	18.1339	0.0027832
	CAGE	ACOT7	ieu-b-106	2	0.00167161	0.00261536	0.522725							1.05202	0.305041
	CAGE	WDR4	ieu-b-106	1				0.00256897	0.00591771	0.664204
	CAGE	SUGP2	ieu-b-106	1				0.000541103	0.00444932	0.903204
	CAGE	POLR1C	ieu-b-106	1				0.00398766	0.00707645	0.573087
	CAGE	WSB1	ieu-b-106	2	0.00796908	0.00314774	0.0113517							0.677039	0.410608
	CAGE	SEPT2	ieu-b-106	4	0.00232579	0.00141496	0.100234				0.000922716	0.00158229	0.618786	7.37067	0.0609763
	CAGE	MRPL45	ieu-b-106	1				0.00159393	0.00507327	0.753383
	CAGE	TRIOBP	ieu-b-106	3	0.00397791	0.00191225	0.0375051				-0.000442429	0.00165881	0.834067	0.982729	0.611791
	CAGE	SRP54	ieu-b-106	3	0.000609026	0.00199816	0.760523				0.00197039	0.00192697	0.492908	1.35743	0.507268
	CAGE	RNF219	ieu-b-106	1				-0.00448214	0.00311165	0.149744
	CAGE	YIF1B	ieu-b-106	1				-0.00232215	0.00292895	0.427879
	CAGE	NOL12	ieu-b-106	2	-0.00156545	0.00167019	0.348611							0.0711836	0.789621
	CAGE	ABCF1	ieu-b-106	3	-0.00905155	0.00285516	0.00152311				-0.00506409	0.0075968	0.625692	0.551485	0.759008
	CAGE	POLR1C	ieu-b-106	1				-0.00447334	0.00390629	0.252141
	CAGE	NSUN7	ieu-b-106	3	0.0024923	0.00335111	0.457043				-0.00364575	0.00200452	0.320034	4.89196	0.0866411
	CAGE	PDCD4	ieu-b-106	3	-9.78261e-05	0.00163065	0.952162				0.000513199	0.000902309	0.670783	0.824863	0.662039
	CAGE	C10orf32-AS3MT	ieu-b-106	1				0.00352512	0.00342481	0.303344
	CAGE	OGFOD1	ieu-b-106	1				0.00468013	0.00395502	0.236675
	CAGE	C10orf32-AS3MT	ieu-b-106	4	0.000500394	0.00112068	0.655228				-0.000275577	0.00130609	0.852438	0.584814	0.8999
	CAGE	TCP11L2	ieu-b-106	2	0.000413282	0.00244546	0.865797							0.0761245	0.78262
	CAGE	MPRIP	ieu-b-106	2	0.00069765	0.0017156	0.684264							0.189621	0.663233
	CAGE	CDK13	ieu-b-106	2	-0.000104276	0.0021749	0.96176							0.0150221	0.902452
	CAGE	SULT1A1	ieu-b-106	2	0.00236893	0.0064529	0.713536							3.98921	0.0457926
	CAGE	LOC338799	ieu-b-106	4	-0.00146533	0.00144029	0.308968				-0.000732082	0.00155502	0.684146	0.61903	0.892062
	CAGE	IL12RB1	ieu-b-106	1				0.00809962	0.00507672	0.110613
	CAGE	METTL13	ieu-b-106	1				-0.00423264	0.00467141	0.364897
	CAGE	HIST1H2BK	ieu-b-106	8	-7.30634e-05	0.00210385	0.972296				0.0046642	0.00195681	0.0545021	22.7331	0.00189686
	CAGE	GRINA	ieu-b-106	2	0.00116923	0.00150633	0.437626							0.039771	0.841929
	CAGE	PPFIA1	ieu-b-106	1				-0.00241762	0.00182575	0.185444
	CAGE	NTAN1	ieu-b-106	2	0.000565177	0.00794565	0.943294							4.4634	0.0346284
	CAGE	ABTB1	ieu-b-106	2	-0.00352889	0.00171034	0.0390873							0.730045	0.392869
	CAGE	LOC100630923	ieu-b-106	2	0.00382254	0.00208419	0.0666434							0.986088	0.3207
	CAGE	PRKCB	ieu-b-106	7	0.00113405	0.000942692	0.228982				0.000307445	0.000949689	0.759244	5.31406	0.504209
	CAGE	LOC338799	ieu-b-106	1				-0.0041163	0.00414522	0.320699
	CAGE	MRPL45	ieu-b-106	1				-0.000513376	0.00162368	0.751866
	CAGE	NPHP4	ieu-b-106	1				-0.00329425	0.00452705	0.466809
	CAGE	RHBDD2	ieu-b-106	3	-0.0031641	0.0023664	0.181193				-0.00211071	0.00166272	0.424771	2.59503	0.27321
	CAGE	BCCIP	ieu-b-106	1				0.00146324	0.0056465	0.795526
	CAGE	LBH	ieu-b-106	1				0.0060841	0.00415452	0.143071
	CAGE	TNFRSF10B	ieu-b-106	2	0.00227402	0.00161442	0.158963							0.20209	0.653039
	CAGE	HIST1H2BK	ieu-b-106	12	0.000486845	0.00172581	0.77787				0.0021237	0.00140176	0.160716	31.8856	0.000795651
	CAGE	PRMT6	ieu-b-106	2	0.00271987	0.00166469	0.10229							0.500274	0.47938
	CAGE	NTAN1	ieu-b-106	2	-0.0041648	0.00253699	0.100667							0.253663	0.614508
	CAGE	IL12RB1	ieu-b-106	3	0.00452827	0.00248687	0.0686262				0.00187137	0.00195028	0.513143	3.80975	0.148842
	CAGE	MPRIP	ieu-b-106	3	0.000188907	0.00181489	0.9171				-0.00177612	0.00235914	0.589167	0.67689	0.712878
	CAGE	KBTBD7	ieu-b-106	2	0.00211374	0.0034019	0.534376							0.0748048	0.784465
	CAGE	RPA1	ieu-b-106	5	0.00121469	0.00156405	0.437376				0.00156229	0.00130964	0.318649	14.3296	0.00631414
	CAGE	PTGDR	ieu-b-106	3	-0.00220963	0.00163905	0.17762				-0.00156219	0.00423901	0.77522	3.04106	0.218596
	CAGE	RNF219	ieu-b-106	1				-0.00490955	0.00340837	0.149744
	CAGE	CCNL1	ieu-b-106	2	-0.00284792	0.00147249	0.053102							0.656236	0.417892
	CAGE	NSA2	ieu-b-106	2	-0.000940161	0.000944391	0.319483							0.00158674	0.968226
	CAGE	MERTK	ieu-b-106	7	-0.00155692	0.0013918	0.263294				0.000528295	0.00127034	0.694754	9.0694	0.169712
	CAGE	C15orf23	ieu-b-106	4	-5.12334e-05	0.00179554	0.977237				2.83097e-05	0.0022217	0.99099	8.50738	0.036611
	CAGE	ZNF23	ieu-b-106	1				-5.99114e-05	0.00501962	0.990477
	CAGE	NOL12	ieu-b-106	1				0.00928402	0.00514376	0.0710887
	CAGE	GTF2H1	ieu-b-106	1				-6.7899e-05	0.00305812	0.982286
	CAGE	C14orf129	ieu-b-106	1				-0.000655519	0.00235967	0.781165
	CAGE	CHPT1	ieu-b-106	8	0.000135017	0.000942478	0.886087				-0.000270861	0.00107225	0.809002	1.57932	0.979436
	CAGE	OR2A9P	ieu-b-106	5	0.00231294	0.00106333	0.0296155				-0.000343446	0.00118693	0.791153	2.70813	0.607793
	CAGE	NSUN7	ieu-b-106	2	0.002247	0.00206712	0.277028							0.128725	0.719757
	CAGE	TCP11L2	ieu-b-106	3	0.000824398	0.00170009	0.627738				0.00366722	0.00249209	0.379981	2.522	0.283371
	CAGE	PRMT6	ieu-b-106	3	-0.00197463	0.00122067	0.105737				0.000166457	0.00181479	0.941771	1.47958	0.477214
	CAGE	LBH	ieu-b-106	1				0.0059488	0.00406214	0.143071
	CAGE	FAHD1	ieu-b-106	1				0.0020228	0.00268068	0.450498
	CAGE	AKIP1	ieu-b-106	1				0.00755219	0.00584026	0.195967
	CAGE	SRP54	ieu-b-106	3	0.000461498	0.00186627	0.804689				0.0015642	0.00187954	0.558132	1.44522	0.485482
	CAGE	EXOSC9	ieu-b-106	2	-0.008838	0.00349481	0.0114423							0.0507974	0.821681
	CAGE	LBH	ieu-b-106	4	0.000900266	0.00138844	0.516726				0.00466157	0.00309829	0.271354	2.56509	0.463643
	CAGE	TXNRD1	ieu-b-106	1				0.00078176	0.00464905	0.866461
	CAGE	TNFRSF10B	ieu-b-106	1				0.00345121	0.00306345	0.259921
	CAGE	MBP	ieu-b-106	10	-0.00108385	0.000943889	0.250851				-0.00217936	0.00107874	0.0780241	13.4272	0.144208
	CAGE	ACOT7	ieu-b-106	1				0.00195404	0.0057986	0.736128
	CAGE	MED8	ieu-b-106	1				-0.000760753	0.00232053	0.743035
	CAGE	METTL13	ieu-b-106	4	0.00168213	0.00167705	0.315846				-0.00128525	0.00137481	0.448552	4.86703	0.181797
	CAGE	CDK13	ieu-b-106	2	0.000135858	0.00243387	0.955485							0.0711497	0.78967
	CAGE	GRK6	ieu-b-106	2	-0.00200775	0.00160386	0.210635							1.44256	0.229725
	CAGE	MAD1L1	ieu-b-106	8	0.00174348	0.0015627	0.264555				0.00199918	0.00125808	0.163146	8.56854	0.285135
	CAGE	AKIP1	ieu-b-106	3	0.00425504	0.0017595	0.0155922				0.00496508	0.0548922	0.942573	0.289416	0.865275
	CAGE	CD68	ieu-b-106	5	0.00100199	0.00152408	0.5109				-0.00163411	0.00124078	0.279401	4.18417	0.381655
	CAGE	BAG5	ieu-b-106	7	0.00229472	0.00146986	0.11848				-0.000174253	0.0020994	0.937071	11.0276	0.0875267
	CAGE	YIF1B	ieu-b-106	1				-0.00182981	0.00244988	0.455125
	CAGE	FCAR	ieu-b-106	2	0.00224552	0.00242022	0.353503							0.548968	0.45874
	CAGE	SEPT2	ieu-b-106	7	0.00216043	0.00105778	0.0411095				0.000399021	0.00121155	0.755243	10.7268	0.0971944
	CAGE	ABTB1	ieu-b-106	4	-0.00224416	0.00175361	0.200639				0.0017039	0.00133	0.328625	3.92344	0.269851
	CAGE	TSEN34	ieu-b-106	3	0.00373192	0.00185823	0.0446096				0.00683136	0.00561355	0.437901	1.64184	0.440028
	CAGE	GRINA	ieu-b-106	11	0.00144718	0.000817061	0.0765265				0.00103432	0.000755132	0.203974	13.3559	0.204446
	CAGE	IFT88	ieu-b-106	1				0.00206022	0.00230664	0.371766
	CAGE	CASP8	ieu-b-106	1				-0.00146838	0.00532516	0.782745
	CAGE	FCAR	ieu-b-106	2	0.00267286	0.00312817	0.392856							0.54856	0.458906
	CAGE	RSU1	ieu-b-106	1				0.000905968	0.00210393	0.666754
	CAGE	BUB3	ieu-b-106	1				0.00249299	0.00348782	0.474751
	CAGE	INF2	ieu-b-106	6	-0.000738866	0.001321	0.575942				0.000424903	0.00151832	0.793468	10.5848	0.0602633
	CAGE	PRMT2	ieu-b-106	5	4.83073e-05	0.00112112	0.965631				0.000261055	0.00139525	0.863518	4.46769	0.346396
	CAGE	SAR1B	ieu-b-106	1				-0.00116584	0.00392497	0.766442
	CAGE	PDCD4	ieu-b-106	4	-0.00050455	0.00134645	0.707865				0.000359593	0.00100226	0.754093	0.536145	0.910882
	CAGE	MBP	ieu-b-106	11	-0.00123854	0.000830808	0.136024				-0.00139825	0.000845189	0.132441	11.9078	0.291276
	CAGE	FAM13A	ieu-b-106	1				0.00384251	0.00511897	0.452868
	CAGE	CHN2	ieu-b-106	1				0.00138863	0.00227375	0.541385
	CAGE	CYTH1	ieu-b-106	1				-0.00587304	0.00463305	0.204927
	CAGE	FEZ2	ieu-b-106	3	0.00142838	0.00113246	0.207196				0.0055535	0.0118999	0.722026	0.766775	0.681549
	CAGE	RHBDD2	ieu-b-106	5	-0.00272639	0.00155413	0.0793802				-0.000462566	0.00130024	0.74557	3.8596	0.42534
	CAGE	ATP1B1	ieu-b-106	2	0.00173195	0.00211056	0.411867							0.08142	0.775382
	CAGE	CDK5RAP2	ieu-b-106	2	0.00062158	0.00315934	0.844028							0.209897	0.646848
	CAGE	WSB1	ieu-b-106	3	0.00376436	0.00256154	0.141679				0.00117566	0.00206147	0.670042	0.728964	0.694556
	CAGE	MTMR9	FinnGen_COPD	5	0.221541	0.0282903	4.84092e-15				0.0026804	0.0666684	0.970456	1.58717	0.811097	3239	1.08603e-08	0.00358791	8.36641e-08	0.0266702	0.969742
	CAGE	MED8	FinnGen_COPD	2	-0.118559	0.025583	3.58143e-06							0.046507	0.829257	1979	3.80343e-42	0.0146467	1.12776e-41	0.042486	0.942867
	CAGE	MED8	FinnGen_COPD	1				0.127409	0.0298556	1.97659e-05						1977	1.05134e-37	0.0178168	3.11711e-37	0.0518944	0.930289
	CAGE	DUSP16	FinnGen_COPD	2	-0.193713	0.0746236	0.00943521							2.10266	0.147043	2612	2.64197e-07	0.0608331	6.23286e-08	0.0134258	0.925741
	CAGE	SMAD3	FinnGen_COPD	2	-0.187048	0.0583615	0.0013507							1.57676	0.209228	2326	1.16928e-10	0.0176737	1.00156e-09	0.150553	0.831773
	CAGE	CCNL1	FinnGen_COPD	2	0.122625	0.0292597	2.7784e-05							0.808332	0.368614	2434	1.65944e-29	0.0517487	4.16493e-29	0.129062	0.819189
	CAGE	CCNL1	FinnGen_COPD	1				0.0841485	0.0213823	8.30516e-05						2435	9.2311e-85	0.0523898	2.31685e-84	0.130673	0.816937
	CAGE	OBFC1	FinnGen_COPD	1				-0.155169	0.0410226	0.000155251						1955	2.17949e-18	0.118484	1.3518e-18	0.0726796	0.808836
	CAGE	KLC1	FinnGen_COPD	1				0.228995	0.0442546	2.28553e-07						2637	6.74051e-17	0.000710021	2.31262e-14	0.242847	0.756443
	CAGE	NPIPL3	FinnGen_COPD	3	0.00570985	0.0193153	0.767526				0.0241097	0.0253652	0.516152	1.03953	0.59466	687	3.93631e-70	0.248547	4.46258e-71	0.0274536	0.723999
	CAGE	NPIPL3	FinnGen_COPD	1				-0.00661021	0.0246638	0.788689						684	3.49556e-61	0.266313	3.96173e-62	0.0294786	0.704208
	CAGE	NPIPL3	FinnGen_COPD	2	-0.0115214	0.0302916	0.703686							0.153374	0.695332	683	1.88738e-52	0.267459	2.13887e-53	0.0296068	0.702934
	CAGE	CHD4	FinnGen_COPD	1				0.100997	0.0326342	0.00196922						1935	8.4433e-05	0.255645	1.83169e-05	0.0547704	0.689482
	CAGE	TEF	FinnGen_COPD	2	-0.105994	0.0329378	0.00129086							1.33034	0.248745	1619	2.63745e-22	0.175622	2.3692e-22	0.157092	0.667285
	CAGE	FAM13A	FinnGen_COPD	1				-0.125922	0.0507061	0.0130147						2314	1.89993e-13	0.00096357	6.81452e-11	0.344951	0.654085
	CAGE	RNF130	FinnGen_COPD	1				0.201357	0.0640986	0.0016816						2943	1.10848e-09	0.316748	1.68369e-10	0.0474758	0.635776
	CAGE	ERAP2	FinnGen_COPD	4	-0.0354969	0.0106275	0.000837497				0.00549588	0.0297629	0.870528	1.6293	0.652765	3231	0	0.0311265	0	0.33617	0.632704
	CAGE	FAM13A	FinnGen_COPD	1				-0.105575	0.042707	0.0134332						2313	4.56272e-18	0.00103094	1.63652e-15	0.369138	0.629831
	CAGE	PRKCB	FinnGen_COPD	3	0.0533764	0.0142855	0.000186669				-0.00375466	0.0196823	0.879998	0.20292	0.903517	2804	3.46682e-129	0.367423	4.36155e-130	0.0456381	0.586939
	CAGE	SEPT2	FinnGen_COPD	3	0.0232925	0.0268525	0.385708				-0.0828514	0.0898127	0.525653	7.05359	0.0293989	2279	1.97439e-140	0.388232	1.45972e-141	0.0281195	0.583649
	CAGE	PRKCB	FinnGen_COPD	2	0.0765271	0.0207149	0.000220487							0.107231	0.743319	2757	2.96535e-62	0.373456	3.71325e-63	0.0461843	0.58036
	CAGE	DSTYK	FinnGen_COPD	1				-0.184607	0.069302	0.00772613						2247	0.00118096	0.32432	0.000420367	0.114883	0.559195
	CAGE	IL12RB1	FinnGen_COPD	1				-0.0810235	0.0245311	0.000956949						2659	9.87559e-52	0.379136	1.73856e-52	0.0661907	0.554673
	CAGE	NSMAF	FinnGen_COPD	1				-0.105562	0.0312352	0.000725946						2567	1.2755e-28	0.339896	4.25434e-29	0.112823	0.547281
	CAGE	SERPING1	FinnGen_COPD	4	0.0793145	0.0221978	0.000352804				-0.017292	0.0172481	0.421671	2.50769	0.473903	1972	1.64542e-34	0.412139	1.85535e-35	0.0459303	0.54193
	CAGE	CCNT2	FinnGen_COPD	2	-0.0928006	0.0288756	0.00130987							0.134536	0.713774	1631	1.77998e-36	0.446459	1.89637e-37	0.0470588	0.506482
	CAGE	FEZ2	FinnGen_COPD	1				0.0512094	0.0157478	0.00114656						2783	1.35584e-125	0.464726	1.2081e-126	0.0409143	0.49436
	CAGE	FEZ2	FinnGen_COPD	2	0.0344179	0.0108685	0.00154147							0.636841	0.424857	2782	6.25635e-272	0.46489	5.57307e-273	0.0409176	0.494193
	CAGE	INPP5K	FinnGen_COPD	1				0.201535	0.0717703	0.00498413						3160	2.17612e-05	0.481794	2.69967e-06	0.059312	0.458869
	CAGE	TUFM	FinnGen_COPD	2	0.0434573	0.00909499	1.76906e-06							0.903886	0.341742	1219	8.74685e-240	0.417408	2.73384e-240	0.130009	0.452584
	CAGE	LILRA3	FinnGen_COPD	3	-0.0238469	0.01461	0.10263				0.0499946	0.0351129	0.389797	5.1664	0.0755319	2666	9.39359e-277	0.491068	1.48696e-277	0.0773024	0.431629
	CAGE	LILRA3	FinnGen_COPD	3	-0.0234697	0.0145182	0.105971				0.0537409	0.0340693	0.359698	5.22339	0.07341	2675	1.94421e-284	0.491022	3.08103e-285	0.0773816	0.431596
	CAGE	GRK6	FinnGen_COPD	1				-0.146147	0.0461116	0.00152743						1170	6.65174e-13	0.551139	3.7003e-14	0.0302407	0.41862
	CAGE	MAPK3	FinnGen_COPD	4	-0.0484476	0.0244554	0.0475849				0.00736102	0.0272747	0.812545	5.82699	0.120338	750	6.51961e-89	0.523138	7.48689e-90	0.0596582	0.417203
	CAGE	MAPK3	FinnGen_COPD	3	-0.0495485	0.0159326	0.00187169				0.00932555	0.0148374	0.642777	0.62676	0.730972	750	1.69486e-106	0.523482	1.94631e-107	0.0596981	0.41682
	CAGE	HIST1H4J	FinnGen_COPD	3	-0.064714	0.0204062	0.00151762				-0.0284955	0.0190795	0.375608	3.0242	0.220446	2309	3.2152e-21	0.430231	1.17219e-21	0.156439	0.413329
	CAGE	GRK6	FinnGen_COPD	2	-0.0539333	0.0163727	0.000987336							0.55035	0.458175	1170	2.32409e-111	0.573291	1.29287e-112	0.0314965	0.395212
	CAGE	IDH1	FinnGen_COPD	1				-0.180326	0.0569957	0.00155697						2054	5.32091e-07	0.565091	5.75032e-08	0.0606953	0.374213
	CAGE	POLR1C	FinnGen_COPD	1				-0.123754	0.0440753	0.00498825						1867	5.63686e-13	0.549943	7.85018e-14	0.0762141	0.373843
	CAGE	HIST1H2BK	FinnGen_COPD	8	-0.0716156	0.0124365	8.48602e-09				0.0160393	0.0126838	0.25293	4.03706	0.775499	1973	1.29202e-51	0.0392935	1.93767e-50	0.588921	0.371786
	CAGE	HIST1H2BK	FinnGen_COPD	5	-0.0821145	0.0139118	3.58049e-09				0.0265432	0.0493674	0.628132	1.67108	0.795965	1971	6.70605e-49	0.0390635	1.01877e-47	0.593075	0.367861
	CAGE	WSB1	FinnGen_COPD	1				0.14867	0.0554415	0.00732805						1929	1.74231e-07	0.541485	2.98107e-08	0.0922815	0.366233
	CAGE	IL12RB1	FinnGen_COPD	1				-0.141607	0.0628969	0.024359						2669	1.83751e-05	0.542077	3.23617e-06	0.0951064	0.362795
	CAGE	IL12RB1	FinnGen_COPD	2	-0.0873022	0.0284266	0.00213242							0.295529	0.586699	2658	5.03462e-30	0.549658	8.86369e-31	0.0964161	0.353926
	CAGE	GSDMB	FinnGen_COPD	4	0.0598768	0.0228937	0.00891166				-0.01703	0.0437369	0.734549	0.155858	0.984379	1772	6.45322e-250	0.0913815	3.95982e-249	0.560386	0.348233
	CAGE	GSDMB	FinnGen_COPD	3	0.0833279	0.0310318	0.0072477				0.0161684	0.0308126	0.692361	0.466947	0.791779	1773	6.60471e-156	0.0914107	4.05279e-155	0.560568	0.348022
	CAGE	WSB1	FinnGen_COPD	3	0.1302	0.0466559	0.00526044				-0.038375	0.0330335	0.452468	3.82393	0.14779	1946	6.71652e-11	0.56375	1.15249e-11	0.0963945	0.339855
	CAGE	C16orf86	FinnGen_COPD	2	0.170569	0.0466776	0.00025799							0.509601	0.475311	890	8.55183e-07	0.589639	1.05397e-07	0.0723318	0.338029
	CAGE	GNA12	FinnGen_COPD	1				-0.0624429	0.0203332	0.00213359						3358	2.13622e-68	0.566637	3.6413e-69	0.0962493	0.337113
	CAGE	ZNF76	FinnGen_COPD	1				-0.186955	0.0672162	0.0054125						2002	4.04381e-06	0.60954	5.75975e-07	0.0865151	0.303941
	CAGE	BUB3	FinnGen_COPD	1				0.15769	0.0554095	0.0044286						2783	1.77512e-08	0.638202	2.00097e-09	0.0716499	0.290148
	CAGE	EXOSC9	FinnGen_COPD	1				0.00530272	0.0728308	0.941958						2696	2.27591e-09	0.6603	2.28719e-10	0.0660836	0.273616
	CAGE	METTL13	FinnGen_COPD	1				0.0528003	0.0179626	0.00328787						2395	5.67872e-91	0.628233	9.50874e-92	0.104928	0.26684
	CAGE	AKIP1	FinnGen_COPD	1				0.161723	0.0710721	0.0228771						2306	0.000816121	0.67156	8.12659e-05	0.0666102	0.260933
	CAGE	PRMT6	FinnGen_COPD	1				-0.0474257	0.0164422	0.00392165						1936	8.3265e-118	0.688856	6.21864e-119	0.0511872	0.259956
	CAGE	PRMT6	FinnGen_COPD	1				-0.0649139	0.0225038	0.00391942						1936	1.55815e-63	0.690455	1.16371e-64	0.0513083	0.258237
	CAGE	POLR1C	FinnGen_COPD	1				0.206182	0.0916442	0.0244608						1865	0.00920629	0.647271	0.00128163	0.0898559	0.252386
	CAGE	BCCIP	FinnGen_COPD	1				-0.184745	0.0700257	0.00833346						2470	0.000271309	0.583497	7.88743e-05	0.169386	0.246767
	CAGE	GSDMB	FinnGen_COPD	1				0.103722	0.0298778	0.000517442						1772	3.71793e-33	0.107088	2.28139e-32	0.656878	0.236034
	CAGE	TOPORS	FinnGen_COPD	1				0.177007	0.060279	0.00331975						3088	9.01497e-06	0.560886	3.33138e-06	0.207037	0.232064
	CAGE	MPRIP	FinnGen_COPD	2	0.0576502	0.0219311	0.00857124							0.358789	0.54918	2192	2.52795e-57	0.695657	2.67755e-58	0.0734516	0.230892
	CAGE	MPRIP	FinnGen_COPD	2	0.0612874	0.0252609	0.0152588							1.03999	0.307825	2186	2.43988e-40	0.695698	2.58468e-41	0.0734675	0.230834
	CAGE	BUB3	FinnGen_COPD	1				0.123295	0.0456317	0.00689327						2793	8.38655e-12	0.692394	9.46242e-13	0.0778921	0.229714
	CAGE	SEPT2	FinnGen_COPD	4	0.0189457	0.0226464	0.402825				-0.119567	0.0699403	0.229474	8.20666	0.0419282	2279	8.74478e-149	0.721161	6.46528e-150	0.0530919	0.225747
	CAGE	RELL2	FinnGen_COPD	1				0.156151	0.0558198	0.00515127						2459	9.27376e-07	0.649687	1.83054e-07	0.128019	0.222293
	CAGE	AGRP	FinnGen_COPD	1				-0.200726	0.0706075	0.00447129						815	0.000232493	0.722494	1.83925e-05	0.0569361	0.220319
	CAGE	CDKN2D	FinnGen_COPD	2	-0.0474502	0.0968123	0.624045							7.81885	0.0051704	2200	2.16281e-09	0.711469	2.1791e-10	0.0714658	0.217066
	CAGE	GTF2H1	FinnGen_COPD	1				-0.0760505	0.0323952	0.0188955						2674	3.73447e-28	0.702865	4.48128e-29	0.0841292	0.213006
	CAGE	ACOT7	FinnGen_COPD	1				0.158705	0.0579451	0.00616478						2456	0.000222526	0.724728	2.11208e-05	0.0685802	0.206448
	CAGE	SULT1A1	FinnGen_COPD	2	0.0755737	0.0738837	0.306368							3.82954	0.0503569	671	5.1642e-08	0.719776	5.71123e-09	0.0794011	0.200823
	CAGE	FBXO18	FinnGen_COPD	1				-0.0915366	0.0352765	0.00946369						3299	1.47262e-27	0.739029	1.56152e-28	0.0781816	0.182789
	CAGE	NHP2L1	FinnGen_COPD	1				-0.115358	0.0356142	0.00119903						1681	2.23274e-17	0.173463	8.31301e-17	0.645664	0.180873
	CAGE	AKIP1	FinnGen_COPD	1				0.0711918	0.0252261	0.00477028						2290	4.15292e-47	0.752584	4.12156e-48	0.0745173	0.172899
	CAGE	C15orf23	FinnGen_COPD	1				-0.0837634	0.0321212	0.00911438						1998	2.66042e-20	0.740365	3.27755e-21	0.0910419	0.168594
	CAGE	MRPL45	FinnGen_COPD	1				-0.0440778	0.017456	0.0115674						1240	1.13698e-83	0.795265	5.31091e-85	0.0369796	0.167756
	CAGE	C15orf23	FinnGen_COPD	3	-0.0380133	0.0129627	0.00336234				-0.00918453	0.0321268	0.822729	1.04088	0.594259	2000	1.24158e-122	0.741669	1.53064e-123	0.0912672	0.167063
	CAGE	RERE	FinnGen_COPD	2	0.0741132	0.0230373	0.00129494							1.26194	0.261284	1899	7.03907e-69	0.299173	1.27622e-68	0.54226	0.158566
	CAGE	MEI1	FinnGen_COPD	3	-0.105465	0.0235059	7.23115e-06				-0.0102125	0.0153965	0.627152	0.952647	0.621063	1626	1.8243e-28	0.136054	9.46124e-28	0.705448	0.158498
	CAGE	GRINA	FinnGen_COPD	3	0.0262672	0.0140825	0.0621482				0.0146104	0.0213598	0.618081	3.90925	0.141618	1340	0	0.712868	0	0.12899	0.158141
	CAGE	PSMB10	FinnGen_COPD	4	0.132574	0.0515685	0.0101454				-0.0568319	0.0258893	0.159349	5.76531	0.123604	1082	8.38795e-06	0.588497	3.66423e-06	0.256927	0.154564
	CAGE	C10orf32-AS3MT	FinnGen_COPD	2	-0.0484366	0.0158459	0.00223774							0.0632235	0.801472	1938	3.15877e-108	0.746438	4.23088e-109	0.0998246	0.153737
	CAGE	YIF1B	FinnGen_COPD	1				-0.068021	0.0260279	0.00896498						2207	2.38296e-38	0.772094	2.36931e-39	0.0766157	0.15129
	CAGE	YIF1B	FinnGen_COPD	1				-0.0813968	0.0311633	0.00900292						2209	6.01311e-27	0.773408	5.98001e-28	0.0767653	0.149826
	CAGE	ACOT7	FinnGen_COPD	2	0.103302	0.0312137	0.000934609							0.136146	0.712143	2442	1.82598e-16	0.776827	1.73126e-17	0.0735034	0.149669
	CAGE	DENND1B	FinnGen_COPD	1				0.170438	0.0662999	0.0101489						1351	2.42367e-06	0.799586	1.65272e-07	0.0543785	0.146033
	CAGE	C10orf32-AS3MT	FinnGen_COPD	1				-0.113998	0.0422181	0.00692946						1924	5.05767e-16	0.760004	6.77504e-17	0.101669	0.138327
	CAGE	RNF219	FinnGen_COPD	1				-0.0942103	0.035784	0.00846964						2635	5.70315e-15	0.807965	3.80985e-16	0.053836	0.138198
	CAGE	AKIP1	FinnGen_COPD	3	0.0401567	0.0154322	0.00926425				-0.0103972	0.0307218	0.792251	1.25406	0.534176	2290	2.53227e-94	0.7848	2.51315e-95	0.07775	0.13745
	CAGE	RNF219	FinnGen_COPD	2	-0.0662211	0.0440758	0.132985							2.18715	0.139167	2634	3.90751e-18	0.808916	2.60898e-19	0.0538729	0.137211
	CAGE	AKIP1	FinnGen_COPD	3	0.055092	0.0201672	0.00629969				0.00772121	0.0267532	0.821127	1.814	0.403734	2292	9.36141e-55	0.785672	9.29216e-56	0.0778495	0.136478
	CAGE	MEI1	FinnGen_COPD	1				-0.230145	0.0701556	0.00103626						1629	7.98336e-05	0.13963	0.000414046	0.724036	0.13584
	CAGE	BCL2L11	FinnGen_COPD	1				0.144077	0.0601889	0.0166771						1483	5.39134e-07	0.835016	2.27065e-08	0.0350381	0.129945
	CAGE	NOL12	FinnGen_COPD	1				0.054346	0.0209659	0.00953884						2215	4.69403e-71	0.824581	2.60214e-72	0.045581	0.129838
	CAGE	OGFOD1	FinnGen_COPD	1				0.100452	0.0392387	0.0104665						2845	1.78137e-19	0.766898	2.4458e-20	0.105166	0.127936
	CAGE	WDR4	FinnGen_COPD	1				-0.0579547	0.0254297	0.0226663						2934	6.96756e-59	0.806732	6.00242e-60	0.0693744	0.123894
	CAGE	GFPT1	FinnGen_COPD	1				-0.0734634	0.0276735	0.00793903						1889	3.72288e-39	0.732016	7.35503e-40	0.144496	0.123488
	CAGE	WDR4	FinnGen_COPD	1				-0.171136	0.0776839	0.0275965						2956	0.000638597	0.807908	5.53886e-05	0.0699524	0.121445
	CAGE	ADM	FinnGen_COPD	3	-0.0592383	0.0226001	0.00876343				-0.0206988	0.0191425	0.475146	3.74198	0.153971	2845	1.10851e-100	0.680692	3.32228e-101	0.203892	0.115416
	CAGE	CDK5RAP2	FinnGen_COPD	4	0.0304063	0.00990454	0.00214104				0.00352857	0.021873	0.886664	2.89787	0.407641	1437	4.1217e-263	0.852125	1.7481e-264	0.0360285	0.111847
	CAGE	NOL12	FinnGen_COPD	1				-0.156436	0.0624117	0.0121927						2215	0.000253413	0.842693	1.4048e-05	0.0466044	0.110435
	CAGE	CCDC101	FinnGen_COPD	1				-0.0660761	0.0259573	0.0109101						656	7.92988e-45	0.801614	8.73306e-46	0.0881704	0.110215
	CAGE	MRPL45	FinnGen_COPD	1				0.123824	0.0545142	0.0231223						1243	2.09277e-06	0.850715	9.7938e-08	0.0397025	0.109581
	CAGE	FBXO38	FinnGen_COPD	1				0.15131	0.0620672	0.0147749						2464	1.11737e-06	0.235751	3.1038e-06	0.654752	0.109493
	CAGE	CCDC101	FinnGen_COPD	2	-0.0317636	0.0463936	0.493561							7.10296	0.00769567	658	5.75769e-92	0.802799	6.34251e-93	0.0883252	0.108876
	CAGE	NTAN1	FinnGen_COPD	2	0.103507	0.0498557	0.0378817							1.20286	0.272751	622	1.98735e-32	0.87989	3.23062e-34	0.0141975	0.105912
	CAGE	CDK13	FinnGen_COPD	2	-0.047457	0.0378591	0.210018							2.40596	0.120874	1568	3.01085e-24	0.66384	1.06226e-24	0.234108	0.102051
	CAGE	TNFRSF10B	FinnGen_COPD	1				0.0887538	0.0357189	0.0129628						2730	3.38079e-20	0.767915	5.79597e-21	0.13155	0.100535
	CAGE	DDX10	FinnGen_COPD	1				-0.135322	0.056859	0.0173149						1796	0.00012862	0.825425	1.15326e-05	0.0739105	0.100524
	CAGE	STX4	FinnGen_COPD	1				0.0841653	0.0330914	0.0109773						984	9.57461e-28	0.868185	3.52239e-29	0.0318396	0.099975
	CAGE	CDK13	FinnGen_COPD	2	-0.0570477	0.0391073	0.144635							1.97785	0.159617	1568	2.73651e-20	0.666047	9.65472e-21	0.23489	0.0990632
	CAGE	C16orf80	FinnGen_COPD	3	0.0483252	0.0242745	0.0465051				-0.0167014	0.0149206	0.464188	1.45319	0.483553	2688	8.24058e-28	0.794383	1.10953e-28	0.106859	0.0987574
	CAGE	PRKD2	FinnGen_COPD	1				0.0822531	0.0351036	0.0191218						2412	1.72164e-21	0.842865	1.23935e-22	0.0605785	0.0965562
	CAGE	NOC3L	FinnGen_COPD	2	0.080637	0.0277333	0.00364226							0.00113625	0.97311	1724	2.23229e-26	0.831055	1.97303e-27	0.0733579	0.0955868
	CAGE	PRDX5	FinnGen_COPD	4	-0.039598	0.0137425	0.00395883				-0.00279164	0.0203532	0.903466	3.00767	0.390443	1338	1.8416e-137	0.864366	9.45561e-139	0.0442891	0.0913449
	CAGE	PRDX5	FinnGen_COPD	2	-0.0393245	0.0236862	0.0968683							2.98165	0.0842136	1338	8.39921e-151	0.864416	4.31253e-152	0.0442917	0.0912921
	CAGE	TCP11L2	FinnGen_COPD	2	-0.0806248	0.0329362	0.0143688							0.092892	0.760532	2121	4.58889e-21	0.870812	2.03423e-22	0.0385119	0.0906759
	CAGE	NTAN1	FinnGen_COPD	2	0.0723556	0.0311098	0.0200285							0.426112	0.513903	638	1.66574e-15	0.894917	2.784e-17	0.0148668	0.090216
	CAGE	PRDX5	FinnGen_COPD	2	-0.0404008	0.022778	0.0761173							2.70149	0.100255	1338	1.75006e-146	0.86553	8.98562e-148	0.0443501	0.0901201
	CAGE	TCP11L2	FinnGen_COPD	3	-0.0487211	0.0211274	0.0211071				-0.00110748	0.0159636	0.955905	0.827484	0.661171	2121	6.17907e-61	0.87163	2.73915e-62	0.038549	0.0898212
	CAGE	CD3D	FinnGen_COPD	2	-0.0367075	0.0138218	0.00791292							0.243432	0.621738	2360	3.63067e-140	0.74555	8.04398e-141	0.165092	0.0893581
	CAGE	KBTBD7	FinnGen_COPD	2	-0.115066	0.0382486	0.00262652							0.112475	0.737344	1967	4.5043e-12	0.855271	2.94455e-13	0.0558219	0.0889067
	CAGE	TTC13	FinnGen_COPD	2	0.0775886	0.0689979	0.260798							2.53023	0.111684	2999	2.24751e-08	0.845885	1.79682e-09	0.0675393	0.0865759
	CAGE	MRPS35	FinnGen_COPD	1				0.141816	0.0605493	0.0191723						2815	4.53891e-07	0.784539	7.49005e-08	0.129377	0.0860829
	CAGE	INTS5	FinnGen_COPD	1				-0.0641224	0.0270883	0.0179253						2005	7.34222e-46	0.862791	4.39102e-47	0.0515135	0.0856959
	CAGE	C11orf48	FinnGen_COPD	2	-0.0668398	0.0978338	0.494482							3.95327	0.0467805	2019	8.96952e-05	0.863299	5.38355e-06	0.0517307	0.0848756
	CAGE	MAD1L1	FinnGen_COPD	5	0.0300525	0.0274819	0.274159				-0.0160935	0.0257637	0.576479	6.8051	0.146553	2860	7.76052e-30	0.710182	2.24872e-30	0.205701	0.084117
	CAGE	TTC13	FinnGen_COPD	1				0.165518	0.0687531	0.0160657						2997	5.79994e-05	0.848133	4.63539e-06	0.0676998	0.0841049
	CAGE	ASPSCR1	FinnGen_COPD	2	-0.159183	0.0511885	0.0018725							0.2017	0.653352	815	0.000638892	0.903669	8.62572e-06	0.0121169	0.0835668
	CAGE	CASP8	FinnGen_COPD	1				0.314692	0.140078	0.0246694						1892	0.0018754	0.864795	0.000109218	0.0502804	0.0829396
	CAGE	MERTK	FinnGen_COPD	5	0.0473414	0.0203187	0.0198093				0.0274294	0.0314937	0.447874	6.81958	0.145735	1726	2.98248e-65	0.864121	1.8311e-66	0.0529699	0.0829094
	CAGE	TMEM25	FinnGen_COPD	2	0.0397151	0.0151382	0.00870319							0.110516	0.739557	2189	5.01571e-98	0.748934	1.13501e-98	0.169396	0.08167
	CAGE	LOC100630923	FinnGen_COPD	2	0.0449328	0.0261245	0.0854419							1.20059	0.273205	1630	1.06454e-33	0.875587	5.32386e-35	0.0437081	0.0807047
	CAGE	PTGDR	FinnGen_COPD	1				-0.0532266	0.022365	0.0173168						3106	9.62083e-59	0.816441	1.21954e-59	0.103412	0.0801467
	CAGE	PTGDR	FinnGen_COPD	2	-0.0430659	0.0171642	0.0121057							0.033942	0.85383	3106	1.16454e-95	0.816583	1.47618e-96	0.10343	0.0799868
	CAGE	GTF2H1	FinnGen_COPD	1				-0.0884782	0.0367297	0.0160006						2673	1.66126e-20	0.823822	1.99335e-21	0.0987729	0.0774056
	CAGE	FAHD1	FinnGen_COPD	2	-0.0691916	0.0259949	0.00777389							0.00546676	0.94106	2888	1.49092e-26	0.598003	8.10127e-27	0.324863	0.0771343
	CAGE	LRRC45	FinnGen_COPD	1				-0.12161	0.0551817	0.0275371						762	3.59447e-08	0.91208	5.06307e-10	0.0127722	0.0751476
	CAGE	CYTH1	FinnGen_COPD	1				0.135566	0.0572556	0.0178973						3327	1.60592e-07	0.780591	2.97447e-08	0.144506	0.0749026
	CAGE	VPS29	FinnGen_COPD	2	0.080079	0.0229581	0.000486552							0.00105158	0.974131	1369	1.59459e-30	0.250489	4.30037e-30	0.675457	0.0740538
	CAGE	SAR1B	FinnGen_COPD	1				0.0990887	0.0446344	0.0264182						1505	9.28469e-11	0.881551	4.78104e-12	0.0453213	0.0731274
	CAGE	FAHD1	FinnGen_COPD	1				-0.0683485	0.0274628	0.0128189						2885	2.98256e-28	0.600896	1.62039e-28	0.326388	0.0727169
	CAGE	CHPT1	FinnGen_COPD	3	0.0153784	0.0173263	0.374769				-0.0632788	0.0308032	0.288402	4.70512	0.0951254	2291	1.33495e-169	0.880226	7.16082e-171	0.0471437	0.0726307
	CAGE	SEPT2	FinnGen_COPD	1				0.108812	0.052138	0.0368878						2359	2.61589e-09	0.862926	1.95975e-10	0.0645754	0.0724984
	CAGE	PPFIA1	FinnGen_COPD	1				-0.0523347	0.0218241	0.0164836						2547	6.85371e-63	0.806181	1.03556e-63	0.121738	0.0720814
	CAGE	CYTH1	FinnGen_COPD	1				0.0834157	0.0351686	0.017698						3327	2.30337e-21	0.783317	4.26629e-22	0.145014	0.0716697
	CAGE	TXNRD1	FinnGen_COPD	1				0.0799092	0.0338109	0.0181074						3038	2.71519e-24	0.821406	3.53706e-25	0.106932	0.0716624
	CAGE	LOC100630923	FinnGen_COPD	3	-0.0503123	0.0219358	0.0218125				-0.00878014	0.0156688	0.674839	1.31973	0.51692	1703	9.60413e-37	0.883369	4.93463e-38	0.0453165	0.0713148
	CAGE	CHPT1	FinnGen_COPD	2	0.0214001	0.0255462	0.402199							3.63622	0.0565351	2288	7.4404e-130	0.881744	3.97775e-131	0.0470681	0.0711882
	CAGE	TXNRD1	FinnGen_COPD	1				0.136003	0.0576522	0.0183228						3041	8.39279e-07	0.821948	1.09422e-07	0.107091	0.0709603
	CAGE	CDK5RAP2	FinnGen_COPD	2	-0.102908	0.0421593	0.014649							0.480058	0.488396	1429	4.56542e-09	0.89209	1.95378e-10	0.0381074	0.0698027
	CAGE	LBH	FinnGen_COPD	2	0.0557221	0.0236032	0.0182362							0.00883875	0.925098	2674	8.64396e-50	0.864177	6.62809e-51	0.0661945	0.0696281
	CAGE	TNFRSF10B	FinnGen_COPD	2	0.0322205	0.0152339	0.0344256							0.578943	0.446727	2729	2.63433e-117	0.794849	4.51607e-118	0.136193	0.0689574
	CAGE	PPFIA1	FinnGen_COPD	1				0.058792	0.0247098	0.0173457						2543	2.19939e-48	0.809226	3.32149e-49	0.12214	0.0686338
	CAGE	KBTBD7	FinnGen_COPD	1				-0.163593	0.0697461	0.0189988						1965	0.00206851	0.873992	0.000135164	0.057043	0.0667614
	CAGE	FCAR	FinnGen_COPD	2	0.0622018	0.0271615	0.0220174							0.429009	0.512476	3065	4.22676e-23	0.796388	7.31779e-24	0.137813	0.065799
	CAGE	LBH	FinnGen_COPD	1				0.114472	0.0536899	0.0329983						2609	2.71279e-09	0.869359	2.0515e-10	0.065679	0.0649625
	CAGE	SAR1B	FinnGen_COPD	1				0.0766877	0.0345439	0.0264182						1511	1.05221e-19	0.889684	5.43115e-21	0.045858	0.0644581
	CAGE	RHBDD2	FinnGen_COPD	1				-0.0605663	0.0272531	0.0262588						2185	2.2539e-26	0.871238	1.73423e-27	0.0669744	0.0617875
	CAGE	RHBDD2	FinnGen_COPD	3	-0.039989	0.0191079	0.0363675				0.00186009	0.032278	0.963354	2.06681	0.355793	2185	4.62271e-35	0.871825	3.55688e-36	0.0670203	0.0611543
	CAGE	NSA2	FinnGen_COPD	2	-0.0248407	0.012147	0.0408538							0.264409	0.607107	2401	2.51836e-219	0.867756	2.0667e-220	0.0711515	0.0610927
	CAGE	NSA2	FinnGen_COPD	1				-0.0256974	0.0123362	0.0372432						2394	5.44839e-217	0.865481	4.6486e-218	0.0737826	0.0607363
	CAGE	TRIM32	FinnGen_COPD	1				0.141376	0.0628469	0.0244783						2325	0.000203432	0.826851	2.76999e-05	0.112526	0.060392
	CAGE	CHN2	FinnGen_COPD	1				-0.0643959	0.0297307	0.0303132						3161	1.51921e-32	0.852185	1.55974e-33	0.0874319	0.0603836
	CAGE	CHN2	FinnGen_COPD	2	-0.0291691	0.084674	0.73048							10.0442	0.00152832	3029	1.1851e-36	0.844657	1.33985e-37	0.095435	0.059908
	CAGE	NPHP4	FinnGen_COPD	1				-0.147892	0.0557005	0.00792776						2675	3.46892e-08	0.864408	3.07197e-09	0.0764902	0.0591021
	CAGE	FCAR	FinnGen_COPD	2	0.0761134	0.0351677	0.0304415							0.762387	0.382582	3065	3.63415e-11	0.802989	6.29182e-12	0.138964	0.0580469
	CAGE	SENP7	FinnGen_COPD	2	-0.0421852	0.0187253	0.0242686							0.1467	0.701709	2259	5.31526e-71	0.870661	4.36318e-72	0.0714127	0.0579261
	CAGE	TSEN34	FinnGen_COPD	2	0.054943	0.022869	0.016283							0.0648647	0.798966	2973	2.21002e-43	0.809467	3.62777e-44	0.132817	0.0577161
	CAGE	ARPC5	FinnGen_COPD	1				0.0388253	0.0173096	0.0248974						2281	1.54833e-106	0.888612	9.4193e-108	0.0540015	0.0573868
	CAGE	MAD1L1	FinnGen_COPD	1				0.0843938	0.0391801	0.0312404						2955	6.18845e-17	0.730257	1.80028e-17	0.212382	0.0573609
	CAGE	PDCD4	FinnGen_COPD	2	0.054011	0.0229868	0.0187908							0.441379	0.506458	2333	5.40329e-43	0.877089	4.04331e-44	0.0655757	0.0573348
	CAGE	RSU1	FinnGen_COPD	1				-0.0638115	0.0310504	0.0398699						2805	1.36252e-37	0.83365	1.78408e-38	0.1091	0.0572498
	CAGE	RPA1	FinnGen_COPD	1				0.0248267	0.0108953	0.0226875						2657	6.45405e-267	0.777311	1.38428e-267	0.166664	0.0560246
	CAGE	TSEN34	FinnGen_COPD	3	0.0499061	0.0219068	0.0227201				-0.0268991	0.0347078	0.580265	0.656862	0.720053	2973	5.3786e-39	0.811212	8.82903e-40	0.133106	0.0556822
	CAGE	TNFRSF10B	FinnGen_COPD	1				0.0480973	0.0228451	0.0352594						2750	1.05943e-43	0.806518	1.82094e-44	0.138569	0.0549125
	CAGE	NME7	FinnGen_COPD	1				-0.0642274	0.0276784	0.0203146						3255	8.45708e-40	0.887041	5.64376e-41	0.0591421	0.0538168
	CAGE	C8orf58	FinnGen_COPD	2	-0.0629413	0.0989935	0.524899							4.45177	0.0348651	2342	0.000588112	0.335554	0.00106805	0.609332	0.0534575
	CAGE	SUGP2	FinnGen_COPD	1				0.128923	0.0593341	0.0297925						1262	7.24787e-08	0.730848	2.14751e-08	0.216494	0.0526573
	CAGE	CD101	FinnGen_COPD	1				0.0558518	0.0280418	0.0464006						1857	2.40322e-27	0.820316	3.74396e-28	0.127745	0.0519389
	CAGE	ZNF23	FinnGen_COPD	2	-0.0993144	0.050479	0.0491326							1.55875	0.211848	1673	5.15504e-10	0.244096	1.48761e-09	0.704347	0.0515573
	CAGE	ATP5D	FinnGen_COPD	1				-0.0678304	0.0319295	0.0336385						2659	5.34671e-27	0.858667	5.59657e-28	0.0898279	0.0515053
	CAGE	ZNF23	FinnGen_COPD	1				-0.17169	0.0630043	0.00642916						1672	5.88823e-05	0.24412	0.000169864	0.704188	0.0514632
	CAGE	SRP54	FinnGen_COPD	1				-0.0521981	0.0246091	0.0339142						2859	6.87185e-40	0.879484	5.41816e-41	0.0692924	0.0512237
	CAGE	ATP1B1	FinnGen_COPD	1				-0.0805264	0.0370061	0.0295528						3222	1.65268e-19	0.890255	1.09038e-20	0.0586849	0.0510603
	CAGE	ATP1B1	FinnGen_COPD	1				-0.0786884	0.0361614	0.0295528						3223	1.73195e-20	0.89025	1.14278e-21	0.0586898	0.05106
	CAGE	ATP1B1	FinnGen_COPD	1				-0.063755	0.0292987	0.0295528						3223	2.64613e-32	0.89025	1.74598e-33	0.0586898	0.05106
	CAGE	ATP5D	FinnGen_COPD	1				-0.107427	0.0505687	0.0336385						2655	2.1824e-08	0.859123	2.28378e-09	0.0898518	0.0510253
	CAGE	SRP54	FinnGen_COPD	1				-0.0562413	0.0265153	0.0339142						2862	1.46255e-35	0.879613	1.15417e-36	0.0693632	0.0510234
	CAGE	LBH	FinnGen_COPD	2	0.0492414	0.0270258	0.0684534							1.00622	0.315811	2668	3.21918e-34	0.883886	2.46622e-35	0.0676661	0.0484477
	CAGE	TRIOBP	FinnGen_COPD	2	0.0422861	0.0346406	0.222196							2.04007	0.153203	2104	1.54035e-45	0.902225	8.55133e-47	0.0500397	0.0477357
	CAGE	ABTB1	FinnGen_COPD	1				-0.0444226	0.0209552	0.0340156						2229	1.84023e-57	0.822669	2.91339e-58	0.130195	0.0471362
	CAGE	ABTB1	FinnGen_COPD	1				-0.0461459	0.0218962	0.0350761						2230	5.282e-53	0.822855	8.36276e-54	0.130232	0.0469125
	CAGE	C10orf128	FinnGen_COPD	2	-0.0435694	0.0170507	0.0106101							0.0222395	0.881452	2647	3.00389e-56	0.876214	2.6425e-57	0.077033	0.0467528
	CAGE	LOC554206	FinnGen_COPD	1				-0.0670909	0.0306744	0.0287281						2542	1.09903e-31	0.881009	9.04258e-33	0.0724408	0.0465507
	CAGE	KIAA1967	FinnGen_COPD	2	0.0693834	0.0762699	0.362977							3.6718	0.0553403	2346	1.27407e-12	0.338929	2.3138e-12	0.615475	0.045596
	CAGE	OR52K2	FinnGen_COPD	3	0.0382562	0.0376119	0.309091				-0.0244614	0.0276465	0.538865	5.16852	0.0754518	3382	5.06907e-35	0.768554	1.22622e-35	0.18587	0.045576
	CAGE	PRMT2	FinnGen_COPD	3	0.0254836	0.0141622	0.0719541				-0.00384699	0.0189933	0.872777	1.24278	0.537197	994	4.47845e-87	0.938195	7.87512e-89	0.0164523	0.0453526
	CAGE	INF2	FinnGen_COPD	1				-0.0247254	0.0123299	0.0449286						2639	1.31662e-177	0.910185	6.47223e-179	0.0446976	0.0451171
	CAGE	PRMT2	FinnGen_COPD	3	0.0252482	0.0142302	0.0760191				-0.00259205	0.0196508	0.916508	1.33263	0.513598	993	1.0466e-82	0.938722	1.83935e-84	0.0164528	0.0448249
	CAGE	MBP	FinnGen_COPD	3	0.0262221	0.0123426	0.0336262				0.00151547	0.0154841	0.93789	0.144537	0.930281	4079	3.88908e-175	0.811992	6.86011e-176	0.143186	0.0448228
	CAGE	LOC338799	FinnGen_COPD	2	-0.0375847	0.0199946	0.0601432							0.948622	0.33007	1847	1.91836e-62	0.90192	1.13535e-63	0.053334	0.0447457
	CAGE	LOC338799	FinnGen_COPD	1				-0.100503	0.0494797	0.0422352						1846	8.4123e-10	0.902344	4.97021e-11	0.0532685	0.0443877
	CAGE	ARHGAP17	FinnGen_COPD	1				-0.124964	0.0590951	0.034462						2438	1.51338e-06	0.877512	1.34775e-07	0.0781028	0.044383
	CAGE	C14orf129	FinnGen_COPD	1				-0.0616396	0.0292325	0.0349792						2676	6.72966e-35	0.885335	5.36227e-36	0.0705004	0.0441643
	CAGE	C14orf129	FinnGen_COPD	1				-0.0383508	0.0181878	0.0349792						2676	1.06012e-96	0.885335	8.44716e-98	0.0705004	0.0441643
	CAGE	INF2	FinnGen_COPD	1				-0.0400182	0.019956	0.0449286						2660	9.18932e-68	0.910896	4.6242e-69	0.0457943	0.0433094
	CAGE	INF2	FinnGen_COPD	1				-0.0316871	0.0159828	0.0474153						2641	2.14344e-96	0.912412	1.05412e-97	0.0448286	0.042759
	CAGE	CD68	FinnGen_COPD	2	-0.0408839	0.0205797	0.0469651							0.338487	0.560704	2161	7.41217e-43	0.77133	1.79142e-43	0.186377	0.0422926
	CAGE	GRINA	FinnGen_COPD	2	0.0291659	0.0295993	0.324449							2.71024	0.0997063	1339	1.60831e-79	0.8117	2.9133e-80	0.146991	0.0413098
	CAGE	C19orf52	FinnGen_COPD	2	-0.0240178	0.115216	0.83487							7.08684	0.0077652	2384	1.40368e-07	0.874152	1.36475e-08	0.0849499	0.0408982
	CAGE	C2orf28	FinnGen_COPD	3	-0.0445412	0.0221189	0.0440394				-0.222282	0.282944	0.576074	0.767337	0.681357	1323	1.07804e-53	0.87385	1.05257e-54	0.0852802	0.0408694
	CAGE	C2orf28	FinnGen_COPD	3	-0.0579319	0.0287299	0.043755				-0.256837	0.302676	0.55204	0.738789	0.691153	1324	2.78714e-30	0.873832	2.722e-31	0.0852998	0.0408685
	CAGE	SMA4	FinnGen_COPD	2	-0.0410853	0.0720397	0.568464							3.95979	0.0465996	557	8.83776e-08	0.945815	1.26777e-09	0.013527	0.0406584
	CAGE	SLC5A6	FinnGen_COPD	1				0.0650976	0.032307	0.0439077						1333	1.23043e-29	0.873944	1.20823e-30	0.0857771	0.0402786
	CAGE	METTL13	FinnGen_COPD	1				-0.141647	0.0575275	0.0138069						2398	5.07509e-07	0.822456	8.4996e-08	0.137703	0.0398406
	CAGE	NSUN7	FinnGen_COPD	3	0.00545972	0.0667275	0.934789				-0.0847482	0.0245573	0.179555	12.5405	0.00189172	2957	3.18485e-20	0.910658	1.7377e-21	0.0496472	0.0396948
	CAGE	OGFOD1	FinnGen_COPD	1				0.0995797	0.0483173	0.0393075						2847	1.16775e-10	0.844401	1.60396e-11	0.115943	0.0396553
	CAGE	NSUN7	FinnGen_COPD	2	0.0387504	0.0355603	0.275841							1.97295	0.160135	2957	8.83328e-31	0.91086	4.81957e-32	0.0496584	0.0394817
	CAGE	TRIOBP	FinnGen_COPD	3	0.0217654	0.0173346	0.20926				-0.0651144	0.0407959	0.356314	2.83081	0.242827	2096	8.98747e-120	0.909943	5.00483e-121	0.0506323	0.0394247
	CAGE	MBP	FinnGen_COPD	3	0.026526	0.0118545	0.0252454				0.00202797	0.0156563	0.917995	0.253604	0.880908	4079	1.64282e-178	0.817162	2.89785e-179	0.144104	0.0387343
	CAGE	PRR24	FinnGen_COPD	2	0.032469	0.014674	0.0269196							0.523631	0.469297	1695	8.01185e-121	0.92207	3.60962e-122	0.0415061	0.0364234
	CAGE	CACNA2D3	FinnGen_COPD	2	-0.0710134	0.0819443	0.386158							3.6539	0.0559381	2521	6.92151e-06	0.333643	1.30729e-05	0.630126	0.0362108
	CAGE	OR2A9P	FinnGen_COPD	3	-0.036812	0.0151507	0.0151102				-0.00724264	0.019257	0.770983	0.822365	0.662866	1272	1.89247e-112	0.922574	8.60977e-114	0.0419369	0.0354895
	CAGE	IFT88	FinnGen_COPD	1				-0.0569138	0.0283608	0.0447735						2719	1.09748e-38	0.894097	8.71982e-40	0.0710039	0.034899
	CAGE	IFT88	FinnGen_COPD	2	-0.036502	0.0428626	0.394433							2.80388	0.0940366	2702	1.94919e-38	0.894999	1.53334e-39	0.070371	0.0346295
	CAGE	LBH	FinnGen_COPD	1				0.117076	0.054911	0.0329983						2667	5.86458e-09	0.897276	4.49203e-10	0.0686937	0.0340299
	CAGE	DUS2L	FinnGen_COPD	5	-0.0411762	0.0135609	0.00239432				0.033707	0.0242202	0.258254	4.47918	0.345023	1287	2.77194e-98	0.6749	1.20085e-98	0.292345	0.0327548
	CAGE	PTP4A3	FinnGen_COPD	2	-0.069214	0.0385665	0.0727065							1.04153	0.307465	2703	1.4017e-08	0.303004	3.09261e-08	0.668497	0.0284982
	CAGE	KIAA0040	FinnGen_COPD	3	-0.0394566	0.0162501	0.0151789				-0.0708233	0.105992	0.624993	0.446627	0.799864	2393	9.46791e-98	0.728897	3.15974e-98	0.243228	0.0278755
	CAGE	THRA	FinnGen_COPD	1				0.135523	0.0522285	0.00946426						1742	2.58275e-07	0.13639	1.5836e-06	0.836241	0.0273668
	CAGE	THRA	FinnGen_COPD	1				0.147126	0.0567002	0.00946426						1729	1.01745e-05	0.136498	6.23653e-05	0.836647	0.0267826
	CAGE	UBA7	FinnGen_COPD	8	-0.0262222	0.0143809	0.0682411				0.0116553	0.0143408	0.447409	10.2934	0.172548	1181	1.62917e-140	0.600025	1.01892e-140	0.375244	0.024731
	CAGE	IMAA	FinnGen_COPD	1				-0.0421634	0.0294902	0.15279						1244	0.00099526	0.768424	0.00026645	0.205697	0.0246175
	CAGE	CIRH1A	FinnGen_COPD	3	0.064764	0.0186065	0.000500059				0.0204478	0.0437344	0.721575	2.10523	0.349023	1991	5.54241e-46	0.0195803	2.7153e-44	0.959242	0.0211773
	CAGE	NEU1	FinnGen_COPD	2	-0.190172	0.0498979	0.000138285							0.00353231	0.952607	998	3.33091e-05	0.0358392	0.000880505	0.94737	0.0158766
	CAGE	ARFIP1	FinnGen_COPD	1				-0.117281	0.047754	0.0140518						2000	5.45953e-12	0.153589	2.95693e-11	0.831836	0.0145754
	CAGE	ARFIP1	FinnGen_COPD	2	-0.0333416	0.0143685	0.0203154							0.0984024	0.753755	2035	3.68996e-141	0.173655	1.72691e-140	0.812698	0.0136467
	CAGE	BAG5	FinnGen_COPD	4	0.0851712	0.026381	0.00124441				0.00680034	0.0627388	0.92358	8.8178	0.031814	2619	9.79621e-95	0.00288247	3.35125e-92	0.986071	0.0110461
	CAGE	PDCD4	FinnGen_COPD	3	0.046949	0.0202887	0.020665				-0.0316729	0.037516	0.553636	0.904989	0.63604	2336	1.3336e-64	0.920673	9.99013e-66	0.0689581	0.0103693
	CAGE	FAM13A	FinnGen_COPD	1				0.165033	0.061716	0.00749379						2315	2.47071e-07	0.00276637	8.86183e-05	0.992224	0.00492063
	CAGE	ABCF1	FinnGen_COPD	2	-0.0442002	0.0563707	0.432982							0.000266686	0.986971	257	0.892186	0.0642754	0.0360532	0.00259247	0.00489341
	CAGE	ABCF1	FinnGen_COPD	2	0.0853428	0.0827918	0.302629							3.49524	0.0615456	257	0.919609	0.0370152	0.0371614	0.00149106	0.00472342
	CAGE	LTBP4	FinnGen_COPD	1				0.0929892	0.0422633	0.0277903						2497	1.40491e-14	0.082612	1.55568e-13	0.914774	0.00261393
	CAGE	HIST1H4E	FinnGen_COPD	2	0.0320718	0.0919104	0.727129							7.15303	0.00748374	2782	2.27548e-12	0.00620295	3.64177e-10	0.992747	0.00104988
	CAGE	PHB	FinnGen_COPD	1				0.149074	0.0580304	0.0102024						1816	2.55413e-07	0.00272878	9.32669e-05	0.996444	0.000733718
	Abbreviations:GWAS: genome-wide association study; COPD: chronic obstructive pulmonary disease; TSMR: two-sample Mendelian randomization;
	All P values are two-sided.

## Sheet: Supplemental Data 12
	Supplemental Data 12 Integration of TSMR and Bayesian colocalization analyses for SMR-prioritized FEV1 genes (Leveraging eQTL resources: eQTLGen and CAGE).
	QTL_source	Gene	id.outcome	Sensitivity analysis							Horizontal pleiotropy			Heterogeneity		Colocalization
				nsnp	beta_IVW	se_IVW	pval_IVW	b_Wald ratio	se_Wald ratio	pval_Wald ratio	egger_intercept	se_egger_intercept	pval_egger_intercept	Q_heterogeneity	Q_pval_heterogeneity	nsnps	PP.H0.abf	PP.H1.abf	PP.H2.abf	PP.H3.abf	PP.H4.abf
	eQTLGen	Metazoa_SRP	GCST90244092	1				0.120302	0.0117686	1.57684e-24						3462	1.75579e-29	1.59721e-20	6.75915e-12	0.00515384	0.994846
	eQTLGen	PABPC4	GCST90244092	1				0.0722654	0.00991068	3.06144e-13						6189	2.70736e-109	1.78239e-09	9.38897e-103	0.0051864	0.994814
	eQTLGen	Metazoa_SRP	GCST90244092	1				0.152667	0.0148541	8.87503e-25						3447	9.59001e-24	1.63652e-20	3.69178e-06	0.00530528	0.994691
	eQTLGen	ARID3B	GCST90244092	1				0.0560733	0.00904408	5.64632e-10						4337	1.50912e-38	3.27385e-06	3.40972e-35	0.00640337	0.993593
	eQTLGen	CTB-58E17.3	GCST90244092	1				-0.0819608	0.0098353	7.85975e-17						4221	4.29849e-23	5.16833e-13	1.24324e-12	0.0139622	0.986038
	eQTLGen	HSP90AA1	GCST90244092	1				-0.055248	0.00866636	1.82963e-10						6580	7.99571e-138	9.25373e-07	1.31665e-133	0.0142524	0.985747
	eQTLGen	THAP3	GCST90244092	1				0.109374	0.016759	6.74071e-11						6412	1.06688e-13	4.70052e-07	4.35747e-09	0.0182165	0.981783
	eQTLGen	AGPHD1	GCST90244092	1				0.419983	0.0365203	1.31915e-30						7894	5.9103e-32	6.41666e-29	1.90478e-05	0.0196995	0.980281
	eQTLGen	TRIM46	GCST90244092	1				0.146218	0.0262089	2.41978e-08						4047	4.55904e-18	9.21736e-05	1.79424e-15	0.0353108	0.964597
	eQTLGen	RPS6KB1	GCST90244092	2	-0.0699394	0.0497566	0.159834							9.22344	0.00238936	3692	5.24416e-29	0.00131745	1.5269e-27	0.0373978	0.961285
	eQTLGen	SBF1	GCST90244092	4	0.021857	0.0150186	0.14558				0.00898598	0.0338552	0.815538	18.464	0.000352823	5011	1.34316e-37	0.000268688	1.97558e-35	0.0385588	0.961173
	eQTLGen	RANBP3	GCST90244092	1				-0.145416	0.0246269	3.53156e-09						8438	1.04834e-23	1.93953e-08	2.42166e-17	0.0438469	0.956153
	eQTLGen	RP1-102H19.6	GCST90244092	1				-0.0214845	0.00415828	2.38306e-07						5940	6.16779e-114	0.00130461	2.09271e-112	0.0433095	0.955386
	eQTLGen	PARD3	GCST90244092	1				0.0795865	0.0160781	7.42135e-07						6029	7.75971e-30	0.00385658	9.29355e-29	0.0452381	0.950905
	eQTLGen	ACVR2B-AS1	GCST90244092	1				-0.0703837	0.0138007	3.39653e-07						6006	4.43698e-30	0.00105698	2.08583e-28	0.0487385	0.950205
	eQTLGen	CUL7	GCST90244092	4	0.0314968	0.0130062	0.015449				-0.00644931	0.00959811	0.570848	10.2867	0.0162797	6043	1.8638e-171	0.00326275	3.11797e-170	0.0536398	0.943097
	eQTLGen	ARL6IP1	GCST90244092	1				0.0374994	0.00698519	7.94289e-08						5503	4.50566e-225	0.000423208	6.27834e-223	0.0580296	0.941547
	eQTLGen	FNBP1	GCST90244092	3	-0.0238766	0.00647415	0.000226028				0.00560681	0.00380813	0.379825	2.71005	0.25794	7170	0	0.00275666	0	0.0560289	0.941214
	eQTLGen	CAPS	GCST90244092	3	0.0279518	0.00531114	1.41836e-07				-0.00205605	0.00322173	0.638385	0.463686	0.79307	8328	0	2.8989e-08	0	0.0660386	0.933961
	eQTLGen	ACVR2B	GCST90244092	2	-0.024541	0.00478346	2.89136e-07							0.0879492	0.766801	5766	8.20866e-244	0.0015077	3.85863e-242	0.0699434	0.928549
	eQTLGen	C1GALT1	GCST90244092	6	-0.0184839	0.00474534	9.81305e-05				-0.000148247	0.00301467	0.963137	3.13309	0.679475	9726	0	5.81647e-07	0	0.0752212	0.924778
	eQTLGen	MRPL21	GCST90244092	12	-0.0183769	0.00727068	0.0114868				-0.00613196	0.00285807	0.0575003	35.6699	0.000192001	6677	0	3.11673e-06	0	0.0773426	0.922654
	eQTLGen	NDST2	GCST90244092	8	-0.0675109	0.00533212	9.70567e-37				-0.00258822	0.00210453	0.264791	7.70741	0.3591	4752	2.07439e-277	5.72636e-21	2.85534e-258	0.0778998	0.9221
	eQTLGen	ZBTB10	GCST90244092	1				-0.0709241	0.0189797	0.000186346						5293	1.70386e-12	0.0214877	4.72873e-12	0.0587149	0.919797
	eQTLGen	C11orf49	GCST90244092	4	0.0586088	0.0273295	0.031991				0.00432052	0.0102713	0.714906	11.3498	0.00997702	4006	7.34904e-26	9.21047e-05	7.00247e-23	0.0868481	0.91306
	eQTLGen	FAIM	GCST90244092	2	0.0351633	0.0171108	0.0398759							4.30421	0.0380182	4983	4.4576e-158	0.0201875	1.51489e-157	0.0676943	0.912118
	eQTLGen	UBXN2A	GCST90244092	7	-0.0344459	0.0065947	1.75791e-07				0.00347611	0.00243858	0.213345	9.59042	0.142994	6654	0	3.69359e-08	0	0.109161	0.890839
	eQTLGen	EML3	GCST90244092	9	0.034416	0.00328342	1.04782e-25				-0.000913435	0.00163592	0.593999	7.85116	0.448142	6217	0	1.17482e-24	0	0.120361	0.879639
	eQTLGen	ZMYM2	GCST90244092	3	-0.0617328	0.0348502	0.0764985				0.00363201	0.0148496	0.847289	7.37735	0.0250051	8752	4.44564e-10	0.0923144	1.97418e-10	0.0401265	0.867559
	eQTLGen	RP11-317J10.2	GCST90244092	5	-0.0151324	0.00264088	1.004e-08				0.00013588	0.00324668	0.969246	1.10917	0.892815	3750	7.54889e-245	0.00746763	1.52753e-243	0.150266	0.842266
	eQTLGen	BMPR2	GCST90244092	5	-0.0305256	0.00562886	5.85914e-08				0.000522846	0.00256135	0.851316	1.29705	0.861876	4667	1.32657e-253	0.0142663	1.44283e-252	0.154334	0.8314
	eQTLGen	FAM208B	GCST90244092	1				0.0565254	0.0138997	4.76904e-05						8858	7.38541e-15	0.143562	1.40987e-15	0.026576	0.829862
	eQTLGen	GP9	GCST90244092	1				-0.270795	0.045623	2.9298e-09						6191	1.31558e-08	1.75854e-05	0.000130907	0.174157	0.825695
	eQTLGen	TTC19	GCST90244092	8	-0.0260874	0.00887774	0.00329783				0.000779276	0.00222006	0.737573	2.56036	0.922484	6268	0	2.93232e-07	0	0.175189	0.82481
	eQTLGen	ZZZ3	GCST90244092	2	0.070827	0.0101337	2.76402e-12							0.0211945	0.88425	6243	1.64399e-59	6.04642e-05	4.94322e-56	0.180987	0.818952
	eQTLGen	RNFT1	GCST90244092	7	0.016837	0.00326229	2.45507e-07				0.00466771	0.00453471	0.35052	5.97071	0.426479	2920	1.61908e-138	0.00649042	4.7117e-137	0.188073	0.805437
	eQTLGen	RP11-96D1.10	GCST90244092	2	-0.0464778	0.00748001	5.17851e-10							0.689625	0.406292	3965	1.81557e-40	0.00175669	2.00842e-38	0.193524	0.804719
	eQTLGen	ZBTB38	GCST90244092	1				-0.0357609	0.00790067	6.00209e-06						6332	2.03844e-164	0.0205202	1.83993e-163	0.184424	0.795056
	eQTLGen	SUZ12	GCST90244092	1				-0.183997	0.033454	3.79791e-08						5189	4.69701e-10	0.000287127	3.57521e-07	0.217769	0.781943
	eQTLGen	DNAJB12	GCST90244092	3	0.0287811	0.00456037	2.76999e-10				-0.00370421	0.0027588	0.407531	1.84794	0.39694	6038	3.06966e-294	0.000581491	1.18549e-291	0.223793	0.775625
	eQTLGen	NUDCD3	GCST90244092	3	0.0333528	0.0108684	0.00214926				-0.00855127	0.0126447	0.621451	6.4825	0.0391149	6216	0	0.000273871	0	0.235374	0.764352
	eQTLGen	AHI1	GCST90244092	13	0.0134408	0.00338887	7.30432e-05				0.000181718	0.00172221	0.917867	14.5487	0.26705	5550	0	0.00359959	0	0.268919	0.727481
	eQTLGen	IPO8	GCST90244092	18	-0.00843074	0.00346989	0.0151121				0.000556341	0.00219198	0.802877	28.5776	0.038625	9241	0	7.53934e-06	0	0.275117	0.724876
	eQTLGen	ZFP82	GCST90244092	13	-0.0207548	0.00498774	3.16624e-05				0.00306367	0.00266373	0.274476	21.8022	0.0397978	5898	0	0.00229639	0	0.276357	0.721346
	eQTLGen	LYNX1	GCST90244092	2	-0.0282217	0.010261	0.00595244							2.15328	0.142266	8539	2.61698e-182	0.0642947	8.81995e-182	0.215971	0.719734
	eQTLGen	MIR3605	GCST90244092	1				-0.0535806	0.0137067	9.26441e-05						4637	1.32634e-08	0.00769699	4.7984e-07	0.277745	0.714557
	eQTLGen	NGDN	GCST90244092	2	0.0550599	0.0274051	0.0445251							3.64553	0.0562201	6919	6.0029e-32	0.0534836	2.7425e-31	0.243643	0.702873
	eQTLGen	NUBP2	GCST90244092	1				-0.0811411	0.0195521	3.32475e-05						8085	6.23013e-27	0.180996	4.1486e-27	0.119825	0.69918
	eQTLGen	ANKRD13A	GCST90244092	2	-0.149219	0.0209547	1.07123e-12							0.774375	0.378867	6057	5.30349e-13	5.28134e-05	3.07957e-09	0.305977	0.693971
	eQTLGen	IGHMBP2	GCST90244092	8	0.0232919	0.00602316	0.000110153				0.00174827	0.00256174	0.520414	21.2782	0.00337949	6650	0	1.29095e-05	0	0.323406	0.676581
	eQTLGen	NOP58	GCST90244092	4	-0.0284126	0.0106781	0.00779464				0.01037	0.00407212	0.125762	6.81105	0.0781705	4794	2.64918e-195	0.0275914	2.89508e-194	0.300853	0.671555
	eQTLGen	WDR55	GCST90244092	9	-0.0342684	0.00694504	8.04698e-07				-0.00109112	0.00343001	0.759683	15.8769	0.0441769	4931	0	3.3706e-08	0	0.346953	0.653047
	eQTLGen	RP11-28F1.2	GCST90244092	1				-0.0472936	0.0141881	0.000858121						5766	0.000223481	0.251207	9.87279e-05	0.110338	0.638132
	eQTLGen	HAUS8	GCST90244092	1				0.0246957	0.00642765	0.000121983						7265	3.55193e-249	0.313505	5.7416e-250	0.0500408	0.636454
	eQTLGen	ANO10	GCST90244092	1				0.0600951	0.0114181	1.41602e-07						5098	1.15581e-76	0.00025957	1.64058e-73	0.367806	0.631934
	eQTLGen	RP11-333E1.1	GCST90244092	1				0.0395189	0.00987973	6.33425e-05						7940	1.3334e-77	0.189333	1.27005e-77	0.179707	0.63096
	eQTLGen	IGHV7-27	GCST90244092	2	0.00788476	0.00687634	0.251526							5.6102	0.0178562	3988	5.48559e-33	0.329202	7.09063e-34	0.0419235	0.628875
	eQTLGen	CMIP	GCST90244092	2	-0.0823468	0.0306025	0.007127							6.34263	0.011787	10969	1.9801e-59	0.00181754	4.75091e-57	0.435526	0.562656
	eQTLGen	DYNC1H1	GCST90244092	1				0.119893	0.0217988	3.79791e-08						6057	1.25235e-09	2.79469e-05	2.06207e-05	0.45962	0.540331
	eQTLGen	PDLIM7	GCST90244092	3	0.0507969	0.0321674	0.114303				-0.0123969	0.00357118	0.178557	17.6258	0.000148798	6278	2.73215e-30	0.00816335	1.53087e-28	0.456873	0.534964
	eQTLGen	COX8A	GCST90244092	1				-0.0552896	0.011544	1.67219e-06						4467	2.87318e-25	0.00436364	3.03795e-23	0.460854	0.534783
	eQTLGen	SERPING1	GCST90244092	8	-0.0214731	0.0105743	0.0422859				0.00620276	0.00402563	0.174294	24.6631	0.000870493	6255	1.69224e-247	0.0937544	6.8738e-247	0.380301	0.525944
	eQTLGen	AF131217.1	GCST90244092	2	-0.0265	0.0165075	0.108421							5.19463	0.0226568	6401	3.09646e-09	0.0647003	2.03264e-08	0.424208	0.511091
	eQTLGen	MAP2	GCST90244092	1				0.204252	0.0366112	2.41978e-08						5787	1.61437e-09	4.12212e-05	1.96574e-05	0.501434	0.498505
	eQTLGen	NME3	GCST90244092	1				0.0379783	0.0101276	0.000176835						8091	6.99827e-113	0.315522	4.65672e-113	0.209476	0.475002
	eQTLGen	PTPRVP	GCST90244092	2	0.0196597	0.00686869	0.00420692							1.69306	0.193198	5608	5.58026e-60	0.17068	1.16109e-59	0.354659	0.474661
	eQTLGen	TMEM178B	GCST90244092	1				-0.0829623	0.0177776	3.06125e-06						5532	2.81815e-19	0.0061549	2.41384e-17	0.526721	0.467124
	eQTLGen	TTC13	GCST90244092	1				0.0331582	0.00921061	0.000318217						7430	2.92356e-137	0.426129	7.87252e-138	0.114288	0.459583
	eQTLGen	NEK10	GCST90244092	1				-0.123112	0.0338557	0.000276514						7567	7.56859e-06	0.440259	2.05421e-06	0.119051	0.440681
	eQTLGen	UBE2D1	GCST90244092	10	0.00451928	0.00291371	0.120892				7.04366e-05	0.00227731	0.976083	4.13125	0.902564	6487	0	0.533953	0	0.0302758	0.435772
	eQTLGen	TFAM	GCST90244092	15	0.00760107	0.00411341	0.0646203				-0.00126086	0.00261949	0.638277	14.6885	0.399776	7035	0	0.530141	0	0.0371877	0.432671
	eQTLGen	PDCL3P4	GCST90244092	2	0.0631806	0.0134522	2.6442e-06							0.00366905	0.9517	5797	5.736e-33	0.0552093	5.36702e-32	0.516151	0.42864
	eQTLGen	CEND1	GCST90244092	1				0.0994667	0.0275446	0.000304888						7037	8.17339e-07	0.472028	1.84057e-07	0.105874	0.422097
	eQTLGen	KIAA1009	GCST90244092	1				-0.0874003	0.0240667	0.000281692						6345	1.85729e-12	0.251855	2.42919e-12	0.328989	0.419156
	eQTLGen	CTB-36H16.2	GCST90244092	1				0.0421448	0.00708316	2.68142e-09						5568	6.50205e-45	4.66477e-07	8.11258e-39	0.581603	0.418396
	eQTLGen	PRPF39	GCST90244092	1				0.104903	0.0293434	0.000350228						6406	7.27868e-09	0.467	2.08538e-09	0.133398	0.399602
	eQTLGen	TUFM	GCST90244092	13	-0.0153127	0.00231282	3.57218e-11				0.0030426	0.00148732	0.0654595	17.7692	0.12288	4129	0	1.25003e-07	0	0.604143	0.395857
	eQTLGen	RAN	GCST90244092	1				0.0774711	0.0224449	0.000557247						9746	3.34127e-23	0.496523	7.42917e-24	0.110006	0.393471
	eQTLGen	POLR3D	GCST90244092	1				-0.0845284	0.0211321	6.33425e-05						6974	1.42853e-21	0.116844	6.01745e-21	0.491794	0.391362
	eQTLGen	FAHD1	GCST90244092	3	0.0150116	0.0100492	0.135226				-0.0108989	0.00462799	0.255639	5.57875	0.0614597	7805	0	0.36749	0	0.243068	0.389442
	eQTLGen	ACVR1B	GCST90244092	1				0.0417861	0.0119389	0.000465258						7414	2.93601e-71	0.472933	9.44412e-72	0.151751	0.375316
	eQTLGen	ELF2	GCST90244092	3	-0.0331641	0.0115749	0.00416778				0.00839828	0.00459844	0.318919	3.42617	0.180309	6494	2.83752e-112	0.048033	3.53762e-111	0.598489	0.353478
	eQTLGen	SHB	GCST90244092	1				-0.0979004	0.0224109	1.25148e-05						6042	1.7896e-21	0.0625076	1.6765e-20	0.585221	0.352271
	eQTLGen	PIAS3	GCST90244092	1				0.12034	0.0341263	0.000421384						1267	6.87454e-05	0.60635	5.67579e-06	0.0497179	0.343858
	eQTLGen	MSRB2	GCST90244092	12	-0.00791513	0.00431576	0.0666534				0.00287269	0.00189645	0.16078	14.3636	0.213523	5979	0	0.602064	0	0.0557916	0.342144
	eQTLGen	CCDC7	GCST90244092	3	0.078002	0.0337515	0.0208291				0.00444421	0.0105028	0.745162	19.4407	6.00501e-05	7294	1.66438e-73	3.26744e-06	3.49599e-68	0.686004	0.313992
	eQTLGen	AP006621.6	GCST90244092	4	-0.00179871	0.00752438	0.811066				0.0210791	0.0221505	0.441722	3.73201	0.291894	6197	0	0.580797	0	0.112183	0.307021
	eQTLGen	ZSCAN22	GCST90244092	1				0.11827	0.0337913	0.000465258						4170	8.34527e-05	0.66885	4.1412e-06	0.0328924	0.29817
	eQTLGen	CTTN	GCST90244092	1				-0.10036	0.0220792	5.48168e-06						7502	2.48798e-22	0.00721958	2.41243e-20	0.699739	0.293041
	eQTLGen	TATDN1	GCST90244092	1				0.0883543	0.0224761	8.45811e-05						6547	2.74973e-08	0.0303938	6.22685e-07	0.687997	0.281609
	eQTLGen	MCRS1	GCST90244092	1				-0.14762	0.044027	0.000799577						4715	3.6421e-06	0.00978932	0.000266687	0.716533	0.273407
	eQTLGen	ZNF704	GCST90244092	1				-0.104913	0.0302024	0.000513365						5865	2.90079e-08	0.19233	8.10517e-08	0.537123	0.270547
	eQTLGen	SRF	GCST90244092	1				0.146271	0.0361164	5.12176e-05						5926	4.17632e-06	0.0421362	6.99841e-05	0.705839	0.251951
	eQTLGen	NELFCD	GCST90244092	8	-0.000741182	0.00466866	0.87386				0.00325371	0.00249564	0.240102	12.5942	0.082634	6598	0	0.678343	0	0.073032	0.248625
	eQTLGen	RGMB	GCST90244092	7	0.0325998	0.00728984	7.75102e-06				-0.00364762	0.00319836	0.305757	10.7871	0.0951839	6935	0	1.11953e-06	0	0.757943	0.242056
	eQTLGen	NFYC	GCST90244092	2	0.0376499	0.00930682	5.22323e-05							0.00116942	0.97272	6667	2.61867e-109	0.169697	9.1284e-109	0.591308	0.238995
	eQTLGen	FAM179B	GCST90244092	1				-0.0701234	0.0212669	0.000976201						6442	2.27032e-19	0.594399	6.44664e-20	0.168544	0.237056
	eQTLGen	AP006621.1	GCST90244092	9	0.00917231	0.0026253	0.000476177				-0.00512967	0.00370925	0.209186	8.15764	0.418225	6292	0	0.638087	0	0.126599	0.235315
	eQTLGen	AP006621.5	GCST90244092	5	0.00872078	0.00323873	0.00708864				-0.00238252	0.00306333	0.493415	5.44173	0.244899	6295	0	0.638081	0	0.126618	0.235301
	eQTLGen	TMEM194B	GCST90244092	2	-0.0276655	0.0119253	0.0203462							2.8962	0.0887884	5201	2.40037e-217	0.287437	4.0365e-217	0.483129	0.229433
	eQTLGen	ENO4	GCST90244092	1				-0.0332343	0.0102259	0.00115405						6299	5.89678e-63	0.693074	6.76978e-64	0.0793406	0.227585
	eQTLGen	FOXK1	GCST90244092	2	0.0188423	0.0057055	0.000958323							0.118301	0.730885	9843	2.36754e-273	0.69084	3.30735e-274	0.0962946	0.212865
	eQTLGen	PPP2R2D	GCST90244092	1				0.0338822	0.00960838	0.000421384						8876	7.0032e-58	0.359313	8.34702e-58	0.428047	0.21264
	eQTLGen	SIDT2	GCST90244092	26	0.00507698	0.00216781	0.0191815				-0.000196269	0.00169336	0.908692	19.2787	0.783567	8177	0	0.635311	0	0.167645	0.197044
	eQTLGen	WDR81	GCST90244092	3	0.0218367	0.00509675	1.83202e-05				0.00271368	0.00190662	0.389908	2.1769	0.336738	8299	0	0.102115	0	0.702965	0.19492
	eQTLGen	OXTR	GCST90244092	3	-0.0534975	0.0339384	0.114954				0.0130606	0.0231302	0.672761	8.37183	0.0152083	8442	2.22373e-16	0.0121369	1.46132e-14	0.797382	0.190481
	eQTLGen	CTD-3138B18.5	GCST90244092	1				-0.0143836	0.00440789	0.00110178						3944	2.33086e-104	0.762191	1.47213e-105	0.047949	0.18986
	eQTLGen	KIAA1598	GCST90244092	19	-0.00571699	0.00313901	0.0685654				0.000962345	0.00238583	0.691713	19.7985	0.34428	6496	0	0.723574	0	0.0868486	0.189578
	eQTLGen	RP11-554I8.1	GCST90244092	3	-0.0105721	0.00615557	0.0858914				0.00535978	0.00322494	0.344834	4.40808	0.110356	9126	0	0.647923	0	0.171812	0.180265
	eQTLGen	RP11-5N23.3	GCST90244092	5	-0.01172	0.00342177	0.000614488				-0.000478447	0.00310553	0.887341	0.551184	0.968331	9096	0	0.647819	0	0.171919	0.180262
	eQTLGen	PRKCQ-AS1	GCST90244092	8	0.0105829	0.00305982	0.000542822				-0.00144817	0.00138638	0.33647	3.66675	0.817261	9189	0	0.647104	0	0.172835	0.180061
	eQTLGen	CBX6	GCST90244092	6	-0.0159213	0.00516403	0.00204849				0.000592248	0.00284419	0.845222	5.75685	0.330602	5761	0	0.771195	0	0.0503421	0.178463
	eQTLGen	EIF3CL	GCST90244092	7	-0.0168301	0.00672767	0.0123627				-0.0186737	0.0201709	0.397049	38.0788	1.08422e-06	3824	9.66035e-153	1.70423e-07	4.67138e-146	0.823925	0.176075
	eQTLGen	FYCO1	GCST90244092	2	0.0293385	0.0105706	0.00551201							1.05319	0.304773	7318	1.42212e-49	0.557114	6.86617e-50	0.268808	0.174078
	eQTLGen	GINS1	GCST90244092	2	-0.246073	0.0268688	5.27073e-20							0.213659	0.643914	5899	8.50663e-16	3.87408e-12	0.000183356	0.834871	0.164946
	eQTLGen	PDIA6	GCST90244092	3	0.0204684	0.00518822	7.97445e-05				-0.000810724	0.00196546	0.750939	0.374212	0.829356	7941	1.23602e-171	0.0820154	1.15996e-170	0.769536	0.148448
	eQTLGen	ZNF583	GCST90244092	1				0.0703616	0.0214144	0.00101724						8359	3.21645e-18	0.597965	1.43039e-18	0.265786	0.13625
	eQTLGen	ANKRD22	GCST90244092	1				0.048457	0.0153447	0.00158913						7004	1.18986e-47	0.773112	1.40111e-48	0.090901	0.135987
	eQTLGen	PFN2	GCST90244092	6	0.0157881	0.00558032	0.00466587				-0.000968054	0.00325157	0.78074	9.17488	0.102289	6857	0	0.713092	0	0.151325	0.135583
	eQTLGen	RP11-666N19.1	GCST90244092	2	0.0221687	0.00536715	3.62073e-05							0.0392053	0.843042	1173	4.64424e-26	0.836542	1.765e-27	0.0316601	0.131798
	eQTLGen	TSEN34	GCST90244092	4	-0.0102474	0.00830448	0.217217				0.0050056	0.00416041	0.352018	8.30729	0.04007	10554	6.59478e-287	0.488022	5.14158e-287	0.380352	0.131626
	eQTLGen	FAM168B	GCST90244092	1				-0.0662427	0.0238474	0.0054732						5168	6.57775e-15	0.80398	5.3142e-16	0.0648228	0.131198
	eQTLGen	ZNF470	GCST90244092	3	0.0161861	0.00755574	0.0321749				-0.00152306	0.00529757	0.821777	4.43575	0.10884	8434	0	0.768107	0	0.103342	0.128551
	eQTLGen	EEA1	GCST90244092	1				0.0782086	0.0176901	9.82212e-06						6417	1.0478e-35	0.00560042	1.62829e-33	0.870189	0.12421
	eQTLGen	FLT1	GCST90244092	4	-0.0118711	0.013574	0.381821				0.00675256	0.00287782	0.143534	14.528	0.00226785	6755	4.49779e-107	0.105814	3.28997e-106	0.77387	0.120316
	eQTLGen	AC010642.1	GCST90244092	1				-0.0167596	0.00539716	0.0019011						3816	1.85097e-102	0.83716	9.63855e-104	0.043474	0.119366
	eQTLGen	KIAA0947	GCST90244092	1				-0.133988	0.0394082	0.000673859						8062	0.00425085	0.769387	0.000596771	0.107895	0.11787
	eQTLGen	ADD2	GCST90244092	2	0.0294761	0.0248659	0.235859							4.48927	0.0341082	7146	7.66656e-63	0.522031	5.35968e-63	0.364838	0.113132
	eQTLGen	FDX1	GCST90244092	3	0.0167548	0.00863339	0.0522954				-0.00380505	0.00484949	0.576458	4.17704	0.12387	6118	3.3518e-280	0.680531	1.03045e-280	0.209106	0.110363
	eQTLGen	YPEL1	GCST90244092	2	0.0381588	0.0210848	0.0703304							2.65104	0.103482	6927	4.09774e-26	0.677075	1.28824e-26	0.212747	0.110178
	eQTLGen	PLEKHB2	GCST90244092	4	-0.0204093	0.00991296	0.0395086				0.00403079	0.00342675	0.360534	4.03659	0.25754	5196	1.44125e-111	0.829371	1.13566e-112	0.0652463	0.105383
	eQTLGen	UBE2E3	GCST90244092	2	0.0447646	0.0115182	0.000101734							0.0272758	0.868823	6919	1.01756e-48	0.809475	1.0972e-49	0.0871797	0.103345
	eQTLGen	RRP36	GCST90244092	3	0.0451031	0.0138912	0.00116677				0.0207297	0.0159539	0.417583	2.47327	0.29036	6042	6.6528e-43	0.050679	1.11428e-41	0.848728	0.100593
	eQTLGen	ARMC3	GCST90244092	1				-0.0272852	0.00952818	0.00418809						5622	1.36535e-108	0.83182	1.16121e-109	0.0706477	0.0975323
	eQTLGen	SIK1	GCST90244092	4	-0.0123588	0.0165262	0.454563				-0.00172421	0.00750991	0.839752	8.63835	0.0345064	7965	7.37545e-20	0.754327	1.50787e-20	0.154126	0.0915471
	eQTLGen	ZNF835	GCST90244092	2	0.0278249	0.015771	0.0776811							2.18674	0.139203	8491	4.78078e-48	0.801055	6.43839e-49	0.107789	0.0911562
	eQTLGen	ZNF71	GCST90244092	1				0.0417931	0.0141557	0.00315334						8409	1.61554e-55	0.802228	2.17374e-56	0.107851	0.0899208
	eQTLGen	RP11-7F17.3	GCST90244092	1				0.0331681	0.00762486	1.36138e-05						7976	4.09876e-141	0.00511947	7.26149e-139	0.906893	0.0879873
	eQTLGen	PHC2	GCST90244092	3	0.0369685	0.0180522	0.040573				-0.00374002	0.00668289	0.675187	5.42967	0.066216	5734	1.20942e-73	0.0226796	4.74804e-72	0.890289	0.0870316
	eQTLGen	OR10AA1P	GCST90244092	2	-0.00879309	0.00918503	0.338402							3.22104	0.0726973	6315	6.07581e-34	0.823917	6.59935e-35	0.0894045	0.0866782
	eQTLGen	SFI1	GCST90244092	9	-0.0237847	0.00578342	3.91284e-05				0.00192031	0.00355889	0.606216	8.86295	0.353989	7613	3.32332e-233	0.00377736	8.01754e-231	0.911206	0.0850162
	eQTLGen	ATP6V1C2	GCST90244092	1				0.0725653	0.022979	0.00158913						8604	2.96697e-16	0.0879644	2.78986e-15	0.827048	0.0849876
	eQTLGen	ZNF542	GCST90244092	1				0.0513266	0.0165824	0.00196655						8633	1.95807e-33	0.562913	1.22596e-33	0.352358	0.0847284
	eQTLGen	CAPG	GCST90244092	7	-0.00247461	0.00485869	0.61053				0.0020218	0.00301516	0.532232	19.7539	0.00306297	6121	0	0.832532	0	0.0828268	0.0846415
	eQTLGen	STK35	GCST90244092	1				0.0517689	0.01664	0.00186385						7553	1.51268e-35	0.829276	1.5819e-36	0.0866385	0.0840856
	eQTLGen	CTB-50L17.9	GCST90244092	2	-0.00943635	0.00308314	0.00220875							0.0680317	0.794225	6792	1.31501e-264	0.687265	4.37905e-265	0.228778	0.0839571
	eQTLGen	ZNF77	GCST90244092	2	0.0238392	0.00560704	2.12195e-05							0.301711	0.582812	8763	1.43414e-245	0.00535114	2.44295e-243	0.911446	0.0832026
	eQTLGen	GTF2E2	GCST90244092	3	-0.0150482	0.0192447	0.434248				0.00107539	0.00287107	0.771845	1.11116	0.573739	6373	1.3794e-252	0.863908	8.48313e-254	0.0530463	0.0830458
	eQTLGen	AIM2	GCST90244092	2	0.02241	0.00826407	0.00669306							0.253981	0.614286	7280	6.66937e-117	0.786711	1.16533e-117	0.137384	0.0759047
	eQTLGen	ZNF667	GCST90244092	2	0.0297274	0.024276	0.220741							3.74825	0.0528628	8564	1.42242e-59	0.637568	6.40237e-60	0.286895	0.0755372
	eQTLGen	RRP7A	GCST90244092	18	0.00837279	0.00290831	0.00399041				0.000521851	0.0014148	0.717075	8.25594	0.960764	7334	0	0.239932	0	0.685992	0.0740761
	eQTLGen	RP11-94L15.2	GCST90244092	2	0.0353146	0.0146424	0.0158739							8.28836	0.00399	4582	3.18291e-77	7.04159e-11	4.19486e-67	0.927962	0.0720379
	eQTLGen	ARFIP1	GCST90244092	7	0.010036	0.00423999	0.0179332				0.00332003	0.00240289	0.225618	6.36649	0.383412	6883	0	0.0153464	0	0.913222	0.0714314
	eQTLGen	RGS9	GCST90244092	2	-0.0891631	0.022594	7.93657e-05							0.167024	0.682771	5874	7.01724e-11	0.368934	1.07146e-10	0.563254	0.0678116
	eQTLGen	MOB1B	GCST90244092	1				0.0653055	0.0239898	0.00648445						6910	5.0647e-10	0.817387	7.62035e-11	0.122924	0.0596882
	eQTLGen	RP11-7F17.7	GCST90244092	1				0.0274118	0.00668581	4.1315e-05						7511	1.09867e-87	0.00529971	1.93904e-85	0.935287	0.0594129
	eQTLGen	RP4-739H11.3	GCST90244092	1				0.0148385	0.00544079	0.00638602						5600	4.11116e-47	0.211486	1.42063e-46	0.730743	0.0577712
	eQTLGen	KIAA1468	GCST90244092	3	0.0213017	0.0102559	0.0377986				0.00763623	0.00362388	0.282081	5.19625	0.074413	7160	1.18954e-294	0.777833	2.52627e-295	0.165134	0.0570325
	eQTLGen	FAM63B	GCST90244092	2	0.00947411	0.0284695	0.7393							10.8644	0.000980312	7346	2.76617e-169	0.6238	1.41649e-169	0.319375	0.0568246
	eQTLGen	C8orf58	GCST90244092	2	-0.0207521	0.022437	0.355015							8.62966	0.00330734	7264	5.06523e-205	0.184289	2.08776e-204	0.759534	0.0561778
	eQTLGen	RP11-480N24.4	GCST90244092	1				-0.0392385	0.0149106	0.00849891						4852	0.000170809	0.0529602	0.0028652	0.888315	0.0556884
	eQTLGen	ZNF544	GCST90244092	5	-0.0034596	0.00704226	0.62324				0.00377113	0.00188261	0.138903	7.99175	0.0918808	4517	0	0.877502	0	0.0683597	0.0541385
	eQTLGen	IL18	GCST90244092	2	0.0237015	0.00935029	0.0112498							1.75002	0.185874	5469	7.35956e-109	0.897929	4.08596e-110	0.0497999	0.0522715
	eQTLGen	RNF112	GCST90244092	2	0.0158118	0.00601232	0.00854109							1.0284	0.310535	3956	2.31968e-249	0.878602	1.8285e-250	0.069204	0.0521944
	eQTLGen	WNT11	GCST90244092	1				0.0326836	0.0112702	0.00373163						6163	1.2529e-77	0.581291	7.90575e-78	0.366742	0.0519676
	eQTLGen	MAPK7	GCST90244092	1				-0.0395972	0.0141952	0.00527938						3992	1.10852e-40	0.87853	8.79556e-42	0.069655	0.0518149
	eQTLGen	AL606534.1	GCST90244092	1				-0.0417307	0.0139102	0.0026998						5127	0.000101698	0.214347	0.000348374	0.734209	0.0509944
	eQTLGen	AC012146.7	GCST90244092	11	-0.00355706	0.00443458	0.422485				0.00410204	0.00412936	0.346478	19.5659	0.0336364	7801	0	0.484869	0	0.465368	0.0497626
	eQTLGen	RP11-7F17.4	GCST90244092	1				0.022648	0.00580718	9.61927e-05						6781	4.55392e-44	0.00533714	8.06487e-42	0.945145	0.0495183
	eQTLGen	SENP1	GCST90244092	1				0.0913272	0.0145594	3.54778e-10						6911	4.31359e-43	9.52023e-08	4.30707e-36	0.950535	0.0494644
	eQTLGen	TRMT1L	GCST90244092	2	-0.0454846	0.0107107	2.17012e-05							0.723806	0.394898	5345	3.63305e-53	0.00242472	1.42122e-50	0.948485	0.0490902
	eQTLGen	SNPH	GCST90244092	4	-0.0191237	0.00923909	0.0384645				-0.000142075	0.00347188	0.971076	7.99835	0.0460459	8179	0	0.851225	0	0.0997123	0.0490631
	eQTLGen	TXNL4B	GCST90244092	3	-0.04039	0.0180742	0.0254383				0.00478771	0.00290923	0.347608	2.73564	0.254661	5635	8.23625e-26	0.17906	3.5522e-25	0.772215	0.0487257
	eQTLGen	KRTAP29-1	GCST90244092	1				-0.0267658	0.0102602	0.0090888						5216	6.64767e-10	0.870981	6.20444e-11	0.0812431	0.0477759
	eQTLGen	MTX2	GCST90244092	2	0.0425994	0.0280459	0.128784							6.62798	0.0100389	6362	3.32012e-69	0.000348193	9.08014e-66	0.952219	0.0474333
	eQTLGen	CTD-3138B18.6	GCST90244092	1				-0.0244215	0.00879172	0.0054732						3631	4.88874e-14	0.900693	2.94335e-15	0.0541827	0.0451245
	eQTLGen	NOV	GCST90244092	4	-0.0190545	0.0176571	0.280524				0.00568299	0.00189423	0.095457	9.17208	0.0270884	6901	1.13664e-81	0.71982	3.7332e-82	0.236376	0.0438041
	eQTLGen	RPRD1A	GCST90244092	1				-0.0865916	0.0304241	0.00442508						5755	1.05583e-08	0.293235	2.38746e-08	0.663026	0.0437389
	eQTLGen	BRAF	GCST90244092	1				0.100774	0.0260427	0.00010903						4979	9.11781e-08	0.00114323	7.62019e-05	0.955409	0.0433718
	eQTLGen	PSMD13	GCST90244092	2	0.0140384	0.00571159	0.0139757							0.0125061	0.910958	4312	0	0.87659	0	0.0818109	0.0415994
	eQTLGen	RP5-1180C10.2	GCST90244092	1				-0.0153415	0.00571545	0.00727013						6592	3.36539e-122	0.838305	4.86268e-123	0.121087	0.0406077
	eQTLGen	RP11-545I5.3	GCST90244092	3	-0.0109893	0.00369694	0.00295347				0.000766487	0.00290294	0.835659	0.0895612	0.956207	5220	1.16063e-113	0.87779	1.08061e-114	0.0816865	0.0405236
	eQTLGen	RP11-582J16.5	GCST90244092	1				0.0173549	0.00532218	0.00111071						6379	5.80477e-23	0.18829	2.3778e-22	0.77125	0.0404603
	eQTLGen	ANKLE2	GCST90244092	2	-0.0141117	0.0110189	0.200304							3.07221	0.0796412	5138	2.59177e-182	0.872437	2.5918e-183	0.0872044	0.0403588
	eQTLGen	HEBP1	GCST90244092	6	0.017531	0.00537333	0.00110397				0.00809931	0.0071337	0.319641	4.3836	0.495607	7306	0	0.837923	0	0.121835	0.0402416
	eQTLGen	RNF2	GCST90244092	1				-0.0626741	0.0150795	3.23514e-05						5363	3.84621e-34	0.00353307	1.04111e-31	0.956313	0.0401542
	eQTLGen	GPR19	GCST90244092	4	-0.016172	0.00918477	0.0782815				-0.00222686	0.00315292	0.553203	8.81352	0.0318758	7018	0	0.795871	0	0.164197	0.0399322
	eQTLGen	ZNF232	GCST90244092	4	-0.0254459	0.0103949	0.0143685				0.00117794	0.00244831	0.677922	1.75222	0.625387	8327	1.18636e-90	0.486228	1.15858e-90	0.474802	0.0389695
	eQTLGen	TAGLN	GCST90244092	24	0.00407281	0.0023701	0.0857212				-0.00206641	0.00162991	0.218121	15.7949	0.863909	8174	0	0.760405	0	0.200743	0.0388518
	eQTLGen	CD8A	GCST90244092	4	-0.0301932	0.00945387	0.00140439				-0.00227597	0.00284993	0.508284	1.95901	0.580957	4045	6.86162e-98	0.693315	2.65979e-98	0.268713	0.0379712
	eQTLGen	SCIMP	GCST90244092	3	0.0147325	0.0125199	0.239307				-0.0354945	0.0300154	0.446878	6.86514	0.0323039	8386	2.64832e-186	0.490035	2.55469e-186	0.472671	0.0372937
	eQTLGen	TNFAIP8	GCST90244092	3	-0.0337396	0.0117721	0.00415619				0.011188	0.00885874	0.426359	1.98267	0.37108	7720	1.51544e-63	0.593843	9.42229e-64	0.369186	0.0369712
	eQTLGen	KIAA1467	GCST90244092	1				-0.0295949	0.0110981	0.00766076						7099	1.33427e-70	0.841508	1.93384e-71	0.121928	0.0365637
	eQTLGen	DCAF12	GCST90244092	5	-0.0315118	0.00995151	0.00154265				-0.000960345	0.00745559	0.90566	4.38425	0.356493	6269	3.35945e-61	0.831572	5.35515e-62	0.132522	0.0359063
	eQTLGen	UNC5B	GCST90244092	1				-0.0190639	0.00503075	0.000150967						8438	0	0.0194285	0	0.945218	0.0353536
	eQTLGen	RUFY3	GCST90244092	2	0.0187785	0.0135176	0.164776							1.90153	0.167908	6744	1.26564e-48	0.836936	1.93319e-49	0.127802	0.0352616
	eQTLGen	PNPLA2	GCST90244092	3	-0.0191447	0.00801259	0.0168792				0.00358842	0.00337887	0.480859	1.56461	0.45735	7152	1.36041e-107	0.786806	3.07878e-108	0.178028	0.0351651
	eQTLGen	AC010226.4	GCST90244092	1				0.0565407	0.0185219	0.00226844						8078	1.01142e-15	0.360455	1.69792e-15	0.605076	0.0344696
	eQTLGen	AC008268.2	GCST90244092	5	0.00795491	0.00268466	0.00304558				-0.00728986	0.0159201	0.678152	3.1775	0.528573	2011	1.72501e-114	0.942486	4.26692e-116	0.0232788	0.0342352
	eQTLGen	COL4A2	GCST90244092	1				-0.0900949	0.0311867	0.00386606						8690	3.34958e-07	0.245292	9.84287e-07	0.720767	0.0339398
	eQTLGen	PHF14	GCST90244092	3	-0.0327778	0.0149557	0.0284038				-0.00145692	0.00390845	0.77285	4.43167	0.109062	9699	3.07649e-83	0.625196	1.67777e-83	0.340917	0.0338875
	eQTLGen	SELT	GCST90244092	3	-0.021601	0.00635853	0.000680871				-0.00341418	0.00396591	0.547505	1.14601	0.563829	5792	3.77438e-97	0.549347	2.87276e-97	0.418087	0.0325653
	eQTLGen	RP11-423G4.9	GCST90244092	1				-0.039949	0.0128042	0.00180851						6338	3.22182e-07	0.687304	1.31367e-07	0.280208	0.0324873
	eQTLGen	VWDE	GCST90244092	4	0.00997603	0.00522539	0.056243				-0.00333407	0.00271143	0.343856	3.86158	0.276804	10803	0	0.831149	0	0.136891	0.0319604
	eQTLGen	B3GALNT2	GCST90244092	5	-0.00564918	0.0130987	0.666265				-0.00339487	0.00365611	0.421616	23.5928	9.63757e-05	6609	0	0.782268	0	0.186159	0.0315733
	eQTLGen	AC021188.4	GCST90244092	1				0.0287063	0.0110409	0.00932238						2105	6.93912e-13	0.943938	1.84333e-14	0.025044	0.0310182
	eQTLGen	RP11-384P7.7	GCST90244092	3	0.00893177	0.00301775	0.00307892				0.00507191	0.0225277	0.859021	0.183327	0.912412	5838	3.83833e-177	0.892133	3.31674e-178	0.0770592	0.0308081
	eQTLGen	PTENP1	GCST90244092	1				0.0567401	0.024551	0.0208267						6614	2.04272e-09	0.874015	2.22556e-10	0.0951939	0.0307907
	eQTLGen	ACSM3	GCST90244092	4	0.0280108	0.0111169	0.0117465				0.00442856	0.00400482	0.384026	3.46712	0.325052	5395	1.24016e-78	0.668143	5.60279e-79	0.301823	0.030034
	eQTLGen	RAPGEF1	GCST90244092	10	-0.00625881	0.00480525	0.192748				0.00235265	0.00148448	0.151665	13.0404	0.160786	6462	0	0.859035	0	0.111422	0.029543
	eQTLGen	MEX3C	GCST90244092	1				0.0313424	0.0129458	0.0154756						7033	6.32927e-70	0.845357	9.39912e-71	0.125508	0.0291348
	eQTLGen	CTA-126B4.7	GCST90244092	5	-0.00717585	0.00421115	0.0883787				0.00374133	0.00397778	0.416319	10.75	0.0295218	6196	0	0.252762	0	0.718142	0.0290954
	eQTLGen	RP11-7F17.5	GCST90244092	1				0.0126913	0.00309543	4.1315e-05						7192	1.05894e-267	0.00545382	1.87562e-265	0.965972	0.0285741
	eQTLGen	NUAK1	GCST90244092	6	0.0258564	0.00840711	0.00210122				0.00053145	0.00298305	0.867259	5.90723	0.31535	6561	2.21917e-98	0.882466	2.24258e-99	0.0891491	0.0283854
	eQTLGen	BZRAP1	GCST90244092	4	-0.025073	0.0243864	0.303877				-0.002016	0.0163549	0.913167	11.7787	0.00818105	5098	1.99228e-33	0.885059	1.95644e-34	0.0868857	0.0280557
	eQTLGen	ADAMTS5	GCST90244092	3	-0.00948485	0.0381597	0.803704				0.0174163	0.0045364	0.162215	15.4477	0.000442159	7913	1.57866e-24	0.00261089	5.8619e-22	0.96945	0.0279392
	eQTLGen	ARRDC4	GCST90244092	8	-0.011438	0.00422489	0.00678338				-0.000753739	0.00212028	0.734386	3.15166	0.870627	8465	0	0.844198	0	0.127922	0.0278798
	eQTLGen	TGM3	GCST90244092	2	-0.0134805	0.00597548	0.0240729							0.482995	0.487069	7732	0	0.860935	0	0.111814	0.0272507
	eQTLGen	COLQ	GCST90244092	5	-0.00741565	0.0090885	0.414535				0.00625064	0.00214306	0.0616612	10.537	0.0322908	6817	1.79593e-274	0.870561	2.12801e-275	0.103127	0.0263121
	eQTLGen	APOBEC3G	GCST90244092	5	0.00714123	0.00420929	0.0897837				0.00144671	0.00226994	0.569217	2.6902	0.61093	5707	0	0.91798	0	0.057093	0.024927
	eQTLGen	RP11-503G7.2	GCST90244092	7	-0.00402102	0.00193512	0.0377173				0.00113935	0.0042772	0.800585	5.94304	0.429601	4994	0	0.918475	0	0.0570287	0.024496
	eQTLGen	NUP88	GCST90244092	3	-0.014755	0.0100333	0.141401				0.000591861	0.00693637	0.94581	0.14523	0.929959	8841	0	0.495573	0	0.480273	0.0241546
	eQTLGen	SRSF10	GCST90244092	1				-0.0341979	0.0106131	0.001272						4707	2.40792e-25	0.113181	1.83715e-24	0.863508	0.0233106
	eQTLGen	AC084018.1	GCST90244092	6	0.0127539	0.00439615	0.00371788				0.0013043	0.00251984	0.632038	1.23794	0.941186	6221	0	0.204364	0	0.772518	0.0231179
	eQTLGen	HIBCH	GCST90244092	8	0.0137126	0.00728807	0.0599029				-0.00155036	0.00274629	0.592856	18.3612	0.0104426	5450	0	0.536983	0	0.440485	0.0225326
	eQTLGen	NDUFC1	GCST90244092	1				-0.0318174	0.00970041	0.00103807						5873	2.25477e-59	0.0726303	2.80919e-58	0.904871	0.0224986
	eQTLGen	RAB18	GCST90244092	1				-0.0444977	0.0172542	0.00991019						8821	2.08283e-37	0.496774	2.0165e-37	0.480932	0.0222944
	eQTLGen	SAMD8	GCST90244092	1				-0.0823885	0.0291641	0.00472806						4634	1.7357e-10	0.144124	1.00436e-09	0.833949	0.0219274
	eQTLGen	RNF43	GCST90244092	2	-0.0716783	0.0206959	0.000533388							0.0176091	0.894431	5065	3.47993e-12	0.88486	3.73449e-13	0.0949385	0.0202019
	eQTLGen	RNA5SP39	GCST90244092	2	-0.00728593	0.0150221	0.627666							6.53335	0.010587	7576	1.0704e-40	0.911836	8.03487e-42	0.0684263	0.0197378
	eQTLGen	FKTN	GCST90244092	2	0.0327424	0.0293992	0.2654							3.68379	0.0549439	7262	1.19554e-36	0.603386	7.4727e-37	0.377126	0.0194876
	eQTLGen	USO1	GCST90244092	1				-0.0205119	0.00700408	0.00340524						6574	2.05166e-101	0.13598	1.27436e-100	0.844606	0.0194138
	eQTLGen	PTDSS2	GCST90244092	3	0.0220307	0.0106019	0.0377102				-0.00449289	0.00369971	0.438556	1.54731	0.461324	5470	4.21413e-60	0.883298	4.6568e-61	0.0975891	0.0191132
	eQTLGen	POU2AF1	GCST90244092	1				-0.0773883	0.0312846	0.0133728						6081	1.16885e-07	0.780788	3.00107e-08	0.200452	0.0187598
	eQTLGen	RP11-347I19.3	GCST90244092	1				0.0397098	0.0144399	0.00595953						6007	4.35364e-35	0.205441	1.64452e-34	0.776007	0.018552
	eQTLGen	RIC8A	GCST90244092	1				0.0182694	0.00873754	0.0365362						4163	2.15637e-164	0.900155	1.95965e-165	0.0817855	0.0180599
	eQTLGen	ASXL2	GCST90244092	1				-0.0579056	0.0243813	0.017549						5383	2.61485e-17	0.479443	2.74576e-17	0.503428	0.0171293
	eQTLGen	CNP	GCST90244092	1				-0.0156762	0.00671839	0.0196307						5135	2.20678e-116	0.894549	2.18247e-117	0.0884527	0.0169983
	eQTLGen	KRT8P12	GCST90244092	4	0.00673773	0.00526606	0.200734				-0.00155624	0.00580146	0.813641	5.30422	0.150829	5337	3.57051e-116	0.932426	1.93997e-117	0.0506446	0.0169298
	eQTLGen	TNIP3	GCST90244092	2	0.0258016	0.0252388	0.306638							2.62165	0.105415	8018	1.71845e-30	0.853337	2.61881e-31	0.130026	0.0166367
	eQTLGen	DHX57	GCST90244092	4	0.0197742	0.0161402	0.22052				0.00866255	0.0220684	0.732549	14.6874	0.00210424	6878	1.33082e-190	0.697951	5.44337e-191	0.285461	0.0165885
	eQTLGen	CROCCP3	GCST90244092	1				0.0467422	0.0167566	0.00527938						6250	9.70435e-21	0.456441	1.12051e-20	0.527013	0.0165457
	eQTLGen	ZBTB5	GCST90244092	2	0.0515581	0.0179178	0.00400878							0.839987	0.3594	6444	4.16469e-28	0.0946852	3.91164e-27	0.889306	0.0160091
	eQTLGen	AC011816.1	GCST90244092	7	0.00513531	0.00387907	0.185553				-0.00182302	0.0104897	0.868847	13.7968	0.0319902	5569	1.50025e-226	0.852141	2.33004e-227	0.132331	0.0155279
	eQTLGen	AC007381.3	GCST90244092	1				-0.0716389	0.0200168	0.000344981						5490	1.6631e-07	0.0162991	9.88098e-06	0.96836	0.0153308
	eQTLGen	C18orf21	GCST90244092	1				0.0460438	0.022125	0.0374265						5238	4.98903e-07	0.302981	1.12274e-06	0.681821	0.0151965
	eQTLGen	SLCO3A1	GCST90244092	7	0.00449103	0.0060444	0.457478				-0.00352513	0.00139938	0.0532356	12.6669	0.048642	8022	0	0.898857	0	0.0860083	0.0151346
	eQTLGen	E2F2	GCST90244092	1				-0.0668461	0.0325435	0.0399705						5456	4.49442e-09	0.0934803	4.28668e-08	0.89158	0.0149397
	eQTLGen	CA11	GCST90244092	2	0.0177602	0.00960882	0.0645553							1.14605	0.284377	7262	9.80142e-39	0.864115	1.37202e-39	0.120946	0.0149389
	eQTLGen	MRPS31	GCST90244092	1				0.0384281	0.0149007	0.00991019						6582	8.20065e-45	0.342284	1.54083e-44	0.643107	0.0146092
	eQTLGen	MPO	GCST90244092	3	-0.0145653	0.00675732	0.0311237				0.00314974	0.0110414	0.823092	3.314	0.19071	5100	5.13334e-288	0.890527	5.47656e-289	0.0949922	0.0144809
	eQTLGen	RP4-631H13.6	GCST90244092	1				-0.0231258	0.0107168	0.030936						5092	2.24396e-11	0.910581	1.85585e-12	0.0752945	0.0141246
	eQTLGen	RP5-1112D6.4	GCST90244092	3	-0.00970987	0.00531122	0.0675224				-0.00212426	0.00351711	0.654099	3.84857	0.14598	5798	1.67465e-123	0.899701	1.61017e-124	0.0864922	0.0138066
	eQTLGen	NET1	GCST90244092	4	-0.00920841	0.00776256	0.23552				0.0039504	0.00265989	0.275804	3.35609	0.339912	10003	2.57798e-63	0.813703	5.46708e-64	0.172547	0.0137509
	eQTLGen	RP11-248J18.3	GCST90244092	1				-0.0169683	0.00767615	0.0270687						5954	1.18278e-30	0.868095	1.61011e-31	0.118159	0.0137456
	eQTLGen	TRANK1	GCST90244092	6	0.013057	0.00587764	0.0263195				0.0020502	0.00298146	0.529472	6.23414	0.284098	6510	1.92609e-248	0.80858	4.23657e-249	0.17784	0.0135799
	eQTLGen	GRAP	GCST90244092	9	-0.0119997	0.00557742	0.031439				-0.00119692	0.00290333	0.692484	13.2316	0.104124	4249	0	0.888985	0	0.0976681	0.0133469
	eQTLGen	DCK	GCST90244092	2	-0.0238092	0.00939555	0.0112739							0.109966	0.740183	7193	1.88077e-81	0.853695	2.93204e-82	0.133074	0.0132303
	eQTLGen	DNTTIP1	GCST90244092	14	0.00645617	0.00610726	0.290452				-0.00641127	0.00256954	0.0281669	23.7452	0.0335564	6690	0	0.871714	0	0.115062	0.0132242
	eQTLGen	EDEM3	GCST90244092	2	0.0790173	0.0215831	0.000251155							0.429236	0.512364	5594	9.7834e-176	0.424599	1.2957e-175	0.562319	0.013082
	eQTLGen	H2AFY2	GCST90244092	3	0.0154809	0.0220151	0.481936				-0.00665863	0.00477713	0.396189	13.9499	0.000935007	8927	6.46198e-139	0.0434151	1.40435e-137	0.943505	0.0130796
	eQTLGen	AC007952.5	GCST90244092	1				0.0042688	0.00228331	0.0615442						3099	7.75544e-305	0.913686	6.23994e-306	0.0735013	0.0128127
	eQTLGen	SUGT1P3	GCST90244092	1				-0.0329554	0.012816	0.010128						6482	6.50893e-08	0.333336	1.27695e-07	0.65394	0.0127235
	eQTLGen	TRAV3	GCST90244092	3	0.0340532	0.0148359	0.0217146				-0.00307787	0.00536943	0.668642	0.982265	0.611933	8772	4.52542e-14	0.874483	5.83793e-15	0.112798	0.0127186
	eQTLGen	NDC80	GCST90244092	2	0.00952364	0.0317205	0.763997							9.1571	0.00247754	7792	1.28478e-31	0.915062	1.01475e-32	0.0722612	0.0126768
	eQTLGen	C1QBP	GCST90244092	1				-0.0814162	0.0389382	0.0365362						8838	5.83046e-05	0.501327	5.65122e-05	0.485903	0.0126554
	eQTLGen	TRMT5	GCST90244092	1				0.0371088	0.0164928	0.0244489						5519	1.38089e-14	0.339771	2.63252e-14	0.647722	0.012507
	eQTLGen	POLG	GCST90244092	1				0.0422337	0.0163763	0.00991019						7102	6.55188e-40	0.350748	1.1902e-39	0.637151	0.0121014
	eQTLGen	KPNA4	GCST90244092	1				0.0251027	0.0115858	0.0302603						5366	5.93382e-32	0.935744	3.32511e-33	0.0524239	0.0118325
	eQTLGen	C12orf23	GCST90244092	4	0.0155275	0.0105746	0.141999				0.00471554	0.00408054	0.367244	10.7083	0.0134125	6519	1.94467e-280	0.832336	3.64181e-281	0.155861	0.0118028
	eQTLGen	STIM1	GCST90244092	3	0.0276596	0.0117535	0.0186074				-0.000622739	0.0027931	0.860346	0.430577	0.806309	9247	1.77512e-68	0.888046	2.00356e-69	0.100221	0.0117325
	eQTLGen	GNAI3	GCST90244092	8	0.0085514	0.00443262	0.0537063				0.0141256	0.00504552	0.0311793	9.74531	0.203472	6213	0	0.925575	0	0.0628906	0.0115342
	eQTLGen	ZNF500	GCST90244092	6	0.0144281	0.00568781	0.0111915				0.000840488	0.00289678	0.786125	9.49816	0.0907695	8995	2.39874e-271	0.225448	8.119e-271	0.763059	0.0114932
	eQTLGen	SDPR	GCST90244092	1				-0.0596181	0.0240765	0.0132793						4932	5.57018e-18	0.379215	8.95076e-18	0.60935	0.011435
	eQTLGen	RP11-395B7.7	GCST90244092	1				-0.0180783	0.0076485	0.0180966						5560	4.91538e-31	0.392409	7.4697e-31	0.596316	0.0112749
	eQTLGen	AC024937.6	GCST90244092	1				-0.0186191	0.00870892	0.0325223						6355	9.73797e-15	0.516728	8.89527e-15	0.472	0.0112726
	eQTLGen	MED4	GCST90244092	16	-0.00450454	0.00399701	0.259752				0.00134672	0.00163512	0.423963	17.358	0.297916	7373	0	0.477877	0	0.511063	0.0110598
	eQTLGen	PPL	GCST90244092	2	-0.0127527	0.028668	0.656434							14.2265	0.000162068	9588	3.3607e-185	0.242347	1.03561e-184	0.746789	0.0108643
	eQTLGen	ACSM1	GCST90244092	4	-0.0118143	0.0109521	0.28071				0.00134952	0.00587998	0.839808	5.32783	0.149306	5444	4.93579e-122	0.676236	2.28414e-122	0.312931	0.010833
	eQTLGen	GSR	GCST90244092	5	0.00735413	0.00581843	0.206253				-0.0055111	0.00393693	0.256048	4.39017	0.35577	6424	0	0.931492	0	0.0576869	0.0108208
	eQTLGen	GCNT2	GCST90244092	5	-0.00564095	0.00493494	0.253013				0.00120188	0.00223504	0.628085	2.09257	0.718737	7633	0	0.811844	0	0.1776	0.0105555
	eQTLGen	SYT17	GCST90244092	1				-0.111341	0.0297956	0.000186346						5407	4.7547e-12	0.00703983	6.63621e-10	0.982549	0.0104107
	eQTLGen	ITGB1P1	GCST90244092	1				0.025979	0.012039	0.030936						6277	2.72953e-10	0.878185	3.46337e-11	0.111419	0.0103965
	eQTLGen	H1F0	GCST90244092	15	-0.00317842	0.0035589	0.371808				0.000192876	0.0022533	0.933091	16.0467	0.310532	6351	0	0.381119	0	0.60859	0.0102912
	eQTLGen	AC023797.1	GCST90244092	1				0.0469804	0.0122278	0.000121983						6212	6.06015e-08	0.00494093	1.20815e-05	0.985016	0.0100308
	eQTLGen	AGL	GCST90244092	3	-0.037128	0.0135297	0.00606625				0.000871991	0.00827822	0.933188	0.176073	0.915727	6571	1.30119e-39	0.88629	1.5231e-40	0.103734	0.00997556
	eQTLGen	RP11-18I14.7	GCST90244092	6	0.00220317	0.00441777	0.617987				-0.00231735	0.00471208	0.648634	20.1882	0.00115206	3695	0	0.598516	0	0.391548	0.00993567
	eQTLGen	PIGN	GCST90244092	20	-0.000180092	0.00377047	0.961905				0.000999716	0.00196833	0.617691	27.3205	0.0974057	7297	0	0.831291	0	0.159051	0.00965823
	eQTLGen	PLXND1	GCST90244092	1				-0.0360535	0.0147157	0.0142856						6953	1.86369e-39	0.336823	3.61678e-39	0.653647	0.00952997
	eQTLGen	USP35	GCST90244092	3	-0.0129691	0.00998597	0.194037				-0.00257364	0.00448332	0.668246	5.99768	0.0498448	5798	4.40186e-212	0.61117	2.73207e-212	0.379321	0.00950874
	eQTLGen	Metazoa_SRP	GCST90244092	1				0.0105676	0.00528378	0.0455003						3771	1.53817e-49	0.913731	1.29975e-50	0.077201	0.00906818
	eQTLGen	SIRPA	GCST90244092	6	-0.00956038	0.00793355	0.228181				-0.00053545	0.00340734	0.882743	6.21753	0.285624	7774	4.11202e-97	0.89503	4.40847e-98	0.0959466	0.00902338
	eQTLGen	ZNF343	GCST90244092	3	0.0184246	0.0179731	0.305307				0.00540766	0.0110966	0.711319	4.6002	0.100249	7655	4.42479e-63	0.87501	5.87069e-64	0.116085	0.00890534
	eQTLGen	RP11-459O1.2	GCST90244092	8	-0.0129045	0.00682394	0.0586163				-0.00519213	0.00405952	0.248133	9.71292	0.205434	6375	0	0.0780554	0	0.913068	0.00887653
	eQTLGen	LCLAT1	GCST90244092	8	0.0162951	0.00641379	0.0110651				-0.00715064	0.002833	0.0450402	24.5173	0.000923686	7567	0	0.0021111	0	0.989098	0.00879117
	eQTLGen	SRGAP3	GCST90244092	3	-0.02318	0.0292154	0.427534				0.0403862	0.0124133	0.18984	11.2884	0.00353806	7311	8.3122e-31	0.0148561	5.4639e-29	0.976535	0.00860902
	eQTLGen	TRIM59	GCST90244092	3	0.0217688	0.0112416	0.0528133				-0.00185379	0.00270467	0.617479	0.497499	0.779775	5859	9.40849e-72	0.918206	7.50186e-73	0.0732046	0.0085892
	eQTLGen	XRCC1	GCST90244092	1				0.0186235	0.00871739	0.0326498						7464	6.19212e-70	0.523179	5.54557e-70	0.468543	0.00827795
	eQTLGen	AXIN2	GCST90244092	7	-0.00224662	0.00526381	0.669522				0.00318224	0.001849	0.145862	7.96027	0.241029	6608	0	0.23966	0	0.752189	0.00815034
	eQTLGen	PAQR5	GCST90244092	1				0.0583745	0.0256028	0.0226077						6282	3.85566e-14	0.397981	5.7545e-14	0.593971	0.00804773
	eQTLGen	RP11-480A16.1	GCST90244092	1				0.00209416	0.00994728	0.833257						6663	3.43176e-50	0.505859	3.29909e-50	0.486294	0.00784774
	eQTLGen	KIAA1430	GCST90244092	3	0.00832814	0.00471506	0.0773481				-0.00220409	0.00196432	0.463422	1.339	0.511964	8550	0	0.768826	0	0.223612	0.0075623
	eQTLGen	RP11-832A4.5	GCST90244092	2	0.0102157	0.00579319	0.0778336							2.50162	0.113729	5859	6.68687e-153	0.519463	6.08906e-153	0.473015	0.00752243
	eQTLGen	KHDC1	GCST90244092	1				-0.0329821	0.0146986	0.0248387						7412	4.47155e-72	0.222065	1.55137e-71	0.770432	0.00750263
	eQTLGen	HK1	GCST90244092	4	0.0239429	0.0101904	0.0187956				-0.00144253	0.00620531	0.837797	5.5608	0.135047	7998	2.52468e-76	0.0428383	5.60005e-75	0.950201	0.00696062
	eQTLGen	PXDN	GCST90244092	8	-0.00432656	0.00453522	0.340087				0.000889156	0.00307879	0.782452	13.3348	0.0643585	8816	0	0.784398	0	0.208656	0.00694624
	eQTLGen	POLDIP3	GCST90244092	2	-0.0237666	0.0182443	0.192681							2.38026	0.122877	7484	5.67958e-49	0.257114	1.62591e-48	0.736041	0.00684489
	eQTLGen	ZSWIM4	GCST90244092	1				-0.0288934	0.0144467	0.0455003						6243	5.23193e-36	0.589275	3.58795e-36	0.404106	0.00661927
	eQTLGen	DAPP1	GCST90244092	4	-0.015746	0.00659582	0.0169741				0.00203019	0.00250401	0.502634	1.37473	0.711469	7504	5.03681e-172	0.588032	3.47625e-172	0.405836	0.00613162
	eQTLGen	SIN3A	GCST90244092	1				-0.168508	0.0416314	5.17413e-05						4658	3.17384e-06	0.000846749	0.00370869	0.989437	0.00600437
	eQTLGen	SEC1P	GCST90244092	1				-0.0183428	0.00797512	0.0214482						7025	2.05799e-76	0.874234	2.821e-77	0.11983	0.00593626
	eQTLGen	SOX7	GCST90244092	1				-0.151593	0.0369265	4.03855e-05						9653	3.02179e-08	0.000131562	0.000228277	0.993858	0.00578172
	eQTLGen	RP11-817O13.8	GCST90244092	2	0.0357249	0.00708456	4.59144e-07							0.00978404	0.921206	3830	6.18951e-28	0.000850693	7.2291e-25	0.993569	0.0055799
	eQTLGen	ARL2BP	GCST90244092	2	0.0406042	0.0151346	0.00729928							0.0874963	0.767385	7755	1.66345e-20	0.566762	1.25553e-20	0.427772	0.00546549
	eQTLGen	HARS2	GCST90244092	2	-0.116095	0.0153557	4.01907e-14							0.0751231	0.784019	4965	2.6577e-49	9.64549e-08	2.74038e-42	0.994549	0.00545085
	eQTLGen	DPYSL4	GCST90244092	13	-0.00268846	0.0044355	0.544433				-0.000191925	0.00230913	0.935253	23.3286	0.0250621	9404	0	0.450826	0	0.54382	0.00535384
	eQTLGen	ZBTB43	GCST90244092	1				-0.0568816	0.0167728	0.000695608						6017	1.45034e-42	0.0120974	1.17856e-40	0.983047	0.00485595
	eQTLGen	IGHV1-3	GCST90244092	4	0.00549608	0.00286701	0.0552367				0.00397781	0.00214707	0.205118	5.86196	0.118523	4886	1.78601e-36	0.510936	1.69262e-36	0.484215	0.00484945
	eQTLGen	T	GCST90244092	1				-0.0621909	0.0274797	0.023626						8311	1.81034e-10	0.28708	4.46558e-10	0.708135	0.00478526
	eQTLGen	RHOQ	GCST90244092	2	-0.0214453	0.0320337	0.503202							7.25085	0.00708674	8320	1.74623e-52	0.114971	1.33707e-51	0.880311	0.00471837
	eQTLGen	TRAV18	GCST90244092	1				0.0210987	0.00909425	0.0203409						7652	3.05766e-19	0.196772	1.24088e-18	0.798548	0.00467997
	eQTLGen	C19orf12	GCST90244092	8	0.00630701	0.00708907	0.373637				0.00271227	0.00216321	0.256547	22.3414	0.00221788	7997	0	0.338905	0	0.656544	0.00455032
	eQTLGen	MPC1	GCST90244092	4	-0.0123052	0.00482874	0.0108238				0.00335206	0.00268689	0.33846	3.54138	0.315435	8972	0	0.285372	0	0.710116	0.00451208
	eQTLGen	MICALL1	GCST90244092	1				-0.0474642	0.0220764	0.0315552						6309	2.44192e-22	0.383295	3.90105e-22	0.612323	0.00438272
	eQTLGen	AKIRIN2	GCST90244092	2	-0.0483989	0.0261094	0.0637832							2.13665	0.143816	6562	9.36116e-30	0.0284769	3.17945e-28	0.967191	0.00433165
	eQTLGen	IL1R2	GCST90244092	6	0.0168033	0.00844617	0.0466509				0.00840517	0.00432001	0.123575	9.09024	0.105519	6464	3.11856e-272	0.366229	5.36015e-272	0.629466	0.00430498
	eQTLGen	GBA	GCST90244092	3	-0.025389	0.00598519	2.21562e-05				0.000347432	0.00756143	0.970769	1.50734	0.470635	3655	2.74712e-87	0.00252467	1.08097e-84	0.993432	0.004043
	eQTLGen	PITPNA	GCST90244092	4	-0.0117434	0.00476915	0.0138024				0.0020871	0.00225031	0.451594	1.48511	0.685712	8573	0	0.126299	0	0.869675	0.00402565
	eQTLGen	NEXN-AS1	GCST90244092	1				-0.0470089	0.0117522	6.33425e-05						5546	2.00737e-12	0.000331118	6.03654e-09	0.995731	0.00393781
	eQTLGen	MAFB	GCST90244092	2	-0.0255276	0.0171899	0.137534							3.48371	0.0619756	5807	1.29706e-114	0.269414	3.49938e-114	0.726856	0.00373071
	eQTLGen	TRDV2	GCST90244092	1				-0.0389277	0.0168097	0.0205698						7969	1.2292e-11	0.195866	5.02334e-11	0.800435	0.00369924
	eQTLGen	WDPCP	GCST90244092	4	-0.0342861	0.0118355	0.00376893				0.000939147	0.0172665	0.961568	11.1492	0.010946	5092	4.16579e-146	8.06358e-05	5.14685e-142	0.996255	0.00366451
	eQTLGen	STRIP1	GCST90244092	1				-0.0359298	0.0142222	0.0115266						5480	9.27415e-13	0.120176	6.7618e-12	0.876198	0.00362637
	eQTLGen	FBN2	GCST90244092	22	-0.00790724	0.00516741	0.125964				-0.00030045	0.00257783	0.908378	66.8518	1.1131e-06	7067	0	0.000318637	0	0.996116	0.00356565
	eQTLGen	ACTBP8	GCST90244092	10	-0.0069812	0.00181888	0.000123945				-0.000432735	0.00256884	0.870406	6.8341	0.654387	5952	0	0.0309883	0	0.965489	0.00352317
	eQTLGen	YY1AP1	GCST90244092	1				0.0446645	0.0119525	0.000186346						4044	5.31487e-70	0.00252744	2.09031e-67	0.994028	0.00344423
	eQTLGen	Metazoa_SRP	GCST90244092	2	0.0163026	0.00470675	0.000532891							0.0117182	0.913797	5747	2.41519e-90	0.0104382	2.28181e-88	0.98617	0.00339218
	eQTLGen	CNR1	GCST90244092	3	-0.0166075	0.00562689	0.00316278				0.00309086	0.00218998	0.392431	1.994	0.368985	6527	0	0.0295608	0	0.96708	0.00335958
	eQTLGen	MLLT10P1	GCST90244092	2	-0.0228267	0.00438883	1.98132e-07							0.346852	0.5559	1960	3.01997e-48	0.00279206	1.07516e-45	0.994012	0.00319619
	eQTLGen	TMEM259	GCST90244092	2	-0.0310837	0.0084903	0.000251155							0.0504095	0.822352	8135	6.8251e-53	0.00967645	6.96392e-51	0.987324	0.00299919
	eQTLGen	XRN1	GCST90244092	1				0.0351581	0.0146929	0.0167177						6162	4.93495e-57	0.102043	4.32913e-56	0.895158	0.0027993
	eQTLGen	AE000661.50	GCST90244092	1				0.0133593	0.0060117	0.0262683						7234	2.3178e-37	0.196817	9.42599e-37	0.800413	0.00276968
	eQTLGen	KIF2A	GCST90244092	1				0.0519808	0.0141766	0.000245733						6076	5.27541e-54	0.00150089	3.50008e-51	0.995797	0.00270201
	eQTLGen	CLASP1	GCST90244092	8	0.00938287	0.00965528	0.331157				-0.0119388	0.00524132	0.0629883	15.3882	0.0313332	6289	9.2688e-69	0.00418317	2.2005e-66	0.993119	0.002698
	eQTLGen	LMAN2	GCST90244092	1				-0.0509059	0.0166905	0.00228841						5953	1.90807e-39	0.0174871	1.0692e-37	0.979906	0.00260638
	eQTLGen	F2R	GCST90244092	3	0.0226293	0.00581082	9.84693e-05				-0.00374955	0.00556671	0.622634	1.11081	0.573839	7315	0	0.000989286	0	0.996448	0.0025626
	eQTLGen	FITM2	GCST90244092	1				-0.0640772	0.027961	0.0219249						6507	2.41487e-10	0.170987	1.16721e-09	0.826451	0.00256208
	eQTLGen	TNFRSF10A	GCST90244092	3	-0.0222218	0.00671244	0.000931189				-0.00233547	0.00532642	0.736934	0.290379	0.864858	7416	1.88994e-182	0.0693621	2.52893e-181	0.928134	0.00250367
	eQTLGen	TRAV38-2DV8	GCST90244092	3	-0.016424	0.00707349	0.020238				0.00381097	0.00694417	0.680466	0.322591	0.851041	7581	2.46329e-21	0.196271	1.00562e-20	0.801257	0.00247179
	eQTLGen	ARF1	GCST90244092	1				-0.128616	0.0308679	3.09086e-05						7220	2.54656e-11	0.0002427	1.04648e-07	0.997347	0.00240997
	eQTLGen	ATP9B	GCST90244092	6	0.0138103	0.00609171	0.0233864				-0.00414699	0.00793927	0.629027	7.56388	0.181966	8988	0	0.0386638	0	0.958938	0.00239814
	eQTLGen	SAAL1	GCST90244092	1				0.010891	0.00495043	0.0278069						6154	3.72426e-242	0.134652	2.38784e-241	0.863333	0.00201466
	eQTLGen	TMEM237	GCST90244092	3	0.0208208	0.00843902	0.0136172				-0.00099877	0.00692531	0.908815	0.784387	0.675573	5038	2.20874e-80	0.0836757	2.41379e-79	0.914437	0.00188704
	eQTLGen	FARP1	GCST90244092	1				0.0226944	0.0083611	0.00664189						7294	1.13178e-179	0.0290829	3.77136e-178	0.969109	0.00180824
	eQTLGen	PIF1	GCST90244092	5	-0.00520386	0.0310549	0.866922				-0.019061	0.00562018	0.0427268	29.9361	5.04331e-06	5418	2.21196e-31	2.21389e-05	9.97496e-27	0.998361	0.00161722
	eQTLGen	ERAP2	GCST90244092	25	0.00281107	0.00229511	0.220647				0.000578023	0.00166934	0.732295	20.6957	0.656607	7271	0	0.0674979	0	0.930894	0.00160857
	eQTLGen	ZCCHC8	GCST90244092	1				0.087736	0.0250674	0.000465258						5626	9.49517e-18	0.00308309	3.06546e-15	0.995357	0.00156028
	eQTLGen	CHCHD5	GCST90244092	2	0.0124561	0.0308113	0.686013							4.85894	0.0275033	5502	7.67535e-31	0.187701	3.3153e-30	0.810755	0.00154443
	eQTLGen	HKDC1	GCST90244092	8	0.0174775	0.00584578	0.00279198				0.00542964	0.00179316	0.0231582	13.4251	0.0624047	7985	0	0.00117892	0	0.997501	0.00131978
	eQTLGen	FAM171A1	GCST90244092	6	0.0158369	0.00455096	0.000501593				-0.00202528	0.00261694	0.48218	1.87809	0.865744	7955	4.85726e-287	0.0115329	4.15755e-285	0.987152	0.00131476
	eQTLGen	ASNSD1	GCST90244092	19	-0.00582898	0.00285091	0.0408942				-0.00342652	0.0014578	0.0310799	19.7498	0.347081	5836	0	0.0754038	0	0.923304	0.00129221
	eQTLGen	ERCC4	GCST90244092	1				-0.0821558	0.0391218	0.0357288						6613	5.66183e-05	0.191495	0.000238585	0.806943	0.00126617
	eQTLGen	MC1R	GCST90244092	6	0.0109313	0.00385103	0.00453197				-0.00337988	0.00209076	0.181276	7.89946	0.161864	5612	0	0.0609364	0	0.937818	0.00124571
	eQTLGen	XPNPEP1	GCST90244092	8	-0.013051	0.0119555	0.274994				0.00796966	0.00489834	0.154859	8.4505	0.294548	6718	0	0.000672378	0	0.998085	0.00124246
	eQTLGen	AC092431.1	GCST90244092	1				-0.0270258	0.0111628	0.0154756						4930	2.38381e-09	0.00935312	2.52174e-07	0.989429	0.00121788
	eQTLGen	PSMD1	GCST90244092	1				0.0330845	0.00982196	0.000756						7214	3.22887e-119	0.00219387	1.46677e-116	0.996599	0.00120688
	eQTLGen	RP11-574K11.5	GCST90244092	1				-0.105978	0.0158968	2.61678e-11						3443	4.55605e-23	7.2512e-20	0.00062719	0.998205	0.00116764
	eQTLGen	ORM1	GCST90244092	4	0.00802101	0.00371022	0.0306282				-0.00394047	0.00267627	0.278792	3.60551	0.307334	6568	0	0.0709782	0	0.927857	0.00116438
	eQTLGen	STAG3L3	GCST90244092	3	-0.013475	0.00627209	0.0316811				0.0121604	0.00605543	0.294129	4.45552	0.107769	3937	6.92561e-66	0.0020647	3.34347e-63	0.996771	0.00116396
	eQTLGen	ORM2	GCST90244092	5	0.0131248	0.00502119	0.008952				-0.0026013	0.0032263	0.479072	4.35883	0.359616	7466	0	0.0708549	0	0.927983	0.00116237
	eQTLGen	OSGEPL1-AS1	GCST90244092	1				-0.0182876	0.00834871	0.0284897						5054	1.75176e-23	0.0755695	2.14021e-22	0.923271	0.00116001
	eQTLGen	C19orf47	GCST90244092	2	-0.0333737	0.0151728	0.0278376							0.263157	0.607959	7073	3.08075e-34	0.0562013	5.16764e-33	0.942719	0.00108011
	eQTLGen	LNPEP	GCST90244092	3	0.0143666	0.00585962	0.0142147				0.00149139	0.00259274	0.667686	0.616676	0.734667	7442	3.14185e-277	0.0653812	4.48625e-276	0.933579	0.0010393
	eQTLGen	RP11-492E3.51	GCST90244092	1				0.0175924	0.00758888	0.0204394						5499	9.47713e-23	0.0460443	1.96142e-21	0.95295	0.00100616
	eQTLGen	ISPD	GCST90244092	3	-0.0302292	0.00877162	0.000568419				0.00347064	0.00296585	0.450174	2.0407	0.360468	7864	6.28012e-61	0.00182115	3.43893e-58	0.997244	0.000935052
	eQTLGen	RP11-1149O23.2	GCST90244092	1				-0.0243018	0.0116446	0.0368921						6604	2.03019e-10	0.0695551	2.71309e-09	0.929515	0.000930226
	eQTLGen	LRRC70	GCST90244092	2	0.024639	0.0368551	0.503792							12.101	0.000503954	5841	7.966e-42	0.0015037	5.28505e-39	0.997632	0.000864331
	eQTLGen	RP11-408H1.3	GCST90244092	1				0.0112526	0.00419215	0.00727013						5395	2.32655e-86	0.0227501	9.98518e-85	0.976396	0.000853627
	eQTLGen	RP11-168O16.1	GCST90244092	2	-0.0138938	0.00396006	0.000450685							0.0308848	0.860498	6431	9.76512e-129	0.00216499	4.49712e-126	0.997039	0.000795597
	eQTLGen	FLJ22184	GCST90244092	2	-0.0145557	0.0324307	0.653558							6.56241	0.0104155	8054	1.88156e-27	0.0258397	7.08775e-26	0.973371	0.000789655
	eQTLGen	TNRC6B	GCST90244092	1				0.125809	0.042481	0.00306106						4953	6.75887e-05	0.00861742	0.00770857	0.982826	0.000780518
	eQTLGen	LGALS9	GCST90244092	15	0.00530631	0.00644783	0.41053				-0.0010152	0.00466056	0.830945	33.6344	0.00233173	4183	0	0.0672999	0	0.931934	0.00076638
	eQTLGen	RPL12	GCST90244092	7	0.00613235	0.00208836	0.00331997				0.0066113	0.00347613	0.115579	5.67393	0.460689	4632	0	0.0403884	0	0.958866	0.000745684
	eQTLGen	CTD-2260A17.2	GCST90244092	1				-0.017967	0.00851068	0.0347628						6478	5.19055e-25	0.0737299	6.5157e-24	0.92553	0.000739728
	eQTLGen	SCML4	GCST90244092	7	-0.0155057	0.00513316	0.00252204				-0.00357485	0.0040584	0.418719	6.87034	0.333005	6447	2.31073e-300	0.0383198	5.79463e-299	0.960946	0.000734282
	eQTLGen	MKI67IP	GCST90244092	5	0.0159405	0.00829148	0.0545401				-0.00473691	0.00698845	0.546481	7.89304	0.0955759	6405	1.00912e-189	0.00419035	2.39636e-187	0.99508	0.000729717
	eQTLGen	CTNNB1	GCST90244092	5	-0.0154996	0.00692162	0.0251361				-0.0141402	0.00871174	0.203021	5.90479	0.206373	6545	5.38332e-245	0.00317912	1.68674e-242	0.996104	0.000716496
	eQTLGen	CCL4L2	GCST90244092	3	0.00757377	0.00512278	0.139287				-0.00654716	0.00759529	0.547095	3.05395	0.217192	4748	7.65637e-71	0.0380932	1.93211e-69	0.961295	0.000612267
	eQTLGen	ANKRD17	GCST90244092	1				0.0842989	0.0381352	0.0270687						5292	6.86131e-06	0.0317939	0.000208767	0.967384	0.000606916
	eQTLGen	STX1A	GCST90244092	1				0.0384666	0.0114198	0.000756						3626	2.54521e-39	0.00199059	1.27538e-36	0.99746	0.000549148
	eQTLGen	RBM26-AS1	GCST90244092	4	0.0127456	0.00255557	6.12039e-07				-0.00080387	0.00262798	0.788593	3.41552	0.331885	5344	0	8.47355e-05	0	0.99938	0.000535153
	eQTLGen	CCDC13-AS1	GCST90244092	2	0.0157298	0.00420271	0.000182006							0.000487079	0.982392	5045	2.16512e-81	0.000603533	3.58344e-78	0.998891	0.000505737
	eQTLGen	CDK2	GCST90244092	1				0.129101	0.0360079	0.000336606						5229	2.12809e-13	5.4021e-10	0.000393598	0.999138	0.000468114
	eQTLGen	NACAD	GCST90244092	2	0.025446	0.00696105	0.000256707							0.147202	0.701224	6085	3.67198e-59	0.00104686	3.50236e-56	0.998504	0.000449001
	eQTLGen	SEZ6L	GCST90244092	2	-0.0236135	0.0216397	0.275179							3.50258	0.0612734	7715	6.27133e-28	0.00262058	2.38587e-25	0.996975	0.000404698
	eQTLGen	LINC00494	GCST90244092	2	0.0359831	0.0149764	0.0162769							0.00524893	0.942244	7157	1.58625e-17	0.0180261	8.63783e-16	0.981599	0.000374567
	eQTLGen	PAFAH1B3	GCST90244092	1				-0.0425349	0.0172293	0.0135586						6469	9.5682e-29	0.00648885	1.46448e-26	0.993164	0.00034762
	eQTLGen	SGCA	GCST90244092	1				-0.0105189	0.00511731	0.0398254						5252	3.03948e-199	0.0328498	8.94569e-198	0.966824	0.000325758
	eQTLGen	FDPS	GCST90244092	2	0.0631595	0.0170633	0.000214351							0.0337265	0.85429	4091	3.19655e-19	0.00253423	1.25774e-16	0.997141	0.00032502
	eQTLGen	FAM134A	GCST90244092	4	-0.024185	0.0182956	0.186201				-0.00959594	0.0107724	0.467034	13.9351	0.00299491	5610	2.01273e-51	0.00478752	4.18265e-49	0.99489	0.000322166
	eQTLGen	CALML6	GCST90244092	2	0.0691192	0.0242309	0.00433732							2.19606	0.138364	7267	1.25084e-33	3.98022e-07	3.14162e-27	0.999678	0.000321662
	eQTLGen	PRRC1	GCST90244092	3	-0.0284563	0.0100861	0.00478235				-0.00417215	0.0112658	0.774206	2.27369	0.32083	6292	3.11923e-96	0.00433159	7.16769e-94	0.995357	0.00031109
	eQTLGen	STK24	GCST90244092	3	0.0144048	0.01649	0.382364				-0.00677759	0.00320941	0.281545	4.72463	0.0942017	7629	4.37688e-80	0.0291175	1.45898e-78	0.970594	0.000288616
	eQTLGen	IL10	GCST90244092	1				0.0341973	0.0105609	0.00120331						4227	4.42241e-94	0.00099947	4.41918e-91	0.998738	0.000263018
	eQTLGen	RDH11	GCST90244092	2	0.105553	0.0305897	0.000559333							2.3085	0.128668	6410	1.47563e-19	0.000462724	3.18682e-16	0.999315	0.000222116
	eQTLGen	RP11-677M14.7	GCST90244092	1				-0.0132193	0.00598015	0.0270687						6744	2.28826e-51	0.0139627	1.61562e-49	0.985832	0.000205674
	eQTLGen	NCKAP5L	GCST90244092	1				-0.0565214	0.0258383	0.028706						4522	7.69296e-09	0.0104465	7.2857e-07	0.98935	0.000202958
	eQTLGen	ZFYVE26	GCST90244092	2	0.0352479	0.0443631	0.426886							7.99143	0.00469994	6467	3.57838e-35	0.000462555	7.73102e-32	0.99934	0.000197639
	eQTLGen	RP11-677M14.5	GCST90244092	1				-0.0103209	0.00466899	0.0270687						6596	1.03294e-80	0.0139454	7.30227e-79	0.98586	0.000194539
	eQTLGen	MXRA7	GCST90244092	6	-0.0036051	0.00393043	0.359024				0.00109016	0.00323383	0.752979	6.35863	0.27287	7995	0	0.000700083	0	0.999107	0.000193116
	eQTLGen	MAP4K2	GCST90244092	1				-0.0509606	0.0249995	0.0415038						4591	1.28726e-11	0.0100268	1.27071e-09	0.989785	0.000188047
	eQTLGen	BZW2	GCST90244092	1				0.0216933	0.019594	0.268232						7934	1.22307e-41	0.00460046	2.6459e-39	0.995228	0.000171394
	eQTLGen	CCM2	GCST90244092	9	-0.0129814	0.00603197	0.0313894				-0.00409869	0.00491305	0.431688	19.0257	0.0147226	6578	0	0.00105552	0	0.998784	0.0001608
	eQTLGen	RP11-29H23.5	GCST90244092	1				0.0266248	0.00968176	0.00595953						3447	1.66195e-17	0.00253653	6.53453e-15	0.997322	0.000141362
	eQTLGen	C16orf62	GCST90244092	4	-0.011409	0.0139673	0.41402				0.0034267	0.00418689	0.499111	6.53611	0.0882493	6734	1.56149e-92	0.0071105	2.18012e-90	0.992753	0.000136793
	eQTLGen	RP5-1115A15.1	GCST90244092	1				0.02352	0.00971479	0.0154756						5625	3.3895e-19	0.00561645	6.00025e-17	0.99425	0.000133204
	eQTLGen	ABCF2	GCST90244092	2	0.0172767	0.0072722	0.0175145							0.125003	0.72367	7430	3.25369e-225	0.00577147	5.60425e-223	0.994096	0.000132678
	eQTLGen	G6PC3	GCST90244092	1				-0.0181942	0.0323453	0.573775						5486	1.16484e-108	0.00388796	2.984e-106	0.995986	0.000125564
	eQTLGen	RABGAP1L	GCST90244092	3	0.0326538	0.00535769	1.09599e-09				-0.00904986	0.0132929	0.619475	0.64446	0.724531	4886	1.81105e-71	4.84587e-05	3.73671e-67	0.999841	0.000110236
	eQTLGen	MAU2	GCST90244092	9	-0.00223175	0.0034222	0.514312				-0.00125603	0.0012973	0.365206	12.4359	0.13279	6381	0	0.002413	0	0.997488	9.93145e-05
	eQTLGen	FLI1-AS1	GCST90244092	1				-0.0388081	0.0179842	0.030936						6160	4.85993e-06	0.000315299	0.0151734	0.98441	9.64521e-05
	eQTLGen	PNMAL1	GCST90244092	4	-0.00935678	0.00511376	0.0672907				-0.000422806	0.00250141	0.881324	1.42184	0.700423	6493	0	5.96844e-05	0	0.999849	9.09598e-05
	eQTLGen	PURB	GCST90244092	1				-0.0995878	0.0337887	0.00320491						6547	1.02575e-09	0.00115825	8.84506e-07	0.998755	8.56824e-05
	eQTLGen	ACADVL	GCST90244092	3	0.0290559	0.0153305	0.0580523				-0.00919212	0.0136695	0.623122	13.3007	0.00129354	7450	0	2.43214e-07	0	0.999917	8.25243e-05
	eQTLGen	RERE	GCST90244092	5	-0.00803717	0.00479221	0.0935164				-0.00242745	0.00276512	0.444637	5.05936	0.281261	6134	0	0.00526375	0	0.994654	8.23714e-05
	eQTLGen	SLC2A4	GCST90244092	1				0.178291	0.0398533	7.68833e-06						7332	6.86238e-10	2.42454e-07	0.00282218	0.997099	7.90472e-05
	eQTLGen	CDAN1	GCST90244092	4	-0.0333782	0.014296	0.019554				-8.8495e-05	0.00510449	0.987742	1.62892	0.652851	4830	3.12669e-29	0.00211046	1.47829e-26	0.997817	7.24432e-05
	eQTLGen	MRPS14	GCST90244092	2	0.119382	0.0226759	1.40404e-07							0.0872948	0.767645	6144	1.87968e-11	4.91221e-05	3.82609e-07	0.999879	7.14195e-05
	eQTLGen	DYNLT1	GCST90244092	3	-0.0251309	0.00856425	0.00334201				-0.00283726	0.00298563	0.516219	0.905569	0.635855	8335	1.94855e-104	0.00253988	7.6518e-102	0.997391	6.86786e-05
	eQTLGen	CTD-2246P4.1	GCST90244092	1				-0.00892891	0.00332459	0.00723749						6630	1.26661e-146	0.000700355	1.80715e-143	0.99924	6.01185e-05
	eQTLGen	CCDC92	GCST90244092	3	0.0124006	0.0145279	0.393344				-0.00169283	0.00716849	0.852368	6.91258	0.0315465	7212	5.28469e-158	0.00333498	1.57925e-155	0.996608	5.73285e-05
	eQTLGen	MPI	GCST90244092	3	-0.0225913	0.0131494	0.0857869				-0.00307139	0.0066323	0.723904	9.70158	0.00782221	4836	8.86801e-275	0.000441712	2.00664e-271	0.999502	5.64654e-05
	eQTLGen	TBXAS1	GCST90244092	5	-0.0202017	0.00868521	0.0200192				-0.00694969	0.0022259	0.0523822	10.6086	0.0313332	6043	1.24882e-263	0.000579088	2.15515e-260	0.999365	5.63754e-05
	eQTLGen	ERC1	GCST90244092	2	0.0277094	0.0179317	0.12228							1.51528	0.218336	7655	3.47024e-40	0.00337714	1.02404e-37	0.996568	5.53432e-05
	eQTLGen	MYO1H	GCST90244092	1				-0.0898931	0.027425	0.00104628						6223	1.91679e-12	0.00019354	9.90137e-09	0.999751	5.49875e-05
	eQTLGen	C7orf10	GCST90244092	1				-0.0332337	0.0148444	0.0251685						5399	3.02843e-31	0.000959322	3.15365e-28	0.998989	5.17011e-05
	eQTLGen	DSG2	GCST90244092	1				0.096211	0.0358433	0.00727013						6255	1.32146e-06	0.000768347	0.00171551	0.997464	5.08579e-05
	eQTLGen	ANP32B	GCST90244092	1				0.0265603	0.0119782	0.0265964						5908	7.51409e-39	0.00272209	2.75276e-36	0.997228	4.99373e-05
	eQTLGen	RP11-318C24.2	GCST90244092	1				0.0147993	0.00401696	0.000229413						5484	7.31696e-136	4.91944e-05	1.48721e-131	0.999902	4.90209e-05
	eQTLGen	KRT8P33	GCST90244092	2	0.0210024	0.00868891	0.0156426							2.83079	0.0924727	5966	1.13438e-78	8.01531e-07	1.4152e-72	0.999952	4.73209e-05
	eQTLGen	U1	GCST90244092	1				0.0125492	0.00583686	0.0315552						6434	1.73059e-53	0.00386848	4.45606e-51	0.996086	4.51055e-05
	eQTLGen	DENR	GCST90244092	3	-0.0175762	0.00952255	0.0649288				0.00385821	0.00306276	0.427151	1.60001	0.449327	5778	8.69014e-78	0.00308362	2.80936e-75	0.996877	3.89517e-05
	eQTLGen	CTA-445C9.14	GCST90244092	1				-0.0252636	0.0121397	0.0374265						8415	9.37346e-42	0.00262194	3.56551e-39	0.997341	3.66387e-05
	eQTLGen	RP13-104F24.3	GCST90244092	1				0.0502508	0.0212599	0.0180966						4407	1.49412e-07	2.43197e-05	0.00610578	0.993834	3.60361e-05
	eQTLGen	AKIRIN1	GCST90244092	1				0.0568837	0.0119755	2.03417e-06						6308	3.79676e-76	2.88641e-07	1.31534e-69	0.999964	3.58829e-05
	eQTLGen	BET3L	GCST90244092	1				-0.128866	0.0373525	0.000560587						6462	2.25448e-14	5.61366e-12	0.00399987	0.995967	3.34964e-05
	eQTLGen	SLC35G5	GCST90244092	3	0.0530304	0.00914469	6.66966e-09				0.00412343	0.00360034	0.456951	1.46684	0.480263	8800	4.10804e-49	8.80186e-07	4.66709e-43	0.999966	3.3061e-05
	eQTLGen	EXD2	GCST90244092	1				0.0375523	0.0157196	0.0168994						6516	8.52987e-43	0.00124896	6.82084e-40	0.998724	2.72355e-05
	eQTLGen	NR1I2	GCST90244092	1				-0.170252	0.0386936	1.08251e-05						6671	3.99322e-12	1.49815e-09	0.00265828	0.997316	2.604e-05
	eQTLGen	MED28	GCST90244092	1				0.0191623	0.00774647	0.0133728						7328	2.37506e-190	0.000939512	2.52553e-187	0.999035	2.52675e-05
	eQTLGen	RP11-977G19.11	GCST90244092	1				0.0433921	0.0169795	0.0106018						3855	1.06907e-12	5.39318e-10	0.00197829	0.997998	2.4076e-05
	eQTLGen	CTD-2017C7.2	GCST90244092	1				-0.0400466	0.0125728	0.00144661						6047	4.29123e-11	6.06865e-05	7.07056e-07	0.999917	2.15135e-05
	eQTLGen	DUSP5	GCST90244092	3	0.0281096	0.00959482	0.00339326				-0.000491635	0.00320803	0.90319	0.353347	0.838053	7058	4.73917e-64	0.000673683	7.02984e-61	0.999305	2.0827e-05
	eQTLGen	RP11-521C20.4	GCST90244092	1				0.0115904	0.00319156	0.000281692						5306	2.03335e-201	2.81725e-05	7.21718e-197	0.999954	1.74479e-05
	eQTLGen	ACAP3	GCST90244092	1				-0.147712	0.0324966	5.48168e-06						5573	9.49887e-11	3.98273e-07	0.000238441	0.999746	1.547e-05
	eQTLGen	GUCY2C	GCST90244092	3	0.0195437	0.00876413	0.0257495				0.00767751	0.0108418	0.607734	2.64756	0.266128	6825	1.67666e-143	0.000142515	1.17629e-139	0.999842	1.53225e-05
	eQTLGen	SERPINB6	GCST90244092	6	-0.00443847	0.0031331	0.156589				0.00091501	0.001497	0.574077	4.58006	0.469243	8213	0	0.000342369	0	0.999642	1.52837e-05
	eQTLGen	TNRC6C	GCST90244092	1				0.049759	0.022747	0.028706						8736	1.13398e-17	0.000699867	1.61912e-14	0.999286	1.43538e-05
	eQTLGen	ANKRD65	GCST90244092	1				-0.0554838	0.0122064	5.48168e-06						5736	6.67118e-27	3.98392e-07	1.67451e-20	0.999987	1.30504e-05
	eQTLGen	LINC00338	GCST90244092	2	0.0175443	0.00698914	0.0120655							0.0221283	0.881746	8117	5.63829e-115	0.000699919	8.04989e-112	0.999287	1.28151e-05
	eQTLGen	NOC3L	GCST90244092	7	-0.0159731	0.00501935	0.00146106				-0.00324475	0.00313538	0.348158	5.29766	0.506241	6858	0	0.000147426	0	0.999842	1.02995e-05
	eQTLGen	MRPS6	GCST90244092	5	0.0222716	0.0102552	0.0298752				0.00301377	0.00375456	0.480855	12.2101	0.0158557	6350	4.59396e-284	0.000184334	2.49171e-280	0.999807	8.57048e-06
	eQTLGen	LINC00649	GCST90244092	10	-0.00613391	0.00346907	0.0770323				0.00411622	0.0035175	0.275594	9.46668	0.395356	6299	0	0.000184362	0	0.999807	8.57048e-06
	eQTLGen	OR2B6	GCST90244092	1				-0.076694	0.0358569	0.0324447						6110	1.44193e-36	5.78873e-33	0.000249029	0.999743	8.44106e-06
	eQTLGen	ZSWIM3	GCST90244092	1				-0.0926078	0.0385866	0.0163951						6882	2.37777e-15	5.10327e-12	0.00046571	0.999527	7.69594e-06
	eQTLGen	PKHD1L1	GCST90244092	1				0.0337095	0.016012	0.0352684						5606	8.41972e-59	0.00057922	1.45278e-55	0.999413	7.52685e-06
	eQTLGen	AC007382.1	GCST90244092	1				0.0481888	0.0149551	0.001272						7494	4.69377e-09	1.55351e-05	0.000302042	0.999675	7.36979e-06
	eQTLGen	ARID2	GCST90244092	1				-0.0948575	0.0310443	0.00224644						5839	5.5707e-10	0.000244069	2.28185e-06	0.999746	7.23014e-06
	eQTLGen	GIPR	GCST90244092	1				0.0918197	0.0310774	0.0031313						7264	1.72667e-12	5.9476e-05	2.90295e-08	0.999934	6.63608e-06
	eQTLGen	RP11-695J4.2	GCST90244092	3	0.0135594	0.00942089	0.150069				0.0220852	0.0194921	0.460347	4.00247	0.135168	5951	4.44521e-61	0.000142522	3.1185e-57	0.999851	6.5645e-06
	eQTLGen	CPSF3L	GCST90244092	1				0.0476088	0.011285	2.4566e-05						5622	9.51236e-58	3.98374e-07	2.38778e-51	0.999994	6.024e-06
	eQTLGen	MRPL41	GCST90244092	2	0.0456989	0.0381924	0.231483							5.35115	0.0207086	4956	6.40894e-29	5.49786e-06	1.1657e-23	0.99999	4.68431e-06
	eQTLGen	PPP5C	GCST90244092	3	0.0144605	0.0046715	0.00196496				0.00107671	0.00172325	0.644469	1.21167	0.545618	6605	0	5.97026e-05	0	0.999936	3.9033e-06
	eQTLGen	OIP5-AS1	GCST90244092	2	-0.0196535	0.00648442	0.00243834							0.259104	0.610737	5096	3.21899e-30	2.80835e-05	1.14618e-25	0.999968	3.70942e-06
	eQTLGen	SLC1A5	GCST90244092	2	-0.00672385	0.0157681	0.669802							4.516	0.0335792	6741	1.66132e-66	0.000236028	7.03694e-63	0.999761	3.34922e-06
	eQTLGen	C10orf88	GCST90244092	3	-0.0168413	0.00755791	0.0258603				-0.00646322	0.00357493	0.321643	3.26872	0.195077	8340	0	5.90718e-06	0	0.999991	2.62803e-06
	eQTLGen	ATF7IP	GCST90244092	1				0.0436303	0.0191548	0.0227398						7065	1.25076e-29	0.00014255	8.77291e-26	0.999855	2.50745e-06
	eQTLGen	RP5-890O3.9	GCST90244092	1				0.0577462	0.014328	5.5705e-05						4396	1.04855e-12	3.98669e-07	2.63012e-06	0.999995	2.28346e-06
	eQTLGen	C18orf25	GCST90244092	1				0.0275627	0.00967113	0.00437192						6844	5.77834e-116	1.84635e-05	3.12954e-111	0.999979	2.1433e-06
	eQTLGen	RP11-1029J19.4	GCST90244092	1				-0.0127833	0.00581058	0.0278069						6086	3.20615e-41	6.06982e-05	5.28179e-37	0.999937	1.93839e-06
	eQTLGen	WBP11	GCST90244092	1				0.0235388	0.0111809	0.0352684						5637	2.05012e-44	0.000142535	1.43812e-40	0.999856	1.74616e-06
	eQTLGen	RP11-796G6.2	GCST90244092	3	-0.0185663	0.00872201	0.0332809				-0.01039	0.00563799	0.316509	3.78935	0.150367	6877	4.16101e-128	6.06998e-05	6.85463e-124	0.999938	1.70059e-06
	eQTLGen	hsa-mir-6080	GCST90244092	1				0.0286388	0.0106861	0.00736222						4489	6.94355e-18	2.44716e-05	2.83732e-13	0.999974	1.47846e-06
	eQTLGen	DKK3	GCST90244092	5	-0.0142398	0.00557124	0.0105901				-0.00259811	0.00263714	0.397168	5.97125	0.201306	8209	0	6.63007e-06	0	0.999992	1.39806e-06
	eQTLGen	MYPOP	GCST90244092	2	-0.0146675	0.0283939	0.605456							4.20627	0.0402749	7002	2.8375e-36	5.94551e-05	4.77222e-32	0.999939	1.09127e-06
	eQTLGen	PRKG1	GCST90244092	3	0.0169473	0.0272768	0.534396				-0.00560284	0.00783017	0.604607	11.4447	0.00327207	6795	3.35792e-28	1.89701e-05	1.77008e-23	0.99998	1.02969e-06
	eQTLGen	ITGB1	GCST90244092	1				-0.0791474	0.0263825	0.0026998						7994	2.8139e-18	1.57987e-05	1.78106e-13	0.999983	9.08104e-07
	eQTLGen	CCDC85B	GCST90244092	1				0.0786122	0.0330999	0.017549						4477	1.20958e-13	1.20958e-08	9.99983e-06	0.999989	8.7262e-07
	eQTLGen	MED22	GCST90244092	3	-0.0140065	0.0141083	0.320814				0.0065617	0.0109533	0.656397	16.2088	0.0003022	8404	0	2.61284e-05	0	0.999973	8.14911e-07
	eQTLGen	SQSTM1	GCST90244092	2	0.030428	0.02038	0.135428							7.28399	0.00695717	9237	9.42815e-167	1.98609e-05	4.74699e-162	0.999979	7.88588e-07
	eQTLGen	RP11-552F3.4	GCST90244092	1				-0.0441491	0.0147164	0.0026998						5758	6.66524e-14	5.95465e-10	0.000111921	0.999887	7.19236e-07
	eQTLGen	RP11-308N19.1	GCST90244092	4	0.00931439	0.0067983	0.170654				-0.00642323	0.00347513	0.205802	9.08583	0.0281713	5684	5.16394e-102	2.2679e-06	2.27696e-96	0.999997	6.54207e-07
	eQTLGen	FAM221A	GCST90244092	3	-0.0106205	0.033936	0.754314				0.00649239	0.0124567	0.69413	14.448	0.000728887	7805	2.24368e-35	1.43035e-05	1.5686e-30	0.999985	6.22237e-07
	eQTLGen	PEX16	GCST90244092	1				0.104296	0.0353863	0.00320491						5082	1.58087e-12	3.27058e-08	4.83335e-05	0.999951	5.37617e-07
	eQTLGen	PHF10	GCST90244092	1				0.0172136	0.00480968	0.000344981						7060	2.56642e-156	7.75101e-07	3.31107e-150	0.999999	5.02947e-07
	eQTLGen	ALDOB	GCST90244092	1				-0.0330576	0.0142749	0.0205698						8064	5.9067e-56	2.4776e-05	2.38399e-51	0.999975	4.42825e-07
	eQTLGen	CYB561	GCST90244092	1				0.034646	0.017323	0.0455003						4596	5.78022e-49	2.44964e-05	2.35956e-44	0.999975	3.74264e-07
	eQTLGen	ADORA3	GCST90244092	1				0.0181679	0.0272519	0.504985						7180	0	3.84227e-07	0	0.999999	2.67341e-07
	eQTLGen	AC073072.5	GCST90244092	1				-0.0488287	0.0210851	0.0205698						7069	4.27773e-17	1.43277e-05	2.98559e-12	0.999985	2.59909e-07
	eQTLGen	TNFRSF4	GCST90244092	3	-0.0109413	0.0110948	0.324052				0.00170247	0.00571455	0.81567	4.95083	0.084128	5268	9.70544e-123	1.72713e-05	5.61931e-118	0.999982	2.4708e-07
	eQTLGen	RALGPS2	GCST90244092	3	-0.0521288	0.0418429	0.212831				-0.0338028	0.00996944	0.182582	11.8016	0.00273722	6767	1.55952e-24	1.11166e-09	1.40288e-15	1	2.2739e-07
	eQTLGen	GPATCH2	GCST90244092	1				0.0757374	0.0342621	0.0270687						7555	4.07346e-15	1.47433e-09	2.76292e-06	0.999997	2.04201e-07
	eQTLGen	IQSEC1	GCST90244092	3	-0.00231561	0.022478	0.91795				0.0111795	0.00337376	0.186588	11.2106	0.00367823	7241	8.70296e-84	1.7416e-05	4.997e-79	0.999982	1.965e-07
	eQTLGen	PREP	GCST90244092	1				0.0393887	0.0174043	0.023626						5894	1.23296e-38	3.90758e-06	3.1553e-33	0.999996	1.55234e-07
	eQTLGen	LIN52	GCST90244092	1				-0.0345543	0.00643658	7.94289e-08						6232	1.25626e-238	6.59606e-11	1.90456e-228	1	1.51086e-07
	eQTLGen	ZBED3	GCST90244092	5	-0.0091324	0.0102587	0.373354				0.000550652	0.00340943	0.881957	7.70987	0.102803	7177	6.89233e-125	9.95715e-06	6.92192e-120	0.99999	1.45488e-07
	eQTLGen	RP11-165J3.6	GCST90244092	4	0.00542002	0.00258166	0.0357787				-0.00250572	0.00252402	0.425451	1.94089	0.584765	6299	0	4.57194e-06	0	0.999995	1.3558e-07
	eQTLGen	NEIL2	GCST90244092	4	-0.0185254	0.00749683	0.0134698				-0.00243562	0.00465012	0.652689	11.8266	0.00800137	6795	3.51949e-286	8.84088e-07	3.98092e-280	0.999999	1.33915e-07
	eQTLGen	TUSC2	GCST90244092	3	-0.111068	0.0269726	3.82498e-05				-0.0292506	0.0150774	0.30299	3.96188	0.137939	3941	3.8631e-17	1.09494e-07	3.52813e-10	1	1.30164e-07
	eQTLGen	APH1A	GCST90244092	1				-0.143319	0.0229924	4.56613e-10						3146	5.42292e-23	2.59819e-18	2.08715e-05	0.999979	1.09898e-07
	eQTLGen	KRCC1	GCST90244092	1				-0.0356719	0.0149173	0.0167886						3638	5.4524e-56	5.18272e-06	1.05203e-50	0.999995	1.05762e-07
	eQTLGen	ISM1	GCST90244092	4	-0.0152119	0.00535808	0.00452478				-0.00301232	0.00281343	0.396385	4.13833	0.24691	7415	0	4.37711e-08	0	1	1.01157e-07
	eQTLGen	AC009299.3	GCST90244092	5	0.00567693	0.00372382	0.127386				0.00343722	0.00725468	0.667994	10.5226	0.0324865	4669	0	1.19456e-06	0	0.999999	8.57601e-08
	eQTLGen	PTGES3	GCST90244092	1				-0.101705	0.0207562	9.58367e-07						4093	3.65139e-28	5.39691e-10	6.7657e-19	1	8.56381e-08
	eQTLGen	RPS14	GCST90244092	3	0.026193	0.0162927	0.107911				-0.00697847	0.0188354	0.774116	7.5985	0.0223875	7080	3.26013e-149	6.73991e-08	4.83705e-142	1	8.42913e-08
	eQTLGen	SPTLC1	GCST90244092	3	0.00663594	0.0487946	0.891823				0.0191374	0.0158088	0.439546	14.1288	0.000855003	7221	1.21196e-15	8.46979e-07	1.43092e-09	0.999999	7.73663e-08
	eQTLGen	C6orf120	GCST90244092	4	0.0183891	0.00659285	0.00528296				-0.000804279	0.00296622	0.811701	1.44365	0.695336	8057	1.06375e-172	7.75088e-07	1.37243e-166	0.999999	7.15367e-08
	eQTLGen	RP11-830F9.7	GCST90244092	2	0.0218825	0.0156791	0.16282							9.02723	0.00265987	8313	1.22004e-58	4.29291e-07	2.84199e-52	1	5.19746e-08
	eQTLGen	CBFA2T3	GCST90244092	3	0.0321145	0.00986424	0.00113136				-0.00202559	0.00361695	0.675	1.30555	0.520599	9674	5.3308e-56	4.29188e-07	1.24207e-49	1	5.19666e-08
	eQTLGen	UBR4	GCST90244092	1				-0.0566196	0.0181992	0.00186385						8205	1.5821e-35	3.55877e-07	4.44563e-29	1	5.10507e-08
	eQTLGen	SNX10	GCST90244092	2	-0.0333506	0.0241675	0.167594							3.87567	0.0489908	6817	9.82593e-43	1.73719e-07	5.65621e-36	1	4.77829e-08
	eQTLGen	TANK	GCST90244092	5	0.0100228	0.0120702	0.406326				-0.00180293	0.0131958	0.899978	5.87212	0.208904	5474	0	1.1111e-06	0	0.999999	4.26471e-08
	eQTLGen	NUDC	GCST90244092	1				0.0874353	0.0240764	0.000281692						4703	5.08934e-25	2.1364e-08	2.3822e-17	1	3.54865e-08
	eQTLGen	SLC25A23	GCST90244092	1				0.00882007	0.0109979	0.422564						7435	2.30534e-88	4.32921e-07	5.32507e-82	1	3.32747e-08
	eQTLGen	RP11-830F9.6	GCST90244092	2	-0.0198799	0.00707388	0.00494925							0.863472	0.352769	8288	1.03236e-34	4.29248e-07	2.40505e-28	1	3.17666e-08
	eQTLGen	CHMP1A	GCST90244092	4	0.0262431	0.011669	0.0245144				0.00222821	0.00600455	0.746194	4.91423	0.178187	7237	3.70282e-90	4.29104e-07	8.6292e-84	1	3.08222e-08
	eQTLGen	AL513477.1	GCST90244092	1				0.0158701	0.00570333	0.00539238						5409	3.23771e-57	3.99162e-07	8.11126e-51	1	2.94353e-08
	eQTLGen	NDFIP1	GCST90244092	3	0.0238061	0.00715545	0.000877888				-0.0013958	0.00244804	0.670106	0.36708	0.832319	7262	7.42502e-200	7.89141e-08	9.40899e-193	1	2.55047e-08
	eQTLGen	HIC2	GCST90244092	1				0.131649	0.0333511	7.90149e-05						6295	1.84356e-15	9.14974e-10	2.01487e-06	0.999998	2.3773e-08
	eQTLGen	UBXN4	GCST90244092	2	-0.133774	0.0268173	6.08983e-07							0.1787	0.672493	5238	4.67088e-19	2.86083e-13	1.6327e-06	0.999998	2.05675e-08
	eQTLGen	TGFB2	GCST90244092	1				0.17076	0.0304929	2.14352e-08						7226	2.1207e-26	6.04193e-21	3.50996e-06	0.999996	1.96589e-08
	eQTLGen	ARL15	GCST90244092	1				-0.026099	0.0113887	0.0219249						7636	2.35553e-81	7.67956e-07	3.06727e-75	0.999999	1.9339e-08
	eQTLGen	FILIP1L	GCST90244092	1				0.254703	0.0363862	2.55963e-12						7015	3.97277e-35	1.96319e-29	2.02362e-06	0.999998	1.75782e-08
	eQTLGen	RNF4	GCST90244092	3	-0.0482961	0.0205749	0.0189085				-0.00729409	0.00326139	0.267675	5.0371	0.0805763	6926	8.40005e-45	3.93961e-07	2.1322e-38	1	1.59682e-08
	eQTLGen	TTLL9	GCST90244092	1				0.0638952	0.0189689	0.000756						4573	4.69485e-29	1.44617e-08	3.2464e-21	1	1.56758e-08
	eQTLGen	PDRG1	GCST90244092	1				-0.07709	0.0209244	0.000229413						4647	3.74434e-31	1.44584e-08	2.58974e-23	1	1.55182e-08
	eQTLGen	MSH6	GCST90244092	6	-0.0180337	0.00409246	1.05015e-05				-0.00246433	0.00318202	0.481891	5.28517	0.382077	6987	1.01952e-246	2.78497e-07	3.66077e-240	1	1.42586e-08
	eQTLGen	AC137932.5	GCST90244092	4	0.0175557	0.00542034	0.00120011				0.0111381	0.00435408	0.124835	8.24388	0.0412314	7470	1.31333e-84	4.29124e-07	3.0605e-78	1	1.22926e-08
	eQTLGen	TRAPPC2L	GCST90244092	3	-0.0202387	0.00776195	0.00912252				-0.00433792	0.0026734	0.35161	2.7482	0.253067	9740	2.55029e-179	4.29211e-07	5.9418e-173	1	1.01622e-08
	eQTLGen	RP1-283E3.4	GCST90244092	3	0.00899746	0.00671463	0.180252				0.00752951	0.00224541	0.184504	11.2606	0.00358745	6533	2.0342e-188	3.98121e-07	5.10949e-182	1	8.57172e-09
	eQTLGen	MAP3K13	GCST90244092	1				0.0355822	0.0125584	0.00460653						6061	1.41384e-62	7.53109e-08	1.87734e-55	1	8.19132e-09
	eQTLGen	RP11-800A3.5	GCST90244092	1				0.0249632	0.0116849	0.0326498						3988	2.20471e-18	2.46335e-12	8.95004e-07	0.999999	7.83247e-09
	eQTLGen	CD70	GCST90244092	1				0.042863	0.0193904	0.0270687						8404	2.71232e-33	4.33174e-07	6.2615e-27	1	6.3139e-09
	eQTLGen	LINC00222	GCST90244092	1				0.0290813	0.0112764	0.00991019						4879	3.31285e-42	1.20267e-34	2.75457e-08	1	2.28281e-09
	eQTLGen	XRCC5	GCST90244092	1				-0.033227	0.0115017	0.00386606						6873	9.86186e-88	2.14506e-08	4.59748e-80	1	1.69661e-09
	eQTLGen	UTP6	GCST90244092	2	-0.0700093	0.0313726	0.0256452							5.46777	0.0193704	4630	1.76218e-24	4.52591e-13	3.89354e-12	1	1.20578e-09
	eQTLGen	ALDH6A1	GCST90244092	1				-0.113631	0.0270107	2.58902e-05						6262	4.74942e-23	6.59891e-11	7.19729e-13	1	1.08382e-09
	eQTLGen	MSL1	GCST90244092	3	-0.0332702	0.00881432	0.000160291				0.00246103	0.00465346	0.690305	1.76208	0.414351	5760	5.40167e-76	7.60552e-11	7.1023e-66	1	3.50779e-10
	eQTLGen	CCDC88C	GCST90244092	2	0.0419301	0.0157091	0.00760395							0.207145	0.649014	7097	1.63915e-29	1.26848e-08	1.29221e-21	1	3.45799e-10
	eQTLGen	ICAM1	GCST90244092	1				0.0258698	0.0115588	0.0252148						6827	1.33832e-75	1.18138e-08	1.13284e-67	1	2.68155e-10
	eQTLGen	ACOT8	GCST90244092	2	0.0361797	0.0291072	0.213874							1.83995	0.174956	6785	1.12609e-23	8.71048e-09	1.2928e-15	1	2.65574e-10
	eQTLGen	TNNC2	GCST90244092	7	-0.0118014	0.00540793	0.0290921				6.23366e-05	0.00189965	0.975092	3.77638	0.706907	6769	0	8.70976e-09	0	1	1.60781e-10
	eQTLGen	IGF1R	GCST90244092	5	0.025814	0.0166607	0.121286				0.00265258	0.0112845	0.82929	16.8302	0.00208538	8290	1.33017e-88	1.75084e-12	7.5973e-77	1	1.21981e-10
	eQTLGen	COL17A1	GCST90244092	1				0.0508526	0.0127131	6.33425e-05						5795	3.27438e-81	1.46338e-11	2.23755e-70	1	1.09591e-10
	eQTLGen	RP11-552F3.10	GCST90244092	1				-0.0214018	0.00725484	0.00317774						5797	8.61633e-42	5.95593e-10	1.44668e-32	1	5.89714e-11
	eQTLGen	RP11-168G16.1	GCST90244092	2	0.0588409	0.0159852	0.000232363							0.388853	0.532903	8992	2.2242e-22	1.74998e-12	1.27099e-10	1	4.41795e-11
	eQTLGen	SKAP1	GCST90244092	11	0.0332332	0.00878182	0.00015413				-0.0115581	0.00779884	0.172477	36.9142	5.85613e-05	5743	0	8.53417e-20	0	1	4.09035e-11
	eQTLGen	RBMS2	GCST90244092	13	-0.00985985	0.00538459	0.0670823				-0.00414791	0.00393503	0.314441	31.0381	0.00194386	4274	0	5.40012e-10	0	1	2.51284e-11
	eQTLGen	ARVCF	GCST90244092	2	0.0349693	0.0145859	0.0165085							1.40723	0.235516	6327	1.53832e-50	1.7443e-10	8.81914e-41	1	2.39304e-11
	eQTLGen	SGK223	GCST90244092	3	-0.0458799	0.0437892	0.294756				-0.0316269	0.0098478	0.19217	41.4167	1.01505e-09	6194	3.07882e-64	3.53379e-10	8.71251e-55	1	1.90138e-11
	eQTLGen	PHF11	GCST90244092	6	0.0363479	0.0286419	0.204425				0.0148059	0.0108998	0.245907	25.4631	0.000113381	6395	0	8.32059e-11	0	1	1.63257e-11
	eQTLGen	PAGR1	GCST90244092	3	-0.0279957	0.0210355	0.183229				-0.0132867	0.0235032	0.672442	3.80637	0.149093	3235	1.47413e-21	1.52307e-10	9.67867e-12	1	1.17753e-11
	eQTLGen	GAB1	GCST90244092	1				-0.113711	0.0291961	9.83054e-05						6607	2.324e-68	4.14637e-59	5.6049e-10	1	4.09913e-12
	eQTLGen	RCBTB1	GCST90244092	13	0.0177238	0.00539339	0.00101547				0.00647492	0.00298531	0.0528757	40.5519	5.82098e-05	6409	0	8.32057e-11	0	1	3.17687e-12
	eQTLGen	GSTO1	GCST90244092	7	0.0414064	0.00641845	1.11008e-10				-0.00326651	0.00386495	0.436584	4.45483	0.615373	5943	7.0818e-125	1.46096e-11	4.84737e-114	1	1.59018e-12
	eQTLGen	HAAO	GCST90244092	2	-0.0700934	0.0320603	0.0287936							6.44914	0.0111006	7257	6.68286e-64	2.47928e-12	2.69549e-52	1	1.23314e-12
	eQTLGen	RP1-130H16.16	GCST90244092	1				0.0360378	0.0110116	0.00106515						5232	5.02313e-27	5.99156e-17	8.38369e-11	1	8.78606e-13
	eQTLGen	ACOT2	GCST90244092	7	-0.0160902	0.00780495	0.039252				-0.00348655	0.00347347	0.361567	14.1067	0.0284664	7085	1.06137e-129	6.59672e-11	1.60893e-119	1	7.80359e-13
	eQTLGen	TPRN	GCST90244092	1				-0.0830072	0.02174	0.000134439						6210	2.44899e-29	2.67136e-13	9.16759e-17	1	7.30421e-13
	eQTLGen	OVCH1	GCST90244092	1				0.0705391	0.023513	0.0026998						9178	6.7943e-50	4.66749e-39	1.45566e-11	1	9.29645e-14
	eQTLGen	PLEKHB1	GCST90244092	11	-0.025706	0.00570654	6.64781e-06				-0.00572347	0.00494488	0.276881	10.3468	0.410615	5661	6.57044e-181	2.46231e-12	2.66841e-169	1	7.33811e-14
	eQTLGen	UCP2	GCST90244092	21	-0.00850295	0.00531362	0.10955				-0.000660494	0.00312175	0.834689	42.3327	0.00250225	5682	0	2.46807e-12	0	1	6.65579e-14
	eQTLGen	DNAJB13	GCST90244092	4	-0.0281381	0.0099666	0.00475404				0.00231698	0.0109637	0.852206	2.40265	0.493142	5655	2.17976e-84	2.46775e-12	8.83299e-73	1	6.63734e-14
	eQTLGen	ZSWIM1	GCST90244092	1				0.0497216	0.0236178	0.0352684						6847	4.04555e-28	4.65788e-12	8.68539e-17	1	4.61324e-14
	eQTLGen	RP11-800A3.4	GCST90244092	1				0.0098479	0.00460966	0.0326498						4586	1.03557e-119	2.46343e-12	4.20379e-108	1	3.54398e-14
	eQTLGen	P2RY2	GCST90244092	2	0.016133	0.00718568	0.0247579							0.16331	0.686127	5523	2.41557e-246	2.46359e-12	9.80511e-235	1	3.54397e-14
	eQTLGen	QSOX2	GCST90244092	1				0.0593925	0.023757	0.0124193						7848	2.5738e-25	2.6708e-13	9.63682e-13	1	3.23909e-14
	eQTLGen	LRIG1	GCST90244092	3	0.0265144	0.0112617	0.0185538				0.00533208	0.00188859	0.216709	7.99804	0.0183336	7665	1.33298e-305	4.08596e-14	3.26233e-292	1	3.12321e-14
	eQTLGen	SNHG7	GCST90244092	5	0.00722429	0.00308921	0.0193584				0.00341493	0.00341162	0.390601	4.0226	0.402957	6448	0	2.67179e-13	0	1	5.70478e-15
	eQTLGen	SNORA11	GCST90244092	2	0.0202623	0.00574482	0.000420213							0.000207586	0.988505	3118	4.57543e-32	7.29349e-20	6.27331e-13	1	4.34716e-15
	eQTLGen	RTN4	GCST90244092	6	0.0108716	0.00582018	0.0617741				-0.000237591	0.00165852	0.893016	3.58105	0.611161	7748	1.02131e-302	1.93878e-13	5.26779e-290	1	2.01733e-15
	eQTLGen	MMP9	GCST90244092	4	-0.0168192	0.0153478	0.273136				0.0303922	0.0102593	0.0975591	8.8146	0.0318601	7021	1.87477e-108	6.43559e-14	2.91312e-95	1	1.88539e-15
	eQTLGen	SUPV3L1	GCST90244092	5	0.0128778	0.00524963	0.0141636				0.000226902	0.0032265	0.948361	1.25547	0.868885	8018	0	1.23511e-15	0	1	1.68093e-15
	eQTLGen	RASL10A	GCST90244092	1				0.0925741	0.0244293	0.000150967						5660	1.67278e-30	5.93894e-17	2.81663e-14	1	1.58519e-15
	eQTLGen	DSTYK	GCST90244092	9	-0.0128523	0.00408359	0.00164782				0.00322215	0.0026882	0.269672	10.979	0.20289	6299	0	4.88398e-16	0	1	7.34969e-16
	eQTLGen	TMCC2	GCST90244092	1				-0.0384172	0.0156805	0.0142856						6188	4.76109e-66	4.88751e-16	9.74134e-51	1	7.28522e-16
	eQTLGen	CITED2	GCST90244092	4	-0.0254752	0.0234883	0.278102				-0.0188231	0.00728722	0.12286	21.3195	9.03558e-05	6383	3.21036e-66	9.5107e-16	3.37552e-51	1	2.16725e-16
	eQTLGen	ARHGAP39	GCST90244092	1				-0.0642684	0.0156551	4.03855e-05						3402	2.79299e-55	1.06477e-17	2.62309e-38	1	2.12042e-16
	eQTLGen	TMEM81	GCST90244092	2	-0.041437	0.0143897	0.00398154							1.0384	0.308193	6575	4.23892e-63	4.88338e-16	8.6803e-48	1	7.3062e-17
	eQTLGen	PPP1R16A	GCST90244092	5	-0.0179707	0.00698467	0.0100855				-0.0043859	0.00459704	0.410433	10.2114	0.0370128	3849	0	1.06544e-17	0	1	6.16724e-17
	eQTLGen	CCDC157	GCST90244092	2	0.047987	0.0137874	0.000500488							0.277281	0.598489	6399	1.0772e-50	5.95157e-17	1.80994e-34	1	1.62198e-17
	eQTLGen	SLC39A4	GCST90244092	2	0.035478	0.0133281	0.00776995							2.23802	0.134654	4139	2.6151e-107	1.06566e-17	2.45398e-90	1	1.3492e-17
	eQTLGen	ZSCAN12P1	GCST90244092	5	-0.0377889	0.0222492	0.0894248				-0.102147	0.021508	0.0177124	238.351	2.10145e-50	4475	4.56709e-136	5.90882e-33	7.72929e-104	1	1.34298e-17
	eQTLGen	RP1-265C24.5	GCST90244092	4	0.053313	0.0225824	0.0182345				0.0232655	0.0333942	0.558078	102.108	5.47296e-22	4115	1.43247e-84	5.91075e-33	2.4235e-52	1	1.12693e-17
	eQTLGen	TAP1	GCST90244092	1				-0.106794	0.0162327	4.7379e-11						9662	1.67713e-48	1.22725e-33	1.36657e-15	1	9.50928e-18
	eQTLGen	SEC14L4	GCST90244092	4	-0.0154398	0.0192837	0.423325				0.00645506	0.0137516	0.684981	6.34737	0.0958803	6342	7.77518e-40	5.95273e-17	1.30615e-23	1	4.7036e-18
	eQTLGen	EPRS	GCST90244092	3	-0.0178208	0.0139455	0.201289				0.000787327	0.00469531	0.894233	6.36738	0.0414325	6860	4.22435e-193	3.84435e-16	1.09885e-177	1	2.84081e-18
	eQTLGen	ZNF263	GCST90244092	1				-0.0685458	0.0167556	4.29686e-05						6304	3.46358e-59	1.86852e-19	1.85365e-40	1	1.1055e-18
	eQTLGen	TIGD5	GCST90244092	1				0.0143818	0.0319596	0.65271						6588	6.31309e-222	1.06501e-17	5.92774e-205	1	7.02303e-19
	eQTLGen	SEC14L3	GCST90244092	2	-0.011979	0.00649466	0.06512							0.608065	0.435517	6335	6.40053e-255	5.95236e-17	1.07529e-238	1	5.46195e-19
	eQTLGen	ITGAL	GCST90244092	3	-0.103838	0.0204214	3.68055e-07				-0.00824491	0.00591856	0.39636	1.95676	0.37592	2879	6.24925e-163	1.41616e-20	4.41281e-143	1	2.71478e-19
	eQTLGen	LLPH	GCST90244092	1				-0.0351956	0.0142823	0.0137287						5785	4.80459e-40	3.82464e-18	1.25622e-22	1	1.53547e-19
	eQTLGen	SPATC1	GCST90244092	1				-0.023522	0.0109004	0.030936						5881	1.13676e-88	1.06433e-17	1.06805e-71	1	1.286e-19
	eQTLGen	FLYWCH1	GCST90244092	6	-0.00488942	0.00414282	0.237914				-0.00237218	0.00265783	0.422553	4.87571	0.431236	5891	0	1.86944e-19	0	1	1.45486e-20
	eQTLGen	FAM149B1	GCST90244092	4	-0.0229319	0.0050918	6.67796e-06				0.0064667	0.0138465	0.686418	2.68093	0.443479	4574	2.37113e-131	7.28925e-20	3.25292e-112	1	1.11571e-20
	eQTLGen	CIRH1A	GCST90244092	4	-0.0148199	0.0055458	0.00753399				-0.00350741	0.00245575	0.289412	3.72094	0.293217	5426	0	6.92389e-20	1.33011e-304	1	8.61983e-21
	eQTLGen	OPRL1	GCST90244092	6	-0.0287955	0.0128191	0.0246853				0.00136546	0.00939803	0.891507	51.6413	6.39027e-10	5091	0	3.93925e-26	0	1	5.14323e-21
	eQTLGen	TTC18	GCST90244092	4	0.0286442	0.0109432	0.00885664				0.0224859	0.00591806	0.0628128	15.2608	0.00160683	3573	9.13752e-103	7.28816e-20	1.25375e-83	1	3.71453e-21
	eQTLGen	HAVCR1	GCST90244092	1				0.0478367	0.0193382	0.0133728						7419	8.24805e-44	8.46425e-23	9.74457e-22	1	2.39318e-22
	eQTLGen	UBE2F	GCST90244092	3	0.0113573	0.00382833	0.0030106				-0.000843613	0.00193611	0.7384	0.893047	0.639849	7352	0	7.49843e-22	0	1	2.16548e-22
	eQTLGen	LGALS12	GCST90244092	5	-0.0174486	0.00763713	0.0223301				-0.00328682	0.00420127	0.491086	7.19954	0.125712	5257	0	9.70074e-24	1.39868e-290	1	1.41029e-25
	eQTLGen	ASS1P1	GCST90244092	4	0.0133906	0.00430744	0.00187901				-0.00371551	0.00459776	0.503865	0.696493	0.874029	8064	4.31303e-101	2.49844e-25	1.72629e-76	1	2.17206e-26
	eQTLGen	RP11-61L19.1	GCST90244092	1				-0.0173463	0.00699939	0.0132025						7355	8.51013e-52	6.74495e-25	1.2617e-27	1	1.85477e-26
	eQTLGen	BIRC7	GCST90244092	3	0.0191702	0.00504622	0.000145329				0.0010085	0.00310349	0.799978	0.121745	0.940943	8604	0	3.93963e-26	5.9833e-301	1	1.7056e-26
	eQTLGen	C14orf142	GCST90244092	3	0.0285315	0.0197981	0.14955				0.0135484	0.00952868	0.390211	7.62668	0.0220744	7689	1.01259e-95	1.31207e-26	7.71756e-70	1	4.7223e-27
	eQTLGen	NOM1	GCST90244092	3	-0.033559	0.0103454	0.00117922				-0.00137834	0.00547681	0.843042	3.74856	0.153466	9200	1.76248e-175	1.79973e-29	9.79304e-147	1	1.34007e-28
	eQTLGen	C7orf13	GCST90244092	4	-0.0104828	0.00582932	0.0721315				-0.000956098	0.00211302	0.695267	4.30454	0.230401	8886	0	1.79913e-29	0	1	1.07321e-30
	eQTLGen	RP11-996F15.2	GCST90244092	3	0.0109887	0.00423549	0.00947496				0.00882476	0.00765557	0.454911	3.49129	0.174532	7809	0	5.68552e-42	0	1	4.28237e-41
	eQTLGen	RP11-156P1.1	GCST90244092	2	0.0134428	0.0542452	0.804278							154.67	1.65344e-35	3434	1.15018e-137	3.02276e-46	3.80507e-92	1	4.40572e-48
	eQTLGen	CCDC3	GCST90244092	4	-0.0192847	0.00524567	0.000236632				-0.00324635	0.002398	0.308497	2.19384	0.533163	9049	0	5.24833e-58	0	1	1.91224e-58
	CAGE	TUFM	GCST90244092	2	-0.014389	0.00159681	2.03971e-19							0.0214003	0.883694	2572	4.30155e-248	1.88382e-09	1.07363e-241	0.00370556	0.996294
	CAGE	RASGRP3	GCST90244092	2	-0.0144694	0.0210363	0.491558							18.7722	1.47297e-05	6687	4.34688e-22	0.00216145	7.79266e-22	0.00287988	0.994959
	CAGE	PABPC4	GCST90244092	1				0.0440163	0.00603652	3.06144e-13						4602	1.40548e-31	1.78004e-09	4.87274e-25	0.00517649	0.994824
	CAGE	PABPC4	GCST90244092	1				0.0384561	0.00527398	3.06144e-13						4602	3.5701e-39	1.78004e-09	1.23774e-32	0.0051765	0.994823
	CAGE	DNAJB12	GCST90244092	2	0.0530804	0.00884783	1.9823e-09							1.37459	0.241024	3892	2.46258e-11	3.22421e-05	9.49427e-09	0.0114421	0.988526
	CAGE	SUGP2	GCST90244092	1				-0.0519746	0.00937247	2.93191e-08						3235	7.6623e-12	7.78831e-05	1.46283e-09	0.0138828	0.986039
	CAGE	HSP90AA1	GCST90244092	1				-0.0399942	0.00757466	1.29184e-07						4782	3.67418e-19	0.000523336	1.10917e-17	0.0148139	0.984663
	CAGE	MTX1	GCST90244092	1				-0.0469712	0.0102581	4.67322e-06						3088	3.78393e-10	4.33641e-05	1.48831e-07	0.0160723	0.983884
	CAGE	EEF1G	GCST90244092	1				0.0939111	0.00849874	2.19215e-28						4360	2.16364e-35	1.86915e-25	2.23298e-12	0.0183089	0.981691
	CAGE	FAIM	GCST90244092	1				0.0322931	0.00652733	7.52235e-07						3518	2.49424e-22	0.00483617	8.31854e-22	0.0151491	0.980015
	CAGE	TRIM26	GCST90244092	9	-0.100365	0.0089329	2.73034e-29				-0.0362991	0.0240363	0.174746	66.2948	2.67496e-11	1328	2.66207e-38	1.47045e-30	4.21767e-10	0.0223195	0.97768
	CAGE	SUOX	GCST90244092	2	0.0295091	0.0276009	0.285009							26.9254	2.11464e-07	3415	1.8032e-29	1.39022e-11	3.33673e-20	0.02475	0.97525
	CAGE	ARHGEF17	GCST90244092	1				0.069021	0.00815209	2.52515e-17						3850	4.4711e-28	6.49262e-14	1.81673e-16	0.0254067	0.974593
	CAGE	EML3	GCST90244092	2	0.0288157	0.00480128	1.95289e-09							3.38932	0.0656201	4406	3.28569e-160	4.16885e-25	3.39093e-137	0.0420659	0.957934
	CAGE	FNBP1	GCST90244092	2	-0.0165783	0.00842125	0.0489955							4.9962	0.0254031	5035	2.18622e-50	0.00247224	4.54988e-49	0.0505042	0.947024
	CAGE	GIT2	GCST90244092	1				-0.0720144	0.012187	3.44001e-09						4032	1.60416e-08	1.02117e-05	8.93362e-05	0.0559255	0.943975
	CAGE	EEF1G	GCST90244092	2	-0.0195951	0.00298837	5.48622e-11							2.72538	0.0987647	4366	0	5.92533e-25	3.76042e-305	0.0602128	0.939787
	CAGE	PARN	GCST90244092	1				0.0695099	0.0144169	1.42534e-06						3398	1.70023e-06	0.0120861	7.11035e-06	0.0496056	0.9383
	CAGE	WDR20	GCST90244092	1				-0.0515566	0.0105845	1.11053e-06						4758	1.07458e-09	0.00264757	3.25526e-08	0.0792857	0.918067
	CAGE	FBXW8	GCST90244092	1				-0.0413316	0.00861074	1.58666e-06						5246	3.56783e-11	0.00688926	4.37731e-10	0.0836137	0.909497
	CAGE	CUL3	GCST90244092	1				0.0555562	0.0107876	2.60486e-07						5214	4.3116e-09	0.000507874	8.4455e-07	0.0985806	0.900911
	CAGE	ARHGAP12	GCST90244092	1				-0.0515933	0.00814631	2.3992e-10						4833	7.37348e-17	5.79087e-07	1.54351e-11	0.120342	0.879657
	CAGE	MRPL21	GCST90244092	3	-0.0137956	0.00211411	6.77863e-11				-0.0022049	0.00240802	0.528014	0.906417	0.635585	4722	5.83788e-209	4.87808e-06	1.4653e-204	0.121561	0.878434
	CAGE	LRRC37A4	GCST90244092	3	0.172533	0.00717322	7.87258e-128				-0.00428169	0.0765999	0.964452	0.608178	0.737795	2295	6.85319e-52	2.72591e-47	3.6328e-06	0.143641	0.856355
	CAGE	MRPL21	GCST90244092	4	-0.0137144	0.00255595	8.06438e-08				-0.00130081	0.00338644	0.737881	4.05958	0.255102	4725	8.5479e-190	6.29376e-06	2.14549e-185	0.157128	0.842865
	CAGE	DB316129	GCST90244092	3	-0.142069	0.0225497	2.9716e-10				0.0466252	0.0100158	0.134709	22.3621	1.39361e-05	2271	1.50878e-52	3.20921e-47	7.99833e-07	0.169295	0.830704
	CAGE	RAB7L1	GCST90244092	2	0.0161702	0.016213	0.318587							8.66286	0.00324761	3492	6.00017e-22	0.0510798	1.62082e-21	0.13717	0.81175
	CAGE	NDST2	GCST90244092	1				-0.0628405	0.00631562	2.52183e-23						2723	1.28378e-38	1.47408e-20	1.76582e-19	0.201959	0.798041
	CAGE	IPO8	GCST90244092	3	-0.00935592	0.00189933	8.39669e-07				-0.000758643	0.00361329	0.868249	1.47565	0.478153	7142	0	5.95145e-06	0	0.216978	0.783016
	CAGE	COX8A	GCST90244092	1				-0.0425675	0.00940445	6.00209e-06						3500	5.16299e-10	0.0216515	4.98307e-09	0.2082	0.770149
	CAGE	DIP2B	GCST90244092	3	-0.0174389	0.00274473	2.10327e-10				0.00425806	0.00969731	0.736598	0.551643	0.758949	3903	4.9572e-66	0.00326335	3.58287e-64	0.235101	0.761636
	CAGE	ZFP82	GCST90244092	4	-0.0152903	0.00281961	5.86631e-08				0.00253939	0.00899807	0.804302	2.64711	0.44929	4335	1.26785e-85	0.00201152	1.5288e-83	0.241798	0.756191
	CAGE	NUDCD3	GCST90244092	1				0.0427692	0.00841912	3.77435e-07						4875	2.25526e-16	0.000283628	1.94445e-13	0.243784	0.755932
	CAGE	DIP2B	GCST90244092	3	-0.0151202	0.00224323	1.58015e-11				-0.00688465	0.0152465	0.729979	0.820922	0.663344	3903	3.25105e-102	0.00341029	2.34973e-100	0.245731	0.750858
	CAGE	ZSCAN16	GCST90244092	5	-0.123853	0.00456298	3.06708e-162				-0.0356877	0.0220711	0.204314	2.79675	0.592394	3622	2.45577e-40	1.49163e-33	4.15914e-08	0.251878	0.748122
	CAGE	PLEKHH2	GCST90244092	1				-0.0506537	0.0121825	3.21194e-05						5818	0.0003249	0.0734725	0.000945972	0.213209	0.712048
	CAGE	KCNH3	GCST90244092	2	-0.0215479	0.0108637	0.0473134							6.19421	0.0128169	3483	2.47343e-15	0.0041203	1.80925e-13	0.300694	0.695186
	CAGE	ASF1A	GCST90244092	1				0.0169972	0.004296	7.6049e-05						5211	9.03734e-44	0.188355	6.05091e-44	0.125426	0.686219
	CAGE	LRRC37A2	GCST90244092	3	-0.169369	0.00723525	3.47414e-121				-0.0473722	0.0458916	0.489894	1.73255	0.420515	2273	6.31287e-52	6.38172e-47	3.35645e-06	0.338644	0.661353
	CAGE	PCMTD1	GCST90244092	2	-0.0269741	0.0061055	9.96194e-06							0.0221702	0.881635	4538	2.29216e-17	0.277419	6.13404e-18	0.0735909	0.64899
	CAGE	IK	GCST90244092	1				-0.0615096	0.00898987	7.80377e-12						3268	7.25716e-17	3.5853e-08	7.48391e-10	0.369102	0.630898
	CAGE	NOP58	GCST90244092	2	-0.0201558	0.00717639	0.00497534							2.15006	0.142564	3725	1.4017e-34	0.0314545	1.52003e-33	0.340469	0.628076
	CAGE	HAUS8	GCST90244092	1				0.0449411	0.011697	0.000121983						5443	4.39841e-05	0.353144	5.7066e-06	0.0452162	0.60159
	CAGE	NUBP2	GCST90244092	1				-0.0377443	0.00955552	7.81512e-05						5686	4.375e-08	0.260714	2.68685e-08	0.159535	0.579752
	CAGE	ASPSCR1	GCST90244092	1				0.0349535	0.00510858	7.80377e-12						2147	3.93263e-35	3.01686e-08	5.96315e-28	0.456912	0.543088
	CAGE	TTC13	GCST90244092	1				0.0423625	0.0114493	0.000215599						5647	2.66782e-05	0.390218	5.74531e-06	0.0835096	0.52624
	CAGE	SLC19A1	GCST90244092	1				0.0426212	0.0114164	0.000188962						5609	4.92398e-06	0.425575	5.64824e-07	0.0482911	0.526129
	CAGE	FBXL5	GCST90244092	1				0.0106692	0.00238488	7.68833e-06						5962	1.01325e-160	0.0176433	2.65395e-159	0.4616	0.520757
	CAGE	ZHX2	GCST90244092	3	-0.00566404	0.00163231	0.000520548				0.00328608	0.00246385	0.409578	1.85721	0.395105	4484	0	0.458589	0	0.0272977	0.514113
	CAGE	CBL	GCST90244092	1				-0.0292227	0.00811741	0.000318217						4540	4.31193e-12	0.218986	5.28752e-12	0.268019	0.512995
	CAGE	FBXL20	GCST90244092	1				-0.0573219	0.00738503	8.36632e-15						3849	8.24707e-25	1.64737e-11	2.45015e-14	0.488912	0.511088
	CAGE	BMPR2	GCST90244092	3	-0.0161139	0.0105794	0.127724				0.00876412	0.00486176	0.32243	6.17497	0.0456165	3427	1.10899e-14	0.0419719	1.20161e-13	0.45427	0.503759
	CAGE	TTC13	GCST90244092	2	0.0147167	0.0270695	0.586674							12.5235	0.000401857	5647	1.11357e-08	0.418893	2.39814e-09	0.0897199	0.491387
	CAGE	ZFP14	GCST90244092	2	0.0131903	0.0068999	0.0559185							4.77396	0.0288933	4486	8.22817e-80	0.00421163	9.92034e-78	0.50729	0.488499
	CAGE	BMPR2	GCST90244092	3	-0.0297388	0.00662374	7.13145e-06				-0.0283927	0.0185946	0.369123	2.34412	0.309728	3427	1.94841e-11	0.0443403	2.11113e-10	0.47996	0.4757
	CAGE	ID2	GCST90244092	1				-0.053208	0.0105307	4.35764e-07						3908	4.64542e-08	0.00134997	1.9381e-05	0.562781	0.43585
	CAGE	SERPING1	GCST90244092	4	-0.00977777	0.00911945	0.283635				0.010663	0.00351521	0.0936611	13.838	0.00313421	5098	3.93431e-35	0.0967578	2.07219e-34	0.509228	0.394014
	CAGE	ELF2	GCST90244092	1				-0.0368529	0.00881265	2.89187e-05						4738	1.61599e-10	0.0480257	1.90352e-09	0.565321	0.386654
	CAGE	TSPAN9	GCST90244092	7	0.0122394	0.00850578	0.150165				-0.00517418	0.00717466	0.503103	39.8159	4.95081e-07	5541	1.64302e-09	0.000867768	1.17653e-06	0.621012	0.378119
	CAGE	HAUS8	GCST90244092	1				0.0283483	0.00803906	0.000421384						5444	5.03895e-12	0.556366	6.53792e-13	0.0718154	0.371819
	CAGE	LRIG1	GCST90244092	2	0.0163284	0.00722942	0.0239079							3.86027	0.0494423	5667	8.31156e-48	0.463838	3.26159e-48	0.181663	0.3545
	CAGE	MSRB2	GCST90244092	6	-0.00866434	0.00291359	0.00294164				0.00307826	0.00231099	0.253685	6.31564	0.276706	3428	3.94869e-70	0.621114	1.65663e-71	0.025705	0.353181
	CAGE	RHOT1	GCST90244092	1				-0.026133	0.00525948	6.73859e-07						4283	4.0965e-34	0.00086504	3.09043e-31	0.652246	0.346889
	CAGE	PWWP2B	GCST90244092	1				0.0294736	0.0101633	0.00373163						6671	2.68452e-06	0.308499	3.10798e-06	0.356827	0.334668
	CAGE	C16orf80	GCST90244092	3	-0.00719995	0.00912992	0.43034				0.00784259	0.00258141	0.202434	10.0777	0.00648123	5759	3.91204e-28	0.393758	2.95063e-28	0.29668	0.309562
	CAGE	LRIG1	GCST90244092	1				0.0260939	0.00729095	0.000344981						5668	1.32471e-11	0.497923	5.19841e-12	0.195087	0.30699
	CAGE	DNAJB12	GCST90244092	1				0.0409814	0.0116216	0.000421384						3884	4.43834e-07	0.00180022	0.000171118	0.693763	0.304265
	CAGE	ELF2	GCST90244092	1				-0.0385065	0.00941269	4.29686e-05						4708	9.59945e-09	0.055447	1.13062e-07	0.652761	0.291791
	CAGE	MRPL51	GCST90244092	1				0.0378795	0.0110725	0.000623793						4671	0.000149396	0.604488	3.28486e-05	0.13265	0.26268
	CAGE	ALDH3A2	GCST90244092	3	-0.012934	0.00327402	7.79913e-05				-0.00108705	0.00491089	0.861317	0.833635	0.659141	2737	1.76804e-59	0.715868	6.27491e-61	0.0251477	0.258984
	CAGE	TH1L	GCST90244092	2	-0.0104116	0.00953667	0.274945							5.74016	0.0165813	4666	8.97434e-51	0.698975	6.27887e-52	0.0486512	0.252374
	CAGE	TAGLN	GCST90244092	1				0.01273	0.00378459	0.000769228						6139	3.73102e-58	0.626772	7.38919e-59	0.123881	0.249347
	CAGE	RPS5	GCST90244092	2	0.00847793	0.00522391	0.104609							3.16539	0.0752147	2982	1.85913e-94	0.747864	5.37664e-96	0.0213977	0.230738
	CAGE	SIDT2	GCST90244092	4	0.00591473	0.0017583	0.00076849				-0.00288994	0.009138	0.781764	0.501632	0.918533	6149	2.62602e-253	0.650684	5.20234e-254	0.128685	0.220631
	CAGE	FMNL3	GCST90244092	1				-0.0431542	0.0126723	0.000660659						3452	9.35516e-07	0.00993814	7.33486e-05	0.778983	0.211004
	CAGE	RHOT1	GCST90244092	1				-0.0349381	0.00963809	0.000288961						4254	1.65082e-10	0.00104528	1.24564e-07	0.788511	0.210443
	CAGE	TH1L	GCST90244092	3	-0.0104162	0.00305248	0.000644044				0.000646775	0.00621248	0.93396	0.0803742	0.96061	4664	6.99638e-69	0.73955	4.89421e-70	0.0515251	0.208925
	CAGE	CR749724	GCST90244092	2	-0.0146849	0.010797	0.1738							4.00323	0.0454131	6914	1.96674e-19	0.649042	4.46633e-20	0.147189	0.203769
	CAGE	AKIRIN2	GCST90244092	2	-0.0198257	0.00419463	2.28465e-06							0.0584737	0.808925	4761	1.0879e-30	0.0335581	2.47785e-29	0.764134	0.202307
	CAGE	TAGLN	GCST90244092	2	0.00764046	0.0021755	0.000444676							0.587789	0.443275	6139	3.03413e-175	0.66846	6.00908e-176	0.132189	0.199351
	CAGE	WDR7	GCST90244092	1				0.0361898	0.0114077	0.00151177						5201	7.24445e-05	0.582128	2.80569e-05	0.225259	0.192512
	CAGE	AF088007	GCST90244092	1				-0.0147616	0.004613	0.00137428						7016	2.47082e-38	0.663763	5.64633e-39	0.151499	0.184738
	CAGE	LOC439949	GCST90244092	2	0.00746612	0.00424679	0.0787366							2.64069	0.104158	7018	1.95339e-115	0.663759	4.46419e-116	0.151508	0.184734
	CAGE	KIAA1598	GCST90244092	1				-0.00570316	0.00175482	0.00115405						4594	1.50844e-285	0.755599	1.33049e-286	0.0664686	0.177932
	CAGE	WDR81	GCST90244092	1				0.0259632	0.00675755	0.000121983						6196	2.18538e-17	0.107882	1.46167e-16	0.721384	0.170734
	CAGE	MBOAT7	GCST90244092	2	-0.0149904	0.019545	0.443101							6.85298	0.00884938	7195	2.65815e-08	0.47997	1.94698e-08	0.35139	0.16864
	CAGE	WDR4	GCST90244092	1				-0.0107339	0.00407148	0.00837999						7067	6.023e-59	0.680077	1.35153e-59	0.152438	0.167485
	CAGE	CYB5A	GCST90244092	1				0.0378759	0.0107124	0.000406674						5634	7.03283e-05	0.178873	0.000258473	0.657238	0.16356
	CAGE	MXD1	GCST90244092	1				-0.0410876	0.00913057	6.79535e-06						4448	3.19302e-09	0.00784128	3.37779e-07	0.829339	0.16282
	CAGE	PLEKHB2	GCST90244092	2	-0.0100238	0.00828701	0.226439							4.24261	0.0394216	3256	1.45282e-51	0.79645	8.00271e-53	0.0437119	0.159838
	CAGE	TSEN34	GCST90244092	2	-0.00938444	0.00875249	0.283629							4.92483	0.0264735	7230	1.31932e-43	0.485994	9.66901e-44	0.356017	0.157988
	CAGE	PFN2	GCST90244092	1				0.0152513	0.00476602	0.00137428						5293	2.98389e-39	0.712221	5.44507e-40	0.12981	0.157969
	CAGE	DNAJB4	GCST90244092	1				-0.0626248	0.0118771	1.34411e-07						5108	6.45345e-07	0.000280601	0.00193794	0.842475	0.155306
	CAGE	SLC25A26	GCST90244092	1				0.0126187	0.00408776	0.00202217						5648	1.64301e-60	0.611711	6.28897e-61	0.233992	0.154297
	CAGE	PLEKHB2	GCST90244092	4	-0.0104869	0.00396435	0.00816198				0.00237144	0.00266131	0.466909	4.01166	0.260207	3268	7.97605e-55	0.802213	4.39542e-56	0.0440544	0.153733
	CAGE	TSEN34	GCST90244092	3	-0.00973715	0.00656121	0.137796				-0.000631753	0.0164234	0.975523	5.96162	0.0507517	7230	3.22336e-39	0.488644	2.36225e-39	0.357952	0.153405
	CAGE	ASPSCR1	GCST90244092	1				-0.00679493	0.0135899	0.617075						2172	3.96424e-11	5.60607e-08	0.00060101	0.849775	0.149624
	CAGE	PKNOX1	GCST90244092	1				-0.0215813	0.00661362	0.00110178						6811	2.31815e-17	0.706562	4.8948e-18	0.149047	0.14439
	CAGE	LGR6	GCST90244092	3	-0.0136511	0.0116106	0.239697				0.00902024	0.014567	0.647035	9.00633	0.0110739	4160	9.48101e-17	0.282619	1.93212e-16	0.575802	0.14158
	CAGE	TSSC1	GCST90244092	1				0.0155195	0.00468047	0.000913846						6539	4.22771e-39	0.476665	3.38797e-39	0.381845	0.14149
	CAGE	GSDMB	GCST90244092	1				-0.0370754	0.00498027	9.73532e-14						3862	2.29647e-42	6.54721e-11	3.01776e-32	0.860223	0.139777
	CAGE	CBL	GCST90244092	1				-0.0174884	0.005538	0.00158913						4540	1.49649e-15	0.389738	1.83507e-15	0.477785	0.132477
	CAGE	CK905457	GCST90244092	1				-0.0142017	0.00451871	0.00167307						5327	2.53963e-40	0.628506	9.66606e-41	0.239083	0.132411
	CAGE	UBE2E3	GCST90244092	3	0.0124866	0.00457762	0.00637686				-0.00201975	0.00436725	0.724229	3.62941	0.162886	5051	6.02394e-62	0.815549	3.88349e-63	0.0524445	0.132006
	CAGE	ARID4A	GCST90244092	2	-0.0142342	0.0180362	0.429992							4.9924	0.0254588	5528	1.37908e-05	0.717872	3.10318e-06	0.161413	0.120698
	CAGE	TMEM14A	GCST90244092	1				-0.038448	0.00972781	7.73774e-05						5463	7.06993e-09	0.0416422	1.426e-07	0.8398	0.118558
	CAGE	FOXK1	GCST90244092	1				0.0176669	0.00578744	0.00226844						7163	2.13956e-25	0.826657	1.78602e-26	0.0689019	0.104441
	CAGE	WDR4	GCST90244092	1				-0.0390201	0.0138822	0.00494168						7062	0.000554075	0.733506	0.000124338	0.164503	0.101313
	CAGE	BU656309	GCST90244092	1				0.0140918	0.00449303	0.00171057						4721	7.80249e-47	0.421877	8.82253e-47	0.47693	0.101193
	CAGE	AK002088	GCST90244092	1				0.00668937	0.0023029	0.00367533						5085	1.32949e-196	0.849507	9.33783e-198	0.059575	0.0909184
	CAGE	AIM2	GCST90244092	1				0.0172889	0.00620146	0.00530544						5650	6.0443e-11	0.826256	6.24964e-12	0.0853442	0.0883997
	CAGE	ZNF544	GCST90244092	3	-0.00288483	0.00932734	0.757103				0.0108595	0.00338358	0.192287	10.3026	0.00579178	3412	1.71132e-39	0.864972	9.73874e-41	0.0491378	0.0858901
	CAGE	ARFIP1	GCST90244092	2	0.0106702	0.0025293	2.45789e-05							7.01443e-07	0.999332	4642	3.30378e-142	0.0151309	1.96586e-140	0.900256	0.0846134
	CAGE	CAPG	GCST90244092	3	-0.00789687	0.00451566	0.0803301				0.0074776	0.00402546	0.314391	3.68601	0.158341	5024	1.14601e-43	0.851626	8.92422e-45	0.0662357	0.0821382
	CAGE	ERAP1	GCST90244092	1				0.0110191	0.00373227	0.00315334						5373	1.19275e-66	0.675194	4.32696e-67	0.244862	0.0799443
	CAGE	RAB33B	GCST90244092	1				0.0198929	0.00528798	0.000168624						4407	1.28405e-32	0.0719898	1.51287e-31	0.84811	0.0799006
	CAGE	RNFT1	GCST90244092	3	0.0222328	0.00445231	5.9281e-07				0.00856777	0.0089576	0.514159	0.916817	0.632289	2111	8.3528e-24	0.0306177	2.42742e-22	0.889706	0.0796762
	CAGE	PLEKHB2	GCST90244092	1				-0.0182493	0.0060831	0.0026998						3268	9.76623e-25	0.873812	5.38195e-26	0.0480757	0.0781121
	CAGE	DNAJB12	GCST90244092	2	0.0312897	0.00595511	1.48618e-07							0.0159856	0.899388	3896	2.20538e-18	0.00239098	8.5033e-16	0.921817	0.0757923
	CAGE	ARV1	GCST90244092	1				0.0165511	0.00551702	0.0026998						5706	1.13608e-29	0.76074	2.45294e-30	0.164178	0.075082
	CAGE	SLC25A4	GCST90244092	2	-0.0197761	0.0143365	0.167765							3.88903	0.0486025	6401	2.60253e-11	0.861888	1.92137e-12	0.063556	0.0745558
	CAGE	SRF	GCST90244092	1				-0.0331177	0.00924214	0.000339237						4136	4.6978e-06	0.0664461	6.10238e-05	0.863056	0.070432
	CAGE	MTX2	GCST90244092	1				0.0439785	0.00856218	2.80105e-07						4808	2.10304e-14	0.000173834	1.1245e-10	0.929422	0.0704038
	CAGE	SLC25A26	GCST90244092	1				0.029432	0.0116108	0.0112485						5667	0.00248812	0.665545	0.000976386	0.261102	0.0698878
	CAGE	C21orf128	GCST90244092	2	-0.0157766	0.00704088	0.0250444							1.41795	0.233742	7637	1.80367e-17	0.787671	3.29194e-18	0.143692	0.0686369
	CAGE	C17orf87	GCST90244092	1				0.0154879	0.0058603	0.00822097						6048	1.08323e-24	0.63054	5.1986e-25	0.302539	0.0669207
	CAGE	FDX1	GCST90244092	1				0.014959	0.00541991	0.00578014						4522	9.88987e-25	0.730286	2.77648e-25	0.204955	0.0647589
	CAGE	ZNF280D	GCST90244092	1				0.0248351	0.0115089	0.030936						5117	5.32663e-05	0.558512	3.6082e-05	0.378267	0.0631314
	CAGE	PHF14	GCST90244092	1				-0.019911	0.00849147	0.0190359						7587	7.42771e-12	0.63159	3.5935e-12	0.305498	0.0629119
	CAGE	FLJ35776	GCST90244092	1				0.0329569	0.0117703	0.00511026						5885	0.00257205	0.884123	0.000149073	0.0511808	0.061975
	CAGE	SNPH	GCST90244092	1				-0.0162075	0.00591702	0.00616019						6170	7.87264e-21	0.880667	5.48004e-22	0.0612441	0.0580885
	CAGE	HEBP1	GCST90244092	1				0.0120185	0.0144222	0.404657						5595	8.6039e-114	0.856309	8.73008e-115	0.0868299	0.0568614
	CAGE	NFYC	GCST90244092	1				0.0189085	0.00567255	0.000858121						5111	4.95739e-24	0.214206	1.68842e-23	0.7295	0.0562947
	CAGE	DKFZp586H021	GCST90244092	1				0.0344177	0.0121099	0.00448167						3540	0.00178067	0.758513	0.000429707	0.182987	0.0562898
	CAGE	MOB2	GCST90244092	1				0.0275725	0.0104776	0.00849891						6645	1.74499e-05	0.774	3.86793e-06	0.171509	0.0544689
	CAGE	PNRC2	GCST90244092	1				-0.017093	0.00530471	0.001272						3903	4.20466e-30	0.263024	1.09461e-29	0.68468	0.0522964
	CAGE	UTP18	GCST90244092	1				0.0307252	0.0106357	0.00386606						4546	4.82742e-05	0.5255	3.88031e-05	0.422349	0.0520633
	CAGE	DCTD	GCST90244092	1				-0.0230376	0.00822771	0.00511026						6400	7.08347e-10	0.87246	6.30138e-11	0.0775631	0.0499764
	CAGE	COPS7A	GCST90244092	1				0.0241461	0.0091985	0.0086649						4762	7.36862e-08	0.774891	1.67294e-08	0.175879	0.0492295
	CAGE	OPA1	GCST90244092	1				0.0137761	0.00544635	0.0114254						5822	1.80449e-33	0.882255	1.41356e-34	0.0690635	0.0486815
	CAGE	C14orf93	GCST90244092	1				-0.0280864	0.011425	0.0139584						5783	0.000183762	0.183297	0.000770752	0.768756	0.0469918
	CAGE	MOCS1	GCST90244092	1				0.0255512	0.0103128	0.0132265						5846	2.89713e-06	0.868509	2.82615e-07	0.0846762	0.0468115
	CAGE	NOV	GCST90244092	2	-0.00172496	0.0287354	0.952132							16.5634	4.70512e-05	5502	5.72253e-10	0.737656	1.68072e-10	0.216605	0.0457391
	CAGE	SEPT9	GCST90244092	1				-0.0534331	0.0111837	1.77243e-06						6566	3.08376e-07	0.000669735	0.000440108	0.955787	0.0431028
	CAGE	GALC	GCST90244092	1				0.0137154	0.00501138	0.00620321						5256	4.16058e-34	0.861366	4.67489e-35	0.0967426	0.041891
	CAGE	MERTK	GCST90244092	2	0.00668735	0.0156486	0.669127							5.27473	0.0216371	3639	7.53018e-12	0.731282	2.34317e-12	0.227512	0.041206
	CAGE	PTPRA	GCST90244092	1				0.0104284	0.00401094	0.00932238						5621	1.22555e-46	0.857659	1.45147e-47	0.101536	0.0408055
	CAGE	CIAO1	GCST90244092	1				-0.0256713	0.00987357	0.00932238						1627	2.84413e-07	0.93975	5.91761e-09	0.0195121	0.0407381
	CAGE	PLA2G15	GCST90244092	1				0.0389078	0.0120157	0.00120331						3031	1.83539e-05	0.00881991	0.00197475	0.948916	0.040271
	CAGE	SLC25A26	GCST90244092	1				-0.00918661	0.00311688	0.00320491						5457	3.15587e-89	0.803468	6.14393e-90	0.156381	0.0401507
	CAGE	TRMT1L	GCST90244092	1				-0.0278119	0.00663207	2.74624e-05						3498	3.04148e-16	0.00245385	1.18704e-13	0.957658	0.0398883
	CAGE	EXOC4	GCST90244092	1				-0.0183534	0.00719253	0.0107191						4169	3.77903e-17	0.664102	1.68487e-17	0.296049	0.0398496
	CAGE	MAX	GCST90244092	1				-0.0307982	0.0119422	0.00991019						5075	0.000290063	0.911957	1.54906e-05	0.0486633	0.0390743
	CAGE	TGM3	GCST90244092	4	-0.00701267	0.00349615	0.0448749				0.0075613	0.00615889	0.344443	2.69393	0.44126	5796	4.53471e-42	0.900453	3.13826e-43	0.0622788	0.0372678
	CAGE	CD8A	GCST90244092	2	-0.0148227	0.0059894	0.0133304							0.99022	0.319689	2850	1.88594e-16	0.701418	7.02829e-17	0.261358	0.037224
	CAGE	TNFAIP8	GCST90244092	1				-0.0272512	0.0106234	0.0103111						5236	1.05262e-06	0.609089	6.12526e-07	0.354396	0.0365131
	CAGE	ACSM3	GCST90244092	1				0.0272241	0.0107247	0.0111341						3880	4.06713e-06	0.754477	1.12735e-06	0.209094	0.0364242
	CAGE	DHX57	GCST90244092	1				0.0159884	0.00633503	0.0116091						4313	1.95839e-24	0.713558	6.89185e-25	0.251076	0.0353656
	CAGE	PTPRA	GCST90244092	1				0.0270742	0.0104132	0.00932238						5619	0.00044037	0.862114	5.21507e-05	0.10206	0.0353332
	CAGE	NUAK1	GCST90244092	1				0.0278868	0.012243	0.0227398						5022	0.0016055	0.908739	9.62472e-05	0.0544425	0.0351164
	CAGE	SCML4	GCST90244092	2	-0.0117549	0.00389584	0.00255038							0.895904	0.343882	4285	1.52795e-37	0.313536	3.17546e-37	0.651572	0.0348922
	CAGE	WDR5B	GCST90244092	1				-0.0265483	0.00705714	0.000168624						5011	2.28717e-22	0.00326794	6.7328e-20	0.961954	0.0347782
	CAGE	CD8A	GCST90244092	2	-0.0170165	0.00601896	0.00469649							0.0113781	0.915052	2850	6.46744e-20	0.703378	2.41021e-20	0.262092	0.0345304
	CAGE	CD8A	GCST90244092	1				-0.0228197	0.00850906	0.00732232						2838	9.61941e-12	0.703895	3.58437e-12	0.26225	0.0338549
	CAGE	MRPS31	GCST90244092	1				0.0357742	0.0106205	0.000756						4282	8.22453e-06	0.345233	1.48027e-05	0.621326	0.033418
	CAGE	THUMPD1	GCST90244092	1				-0.0324993	0.0122461	0.00795801						3915	6.96104e-05	0.713651	2.47443e-05	0.253647	0.0326072
	CAGE	B3GALNT2	GCST90244092	1				-0.0251555	0.00955908	0.00849891						4583	1.28107e-08	0.857419	1.65599e-09	0.110803	0.0317779
	CAGE	GPR19	GCST90244092	1				-0.0126187	0.00555222	0.0230426						5463	2.94367e-26	0.828467	4.97434e-27	0.139966	0.0315671
	CAGE	SELT	GCST90244092	2	-0.00935171	0.00430689	0.0299056							2.47454	0.115703	4717	2.53695e-107	0.555273	1.89493e-107	0.414722	0.0300052
	CAGE	PHIP	GCST90244092	1				0.0215421	0.00818599	0.00849891						5996	3.41833e-10	0.872769	3.81996e-11	0.0975015	0.029729
	CAGE	CIAO1	GCST90244092	1				-0.0272056	0.0102021	0.00766076						1627	4.16077e-07	0.950961	8.65708e-09	0.0197568	0.0292818
	CAGE	RNF144B	GCST90244092	2	-0.0163479	0.00587546	0.0053959							1.31489	0.251512	5980	1.02991e-26	0.164991	5.03505e-26	0.806584	0.0284252
	CAGE	TRIOBP	GCST90244092	3	0.00838545	0.00512784	0.10199				0.01301	0.0198082	0.630035	7.91586	0.0191026	4616	3.84316e-120	0.378523	6.02163e-120	0.593058	0.0284191
	CAGE	H2AFX	GCST90244092	1				0.0309197	0.0103066	0.0026998						4569	0.00130147	0.436122	0.0015897	0.53268	0.0283062
	CAGE	AKAP11	GCST90244092	1				0.0258956	0.00984033	0.00849891						5032	1.82668e-06	0.647479	9.14755e-07	0.324213	0.0283056
	CAGE	CYB5A	GCST90244092	1				-0.0218932	0.0105088	0.0372209						5620	0.000104868	0.208055	0.000385397	0.76459	0.0268646
	CAGE	TRIOBP	GCST90244092	2	0.00983353	0.00768442	0.200661							3.24637	0.0715817	4619	6.16414e-46	0.379214	9.65747e-46	0.594095	0.0266911
	CAGE	AK095700	GCST90244092	1				0.0134197	0.00453625	0.00309307						4589	1.21104e-43	0.204732	4.55005e-43	0.769181	0.0260871
	CAGE	HIBCH	GCST90244092	1				0.0107758	0.0041269	0.00902486						3901	1.76767e-46	0.546287	1.38392e-46	0.427666	0.0260466
	CAGE	EDEM3	GCST90244092	1				0.0269338	0.00984119	0.00620321						3900	2.97725e-07	0.441302	3.5942e-07	0.532724	0.0259734
	CAGE	VWDE	GCST90244092	1				0.0139486	0.00619938	0.0244489						8192	6.19333e-18	0.864957	7.8454e-19	0.109543	0.0254997
	CAGE	NDUFC1	GCST90244092	1				-0.0292183	0.0085517	0.000633928						4615	9.9951e-11	0.0762211	1.17802e-09	0.898311	0.0254683
	CAGE	COMTD1	GCST90244092	1				-0.0177741	0.00611894	0.00367533						2815	5.52911e-18	0.137551	3.36688e-17	0.837573	0.0248763
	CAGE	FANCD2	GCST90244092	1				0.0152455	0.00632833	0.0159923						5076	9.64336e-22	0.928351	4.90857e-23	0.0472296	0.0244192
	CAGE	DPYSL2	GCST90244092	1				0.0282276	0.0100282	0.00488053						6731	1.25146e-06	0.0514994	2.24577e-05	0.924146	0.0243311
	CAGE	COLQ	GCST90244092	3	-0.00333352	0.0087745	0.704013				0.0110656	0.00367129	0.20394	9.08568	0.0106432	5132	7.68822e-33	0.896845	6.82753e-34	0.0796209	0.0235343
	CAGE	MAX	GCST90244092	1				-0.0154094	0.00656327	0.0188833						5087	1.03279e-26	0.926635	5.57772e-28	0.0500206	0.0233442
	CAGE	COLQ	GCST90244092	3	-0.00483918	0.00883617	0.583928				0.0079955	0.00308273	0.234273	8.46002	0.0145522	5130	1.85858e-30	0.897506	1.64957e-31	0.0796346	0.0228596
	CAGE	LOC338799	GCST90244092	2	0.0101469	0.00363105	0.00519853							0.947792	0.330282	4591	4.3469e-63	0.205431	1.63321e-62	0.771818	0.0227503
	CAGE	ARFIP1	GCST90244092	1				0.0310034	0.0084152	0.000229413						4697	5.76231e-13	0.0161723	3.42712e-11	0.961822	0.0220059
	CAGE	CBARA1	GCST90244092	1				0.0359104	0.00979373	0.000245733						3849	6.3307e-09	0.00253044	2.44066e-06	0.975532	0.0219351
	CAGE	RRP7A	GCST90244092	2	-0.0260886	0.0066697	9.17192e-05							0.671041	0.412689	5273	6.31434e-14	0.255379	1.78737e-13	0.722868	0.0217532
	CAGE	TYSND1	GCST90244092	1				0.0211366	0.00582022	0.000281692						7183	8.97964e-27	0.0431905	1.94637e-25	0.93615	0.0206599
	CAGE	KIAA1967	GCST90244092	2	0.0164891	0.013508	0.222203							4.27796	0.0386096	5486	7.28223e-13	0.193268	2.96536e-12	0.786978	0.0197538
	CAGE	LOC338799	GCST90244092	1				0.026257	0.00900239	0.00353794						4580	1.92106e-10	0.206211	7.21509e-10	0.774466	0.0193233
	CAGE	USO1	GCST90244092	1				-0.0204161	0.00688737	0.00303386						5202	3.16417e-15	0.136687	1.95533e-14	0.844653	0.0186603
	CAGE	RRP7A	GCST90244092	4	0.00615785	0.00235431	0.0089081				-0.00306966	0.00872232	0.758512	2.96784	0.39661	5276	7.14621e-174	0.256238	2.02302e-173	0.725366	0.0183963
	CAGE	RRP7A	GCST90244092	1				0.00916139	0.00340616	0.00715259						5284	1.64601e-93	0.256183	4.66108e-93	0.725426	0.0183907
	CAGE	AKAP11	GCST90244092	1				0.0179535	0.00741556	0.0154756						5032	7.21659e-13	0.654137	3.61389e-13	0.327557	0.018306
	CAGE	NPPA	GCST90244092	1				0.0127243	0.00603867	0.0351052						4918	4.53653e-25	0.920417	3.1084e-26	0.0630498	0.0165332
	CAGE	SLMO2	GCST90244092	1				0.0126916	0.00557193	0.0227398						4631	3.71233e-24	0.919812	2.57876e-25	0.0638782	0.0163102
	CAGE	TARBP1	GCST90244092	1				-0.0214085	0.00924457	0.0205698						5460	1.00684e-07	0.88221	1.16044e-08	0.101663	0.0161262
	CAGE	MYLIP	GCST90244092	1				-0.015389	0.00667826	0.0212031						5157	1.05447e-16	0.817383	2.14813e-17	0.166499	0.0161178
	CAGE	POLG	GCST90244092	1				0.0172257	0.00641742	0.00727013						4732	7.60065e-21	0.345154	1.40696e-20	0.638901	0.0159445
	CAGE	TRANK1	GCST90244092	1				0.00923648	0.00401586	0.0214482						4431	4.30373e-47	0.877562	5.24443e-48	0.106922	0.0155157
	CAGE	TMEM106B	GCST90244092	1				-0.0225429	0.00966126	0.0196307						8326	5.37431e-07	0.874998	6.74446e-08	0.109792	0.0152088
	CAGE	GAB2	GCST90244092	1				-0.0206718	0.00849019	0.0149007						4356	6.5845e-08	0.618862	3.89595e-08	0.366157	0.014981
	CAGE	SLCO3A1	GCST90244092	2	0.0050074	0.00253297	0.0480538							1.15283	0.282956	6124	5.09194e-153	0.708479	1.98793e-153	0.27658	0.0149413
	CAGE	NET1	GCST90244092	2	-0.0178107	0.005922	0.0026337							0.812579	0.367359	7685	1.10692e-12	0.841736	1.8865e-13	0.143441	0.0148238
	CAGE	MTDH	GCST90244092	1				-0.0291186	0.012574	0.0205698						4000	0.00873161	0.924864	0.000482797	0.0511237	0.0147984
	CAGE	NIN	GCST90244092	1				-0.0208993	0.00945443	0.0270687						5136	5.10604e-07	0.930515	3.02282e-08	0.0550729	0.0144117
	CAGE	MPO	GCST90244092	2	-0.0138315	0.00446199	0.00193624							0.344577	0.557199	3885	7.28466e-27	0.915391	5.62799e-28	0.0707075	0.0139016
	CAGE	NIN	GCST90244092	1				-0.0240779	0.0101662	0.0178642						5125	7.61841e-06	0.931333	4.50281e-07	0.0550322	0.0136269
	CAGE	H2AFY2	GCST90244092	2	0.0157949	0.00912439	0.083441							2.75885	0.0967177	7158	5.47114e-21	0.043516	1.18601e-19	0.943308	0.0131762
	CAGE	RERE	GCST90244092	2	-0.00701961	0.00287071	0.014475							0.469658	0.493144	4865	2.1573e-106	0.763024	6.32923e-107	0.223848	0.0131277
	CAGE	ELKS	GCST90244092	1				0.0249601	0.0110289	0.023626						5338	1.12299e-06	0.00912698	0.000120359	0.978191	0.0125607
	CAGE	POLA2	GCST90244092	1				0.0122809	0.00552641	0.0262683						3183	1.44302e-23	0.698793	5.96532e-24	0.288862	0.0123447
	CAGE	GNAI3	GCST90244092	2	0.00414584	0.00197871	0.0361516							0.0580735	0.809567	4370	1.65902e-195	0.95405	5.86171e-197	0.0336965	0.0122533
	CAGE	RERE	GCST90244092	2	-0.0086513	0.00347073	0.0126796							0.235648	0.627367	4866	1.74455e-68	0.763908	5.11823e-69	0.224107	0.0119854
	CAGE	PTP4A3	GCST90244092	1				0.018788	0.00835024	0.0244489						5417	6.71896e-10	0.282782	1.67619e-09	0.70545	0.0117677
	CAGE	PTP4A3	GCST90244092	2	0.0147136	0.0063014	0.0195446							0.567609	0.451211	5416	1.30224e-08	0.282846	3.24871e-08	0.705607	0.0115464
	CAGE	IRS1	GCST90244092	1				-0.0281964	0.00931706	0.00247554						5607	2.17314e-05	0.0365144	0.000566209	0.951365	0.0115331
	CAGE	GSR	GCST90244092	4	0.00761005	0.00356447	0.0327631				-0.000493274	0.00307513	0.887298	3.74455	0.290402	4673	2.45942e-64	0.96127	7.0093e-66	0.0273847	0.0113449
	CAGE	DCAF12	GCST90244092	2	-0.0129697	0.00538359	0.0159911							0.326711	0.567602	4807	2.12625e-07	0.884398	2.5177e-08	0.104711	0.0108905
	CAGE	HK1	GCST90244092	1				0.0255704	0.0077486	0.000966848						6508	8.64732e-13	0.0428959	1.90772e-11	0.946333	0.0107708
	CAGE	ANKRD10	GCST90244092	1				-0.0129624	0.00498554	0.00932238						6169	2.65402e-37	0.266417	7.20305e-37	0.723048	0.0105356
	CAGE	ASXL2	GCST90244092	1				-0.0217251	0.00837593	0.00949355						4045	5.00969e-11	0.19407	2.05366e-10	0.795557	0.0103733
	CAGE	GSDMB	GCST90244092	4	-0.0228664	0.0116168	0.0490235				-0.0220514	0.0240519	0.456019	27.5615	4.48906e-06	3863	5.83506e-259	7.53674e-11	7.66968e-249	0.990629	0.00937134
	CAGE	NIN	GCST90244092	2	0.00611505	0.0105741	0.563058							4.26448	0.0389171	5112	4.27511e-21	0.935681	2.52323e-22	0.055216	0.00910291
	CAGE	SYT17	GCST90244092	1				-0.0397401	0.0109429	0.000281692						3835	5.67134e-07	0.00705483	7.90912e-05	0.983842	0.00902366
	CAGE	GSDMB	GCST90244092	3	-0.030802	0.0177698	0.0830256				0.00737186	0.025443	0.820462	24.0945	5.86071e-06	3864	5.75853e-165	7.54014e-11	7.56917e-155	0.991088	0.00891247
	CAGE	AXIN2	GCST90244092	2	-0.00749781	0.0090684	0.408347							4.66555	0.0307735	5030	1.11541e-35	0.242915	3.43848e-35	0.748822	0.00826318
	CAGE	SNRK	GCST90244092	1				-0.0313546	0.0108119	0.00373163						3754	6.71573e-08	0.000698236	9.5313e-05	0.990963	0.00824332
	CAGE	WRB	GCST90244092	1				0.00569172	0.00284586	0.0455003						6420	9.9727e-111	0.870257	1.39245e-111	0.121502	0.0082414
	CAGE	IRF3	GCST90244092	1				0.00950713	0.00475356	0.0455003						4764	2.21304e-41	0.90282	2.18198e-42	0.0890066	0.00817385
	CAGE	AVL9	GCST90244092	3	-0.0126977	0.00616239	0.0393494				-0.0306272	0.0227687	0.406974	4.6494	0.0978127	6151	7.65889e-44	0.0071354	1.05727e-41	0.984997	0.00786787
	CAGE	LY9	GCST90244092	2	0.00546865	0.00299026	0.0674263							0.755134	0.384856	5068	1.50339e-86	0.864592	2.21987e-87	0.127656	0.00775249
	CAGE	PIGP	GCST90244092	3	0.00492873	0.00259008	0.0570499				0.000845899	0.0154297	0.965134	3.07145	0.215299	5798	1.6471e-186	0.4184	2.25936e-186	0.573921	0.0076787
	CAGE	FAM153B	GCST90244092	2	-0.00642249	0.0119204	0.590036							4.25066	0.0392352	3949	3.56234e-68	0.677909	1.65317e-68	0.314589	0.00750234
	CAGE	NUP50	GCST90244092	2	-0.00952806	0.00385006	0.0133318							0.093523	0.759745	6154	4.33267e-37	0.536399	3.6865e-37	0.456393	0.00720827
	CAGE	POLDIP3	GCST90244092	1				-0.0195226	0.00803871	0.0151584						5344	5.58872e-08	0.259127	1.5829e-07	0.733922	0.00695123
	CAGE	CLUAP1	GCST90244092	1				0.108302	0.012563	6.65521e-18						4558	3.39816e-21	1.82301e-19	0.0181743	0.974993	0.00683244
	CAGE	PIGP	GCST90244092	3	0.00567649	0.00281923	0.0440635				0.000122971	0.00347928	0.977509	3.18784	0.203127	5792	3.44327e-159	0.416741	4.7642e-159	0.576608	0.00665133
	CAGE	RSRC2	GCST90244092	1				-0.0386122	0.0121353	0.00146354						3680	2.77554e-06	0.0066587	0.000411368	0.986894	0.0060331
	CAGE	CHD2	GCST90244092	2	0.0159796	0.00645734	0.0133372							0.310063	0.577641	7030	3.70658e-18	0.713939	1.45486e-18	0.28022	0.00584091
	CAGE	COMMD10	GCST90244092	1				-0.00844649	0.00415166	0.0419029						6223	5.31441e-52	0.375079	8.77406e-52	0.619248	0.00567248
	CAGE	COMMD10	GCST90244092	1				-0.00792317	0.00389444	0.0419029						6222	7.197e-60	0.375085	1.18823e-59	0.619263	0.00565151
	CAGE	DPYSL4	GCST90244092	3	-0.00400295	0.00745009	0.591059				0.00950953	0.00245507	0.160844	15.3958	0.00045379	7104	3.30038e-115	0.459488	3.84325e-115	0.535062	0.00544967
	CAGE	ALS2CR4	GCST90244092	2	-0.00644335	0.0370711	0.862014							26.8778	2.16731e-07	3969	3.97018e-08	0.0839809	4.30658e-07	0.910963	0.00505546
	CAGE	RBMS1	GCST90244092	1				0.0390212	0.013549	0.00397675						5047	1.35644e-08	1.09342e-06	0.012192	0.982787	0.00501988
	CAGE	WDPCP	GCST90244092	2	-0.0355774	0.0143685	0.0132835							3.60308	0.0576728	3654	5.46952e-11	8.053e-05	6.75795e-07	0.994996	0.00492318
	CAGE	BRP44L	GCST90244092	2	-0.00571599	0.00268062	0.0329791							0.578107	0.447055	6901	2.28215e-94	0.288843	5.58107e-94	0.706369	0.0047884
	CAGE	BRP44L	GCST90244092	1				-0.0120328	0.00544339	0.0270687						6898	2.48116e-25	0.288928	6.06762e-25	0.706563	0.00450891
	CAGE	SF1	GCST90244092	1				0.00857156	0.00405201	0.0343972						3038	2.4264e-46	0.283898	6.08224e-46	0.711641	0.00446112
	CAGE	NECAP2	GCST90244092	1				-0.0122328	0.00611638	0.0455003						5048	3.35451e-20	0.467013	3.79688e-20	0.528596	0.00439089
	CAGE	D26121	GCST90244092	5	0.00659557	0.00344628	0.0556427				0.012631	0.0045285	0.0684637	13.1014	0.0107907	3038	1.98851e-182	0.283959	4.98458e-182	0.711793	0.00424749
	CAGE	KIF2A	GCST90244092	2	0.0301753	0.014009	0.031241							2.89009	0.089126	4383	1.07425e-07	0.00149868	7.12633e-05	0.994184	0.00424576
	CAGE	TMX2	GCST90244092	1				-0.0317526	0.0136972	0.0204394						5092	0.000197404	0.158473	0.00104152	0.836113	0.00417593
	CAGE	COMMD4	GCST90244092	2	-0.021096	0.0302686	0.485828							10.3122	0.00132155	3112	3.82309e-07	0.000850535	0.000447072	0.994611	0.00409083
	CAGE	C19orf6	GCST90244092	1				-0.0357657	0.0109284	0.00106515						5474	8.10724e-06	0.00967414	0.000825907	0.985528	0.00396363
	CAGE	DOK2	GCST90244092	1				0.0185988	0.00803131	0.0205698						5213	1.68777e-13	0.192507	7.05002e-13	0.804124	0.00336912
	CAGE	TIA1	GCST90244092	2	-0.0148371	0.0137231	0.279616							3.51397	0.0608534	4804	2.15648e-09	0.00945011	2.25272e-07	0.987181	0.00336868
	CAGE	HACL1	GCST90244092	2	-0.00493079	0.00990116	0.618483							4.32842	0.0374809	5076	8.22958e-14	0.914385	7.41367e-15	0.0823698	0.00324527
	CAGE	C2orf42	GCST90244092	2	0.0215713	0.00510977	2.42586e-05							0.622221	0.430223	4599	4.50133e-22	0.00933015	4.76388e-20	0.987432	0.00323812
	CAGE	ZNF23	GCST90244092	1				0.0449582	0.0102916	1.25148e-05						3491	5.18422e-08	0.000211247	0.00024451	0.996327	0.00321685
	CAGE	ZNF23	GCST90244092	2	0.0262573	0.0133406	0.0490419							3.98412	0.045931	3491	4.49641e-13	0.000211314	2.1207e-09	0.996645	0.00314391
	CAGE	C6orf163	GCST90244092	1				0.0325613	0.0125904	0.00970387						5057	0.000129859	0.0417996	0.00295755	0.951989	0.00312404
	CAGE	AGFG1	GCST90244092	1				0.0300861	0.0108932	0.00574652						6050	4.15116e-06	0.0916533	4.10025e-05	0.905289	0.00301272
	CAGE	C19orf6	GCST90244092	1				-0.021644	0.00661344	0.00106515						5468	1.35836e-18	0.0096914	1.38382e-16	0.987297	0.00301208
	CAGE	TIA1	GCST90244092	1				-0.0220661	0.00700173	0.00162426						4803	2.06638e-16	0.00945349	2.15886e-14	0.987657	0.00288986
	CAGE	RAGE	GCST90244092	2	-0.017696	0.0135385	0.191181							2.82228	0.0929644	4755	2.69404e-10	0.0318708	8.16285e-09	0.965673	0.00245603
	CAGE	SPTBN1	GCST90244092	2	0.0126449	0.00491962	0.0101609							0.21675	0.641527	5635	1.58959e-24	0.195884	6.50596e-24	0.801722	0.00239413
	CAGE	TIA1	GCST90244092	1				-0.0192771	0.00636145	0.00244308						4803	2.68767e-18	0.00945985	2.80762e-16	0.9882	0.00234005
	CAGE	MTMR9	GCST90244092	5	-0.0525617	0.00488319	5.10155e-27				0.00167107	0.0114935	0.89362	2.90851	0.573251	6365	2.65432e-12	8.78453e-07	3.01532e-06	0.997925	0.00207089
	CAGE	MBP	GCST90244092	2	-0.00841091	0.00399271	0.0351553							0.833298	0.361321	7842	3.50633e-39	0.108113	2.8862e-38	0.88992	0.00196647
	CAGE	MFF	GCST90244092	1				0.0248693	0.00875032	0.00448167						5977	1.27457e-11	0.0372227	3.29002e-10	0.960822	0.00195526
	CAGE	MTX1	GCST90244092	1				-0.0271226	0.00813679	0.000858121						3088	5.05389e-14	0.00253104	1.98782e-11	0.995518	0.0019505
	CAGE	SPIRE2	GCST90244092	1				0.019938	0.00947055	0.0352684						3049	5.40919e-07	0.0800348	6.20449e-06	0.91802	0.00193824
	CAGE	ADORA3	GCST90244092	3	0.00871083	0.00260661	0.000832319				-0.00128123	0.00198001	0.634376	1.02475	0.599071	5728	1.57623e-124	0.0059843	2.61323e-122	0.992136	0.00188001
	CAGE	CLUAP1	GCST90244092	1				0.0901203	0.010454	6.65521e-18						4595	4.87917e-24	1.86624e-19	2.60949e-05	0.998107	0.00186719
	CAGE	ZDHHC11	GCST90244092	2	0.0436721	0.00780124	2.16724e-08							0.315435	0.574364	5224	2.8707e-13	4.01915e-07	7.12931e-07	0.998143	0.00185545
	CAGE	MED22	GCST90244092	1				-0.0398684	0.0118359	0.000756						5995	2.05722e-08	2.60559e-05	0.000787505	0.997417	0.00176954
	CAGE	CEP250	GCST90244092	1				0.0655122	0.0122141	8.1563e-08						3295	5.8024e-16	1.63726e-12	0.000353681	0.997977	0.00166967
	CAGE	LTN1	GCST90244092	4	0.00475143	0.00351266	0.176165				-0.00314514	0.00521838	0.607943	8.2076	0.0419106	5125	2.68882e-185	0.144477	1.58911e-184	0.853863	0.00166041
	CAGE	SCNM1	GCST90244092	1				-0.0605814	0.0117254	2.38306e-07						3421	5.22404e-22	2.59422e-18	0.000201	0.998149	0.0016496
	CAGE	XKR6	GCST90244092	1				0.0352117	0.0128043	0.00595953						6922	5.02747e-09	8.73815e-07	0.00571118	0.992649	0.00163936
	CAGE	ERAP2	GCST90244092	4	0.00396614	0.00186247	0.0332124				-0.00856382	0.00552446	0.261241	2.51875	0.471912	5809	0	0.066246	0	0.932175	0.00157932
	CAGE	ARRDC4	GCST90244092	2	-0.00608721	0.00501082	0.224438							3.7177	0.0538386	6220	6.20323e-133	0.0353559	1.68973e-131	0.963075	0.00156927
	CAGE	ORMDL1	GCST90244092	1				-0.0107442	0.00490497	0.0284897						4205	1.58047e-41	0.0755758	1.93004e-40	0.922919	0.00150534
	CAGE	ORM2	GCST90244092	2	0.0106048	0.00354667	0.0027892							0.553305	0.45697	5657	8.04024e-54	0.0912899	7.99017e-53	0.907212	0.00149772
	CAGE	ORM1	GCST90244092	4	0.00487664	0.00210285	0.020392				-0.00137753	0.00190302	0.544367	0.901529	0.825059	5647	6.8474e-184	0.0912918	6.8046e-183	0.90721	0.00149772
	CAGE	LNPEP	GCST90244092	1				0.0117931	0.00487105	0.0154756						6000	6.05473e-41	0.0655592	8.61633e-40	0.932955	0.00148606
	CAGE	ZAK	GCST90244092	2	-0.01177	0.0118378	0.320088							3.32397	0.0682769	5471	6.26148e-13	0.0577224	1.02065e-11	0.940902	0.00137572
	CAGE	TRIM8	GCST90244092	2	-0.0103918	0.0162513	0.522534							5.93745	0.0148224	3425	3.45745e-12	0.0310922	1.07594e-10	0.967573	0.00133517
	CAGE	HKDC1	GCST90244092	2	0.0133659	0.0114981	0.245054							5.90436	0.0151035	6422	4.16158e-30	0.00119416	3.47625e-27	0.997509	0.00129645
	CAGE	FAM171A1	GCST90244092	4	0.0106737	0.00812625	0.189021				-0.00669546	0.00717646	0.449325	11.6632	0.00863078	6056	1.50411e-28	0.011341	1.30951e-26	0.987366	0.00129296
	CAGE	N6AMT1	GCST90244092	1				0.0158709	0.00735479	0.030936						5153	1.4624e-16	0.144522	8.64347e-16	0.85419	0.00128816
	CAGE	EBAG9	GCST90244092	1				0.0428122	0.0113478	0.000161473						4029	5.44039e-07	0.000814336	0.000666233	0.99724	0.00127914
	CAGE	ORMDL1	GCST90244092	1				0.00563255	0.00257138	0.0284897						4205	9.78798e-156	0.0755993	1.19531e-154	0.923222	0.0011792
	CAGE	ASNSD1	GCST90244092	1				-0.00464199	0.00226702	0.0405973						4240	4.24737e-209	0.0757019	5.18021e-208	0.923279	0.00101921
	CAGE	CSNK1G3	GCST90244092	2	-0.0130801	0.0165509	0.429354							6.62668	0.0100462	6153	2.20282e-08	0.00372493	5.88569e-06	0.99526	0.00100901
	CAGE	NMT2	GCST90244092	3	0.00907072	0.00893685	0.310115				-0.0032931	0.0087606	0.771098	8.89405	0.0117134	6195	1.1745e-34	0.0113479	1.02224e-32	0.987681	0.000971108
	CAGE	JAG1	GCST90244092	2	-0.0320037	0.0255809	0.210905							12.6999	0.000365677	5704	6.36113e-13	8.02032e-08	7.92406e-06	0.99909	0.000902324
	CAGE	ZMIZ2	GCST90244092	1				-0.00881504	0.00247923	0.000377181						4745	4.15345e-143	0.00115764	3.58072e-140	0.998014	0.000828318
	CAGE	ARRDC4	GCST90244092	2	0.00595706	0.00485083	0.219428							5.58002	0.0181666	6219	5.00509e-217	0.0353849	1.36336e-215	0.963866	0.000749048
	CAGE	PBX2	GCST90244092	1				0.116997	0.0108505	4.1592e-27						7952	2.14326e-37	1.22628e-33	0.000174617	0.999084	0.000741628
	CAGE	ZNF79	GCST90244092	1				-0.014135	0.00610377	0.0205698						3673	3.16163e-25	0.040705	7.44537e-24	0.958569	0.000726025
	CAGE	MKI67IP	GCST90244092	1				0.018834	0.00658277	0.00422159						3996	6.68483e-12	0.00419037	1.58747e-09	0.995099	0.000710525
	CAGE	PSMD1	GCST90244092	1				0.0153687	0.00442432	0.000513365						5192	2.07706e-49	0.00152673	1.35743e-46	0.99777	0.00070318
	CAGE	MAP2K5	GCST90244092	1				0.036465	0.0102718	0.000385231						4608	6.92677e-07	0.00127601	0.000541501	0.997519	0.000662524
	CAGE	AP4E1	GCST90244092	2	0.02656	0.00622453	1.98137e-05							0.676479	0.410802	5127	5.62276e-20	1.84172e-05	3.05096e-15	0.99933	0.000651457
	CAGE	CSNK1G3	GCST90244092	1				-0.0297752	0.0118074	0.0116776						5645	1.51364e-10	8.01659e-07	0.000188671	0.999244	0.000566471
	CAGE	TMBIM6	GCST90244092	2	-0.0115721	0.00967416	0.231623							1.92561	0.16524	3395	3.72087e-13	0.0111185	3.30748e-11	0.988327	0.000554813
	CAGE	HEATR6	GCST90244092	2	-0.00800448	0.0034969	0.0220782							0.181982	0.669675	2036	9.136e-83	0.0332364	2.65609e-81	0.966275	0.00048898
	CAGE	CNFN	GCST90244092	1				0.0289059	0.0123882	0.0196307						4269	2.38142e-05	0.00648879	0.0036311	0.989384	0.000472719
	CAGE	ADORA3	GCST90244092	1				-0.016747	0.00613271	0.00631867						5729	1.37958e-31	0.00599173	2.28761e-29	0.993544	0.000464664
	CAGE	NACAD	GCST90244092	1				0.0399338	0.0114097	0.000465258						4971	7.37847e-07	0.00104712	0.000703096	0.997802	0.000447008
	CAGE	SFXN2	GCST90244092	1				-0.0181226	0.00848294	0.0326498						3488	1.22938e-08	0.0310986	3.82846e-07	0.968455	0.000445802
	CAGE	F2R	GCST90244092	1				0.0162355	0.00480204	0.000722351						5378	9.25398e-41	0.000991824	9.31692e-38	0.998569	0.000438796
	CAGE	MFF	GCST90244092	3	0.00312127	0.00165572	0.0594104				-0.00094559	0.0048338	0.877017	0.0832245	0.959242	5976	0	0.0372847	0	0.962279	0.000435779
	CAGE	MAP2K5	GCST90244092	1				0.0167753	0.00500755	0.000808116						4544	3.83721e-30	0.0012771	2.99951e-27	0.998296	0.00042672
	CAGE	CCM2	GCST90244092	2	-0.0078704	0.00457898	0.085649							2.72614	0.0987176	4950	8.29191e-75	0.00105046	7.8823e-72	0.99857	0.00037983
	CAGE	ZFYVE26	GCST90244092	2	0.0146531	0.0205488	0.475793							9.0454	0.00263357	4223	6.5624e-13	0.000667669	9.81863e-10	0.998962	0.000369914
	CAGE	HORMAD1	GCST90244092	1				0.0798717	0.0113251	1.75565e-12						2874	4.36666e-22	2.59958e-18	0.000167892	0.999504	0.000328293
	CAGE	SUPV3L1	GCST90244092	2	0.0179376	0.00588907	0.00231978							1.3686	0.242053	6433	8.34976e-32	0.000158085	5.27929e-28	0.999521	0.000321148
	CAGE	CCM2	GCST90244092	3	-0.00733113	0.0022669	0.00122077				0.000705066	0.00773318	0.942117	2.0391	0.360757	4880	9.51738e-156	0.00109219	8.7018e-153	0.998597	0.000311292
	CAGE	ZNF76	GCST90244092	1				0.0520287	0.0115619	6.79535e-06						4238	2.0186e-16	3.03354e-11	6.65282e-06	0.999782	0.00021115
	CAGE	C19orf52	GCST90244092	2	-0.0221879	0.0142859	0.120391							3.68854	0.0547876	4995	1.88883e-15	1.18056e-08	1.59965e-07	0.99982	0.000179719
	CAGE	CORT	GCST90244092	1				0.0241534	0.00990908	0.0147892						4011	2.36035e-07	0.00015015	0.00156902	0.998106	0.000175022
	CAGE	G6PC3	GCST90244092	1				0.0231219	0.00990938	0.0196307						3891	2.27659e-08	0.00388869	5.83061e-06	0.995936	0.000169029
	CAGE	SHROOM1	GCST90244092	1				-0.0425088	0.0110892	0.000126418						4236	4.77666e-17	3.49484e-14	0.00136468	0.998468	0.000167581
	CAGE	TARP	GCST90244092	2	-0.0123417	0.00319146	0.000110139							0.0456715	0.830774	6602	7.37103e-85	9.20746e-05	8.00353e-81	0.999755	0.000153061
	CAGE	DYNLT1	GCST90244092	1				-0.0284363	0.0103405	0.00595953						6378	3.81257e-08	0.00257733	1.47521e-05	0.997257	0.000150555
	CAGE	ARNT	GCST90244092	2	-0.0253102	0.0457433	0.580052							35.3388	2.77061e-09	3100	1.63569e-22	2.59948e-18	6.29116e-05	0.999808	0.00012933
	CAGE	CORO2A	GCST90244092	1				0.029911	0.0127527	0.0190039						4952	2.5287e-08	0.00272292	9.26034e-06	0.997158	0.000110243
	CAGE	ACADVL	GCST90244092	1				0.0256911	0.0050847	4.35764e-07						5140	4.80878e-39	2.43321e-07	1.97611e-32	0.999896	0.00010356
	CAGE	ACADVL	GCST90244092	1				0.0315802	0.00625025	4.35764e-07						5142	8.63967e-28	2.43322e-07	3.55036e-21	0.9999	0.000100208
	CAGE	ZSCAN12	GCST90244092	1				-0.0398448	0.0110996	0.000331003						3057	1.60641e-35	6.34966e-33	0.00252328	0.997377	9.97818e-05
	CAGE	C13orf25	GCST90244092	1				0.0502407	0.0141808	0.000395817						5062	3.21918e-09	1.28827e-06	0.00249237	0.99741	9.64217e-05
	CAGE	MXI1	GCST90244092	1				-0.0268923	0.00885064	0.00237789						4298	2.3097e-12	0.000672409	3.43234e-09	0.999235	9.29176e-05
	CAGE	DENR	GCST90244092	2	-0.0175071	0.00686011	0.0107101							0.0266847	0.870239	3984	1.1091e-12	0.00669203	1.6461e-10	0.993217	9.10374e-05
	CAGE	DSTYK	GCST90244092	1				0.0312965	0.0127741	0.0142856						4080	1.76524e-18	4.86495e-16	0.00361505	0.996294	9.0596e-05
	CAGE	HIST1H2BF	GCST90244092	1				-0.0657237	0.0112348	4.91573e-09						5571	3.15891e-35	8.79846e-32	0.000358869	0.999553	8.78532e-05
	CAGE	ENTPD6	GCST90244092	1				-0.0349585	0.0107206	0.00111071						4758	1.07488e-14	4.6303e-12	0.00231583	0.997602	8.22844e-05
	CAGE	SRP14	GCST90244092	2	-0.00515806	0.0266646	0.846613							9.43179	0.00213257	4316	9.2696e-08	2.82927e-05	0.00326527	0.996629	7.7335e-05
	CAGE	HAS3	GCST90244092	1				-0.0338965	0.0123749	0.00616019						3835	2.66055e-22	6.89497e-20	0.00384358	0.996084	7.2168e-05
	CAGE	LIN52	GCST90244092	1				-0.0277325	0.00516587	7.94289e-08						4248	2.24929e-38	3.43446e-08	6.54876e-31	0.999935	6.53134e-05
	CAGE	SHISA5	GCST90244092	1				-0.0185252	0.00879947	0.0352684						1945	6.35768e-12	0.0036235	1.74811e-09	0.996321	5.5369e-05
	CAGE	MTA3	GCST90244092	1				-0.0482979	0.010906	9.48593e-06						5917	2.37221e-18	2.4788e-12	9.5695e-07	0.999949	5.00681e-05
	CAGE	SUGP2	GCST90244092	1				-0.0108015	0.00462923	0.0196307						4620	5.68176e-45	0.0024132	2.34866e-42	0.99754	4.64728e-05
	CAGE	SUGP2	GCST90244092	1				-0.0274493	0.0129478	0.034006						4621	2.14851e-07	0.002413	8.88124e-05	0.997457	4.05537e-05
	CAGE	TBXAS1	GCST90244092	2	-0.0122855	0.0048266	0.0109159							0.730942	0.392578	3794	2.89044e-25	0.000573753	5.03472e-22	0.999391	3.54449e-05
	CAGE	HMGCS1	GCST90244092	1				0.0402107	0.0116741	0.000572234						4732	1.30229e-17	7.42525e-15	0.00175074	0.998214	3.53346e-05
	CAGE	NRP1	GCST90244092	1				-0.0239558	0.00886036	0.00685714						5882	1.78568e-11	0.000412681	4.32511e-08	0.999556	3.08273e-05
	CAGE	CCDC147	GCST90244092	2	0.0206325	0.0095974	0.0315712							0.700931	0.402471	4389	1.26354e-14	1.45899e-11	0.000865268	0.999108	2.63526e-05
	CAGE	TPST2	GCST90244092	2	0.00472156	0.00463623	0.308485							2.40409	0.121018	6250	1.07216e-95	0.00268032	3.9893e-93	0.997295	2.48179e-05
	CAGE	RBP7	GCST90244092	1				-0.0222946	0.00698786	0.00142039						4368	2.82136e-21	0.000146564	1.92468e-17	0.999829	2.47154e-05
	CAGE	TPST2	GCST90244092	2	0.00477183	0.00435181	0.272853							2.22377	0.135901	6254	1.52775e-102	0.00268029	5.68451e-100	0.997295	2.44667e-05
	CAGE	DLGAP4	GCST90244092	1				-0.0242658	0.00927809	0.0089127						3016	1.58368e-09	0.000407012	3.88931e-06	0.999569	1.96371e-05
	CAGE	BRD9	GCST90244092	1				-0.0493839	0.0116197	2.13771e-05						5516	6.48149e-12	4.02831e-07	1.60893e-05	0.999964	1.9033e-05
	CAGE	NEU1	GCST90244092	2	0.129192	0.00847659	1.88728e-52							0.708475	0.399951	8045	1.05449e-36	1.22589e-33	0.000859432	0.999123	1.75311e-05
	CAGE	LASS2	GCST90244092	1				0.0740443	0.0119224	5.28074e-10						3387	5.7397e-22	2.59784e-18	0.000220889	0.999762	1.73129e-05
	CAGE	RBM39	GCST90244092	2	-0.0253155	0.0278454	0.363274							12.6569	0.000374185	3138	3.33997e-17	1.64171e-12	2.03437e-05	0.999963	1.70544e-05
	CAGE	TMC6	GCST90244092	2	-0.00783872	0.00350532	0.0253364							0.28805	0.591473	6239	4.67693e-44	0.000700371	6.673e-41	0.999283	1.6533e-05
	CAGE	CCK1	GCST90244092	1				0.0455055	0.0118439	0.000121983						4705	1.35318e-20	1.60601e-17	0.000841847	0.999142	1.61969e-05
	CAGE	NOC3L	GCST90244092	2	-0.0159352	0.00508688	0.00173256							0.236635	0.626647	4688	4.41793e-30	0.000164175	2.69051e-26	0.99982	1.54244e-05
	CAGE	SEC63	GCST90244092	1				0.0505638	0.0136442	0.000210656						4082	1.54229e-15	2.50722e-12	0.000614755	0.999371	1.41429e-05
	CAGE	GLTPD1	GCST90244092	1				0.0450461	0.0104455	1.61419e-05						2763	1.64396e-12	3.98768e-07	4.12253e-06	0.999981	1.39977e-05
	CAGE	DNTTIP1	GCST90244092	1				0.00809543	0.00366222	0.0270687						4932	1.55857e-65	0.00107393	1.4497e-62	0.998914	1.24245e-05
	CAGE	GRB2	GCST90244092	1				-0.0267936	0.00470422	1.22901e-08						4392	2.3675e-50	6.18299e-10	3.82902e-41	0.99999	1.04625e-05
	CAGE	SLX1B-SULT1A4	GCST90244092	1				-0.0215384	0.0101538	0.033904						2046	6.04417e-11	4.0107e-07	0.000150677	0.99984	8.50727e-06
	CAGE	CEP250	GCST90244092	1				0.0668906	0.0104052	1.28809e-10						3295	7.26249e-19	1.64056e-12	4.42679e-07	0.999992	7.44083e-06
	CAGE	RGS12	GCST90244092	1				0.0293827	0.00649153	6.00209e-06						5636	5.30569e-25	3.95888e-07	1.34019e-18	0.999993	6.80398e-06
	CAGE	SLC26A6	GCST90244092	2	0.0189962	0.00787667	0.0158779							0.830604	0.362098	1965	1.92421e-10	0.00016101	1.19489e-06	0.999832	6.13229e-06
	CAGE	HELB	GCST90244092	1				-0.0297502	0.0112265	0.00804918						4433	9.81804e-22	3.82608e-18	0.000256542	0.999739	4.72509e-06
	CAGE	SRP14	GCST90244092	1				-0.0198553	0.00809888	0.0142218						4315	3.68161e-11	2.83875e-05	1.29687e-06	0.999966	4.71548e-06
	CAGE	CLUAP1	GCST90244092	1				0.0525642	0.00609745	6.65521e-18						4601	3.348e-40	1.86978e-19	1.79058e-21	0.999995	4.68835e-06
	CAGE	MTERFD2	GCST90244092	1				0.0375501	0.0107817	0.000496276						5284	1.65305e-13	8.27496e-10	0.000199724	0.999797	3.76835e-06
	CAGE	ISM1	GCST90244092	1				-0.0293057	0.00638342	4.4132e-06						5431	2.31412e-28	4.37907e-08	5.28449e-21	0.999997	3.1925e-06
	CAGE	ZNF189	GCST90244092	1				-0.0178964	0.00678178	0.00831782						6237	1.52579e-21	2.47768e-05	6.15795e-17	0.999972	3.11186e-06
	CAGE	PNPLA7	GCST90244092	1				0.0178057	0.00519331	0.000606767						2722	3.12086e-35	5.50649e-06	5.66756e-30	0.999992	2.75083e-06
	CAGE	C10orf88	GCST90244092	1				-0.0182635	0.00533855	0.000623793						5820	9.64396e-37	5.90826e-06	1.63227e-31	0.999991	2.72053e-06
	CAGE	EPRS	GCST90244092	1				-0.015408	0.00711136	0.0302603						4643	6.31776e-19	0.000105128	6.00895e-15	0.999893	2.2681e-06
	CAGE	MTRF1L	GCST90244092	1				-0.0150312	0.00699127	0.0315552						6223	9.9965e-18	0.000156803	6.37417e-14	0.999841	2.25398e-06
	CAGE	MED22	GCST90244092	1				-0.0100382	0.00346773	0.00379477						5997	2.2049e-83	2.61226e-05	8.44035e-79	0.999972	1.98038e-06
	CAGE	ERGIC3	GCST90244092	1				0.0555232	0.00977209	1.3327e-08						3263	1.14982e-19	1.6412e-12	7.00592e-08	0.999999	1.39885e-06
	CAGE	DKK3	GCST90244092	2	-0.00993118	0.00475593	0.0367825							1.85864	0.172782	6409	1.37813e-64	6.6327e-06	2.07777e-59	0.999992	1.3984e-06
	CAGE	DKK3	GCST90244092	2	-0.0124359	0.00369338	0.000759693							0.023981	0.876933	6409	2.5852e-56	6.6327e-06	3.89762e-51	0.999992	1.3984e-06
	CAGE	ANTXR2	GCST90244092	1				0.0145702	0.00679942	0.0321246						3678	1.2768e-15	0.000109453	1.1664e-11	0.999889	1.2918e-06
	CAGE	BM545878	GCST90244092	1				-0.0438304	0.0111037	7.90149e-05						3870	3.12279e-15	1.35166e-10	2.31028e-05	0.999976	9.20918e-07
	CAGE	GRPEL2	GCST90244092	2	0.0535803	0.0511992	0.295327							43.5911	4.04668e-11	4729	8.63953e-70	3.5725e-65	2.41829e-05	0.999975	7.00933e-07
	CAGE	BE080562	GCST90244092	2	-0.0150506	0.00517325	0.00362224							0.0907702	0.7632	5249	2.81087e-32	1.9239e-05	1.46099e-27	0.99998	5.88369e-07
	CAGE	PHF10	GCST90244092	1				0.0369976	0.0106508	0.000513365						6214	3.41179e-12	7.74897e-07	4.40287e-06	0.999994	4.97443e-07
	CAGE	CCDC21	GCST90244092	2	-0.0129203	0.00969653	0.182708							2.72157	0.0990006	3354	2.85643e-13	2.16195e-08	1.32121e-05	0.999986	3.20998e-07
	CAGE	MTMR11	GCST90244092	1				-0.0263176	0.0100387	0.00875125						1771	3.4836e-23	2.60331e-18	1.33812e-05	0.999986	2.73953e-07
	CAGE	NEIL2	GCST90244092	7	-0.0359804	0.00355913	5.02261e-24				0.00144839	0.0110625	0.900937	9.06322	0.170054	5189	4.22107e-68	8.8451e-07	4.77221e-62	0.999999	1.56195e-07
	CAGE	RFX2	GCST90244092	1				-0.024266	0.0112538	0.0310641						5984	5.49912e-13	4.32761e-07	1.2707e-06	0.999998	1.00065e-07
	CAGE	SLX1B-SULT1A4	GCST90244092	3	-0.0105416	0.00587328	0.0726804				0.00761847	0.00602196	0.425826	1.60225	0.448825	2046	6.25687e-13	4.01133e-07	1.5598e-06	0.999998	7.01958e-08
	CAGE	SNX10	GCST90244092	1				-0.0230251	0.00722882	0.00144661						5071	2.7061e-21	1.73724e-07	1.5577e-14	1	5.9754e-08
	CAGE	SPG7	GCST90244092	1				-0.0234118	0.00851339	0.00595953						4345	2.14661e-14	4.28931e-07	5.00456e-08	0.999999	4.36491e-08
	CAGE	NT5C	GCST90244092	2	0.0212754	0.020252	0.293474							10.3408	0.00130122	4534	2.69988e-24	6.18157e-10	4.36763e-15	1	4.02187e-08
	CAGE	LINGO4	GCST90244092	2	-0.0424234	0.0073157	6.67294e-09							0.526608	0.468036	3525	1.66323e-16	2.90622e-10	5.723e-07	0.999999	3.70199e-08
	CAGE	CD164	GCST90244092	1				-0.0592334	0.0102312	7.06073e-09						4638	1.80009e-40	1.20244e-34	1.49703e-06	0.999998	3.4545e-08
	CAGE	ERGIC3	GCST90244092	1				0.048006	0.00858644	2.25884e-08						3262	6.64652e-23	1.64121e-12	4.04978e-11	1	3.06633e-08
	CAGE	ADCY3	GCST90244092	1				0.0185765	0.0073532	0.0115266						4415	8.65706e-19	1.0956e-06	7.90167e-13	0.999999	3.05922e-08
	CAGE	UBR4	GCST90244092	1				-0.0234262	0.00824256	0.00448167						6337	2.7103e-17	3.55762e-07	7.61831e-11	1	1.95816e-08
	CAGE	GSTO1	GCST90244092	5	0.0207638	0.00418193	6.86579e-07				0.00224563	0.00349405	0.566162	4.43875	0.349872	4224	4.16016e-23	1.46086e-11	2.84775e-12	1	1.63745e-08
	CAGE	SF3B2	GCST90244092	1				0.0285588	0.00761568	0.000176835						2923	4.61102e-21	1.20911e-08	3.81358e-13	1	1.59837e-08
	CAGE	RTN4	GCST90244092	1				0.0203219	0.00941746	0.030936						5834	6.94533e-20	1.93974e-13	3.58055e-07	1	1.50985e-08
	CAGE	MSH6	GCST90244092	2	-0.0143048	0.00411265	0.000504726							1.00677	0.315679	6095	1.48649e-45	2.78619e-07	5.3352e-39	1	1.41267e-08
	CAGE	RFX2	GCST90244092	2	0.00770123	0.00854226	0.367299							2.55302	0.110084	5989	3.98434e-32	4.32761e-07	9.20679e-26	1	6.3017e-09
	CAGE	KIFC2	GCST90244092	1				0.0257911	0.00910272	0.00460653						2176	3.08875e-24	1.06442e-17	2.90182e-07	1	6.00466e-09
	CAGE	RBM39	GCST90244092	4	-0.0228951	0.00932593	0.0140888				0.00367469	0.0113721	0.777251	20.3006	0.000147055	3137	3.26691e-55	1.64168e-12	1.98998e-43	1	3.90324e-09
	CAGE	AATK	GCST90244092	1				0.0167151	0.00635175	0.00849891						4546	3.78014e-27	6.62092e-08	5.70939e-20	1	2.63065e-09
	CAGE	CDKN2D	GCST90244092	2	0.0167686	0.0105557	0.112154							2.22088	0.136156	5002	3.59062e-17	1.18055e-08	3.04147e-09	1	1.77377e-09
	CAGE	ERGIC2	GCST90244092	1				-0.0253822	0.00916581	0.00561888						6478	1.01175e-48	1.07775e-41	9.38759e-08	1	1.7096e-09
	CAGE	ICAM4	GCST90244092	1				0.0122179	0.00523624	0.0196307						5367	7.23113e-39	1.1813e-08	6.12134e-31	1	2.38019e-10
	CAGE	ICAM4	GCST90244092	1				0.0070816	0.00316412	0.0252148						5366	2.73212e-97	1.1813e-08	2.31281e-89	1	2.24915e-10
	CAGE	TNNC2	GCST90244092	1				-0.00819933	0.00354062	0.0205698						4933	4.73046e-74	8.70749e-09	5.43263e-66	1	1.60767e-10
	CAGE	C9orf130	GCST90244092	1				0.015524	0.00437295	0.000385231						3971	4.01665e-56	1.35099e-10	2.97313e-46	1	1.41844e-10
	CAGE	PASK	GCST90244092	1				-0.00673231	0.0022441	0.0026998						5234	6.54009e-172	8.27574e-10	7.90272e-163	1	1.06971e-10
	CAGE	PASK	GCST90244092	1				-0.00690405	0.00241094	0.00418809						5235	5.47544e-151	8.27578e-10	6.61622e-142	1	9.77191e-11
	CAGE	SKAP1	GCST90244092	2	0.0316363	0.00395888	1.33607e-15							0.379187	0.538039	4512	7.71789e-61	8.51995e-20	9.05861e-42	1	4.64596e-11
	CAGE	RBMS2	GCST90244092	3	0.0154049	0.00759559	0.0425463				0.0380805	0.0163511	0.258198	10.6373	0.00489946	2666	1.00293e-72	5.40726e-10	1.85478e-63	1	3.94622e-11
	CAGE	AK056817	GCST90244092	3	-0.0112347	0.00423724	0.00801541				0.00464939	0.00385118	0.440395	3.76717	0.152044	4517	9.84715e-89	4.9099e-12	2.00557e-77	1	2.4404e-11
	CAGE	PHF11	GCST90244092	1				0.0191357	0.00893001	0.0321246						4679	4.05923e-22	6.72415e-11	6.03679e-12	1	1.07922e-11
	CAGE	PHF11	GCST90244092	2	0.00764777	0.00258042	0.003039							0.216867	0.641438	4766	3.16586e-137	6.72394e-11	4.70834e-127	1	7.33103e-12
	CAGE	MIR1307	GCST90244092	10	-0.0015187	0.00276058	0.582223				0.0044741	0.00238689	0.0977369	36.0448	3.89276e-05	4051	0	1.46108e-11	0	1	4.62456e-12
	CAGE	RCBTB1	GCST90244092	2	0.0228699	0.0070715	0.00122026							1.54073	0.214509	4777	1.00691e-26	6.72397e-11	1.49749e-16	1	3.94959e-12
	CAGE	DGCR6L	GCST90244092	1				-0.00625842	0.0101327	0.536808						4328	4.64575e-38	1.74273e-10	2.66578e-28	1	3.54711e-12
	CAGE	DGCR6L	GCST90244092	1				-0.00849774	0.0115569	0.46216						4328	1.01508e-43	1.74273e-10	5.82464e-34	1	3.44109e-12
	CAGE	GLB1	GCST90244092	2	0.0228507	0.00639873	0.000355444							0.721937	0.395509	5247	7.69781e-27	2.48882e-16	3.09295e-11	1	1.80963e-12
	CAGE	GSTO1	GCST90244092	3	0.0170403	0.00638846	0.0076451				-0.00591169	0.0189682	0.807663	4.8274	0.0894835	4233	4.67389e-44	1.46087e-11	3.1994e-33	1	1.21565e-12
	CAGE	OXER1	GCST90244092	1				0.0166543	0.00564096	0.00315334						5793	7.21715e-36	2.47923e-12	2.91105e-24	1	4.33498e-13
	CAGE	GLB1	GCST90244092	1				0.026065	0.00754512	0.000551221						5247	4.19596e-27	2.48882e-16	1.68592e-11	1	4.23728e-13
	CAGE	MST151	GCST90244092	1				-0.0289701	0.00800491	0.000295689						6717	3.84921e-69	5.24821e-58	7.33432e-12	1	2.35476e-13
	CAGE	SSNA1	GCST90244092	1				-0.0195185	0.0056149	0.000508591						3332	6.25753e-42	2.66984e-13	2.34379e-29	1	1.57128e-13
	CAGE	PLEKHB1	GCST90244092	3	-0.0146967	0.00476201	0.00202703				-0.000173931	0.00590275	0.981247	0.0123986	0.99382	3952	1.14871e-31	2.46231e-12	4.66516e-20	1	6.35939e-14
	CAGE	P2RY2	GCST90244092	1				0.0127078	0.00594833	0.0326498						3771	2.99267e-33	2.46273e-12	1.21519e-21	1	3.54401e-14
	CAGE	SULF2	GCST90244092	3	0.00799422	0.00452598	0.0773465				-0.0066217	0.00364443	0.320304	3.30474	0.191596	5453	1.07305e-53	6.42637e-14	1.66976e-40	1	4.65292e-15
	CAGE	SULF2	GCST90244092	4	0.00384221	0.00387855	0.321865				0.0307234	0.0141445	0.16197	7.25375	0.0642351	5452	2.99688e-76	6.42632e-14	4.66345e-63	1	4.55879e-15
	CAGE	SULF2	GCST90244092	3	0.00577298	0.00323316	0.0741718				-0.00350447	0.00314073	0.465188	1.40615	0.495061	5451	9.44294e-66	6.42636e-14	1.46941e-52	1	3.00049e-15
	CAGE	MMP9	GCST90244092	1				-0.0124596	0.00549068	0.0232543						5067	1.13499e-39	6.43376e-14	1.76411e-26	1	1.62369e-15
	CAGE	PPP1R16A	GCST90244092	1				-0.0185624	0.00440858	2.54776e-05						2119	3.66125e-65	1.0643e-17	3.44005e-48	1	1.03818e-16
	CAGE	DSTYK	GCST90244092	4	-0.00645886	0.00172136	0.000175307				-0.00117675	0.00307663	0.738924	0.959233	0.811115	4097	0	4.88313e-16	0	1	7.55017e-17
	CAGE	FLJ39639	GCST90244092	1				0.0257856	0.0068169	0.000155193						4334	1.70491e-39	1.8686e-19	9.12397e-21	1	1.02875e-18
	CAGE	NOM1	GCST90244092	1				-0.0269052	0.00649437	3.43006e-05						6590	8.42443e-47	1.80051e-29	4.67892e-18	1	4.31382e-19
	CAGE	HNRNPUL2	GCST90244092	1				-0.033916	0.006116	2.93191e-08						4323	9.12111e-46	9.68727e-24	9.41556e-23	1	1.33436e-19
	CAGE	SNTB2	GCST90244092	2	-0.0179117	0.00613211	0.00348942							0.0996695	0.752227	3739	1.47894e-37	6.92194e-20	2.1366e-18	1	1.04617e-19
	CAGE	ZNF365	GCST90244092	1				0.0132499	0.00449549	0.00320491						4933	9.43318e-60	7.47455e-19	1.26204e-41	1	4.83802e-20
	CAGE	MRPS16	GCST90244092	2	-0.0158939	0.00394738	5.66309e-05							0.00641022	0.936186	2709	1.53358e-39	7.29287e-20	2.10285e-20	1	2.07797e-20
	CAGE	SNTB2	GCST90244092	1				-0.0170431	0.00604756	0.00482965						3696	5.93477e-44	6.92219e-20	8.57355e-25	1	5.58078e-21
	CAGE	CIRH1A	GCST90244092	3	-0.00657841	0.0032803	0.0449173				0.00216666	0.00724139	0.814917	1.6096	0.447177	3813	1.87889e-63	6.92221e-20	2.71429e-44	1	3.76971e-21
	CAGE	OPRL1	GCST90244092	1				-0.0222678	0.00389146	1.0514e-08						3683	2.86583e-76	3.93844e-26	7.27656e-51	1	1.71107e-21
	CAGE	SCLY	GCST90244092	2	0.0103291	0.0032472	0.00146811							1.08547	0.297476	5690	1.76536e-108	7.49846e-22	2.35429e-87	1	2.94217e-22
	CAGE	C7orf13	GCST90244092	1				-0.0159261	0.00550173	0.00379477						6427	2.24486e-55	1.79989e-29	1.24722e-26	1	3.27978e-28
	CAGE	WDR81	ukb-b-19657	3	0.0255043	0.00582447	1.19329e-05				-0.000168298	0.00321497	0.966705	3.07661	0.214745	7003	0	0.000358137	0	0.00631733	0.993325
	CAGE	AGPHD1	ukb-b-19657	1				0.233777	0.033584	3.37959e-12						6506	4.04655e-11	4.4311e-08	8.84968e-06	0.00869938	0.991292
	CAGE	ANP32B	ukb-b-19657	1				0.0584597	0.010902	8.21742e-08						5574	8.59993e-40	0.000312137	2.94427e-38	0.00969633	0.989992
	CAGE	ZBTB38	ukb-b-19657	1				0.0579348	0.00724949	1.33233e-15						5729	1.01276e-173	1.01494e-11	1.20123e-164	0.0110492	0.988951
	CAGE	ZZZ3	ukb-b-19657	2	0.095061	0.010005	2.07269e-21							0.212981	0.644441	5659	2.03876e-63	7.49286e-09	4.06708e-57	0.0139613	0.986039
	CAGE	NDST2	ukb-b-19657	8	-0.0459709	0.00627254	2.32022e-13				-0.00338963	0.00242649	0.211918	10.2947	0.172481	4202	1.39897e-265	3.80918e-09	6.82577e-259	0.0176031	0.982397
	CAGE	BMPR2	ukb-b-19657	5	-0.0294279	0.00520177	1.53787e-08				0.00237973	0.00233659	0.383437	2.90295	0.574196	4189	2.0266e-254	0.00214879	2.28783e-253	0.0232831	0.974568
	CAGE	TMEM178B	ukb-b-19657	1				-0.104298	0.0165776	3.14379e-10						5039	6.41686e-23	1.40714e-06	1.33764e-18	0.0283611	0.971637
	CAGE	CTB-58E17.3	ukb-b-19657	1				-0.060776	0.00903344	1.72135e-11						4149	7.96747e-18	9.58294e-08	3.61597e-12	0.0425339	0.957466
	CAGE	PPP2R2D	ukb-b-19657	1				0.0435427	0.00880957	7.70641e-07						8333	7.48835e-60	0.00384929	7.94354e-59	0.0398764	0.956274
	CAGE	ELF2	ukb-b-19657	2	-0.0476627	0.0163579	0.0035712							3.46559	0.062658	5838	2.66458e-115	4.49229e-05	2.68296e-112	0.0442771	0.955678
	CAGE	UBXN2A	ukb-b-19657	7	-0.0509407	0.00926464	3.83258e-08				0.00111884	0.00403816	0.792818	21.3812	0.00156656	5982	0	1.28298e-18	0	0.0449724	0.955028
	CAGE	RPRD1A	ukb-b-19657	1				-0.116376	0.0271312	1.79171e-05						5141	1.33063e-09	0.0369834	3.83987e-10	0.00971915	0.953297
	CAGE	Metazoa_SRP	ukb-b-19657	1				0.077554	0.0114308	1.16372e-11						3239	7.78356e-17	7.11233e-08	5.28695e-11	0.0473576	0.952642
	CAGE	Metazoa_SRP	ukb-b-19657	1				0.0981663	0.0144279	1.01811e-11						3238	4.55743e-11	7.81074e-08	3.09551e-05	0.0521044	0.947865
	CAGE	CA11	ukb-b-19657	2	0.0334636	0.0246091	0.173892							7.03848	0.00797765	6588	4.86698e-40	0.0429603	1.92111e-40	0.0160164	0.941023
	CAGE	CTNNB1	ukb-b-19657	5	-0.0296736	0.00650917	5.14624e-06				-0.00832837	0.00939162	0.440511	5.27162	0.260545	5534	4.66781e-246	0.000273017	1.15382e-243	0.0665529	0.933174
	CAGE	ANO10	ukb-b-19657	1				0.0490394	0.0105702	3.494e-06						4533	6.61831e-75	0.0148634	2.53491e-74	0.0560001	0.929136
	CAGE	IPO8	ukb-b-19657	17	-0.0126006	0.00302642	3.13351e-05				0.000754311	0.00180951	0.682686	22.2866	0.134176	8000	0	2.28327e-11	0	0.0803254	0.919675
	CAGE	EML3	ukb-b-19657	9	0.0177516	0.00411238	1.58434e-05				-0.00082536	0.00209039	0.704718	14.3796	0.0723923	5148	0	1.1325e-07	0	0.086905	0.913095
	CAGE	FAIM	ukb-b-19657	2	0.031268	0.0189267	0.0985227							6.26841	0.0122909	4428	4.61892e-158	0.0208096	1.54237e-157	0.068578	0.910612
	CAGE	RGMB	ukb-b-19657	7	0.0241335	0.00530482	5.38101e-06				0.000140014	0.00262008	0.959452	6.31453	0.388894	5983	0	0.00744537	0	0.0932357	0.899319
	CAGE	PTENP1	ukb-b-19657	1				0.0966207	0.0213536	6.04523e-06						5821	2.51212e-11	0.0107732	2.26137e-10	0.0960852	0.893142
	CAGE	RP11-384P7.7	ukb-b-19657	3	0.0161754	0.00265883	1.17465e-09				0.0159273	0.0197744	0.568336	0.83637	0.65824	5493	5.37779e-179	0.0118652	4.83112e-178	0.105709	0.882426
	CAGE	GPR19	ukb-b-19657	4	-0.021196	0.0136135	0.119473				-0.00484633	0.00416475	0.364615	23.7572	2.80714e-05	6294	0	0.0671111	0	0.0590732	0.873816
	CAGE	ZCCHC8	ukb-b-19657	1				0.117142	0.0226251	2.2482e-07						4725	1.28181e-18	0.000418147	3.93678e-16	0.127552	0.87203
	CAGE	NUAK1	ukb-b-19657	6	0.0366867	0.00715184	2.90226e-07				-0.00026332	0.00226568	0.913078	1.32348	0.932497	6004	1.95828e-99	0.077184	1.33494e-99	0.0517443	0.871072
	CAGE	AKIRIN1	ukb-b-19657	1				0.0571811	0.0134751	2.20112e-05						5457	6.27143e-71	0.0475006	1.21385e-70	0.0910767	0.861423
	CAGE	CUL7	ukb-b-19657	4	0.0375996	0.00761833	7.99819e-07				0.000398921	0.00524205	0.946267	3.18114	0.364531	5336	1.0314e-171	0.00176703	9.44108e-170	0.160911	0.837322
	CAGE	MCRS1	ukb-b-19657	1				-0.151048	0.0395455	0.000133667						4144	2.5838e-06	0.00696405	6.85024e-05	0.183824	0.809141
	CAGE	UTP6	ukb-b-19657	2	-0.0484941	0.0512245	0.343793							18.0083	2.19939e-05	4236	7.33729e-17	1.8874e-05	7.51212e-13	0.19243	0.807552
	CAGE	TATDN1	ukb-b-19657	1				0.0763056	0.0193717	8.18115e-05						6268	1.02533e-07	0.113672	7.22543e-08	0.0792969	0.80703
	CAGE	MAP2	ukb-b-19657	1				0.145358	0.034186	2.11898e-05						5034	4.04366e-06	0.103821	3.56669e-06	0.0907693	0.805402
	CAGE	ZBTB5	ukb-b-19657	2	0.059245	0.0301409	0.0493447							3.28309	0.0699971	5915	7.62933e-28	0.17372	1.23814e-28	0.0273937	0.798886
	CAGE	KIAA1009	ukb-b-19657	1				-0.096895	0.0239251	5.1234e-05						5527	9.20645e-13	0.125214	7.083e-13	0.0955541	0.779232
	CAGE	DNAJB12	ukb-b-19657	3	0.0290608	0.00476233	1.046e-09				-0.00346684	0.00266654	0.417398	2.23587	0.326954	5257	3.08787e-293	0.0057973	1.22309e-291	0.228863	0.76534
	CAGE	ANKRD13A	ukb-b-19657	2	-0.140351	0.0216934	9.81633e-11							0.0167129	0.897137	5433	4.43872e-11	0.0044257	2.33119e-09	0.231671	0.763903
	CAGE	NOP58	ukb-b-19657	4	-0.0334261	0.00640504	1.8016e-07				0.00118042	0.00350498	0.768336	2.03435	0.565308	4311	1.98601e-195	0.0204611	2.2769e-194	0.233834	0.745705
	CAGE	SUZ12	ukb-b-19657	1				-0.180653	0.0314612	9.35211e-09						4532	4.12591e-11	2.54359e-05	4.22436e-07	0.259689	0.740285
	CAGE	ZNF470	ukb-b-19657	3	0.0181019	0.00492085	0.00023451				-0.00130258	0.00268902	0.712823	0.864353	0.649095	7314	0	0.217403	0	0.0501188	0.732479
	CAGE	SYT17	ukb-b-19657	1				-0.110384	0.0272297	5.03932e-05						4559	8.79677e-11	0.131423	9.59576e-11	0.142633	0.725944
	CAGE	TMEM194B	ukb-b-19657	2	-0.0281309	0.00876001	0.00132142							1.98378	0.158992	4631	6.84603e-218	0.0813928	1.64868e-217	0.195289	0.723318
	CAGE	FARP1	ukb-b-19657	1				0.0296649	0.00759427	9.3752e-05						6504	9.19565e-179	0.234573	3.22687e-179	0.0816309	0.683796
	CAGE	HEBP1	ukb-b-19657	5	0.0208288	0.00498741	2.96326e-05				0.00323114	0.0066629	0.660922	2.28331	0.683809	6547	0	0.169103	0	0.15194	0.678957
	CAGE	ZBTB10	ukb-b-19657	1				-0.0712808	0.0181412	8.52198e-05						4861	1.04999e-11	0.133147	1.49722e-11	0.189182	0.67767
	CAGE	KIAA1467	ukb-b-19657	1				-0.04264	0.0108129	8.03264e-05						6370	2.9312e-71	0.184895	2.61798e-71	0.164487	0.650618
	CAGE	NUDCD3	ukb-b-19657	3	0.023692	0.00787573	0.00262771				-0.00541088	0.00931303	0.664926	4.33274	0.114593	5594	0	0.0674598	0	0.290518	0.642022
	CAGE	ZNF71	ukb-b-19657	1				0.0500169	0.0133071	0.000170825						7294	6.26032e-56	0.310998	1.45773e-56	0.0717993	0.617203
	CAGE	ZNF835	ukb-b-19657	2	0.0376298	0.0142027	0.00806152							1.94453	0.163177	7368	1.85698e-48	0.311593	4.33367e-49	0.0721007	0.616306
	CAGE	AHI1	ukb-b-19657	13	0.0145569	0.00356111	4.35571e-05				0.000973899	0.00176515	0.592159	17.7871	0.122308	4912	0	1.68349e-06	0	0.383888	0.61611
	CAGE	ZNF77	ukb-b-19657	2	0.0178243	0.00464322	0.000123648							0.00136604	0.970517	7506	4.4799e-244	0.133858	8.39133e-244	0.250114	0.616028
	CAGE	AXIN2	ukb-b-19657	7	-0.0229198	0.00514053	8.2475e-06				0.00435407	0.00168899	0.0495578	7.86634	0.24806	5904	0	0.000579206	0	0.396053	0.603368
	CAGE	TGM3	ukb-b-19657	2	-0.0179341	0.00548246	0.00107099							0.781501	0.376682	6871	0	0.361276	0	0.0476932	0.591031
	CAGE	PTPRVP	ukb-b-19657	2	0.0201721	0.00504423	6.36012e-05							0.186366	0.665959	5416	8.07087e-60	0.247054	5.45863e-60	0.166505	0.586441
	CAGE	KIAA0947	ukb-b-19657	1				-0.139604	0.0361127	0.000110729						7245	0.00310286	0.334589	0.000706303	0.0755762	0.586026
	CAGE	TTC13	ukb-b-19657	1				0.0333347	0.0086173	0.000109579						6743	1.28274e-137	0.186139	1.64912e-137	0.238729	0.575131
	CAGE	ALDOB	ukb-b-19657	1				-0.0505624	0.0132819	0.000140733						7246	7.2903e-52	0.306164	2.86955e-52	0.119936	0.573901
	CAGE	MLLT10P1	ukb-b-19657	2	-0.0201246	0.00385877	1.83529e-07							0.16777	0.682101	1881	3.10916e-46	0.291834	1.53844e-46	0.143838	0.564328
	CAGE	ARL6IP1	ukb-b-19657	1				0.0252745	0.00653553	0.000110073						4623	2.46589e-222	0.225876	2.37635e-222	0.217117	0.557007
	CAGE	RRP36	ukb-b-19657	3	0.0460186	0.0251662	0.0674617				0.0403448	0.0143481	0.217526	8.51076	0.0141877	5323	6.31102e-44	0.00480491	5.77709e-42	0.439284	0.555912
	CAGE	HAUS8	ukb-b-19657	1				0.0221983	0.00598871	0.000209989						6407	4.43322e-249	0.385278	8.20993e-250	0.0708062	0.543915
	CAGE	PAFAH1B3	ukb-b-19657	1				-0.100664	0.0168076	2.10862e-09						4736	6.26179e-32	4.22933e-06	6.96461e-27	0.469873	0.530123
	CAGE	AGL	ukb-b-19657	3	-0.0441301	0.0126283	0.000474909				-0.010342	0.00749263	0.399142	2.05351	0.358168	5907	5.89835e-40	0.40236	1.04476e-40	0.0707421	0.526898
	CAGE	TRIM46	ukb-b-19657	1				0.103021	0.0238962	1.62364e-05						3545	9.77381e-16	0.0198237	2.31392e-14	0.468808	0.511368
	CAGE	FBN2	ukb-b-19657	22	-0.00469065	0.00400756	0.241819				0.00134771	0.00202743	0.513809	50.5593	0.000304802	6394	0	0.0861069	0	0.402752	0.511141
	CAGE	CBX6	ukb-b-19657	6	-0.0169287	0.00757568	0.0254426				0.000389183	0.00417394	0.930196	12.3022	0.0308738	5055	0	0.38339	0	0.116146	0.500464
	CAGE	IL18	ukb-b-19657	2	0.024129	0.00608749	7.37964e-05							0.241284	0.623281	5266	3.66751e-109	0.445825	6.06645e-110	0.0732632	0.480912
	CAGE	FAM63B	ukb-b-19657	3	-0.0110583	0.0149251	0.458744				0.00136609	0.00764128	0.887376	12.7351	0.00171635	6570	1.80006e-169	0.404822	5.17214e-170	0.115839	0.479338
	CAGE	POLR3D	ukb-b-19657	1				-0.0763154	0.0205184	0.000199731						6285	4.02315e-21	0.329737	2.34284e-21	0.19154	0.478722
	CAGE	FAM208B	ukb-b-19657	1				0.0428931	0.0128841	0.000871115						8256	2.34544e-14	0.458206	3.51584e-15	0.0682121	0.473582
	CAGE	HARS2	ukb-b-19657	2	-0.0742683	0.0243695	0.0023068							2.98989	0.0837856	4463	1.78582e-43	0.0648951	1.3398e-42	0.48642	0.448685
	CAGE	PPP1R16A	ukb-b-19657	5	-0.0174547	0.00513048	0.000668572				-0.00394798	0.00314568	0.298329	6.48164	0.165951	3047	0	0.208773	0	0.349765	0.441462
	CAGE	WDR55	ukb-b-19657	9	-0.02042	0.00790649	0.00980324				-0.0046246	0.00361103	0.241101	23.3056	0.00299328	4425	0	0.064671	0	0.501285	0.434044
	CAGE	CMIP	ukb-b-19657	2	-0.0673111	0.0181698	0.000211752							2.50602	0.113412	9998	8.8174e-59	0.00809694	6.35497e-57	0.583162	0.408741
	CAGE	STRIP1	ukb-b-19657	1				-0.046211	0.0130661	0.000405139						5238	3.94136e-12	0.519503	8.73293e-13	0.114741	0.365755
	CAGE	C18orf21	ukb-b-19657	1				0.0655245	0.0193846	0.000724219						4968	8.14948e-07	0.495998	2.31329e-07	0.140429	0.363571
	CAGE	ZFYVE26	ukb-b-19657	2	0.0514739	0.0468819	0.272227							10.2146	0.00139334	5846	4.11766e-34	0.00532988	4.88455e-32	0.631892	0.362778
	CAGE	PABPC4	ukb-b-19657	1				0.0333793	0.00902095	0.000215428						5525	3.11816e-101	0.203995	6.84823e-101	0.447673	0.348332
	CAGE	C1GALT1	ukb-b-19657	7	-0.0184657	0.0046081	6.14383e-05				0.00372419	0.00200552	0.122446	8.24616	0.220618	8320	0	0.000338595	0	0.660558	0.339104
	CAGE	XRCC5	ukb-b-19657	1				-0.0449721	0.0110983	5.07451e-05						6273	2.87919e-81	0.0626116	2.84864e-80	0.619155	0.318233
	CAGE	RABGAP1L	ukb-b-19657	4	0.02811	0.00507129	2.97384e-08				-0.00221414	0.00299743	0.537025	0.902486	0.824828	4442	1.83144e-67	0.490525	7.35867e-68	0.196778	0.312696
	CAGE	AC010642.1	ukb-b-19657	1				-0.0173411	0.0051077	0.000686062						3548	1.47492e-102	0.664689	5.99307e-104	0.0266998	0.308611
	CAGE	RP5-1112D6.4	ukb-b-19657	3	-0.0124037	0.00471562	0.0085301				0.00132555	0.00340738	0.76381	3.16345	0.20562	5597	7.60124e-124	0.406225	5.4503e-124	0.290972	0.302803
	CAGE	RP11-5N23.3	ukb-b-19657	5	-0.0117048	0.00301831	0.000105345				-0.00298701	0.00278737	0.362433	4.09305	0.393559	8152	0	0.610123	0	0.0877272	0.30215
	CAGE	RP11-554I8.1	ukb-b-19657	3	-0.0125667	0.00365378	0.000583053				0.00134297	0.00270456	0.706589	0.27041	0.873537	8103	0	0.609691	0	0.0883642	0.301945
	CAGE	PRKCQ-AS1	ukb-b-19657	8	0.00830704	0.00285993	0.00367688				-0.00122323	0.00130308	0.384108	2.42272	0.932803	8188	0	0.609479	0	0.0886756	0.301845
	CAGE	RUFY3	ukb-b-19657	2	0.0293984	0.0178125	0.0988536							2.61995	0.105528	5925	9.52758e-49	0.6192	1.23786e-49	0.0801485	0.300651
	CAGE	MIR3605	ukb-b-19657	1				-0.0419754	0.0126334	0.000891868						4490	9.05879e-07	0.526847	3.03671e-07	0.176314	0.296837
	CAGE	ZNF704	ukb-b-19657	1				-0.0864447	0.0255951	0.000731753						5171	4.37809e-08	0.291016	6.29743e-08	0.418306	0.290677
	CAGE	WDPCP	ukb-b-19657	4	-0.024336	0.00910199	0.00750182				0.00075163	0.0132865	0.96003	8.33561	0.0395617	4587	2.03543e-142	0.391459	1.67713e-142	0.322264	0.286277
	CAGE	ARHGAP39	ukb-b-19657	1				-0.0525068	0.0143179	0.000245216						2681	6.97782e-39	0.267408	1.16602e-38	0.446561	0.286031
	CAGE	RP11-832A4.5	ukb-b-19657	2	0.0126787	0.0034572	0.000245102							0.650778	0.419835	5629	8.14982e-153	0.625773	1.36302e-153	0.104388	0.26984
	CAGE	PDCL3P4	ukb-b-19657	2	0.0468729	0.0130831	0.000340067							0.074315	0.785155	5223	6.42153e-32	0.619463	1.19617e-32	0.115125	0.265411
	CAGE	MRPS31	ukb-b-19657	1				0.0543688	0.0148939	0.000261833						5846	3.92478e-45	0.164071	1.38024e-44	0.576736	0.259192
	CAGE	SUGT1P3	ukb-b-19657	1				-0.0432036	0.0116325	0.000203964						5800	3.22128e-08	0.16513	1.12395e-07	0.575906	0.258964
	CAGE	SBF1	ukb-b-19657	4	0.0130694	0.00988784	0.186247				-0.0074961	0.0221809	0.767575	10.1547	0.0172957	4616	7.32978e-35	0.145659	3.04701e-34	0.605259	0.249082
	CAGE	GINS1	ukb-b-19657	2	-0.149195	0.024802	1.79406e-09							0.0954469	0.757364	4980	2.30952e-07	0.00106005	0.000163951	0.752274	0.246502
	CAGE	RDH11	ukb-b-19657	2	0.0632044	0.0574129	0.270951							9.03086	0.0026546	5780	2.02323e-18	0.00635956	2.40036e-16	0.754259	0.239382
	CAGE	F2R	ukb-b-19657	3	0.0232734	0.00548551	2.20845e-05				0.00421802	0.00512864	0.561829	1.89082	0.38852	6569	0	0.178695	0	0.58548	0.235825
	CAGE	LCLAT1	ukb-b-19657	8	0.0149959	0.00419366	0.000349083				-0.00297214	0.00242425	0.266128	11.3261	0.125015	6968	0	0.283072	0	0.482904	0.234024
	CAGE	NOC3L	ukb-b-19657	6	-0.0145587	0.00445459	0.00108219				-0.00382413	0.00270399	0.230188	5.04757	0.410102	5953	0	0.357426	0	0.413267	0.229307
	CAGE	OXTR	ukb-b-19657	3	-0.035333	0.0266923	0.185598				-0.000179716	0.0200091	0.994282	5.78317	0.0554881	7558	1.14924e-14	0.629443	2.6476e-15	0.144785	0.225772
	CAGE	RP11-545I5.3	ukb-b-19657	3	-0.0152112	0.00346848	1.15696e-05				-0.00230166	0.00272054	0.552975	0.715779	0.69915	5027	8.57195e-114	0.646755	1.88228e-114	0.141807	0.211439
	CAGE	HIC2	ukb-b-19657	1				0.111145	0.0311245	0.000355666						5270	5.48772e-07	0.274341	1.03547e-06	0.517441	0.208216
	CAGE	FAM168B	ukb-b-19657	1				-0.0726713	0.0233612	0.00186598						3765	4.87178e-15	0.602863	1.59271e-15	0.196892	0.200245
	CAGE	SCML4	ukb-b-19657	7	-0.0166988	0.00535083	0.00180363				0.0011536	0.00471011	0.816253	8.39408	0.21063	5416	1.81949e-299	0.291104	3.24562e-299	0.519081	0.189815
	CAGE	NOV	ukb-b-19657	4	-0.0328117	0.0196815	0.0954881				0.00319835	0.00423913	0.529298	14.9201	0.00188625	6192	1.25673e-85	7.93876e-05	1.30614e-81	0.824912	0.175009
	CAGE	UBE2E3	ukb-b-19657	2	0.0308789	0.014311	0.0309509							1.81951	0.177372	6204	8.59398e-49	0.68394	1.87895e-49	0.149367	0.166694
	CAGE	THAP3	ukb-b-19657	1				0.0542723	0.0160391	0.000715007						6038	7.81189e-08	0.345843	1.10759e-07	0.490182	0.163975
	CAGE	DUSP5	ukb-b-19657	3	0.0266758	0.0107409	0.0130068				-0.00168794	0.00480388	0.78489	2.67271	0.262802	6325	5.10064e-61	0.725222	8.05767e-62	0.114406	0.160372
	CAGE	PLEKHB2	ukb-b-19657	4	-0.0226685	0.00822347	0.00584124				0.00424434	0.00300746	0.29363	3.71545	0.293875	3784	3.14841e-103	0.633693	1.02455e-103	0.206055	0.160251
	CAGE	TTC19	ukb-b-19657	8	-0.000436968	0.00931694	0.962593				-0.00271819	0.00226745	0.275805	4.28133	0.746863	5048	0	0.735149	0	0.108199	0.156652
	CAGE	RP11-521C20.4	ukb-b-19657	1				0.0103581	0.00322489	0.00131845						5098	4.87653e-197	0.671629	1.25549e-197	0.172759	0.155612
	CAGE	CTD-3138B18.5	ukb-b-19657	1				-0.0132034	0.00424617	0.00187407						3684	2.49191e-104	0.812602	1.0463e-105	0.0339661	0.153432
	CAGE	TNIP3	ukb-b-19657	2	0.0339169	0.0337574	0.315029							5.40829	0.0200413	7271	1.06961e-30	0.531773	6.34682e-31	0.31539	0.152838
	CAGE	SRF	ukb-b-19657	1				0.14344	0.0345618	3.32109e-05						5272	9.05957e-07	0.00916438	8.29833e-05	0.839281	0.151471
	CAGE	TSEN34	ukb-b-19657	4	-0.0145659	0.00863076	0.0914738				0.0067555	0.00247064	0.111771	9.64952	0.0217928	8303	2.79875e-287	0.197091	9.28407e-287	0.653644	0.149265
	CAGE	CTA-445C9.14	ukb-b-19657	1				-0.0369791	0.012141	0.0023207						7716	2.21971e-39	0.616681	8.45966e-40	0.234878	0.148441
	CAGE	XRCC1	ukb-b-19657	1				0.024512	0.00799845	0.00217968						6149	8.84869e-70	0.744136	1.29486e-70	0.108745	0.147119
	CAGE	TRDV2	ukb-b-19657	1				-0.0580872	0.0154493	0.000170015						7270	8.45095e-12	0.13573	4.51707e-11	0.725344	0.138926
	CAGE	DNTTIP1	ukb-b-19657	14	0.0124733	0.00464066	0.00719178				-0.00263583	0.00223981	0.262088	16.4661	0.224875	5887	0	0.617569	0	0.246288	0.136143
	CAGE	AC012146.7	ukb-b-19657	11	-0.012783	0.00322305	7.30525e-05				0.00134027	0.00283265	0.647372	10.8253	0.371294	7012	0	0.439736	0	0.430516	0.129748
	CAGE	ACVR2B	ukb-b-19657	2	-0.013633	0.00442319	0.00205504							0.0211038	0.884497	5524	4.23279e-241	0.777246	5.08616e-242	0.0932652	0.129489
	CAGE	PHC2	ukb-b-19657	3	0.0236906	0.0209262	0.25759				-0.00277449	0.00836814	0.796187	8.37721	0.0151675	4914	3.24062e-72	0.606088	1.4166e-72	0.264815	0.129097
	CAGE	CAPS	ukb-b-19657	3	0.0189437	0.00504436	0.000173043				-0.0010707	0.0039422	0.831167	1.8105	0.404442	7167	0	0.00013183	0	0.875069	0.124799
	CAGE	ZSCAN22	ukb-b-19657	1				0.0916529	0.0313594	0.00347051						3552	0.000104126	0.839436	4.63514e-06	0.037244	0.123211
	CAGE	KHDC1	ukb-b-19657	1				-0.0325425	0.0111115	0.00340362						6340	7.54756e-68	0.68719	2.09056e-68	0.190218	0.122592
	CAGE	BET3L	ukb-b-19657	1				-0.146083	0.0353588	3.60464e-05						5845	4.62187e-05	0.011554	0.00346031	0.864904	0.120035
	CAGE	DCAF12	ukb-b-19657	5	-0.0471773	0.0124867	0.000157972				-0.00155122	0.0095736	0.881579	8.16126	0.0858466	5446	2.02365e-62	0.0469133	3.5942e-61	0.833108	0.119979
	CAGE	ACVR2B-AS1	ukb-b-19657	1				-0.0388423	0.0127418	0.00230048						5605	3.10617e-27	0.790419	3.64769e-28	0.0927049	0.116876
	CAGE	TRAV38-2DV8	ukb-b-19657	3	-0.0255748	0.00669578	0.000133697				0.00656569	0.00679369	0.510864	1.17821	0.554824	7142	1.23417e-21	0.0987347	9.83685e-21	0.786841	0.114424
	CAGE	NUBP2	ukb-b-19657	1				-0.0741891	0.018589	6.57904e-05						6839	1.04554e-27	0.0305285	2.93244e-26	0.856128	0.113343
	CAGE	MED4	ukb-b-19657	16	-0.0130162	0.00353717	0.000233376				-0.00129805	0.0015287	0.410098	17.4938	0.290211	6680	0	0.695182	0	0.194546	0.110271
	CAGE	SNPH	ukb-b-19657	4	-0.0172094	0.00597919	0.00399938				-0.000794923	0.00205939	0.736689	3.27057	0.35176	7314	0	0.824253	0	0.0692366	0.10651
	CAGE	MRPS14	ukb-b-19657	2	0.0833669	0.021399	9.7863e-05							0.383603	0.535681	5237	2.52775e-07	0.66327	8.80177e-08	0.230849	0.10588
	CAGE	BZRAP1	ukb-b-19657	4	-0.0329755	0.0153825	0.0320568				-0.000920098	0.0104252	0.937714	6.36353	0.0952027	4615	1.67105e-33	0.742716	3.41891e-34	0.151852	0.105432
	CAGE	ZNF232	ukb-b-19657	4	-0.0300586	0.00951667	0.00158572				0.00139738	0.00232736	0.609206	1.06439	0.785677	7199	1.11562e-90	0.452907	1.09768e-90	0.445522	0.10157
	CAGE	ANKLE2	ukb-b-19657	2	-0.0186132	0.00591231	0.00164273							5.43707e-05	0.994117	4466	2.14677e-182	0.71033	5.72748e-183	0.189412	0.100258
	CAGE	RP11-677M14.7	ukb-b-19657	1				-0.0176772	0.00574613	0.00209547						6475	9.19502e-50	0.561712	5.59336e-50	0.341594	0.0966941
	CAGE	COLQ	ukb-b-19657	5	-0.0119211	0.00519121	0.0216528				0.00367952	0.00199005	0.161592	4.01597	0.403849	6162	1.65257e-274	0.787831	2.42633e-275	0.115574	0.0965948
	CAGE	AE000661.50	ukb-b-19657	1				0.0192542	0.00580019	0.000901502						7049	1.65639e-37	0.141694	8.92241e-37	0.763159	0.0951468
	CAGE	SRGAP3	ukb-b-19657	3	-0.011635	0.024152	0.629992				0.0256573	0.0234128	0.470901	8.80123	0.0122698	6513	3.73297e-29	0.668896	1.32554e-29	0.237424	0.0936796
	CAGE	ERAP2	ukb-b-19657	24	0.000635167	0.00219453	0.772251				-0.0017284	0.0015559	0.278619	22.4923	0.490722	6510	0	0.669421	0	0.239382	0.0911963
	CAGE	FYCO1	ukb-b-19657	2	0.0271643	0.011231	0.0155766							0.721945	0.395507	6531	2.20495e-49	0.843136	1.7385e-50	0.0663869	0.0904772
	CAGE	TNRC6B	ukb-b-19657	1				0.101659	0.0363291	0.00513748						4301	0.00615809	0.789086	0.000891943	0.114202	0.0896616
	CAGE	RP11-318C24.2	ukb-b-19657	1				0.0112063	0.0037755	0.00299599						5241	9.40688e-132	0.630388	4.2357e-132	0.283763	0.0858492
	CAGE	E2F2	ukb-b-19657	1				-0.0853878	0.0280491	0.00233277						4780	4.58827e-09	0.0956137	3.93168e-08	0.819228	0.0851586
	CAGE	ASNSD1	ukb-b-19657	18	-0.0103156	0.00469215	0.0279148				-0.0048732	0.00209697	0.0336235	45.6251	0.000196419	5302	0	0.0194043	0	0.89783	0.0827656
	CAGE	IGHV7-27	ukb-b-19657	2	0.00571072	0.00528394	0.2798							3.86056	0.0494339	3666	1.53393e-32	0.895812	4.24936e-34	0.0247367	0.0794514
	CAGE	OSGEPL1-AS1	ukb-b-19657	1				-0.0315014	0.0078654	6.20019e-05						4936	4.5154e-24	0.019502	2.08762e-22	0.901566	0.0789318
	CAGE	PHF14	ukb-b-19657	3	-0.0285726	0.0097663	0.00343751				0.00103327	0.00187542	0.679413	1.14215	0.564917	8748	3.74739e-83	0.757589	8.1724e-84	0.16514	0.077271
	CAGE	RP11-677M14.5	ukb-b-19657	1				-0.0130368	0.00444321	0.00334531						6364	4.26315e-79	0.575403	2.5785e-79	0.347947	0.0766499
	CAGE	SEC1P	ukb-b-19657	1				-0.0326149	0.00812114	5.91827e-05						6443	1.08809e-76	0.453193	1.12961e-76	0.470409	0.0763978
	CAGE	RNF43	ukb-b-19657	2	-0.0699103	0.0176877	7.73448e-05							0.00614148	0.937536	4572	3.0095e-12	0.767518	6.20351e-13	0.158135	0.0743475
	CAGE	TRAV3	ukb-b-19657	3	0.0322309	0.0286654	0.26085				-0.003312	0.013858	0.850652	8.48343	0.0143829	7709	3.33929e-15	0.0655913	4.39116e-14	0.862452	0.0719567
	CAGE	SLC1A5	ukb-b-19657	2	-0.00947331	0.0205925	0.64549							8.31998	0.00392114	5965	2.92816e-63	0.416452	3.60212e-63	0.512234	0.0713137
	CAGE	MOB1B	ukb-b-19657	1				0.0673666	0.0294898	0.0223479						6098	5.09018e-10	0.823397	6.58631e-11	0.106471	0.0701313
	CAGE	TNRC6C	ukb-b-19657	1				0.0620396	0.0238313	0.00923357						7697	1.19673e-14	0.739265	3.09959e-15	0.191405	0.0693307
	CAGE	COL4A2	ukb-b-19657	1				-0.0921317	0.0352869	0.00902963						7873	1.02682e-06	0.753791	2.41715e-07	0.177375	0.0688328
	CAGE	WNT11	ukb-b-19657	1				0.0296102	0.0104314	0.00453154						5359	1.70506e-77	0.789861	3.06154e-78	0.141756	0.0683832
	CAGE	STK24	ukb-b-19657	3	0.0158097	0.0182366	0.385983				-0.00609645	0.0043953	0.397668	6.29928	0.0428675	6768	1.03969e-78	0.691532	3.6233e-79	0.240929	0.0675396
	CAGE	OR10AA1P	ukb-b-19657	2	-0.00772556	0.00717417	0.281544							2.40834	0.12069	6103	6.52107e-34	0.873201	4.50089e-35	0.0602023	0.0665965
	CAGE	TNFAIP8	ukb-b-19657	3	-0.0416994	0.0106028	8.394e-05				-0.0075369	0.00810885	0.523262	0.913561	0.633319	6567	1.96556e-63	0.769742	4.24299e-64	0.166097	0.0641607
	CAGE	SENP1	ukb-b-19657	1				0.0380471	0.0139044	0.00621288						6262	3.82415e-36	0.844719	4.18248e-37	0.0923241	0.0629567
	CAGE	FNBP1	ukb-b-19657	3	-0.0129669	0.00502623	0.00988444				0.000841033	0.00354901	0.851868	0.469601	0.790729	6410	0	0.677227	0	0.260409	0.0623636
	CAGE	PARD3	ukb-b-19657	1				0.0442323	0.0158616	0.00529292						5474	1.65037e-27	0.821625	2.33516e-28	0.116192	0.0621836
	CAGE	SKAP1	ukb-b-19657	10	0.0213051	0.00739632	0.00397039				-0.00356454	0.00821439	0.675798	27.3409	0.00122818	5140	0	0.0032707	0	0.935302	0.061427
	CAGE	TRANK1	ukb-b-19657	6	0.0134052	0.00620682	0.0307922				-0.00181487	0.00284361	0.558035	6.79478	0.236355	5812	2.04482e-248	0.847433	2.23971e-249	0.0927604	0.0598066
	CAGE	KIAA1468	ukb-b-19657	3	0.0180079	0.00736397	0.0144689				0.00529079	0.00461636	0.456729	3.36205	0.186183	6457	1.08633e-294	0.701221	3.71309e-295	0.239618	0.0591613
	CAGE	PPL	ukb-b-19657	2	-0.0301879	0.00701185	1.6678e-05							0.00663181	0.935095	8706	1.05198e-186	0.00752876	1.30458e-184	0.933601	0.0588702
	CAGE	TRAV18	ukb-b-19657	1				0.0304743	0.00858144	0.000383496						7209	8.41123e-20	0.0542701	1.37551e-18	0.887434	0.0582956
	CAGE	C1QBP	ukb-b-19657	1				-0.0845585	0.0315044	0.00727414						7747	0.000186346	0.475122	0.00018345	0.46768	0.0568281
	CAGE	RPS6KB1	ukb-b-19657	2	-0.040998	0.0196564	0.0370028							1.46543	0.226068	3074	3.41531e-26	0.783337	6.98918e-27	0.160248	0.0564146
	CAGE	RP11-28F1.2	ukb-b-19657	1				-0.0380268	0.0137357	0.00563225						5631	0.000736694	0.829022	0.000101557	0.114229	0.0559104
	CAGE	KIAA1598	ukb-b-19657	16	-0.00625978	0.00347507	0.0716493				0.00130071	0.00268648	0.635752	22.4057	0.0975983	5838	0	0.875066	0	0.0705493	0.0543846
	CAGE	ARFIP1	ukb-b-19657	7	0.00677709	0.0037461	0.0704344				0.000644004	0.00225425	0.786577	3.96218	0.681795	6332	0	0.745943	0	0.199799	0.0542578
	CAGE	NDC80	ukb-b-19657	2	0.0176831	0.0274465	0.519397							6.55657	0.0104498	7261	1.13892e-31	0.811486	1.9032e-32	0.135551	0.0529631
	CAGE	AC092431.1	ukb-b-19657	1				-0.0340885	0.0113294	0.00262232						4859	1.3021e-07	0.511277	1.11865e-07	0.439194	0.049528
	CAGE	ENO4	ukb-b-19657	1				-0.0266662	0.0102695	0.00941375						5679	7.50277e-63	0.881425	5.91288e-64	0.0694154	0.0491601
	CAGE	RNF112	ukb-b-19657	2	0.0190588	0.00830192	0.0216927							1.58559	0.207957	3062	2.49467e-249	0.904386	1.28373e-250	0.0464894	0.0491244
	CAGE	MAPK7	ukb-b-19657	1				-0.0416561	0.0158441	0.00856043						3074	1.13549e-40	0.903374	6.01458e-42	0.047802	0.0488237
	CAGE	SIRPA	ukb-b-19657	6	-0.0207859	0.00997535	0.0371854				-0.00497516	0.00347065	0.225011	10.9437	0.0525074	7002	3.84977e-97	0.836523	5.32075e-98	0.115567	0.0479101
	CAGE	SAAL1	ukb-b-19657	1				0.0148576	0.00450848	0.00098256						5832	3.85298e-242	0.137468	2.28446e-241	0.815013	0.0475192
	CAGE	ADORA3	ukb-b-19657	1				-0.00287029	0.0254879	0.910337						6449	0	0.591859	0	0.360677	0.0474645
	CAGE	C19orf12	ukb-b-19657	8	0.0154216	0.00612936	0.0118688				0.00090028	0.00204398	0.675032	18.3803	0.0103672	7078	0	0.0410901	0	0.911929	0.0469808
	CAGE	C12orf23	ukb-b-19657	4	0.0181953	0.00538929	0.000734954				0.00154237	0.00225703	0.564921	0.683034	0.877187	5822	6.6134e-281	0.280933	1.58279e-280	0.672313	0.0467547
	CAGE	PIF1	ukb-b-19657	5	0.0196985	0.0179003	0.271134				-0.00910933	0.0053656	0.188125	9.09659	0.0587301	4926	6.35005e-27	0.625989	3.33728e-27	0.328944	0.0450671
	CAGE	PNPLA2	ukb-b-19657	2	-0.0217377	0.00796327	0.00633843							0.0703985	0.790757	6138	1.33289e-107	0.761713	3.38381e-108	0.193332	0.0449553
	CAGE	MSRB2	ukb-b-19657	12	-0.00387615	0.00362891	0.285461				0.00400292	0.00156634	0.0285889	12.8498	0.303256	5310	0	0.867522	0	0.0875748	0.0449037
	CAGE	ACSM3	ukb-b-19657	4	0.0277358	0.00994804	0.00530233				0.000411736	0.00353466	0.91791	0.370866	0.946193	4539	1.49352e-78	0.799644	2.91707e-79	0.156138	0.0442184
	CAGE	STK35	ukb-b-19657	1				0.0428815	0.016259	0.0083546						6702	1.5315e-35	0.841916	2.07986e-36	0.114293	0.0437913
	CAGE	RNFT1	ukb-b-19657	7	0.0104279	0.00307593	0.000698555				0.00361599	0.00471437	0.477707	5.25253	0.511857	2671	2.02424e-136	0.801849	3.91091e-137	0.154877	0.0432735
	CAGE	SEZ6L	ukb-b-19657	2	-0.0187532	0.014346	0.191142							2.03249	0.153968	7224	1.70308e-25	0.701874	6.19258e-26	0.255166	0.0429595
	CAGE	CTD-2246P4.1	ukb-b-19657	1				-0.0078257	0.00315483	0.0131182						6632	1.25996e-143	0.696654	4.73453e-144	0.261739	0.041607
	CAGE	AC007952.5	ukb-b-19657	1				0.00667523	0.00267753	0.0126648						2975	6.89228e-305	0.798162	1.38534e-305	0.160388	0.0414502
	CAGE	PFN2	ukb-b-19657	6	0.0168055	0.0039054	1.68399e-05				-0.00174789	0.00215345	0.462518	5.23718	0.387626	6192	0	0.285935	0	0.672719	0.0413469
	CAGE	AKIRIN2	ukb-b-19657	2	-0.0354055	0.01522	0.0200052							0.197822	0.656485	5791	2.15108e-21	0.839602	3.05644e-22	0.119257	0.0411411
	CAGE	RBM26-AS1	ukb-b-19657	4	0.00749016	0.0040753	0.0660715				-0.00424325	0.00261259	0.245832	8.77915	0.032376	5123	0	0.175953	0	0.783288	0.0407586
	CAGE	BRAF	ukb-b-19657	1				0.120797	0.0238958	4.29986e-07						4721	3.66898e-09	4.60025e-05	7.65362e-05	0.959589	0.0402884
	CAGE	LGALS9	ukb-b-19657	15	0.00545219	0.00445448	0.22096				0.00231222	0.00312298	0.472225	19.5051	0.146533	3687	0	0.854433	0	0.105368	0.0401988
	CAGE	SLC25A23	ukb-b-19657	1				0.0164569	0.00933346	0.0778635						6759	6.24086e-83	0.116776	4.5072e-82	0.843328	0.039896
	CAGE	SOX7	ukb-b-19657	1				-0.160995	0.0348285	3.79103e-06						8761	1.1461e-07	0.000500227	0.000219852	0.95953	0.0397497
	CAGE	CCDC7	ukb-b-19657	3	0.0519879	0.0223564	0.0200499				0.00211767	0.00680558	0.807951	9.16249	0.0102421	6570	9.40705e-71	0.00184318	4.89474e-68	0.959018	0.0391392
	CAGE	RP11-333E1.1	ukb-b-19657	1				0.0276395	0.00986813	0.00509623						7150	3.42916e-77	0.486605	3.35058e-77	0.475417	0.0379779
	CAGE	GTF2E2	ukb-b-19657	3	-0.0232201	0.0178916	0.19435				0.00268234	0.00269218	0.501166	1.04897	0.591861	5766	1.17981e-252	0.733246	3.68359e-253	0.228895	0.037859
	CAGE	PRPF39	ukb-b-19657	1				0.053811	0.029203	0.0653801						5319	3.44366e-08	0.902945	2.29281e-09	0.0600816	0.036973
	CAGE	RP11-168O16.1	ukb-b-19657	2	-0.0133775	0.00367453	0.000272009							0.615483	0.432731	6222	5.96333e-127	0.130936	3.79265e-126	0.832709	0.036355
	CAGE	MXRA7	ukb-b-19657	6	-0.00829933	0.00411067	0.0434902				-0.00244137	0.00286355	0.44194	2.98795	0.701844	6989	0	0.693883	0	0.270235	0.0358815
	CAGE	USP35	ukb-b-19657	3	-0.0163007	0.00609862	0.00752108				-0.0003243	0.00215761	0.905023	0.083342	0.959185	5150	3.99167e-212	0.545173	3.07169e-212	0.419488	0.0353387
	CAGE	RP11-395B7.7	ukb-b-19657	1				-0.0174731	0.00687517	0.0110385						5275	6.60229e-31	0.52594	5.50837e-31	0.438762	0.0352981
	CAGE	LNPEP	ukb-b-19657	3	0.0132634	0.00542728	0.0145322				-0.0027403	0.00242043	0.460591	1.29646	0.522969	6654	3.03628e-276	0.624176	1.6572e-276	0.340641	0.0351838
	CAGE	KRCC1	ukb-b-19657	1				-0.0338447	0.0133894	0.0114807						2794	9.9328e-51	0.944647	2.16992e-52	0.020602	0.0347514
	CAGE	SLCO3A1	ukb-b-19657	7	0.00444763	0.00479346	0.353483				-0.00280765	0.00123971	0.0729163	8.68207	0.192263	7290	0	0.809896	0	0.155732	0.0343724
	CAGE	RP11-492E3.51	ukb-b-19657	1				0.0207543	0.00832845	0.0127034						5317	1.72129e-21	0.836947	2.6506e-22	0.128846	0.0342061
	CAGE	OIP5-AS1	ukb-b-19657	2	-0.0211699	0.00652282	0.00117241							0.000641809	0.979789	4921	5.31667e-26	0.462976	5.77692e-26	0.503021	0.0340031
	CAGE	RP5-1180C10.2	ukb-b-19657	1				-0.0146583	0.00538471	0.00648482						6258	2.10819e-122	0.522779	1.78854e-122	0.443478	0.0337435
	CAGE	DCK	ukb-b-19657	2	-0.0223884	0.00860603	0.00928235							0.0164391	0.897979	6390	1.97697e-81	0.852474	2.64953e-82	0.114215	0.0333109
	CAGE	GNAI3	ukb-b-19657	6	0.0106176	0.00368182	0.00392906				0.00970182	0.00721266	0.24979	2.46862	0.781213	5446	0	0.794566	0	0.17239	0.033044
	CAGE	NDFIP1	ukb-b-19657	3	0.0167948	0.00898303	0.0615374				-0.00410863	0.00234557	0.33024	3.42594	0.180329	6469	2.79659e-193	0.295409	6.36194e-193	0.671991	0.0326002
	CAGE	RP11-503G7.2	ukb-b-19657	7	-0.00448597	0.0017871	0.0120664				0.00297496	0.00497014	0.575544	3.4282	0.753496	4970	0	0.785405	0	0.182816	0.0317798
	CAGE	RAN	ukb-b-19657	1				0.0487412	0.0196878	0.0132973						8308	4.72145e-23	0.703275	1.77933e-23	0.265005	0.0317197
	CAGE	STIM1	ukb-b-19657	3	0.0277304	0.0112126	0.0133929				-0.0019115	0.00262015	0.598754	0.861993	0.649861	7508	1.81612e-68	0.909065	1.18464e-69	0.059266	0.0316692
	CAGE	CAPG	ukb-b-19657	7	-0.00572629	0.00442574	0.195714				0.00264827	0.00283632	0.39332	21.1477	0.0017258	5756	0	0.423758	0	0.544756	0.031486
	CAGE	BZW2	ukb-b-19657	1				0.0106106	0.0172039	0.537396						7189	1.45437e-39	0.547796	1.1178e-39	0.420995	0.0312083
	CAGE	ARMC3	ukb-b-19657	1				-0.0215643	0.00869979	0.0131858						5142	1.45095e-108	0.880451	1.46124e-109	0.0886381	0.0309114
	CAGE	ZFP82	ukb-b-19657	12	-0.00966814	0.00404605	0.01687				0.00229771	0.0022669	0.334674	15.0096	0.182057	5071	0	0.909847	0	0.0598271	0.0303256
	CAGE	TMEM259	ukb-b-19657	2	-0.0207076	0.00825575	0.0121325							0.398636	0.527795	6641	4.85219e-51	0.685165	2.016e-51	0.284644	0.0301911
	CAGE	MPO	ukb-b-19657	3	-0.0143915	0.00626383	0.0215869				0.00422671	0.0097177	0.738816	3.77502	0.151449	4621	4.76576e-288	0.809461	9.44472e-289	0.160388	0.0301514
	CAGE	RP5-1115A15.1	ukb-b-19657	1				0.0298046	0.0090162	0.000947495						5411	5.1761e-18	0.085959	5.32287e-17	0.883934	0.0301075
	CAGE	NET1	ukb-b-19657	4	-0.0101116	0.0104288	0.332255				0.0026486	0.00431299	0.601698	6.71095	0.0817043	8722	1.98016e-63	0.615622	1.14097e-63	0.354691	0.0296868
	CAGE	NUP88	ukb-b-19657	3	-0.00969085	0.0103303	0.348194				0.00071644	0.0063986	0.929015	0.512487	0.773954	7734	0	0.488874	0	0.481448	0.0296775
	CAGE	H1F0	ukb-b-19657	14	-0.000241968	0.00361349	0.946612				0.000316994	0.00241792	0.897867	19.0717	0.120898	5677	0	0.747405	0	0.223475	0.0291204
	CAGE	FAM179B	ukb-b-19657	1				-0.0463054	0.0229622	0.0437382						5380	3.47467e-19	0.911036	2.31653e-20	0.0607097	0.0282546
	CAGE	AIM2	ukb-b-19657	2	0.0191508	0.00968158	0.0479211							0.616227	0.432453	6411	7.86877e-117	0.902045	6.14775e-118	0.0704479	0.027507
	CAGE	C11orf49	ukb-b-19657	4	0.0709873	0.0211735	0.000800436				0.00338551	0.00800153	0.713371	8.55649	0.0358075	3492	1.80851e-27	2.269e-06	7.75237e-22	0.9726	0.0273979
	CAGE	RP11-7F17.3	ukb-b-19657	1				0.0185278	0.00703328	0.00843104						7171	4.40315e-139	0.547389	3.42454e-139	0.425704	0.0269078
	CAGE	DHX57	ukb-b-19657	4	0.0210248	0.0106181	0.0476925				0.00996122	0.0125185	0.509634	7.39506	0.060317	6135	1.33457e-190	0.694633	5.35104e-191	0.27849	0.0268773
	CAGE	FITM2	ukb-b-19657	1				-0.0634294	0.0242966	0.00903757						5863	1.03678e-09	0.736399	3.33898e-10	0.237133	0.0264686
	CAGE	B3GALNT2	ukb-b-19657	5	-0.01841	0.00926266	0.0468618				-0.00321155	0.00232263	0.2607	14.0993	0.00698482	5995	0	0.0474582	0	0.926175	0.0263667
	CAGE	KRTAP29-1	ukb-b-19657	1				-0.0243617	0.0100516	0.0153645						5216	5.44257e-10	0.713089	1.9888e-10	0.260548	0.0263632
	CAGE	RP11-7F17.7	ukb-b-19657	1				0.0160049	0.00614416	0.00919037						6981	1.13811e-85	0.548216	8.8371e-86	0.425647	0.0261363
	CAGE	GCNT2	ukb-b-19657	5	-0.00500661	0.00453872	0.269988				0.000122585	0.00203925	0.955846	0.577788	0.9655	6791	0	0.867086	0	0.107243	0.0256705
	CAGE	CNP	ukb-b-19657	1				-0.0151697	0.00631557	0.0163078						4752	2.11756e-116	0.851308	3.06439e-117	0.12317	0.0255219
	CAGE	RP11-7F17.4	ukb-b-19657	1				0.0139349	0.00533814	0.00904258						6782	4.70054e-42	0.550897	3.61511e-42	0.423661	0.0254414
	CAGE	RP11-7F17.5	ukb-b-19657	1				0.00741001	0.00284465	0.00919037						6892	1.07593e-265	0.550021	8.31151e-266	0.424865	0.0251134
	CAGE	RAPGEF1	ukb-b-19657	10	-0.00523607	0.0040835	0.199754				0.001091	0.00148114	0.482409	11.7616	0.227083	5723	0	0.818648	0	0.156747	0.024605
	CAGE	CTD-3138B18.6	ukb-b-19657	1				-0.0193078	0.00849491	0.0230341						3618	5.08993e-14	0.937756	2.05774e-15	0.037887	0.0243574
	CAGE	MRPL41	ukb-b-19657	2	0.0213407	0.0343656	0.534605							5.30644	0.0212467	4059	7.17973e-24	0.621817	4.08776e-24	0.354006	0.0241774
	CAGE	DSG2	ukb-b-19657	1				0.082354	0.0335329	0.0140527						5765	0.00155339	0.905993	0.000117208	0.0683362	0.0239998
	CAGE	TNFRSF10A	ukb-b-19657	3	-0.011944	0.00868538	0.169075				0.00786428	0.0064172	0.435714	4.17563	0.123958	6661	2.07305e-181	0.752386	6.16228e-182	0.223628	0.0239856
	CAGE	AP006621.1	ukb-b-19657	9	0.00396912	0.00237922	0.0952663				-0.00191301	0.00331313	0.581755	7.35187	0.499188	5816	0	0.782234	0	0.193787	0.023979
	CAGE	AP006621.5	ukb-b-19657	5	0.0022265	0.00490576	0.649933				0.000268906	0.00497206	0.960269	13.6742	0.00841094	5819	0	0.782218	0	0.193804	0.0239784
	CAGE	PIGN	ukb-b-19657	20	0.0045933	0.00396325	0.246467				0.00174843	0.00214497	0.425652	35.758	0.0113013	6563	0	0.743335	0	0.232923	0.023742
	CAGE	ZNF544	ukb-b-19657	5	-0.00566992	0.00482201	0.239658				0.00258118	0.0016924	0.224632	4.85504	0.302498	3875	0	0.933145	0	0.0431672	0.023688
	CAGE	NEK10	ukb-b-19657	1				-0.0754038	0.0311143	0.0153742						6887	1.50159e-05	0.877428	1.69635e-06	0.0990996	0.0234558
	CAGE	LINC00338	ukb-b-19657	2	0.012924	0.012466	0.299855							3.43198	0.0639454	7254	6.67306e-112	0.826617	1.21242e-112	0.150164	0.0232188
	CAGE	PSMD13	ukb-b-19657	2	0.013822	0.00527071	0.00873084							0.318601	0.57245	3682	0	0.931755	0	0.0453348	0.0229103
	CAGE	RIC8A	ukb-b-19657	1				0.0178094	0.00799553	0.0259191						3539	2.27271e-164	0.93297	1.07531e-165	0.0441197	0.0229099
	CAGE	DKK3	ukb-b-19657	5	-0.0156399	0.00443886	0.000426029				-0.00301947	0.00196731	0.222389	4.73113	0.316014	7469	0	0.853266	0	0.124246	0.0224877
	CAGE	RP11-248J18.3	ukb-b-19657	1				-0.0171952	0.00730947	0.0186501						5714	1.23849e-30	0.911033	9.04623e-32	0.0665214	0.0224459
	CAGE	SCIMP	ukb-b-19657	3	0.0174731	0.00898152	0.0517212				-0.0313959	0.0158463	0.297569	3.93381	0.139889	7297	2.67416e-186	0.493704	2.62153e-186	0.483965	0.0223307
	CAGE	FDX1	ukb-b-19657	3	0.0133398	0.00584338	0.0224366				-0.00185343	0.00322344	0.667797	1.40147	0.496221	5523	4.58296e-280	0.921035	2.82211e-281	0.0566935	0.0222719
	CAGE	ARF1	ukb-b-19657	1				-0.115055	0.0297783	0.000111667						6205	6.94749e-13	6.64315e-06	1.02266e-07	0.977841	0.0221522
	CAGE	AP006621.6	ukb-b-19657	4	-0.00714634	0.0125004	0.567532				0.0126183	0.0437775	0.800291	13.6192	0.00347208	5802	0	0.784043	0	0.193835	0.0221225
	CAGE	AC011816.1	ukb-b-19657	7	0.00482379	0.00259416	0.0629594				-0.00873523	0.00566697	0.183848	6.72599	0.346932	5387	1.59213e-226	0.897078	1.44026e-227	0.081129	0.0217932
	CAGE	MPC1	ukb-b-19657	4	-0.00572264	0.00430648	0.183899				0.00165637	0.00251526	0.577872	1.02306	0.795671	7825	0	0.817847	0	0.160802	0.0213506
	CAGE	T	ukb-b-19657	1				-0.0639033	0.026585	0.0162286						7568	5.16684e-10	0.822108	9.84989e-11	0.156703	0.0211894
	CAGE	AL606534.1	ukb-b-19657	1				-0.0302434	0.0121482	0.0127909						4880	0.000213692	0.451663	0.000249249	0.526795	0.0210788
	CAGE	KIAA1430	ukb-b-19657	3	0.00814215	0.00456611	0.0745587				-0.00118763	0.00184537	0.635954	0.526643	0.768495	7600	0	0.903001	0	0.0761099	0.020889
	CAGE	RP11-96D1.10	ukb-b-19657	2	-0.0151633	0.00912326	0.0965029							1.76988	0.183398	3812	4.8809e-38	0.473122	5.22321e-38	0.506282	0.0205963
	CAGE	SHB	ukb-b-19657	1				-0.0439669	0.0206198	0.0329855						5417	2.43943e-20	0.854919	3.55503e-21	0.124568	0.0205125
	CAGE	SLC39A4	ukb-b-19657	2	0.0206277	0.00767065	0.00716304							0.422155	0.515864	3321	9.40966e-91	0.365011	1.58449e-90	0.614622	0.0203663
	CAGE	U1	ukb-b-19657	1				0.0161995	0.0057876	0.00512606						6140	1.09946e-51	0.245956	3.28379e-51	0.734587	0.0194566
	CAGE	VWDE	ukb-b-19657	4	0.00829498	0.0053012	0.117645				-0.00172585	0.00353644	0.673794	4.57621	0.205593	9798	0	0.817753	0	0.16298	0.0192664
	CAGE	RERE	ukb-b-19657	5	-0.0145373	0.00399462	0.000273478				-0.00168114	0.00246119	0.543592	3.65552	0.454628	5455	0	0.0868987	0	0.893853	0.019248
	CAGE	RP11-480A16.1	ukb-b-19657	1				0.00191227	0.0093206	0.837442						6197	7.2319e-51	0.106715	5.92493e-50	0.87427	0.0190152
	CAGE	UNC5B	ukb-b-19657	1				-0.0108479	0.00480098	0.0238506						7491	0	0.79185	0	0.189264	0.0188862
	CAGE	SIK1	ukb-b-19657	4	-0.019968	0.0104968	0.0571323				-0.00195565	0.00451328	0.707046	4.22717	0.237956	6974	8.27809e-20	0.847098	1.31014e-20	0.134048	0.0188538
	CAGE	Metazoa_SRP	ukb-b-19657	2	0.00902013	0.00425099	0.033847							0.810956	0.367838	5409	2.11556e-88	0.912234	1.60036e-89	0.0689893	0.0187763
	CAGE	RP11-317J10.2	ukb-b-19657	5	-0.00643069	0.00242109	0.00790461				-0.00129549	0.00298275	0.693393	1.25717	0.868599	3566	8.97793e-243	0.880494	1.03055e-243	0.101051	0.0184555
	CAGE	RP4-631H13.6	ukb-b-19657	1				-0.0311074	0.0101557	0.0021909						4922	2.30554e-12	0.0937421	2.1838e-11	0.887904	0.0183538
	CAGE	CCL4L2	ukb-b-19657	3	0.0113128	0.00421261	0.00724313				0.00120593	0.00566825	0.866548	0.0555062	0.972628	4612	1.80452e-69	0.897883	1.68561e-70	0.0838531	0.0182636
	CAGE	FAM171A1	ukb-b-19657	6	0.0122216	0.00424447	0.00398402				8.79441e-05	0.00264689	0.975087	4.79231	0.441749	6984	3.16521e-285	0.739946	1.03541e-285	0.242036	0.0180185
	CAGE	PIAS3	ukb-b-19657	1				0.0727749	0.0318027	0.0221185						922	0.000107705	0.960625	2.41727e-06	0.021542	0.0177228
	CAGE	LYNX1	ukb-b-19657	2	-0.0136622	0.0123456	0.268446							3.56925	0.0588589	7294	2.41956e-181	0.58751	1.62598e-181	0.394797	0.0176925
	CAGE	AC007381.3	ukb-b-19657	1				-0.0567001	0.0183773	0.00203322						5169	1.15723e-06	0.113935	8.82305e-06	0.868656	0.0173992
	CAGE	ANKRD17	ukb-b-19657	1				0.0741694	0.0352931	0.035595						4701	0.000196347	0.913737	1.48289e-05	0.0689922	0.0170595
	CAGE	ZNF343	ukb-b-19657	3	0.0253965	0.0157067	0.105896				0.00958018	0.00670668	0.388825	3.9786	0.136791	6808	4.3799e-63	0.866719	5.87879e-64	0.116316	0.0169653
	CAGE	AF131217.1	ukb-b-19657	2	-0.0110788	0.0105219	0.292375							2.45521	0.117136	6062	4.09557e-08	0.858253	5.9873e-09	0.125451	0.016296
	CAGE	ACVR1B	ukb-b-19657	1				0.0253486	0.0117696	0.031261						6628	5.30005e-71	0.852326	8.17433e-72	0.131439	0.0162347
	CAGE	USO1	ukb-b-19657	1				-0.0156577	0.00648663	0.0157851						6103	6.29537e-101	0.408827	8.85669e-101	0.575145	0.0160285
	CAGE	APOBEC3G	ukb-b-19657	5	0.00853263	0.00431857	0.0481775				0.00284029	0.00237297	0.317293	4.61403	0.32924	5064	0	0.754813	0	0.229228	0.015959
	CAGE	PITPNA	ukb-b-19657	4	-0.0135745	0.00526798	0.00997209				0.00371705	0.00216029	0.227459	3.85624	0.277412	7131	0	0.0460659	0	0.938004	0.0159299
	CAGE	SQSTM1	ukb-b-19657	2	0.0228965	0.0101392	0.023932							1.92208	0.165628	7685	3.34427e-162	0.697185	1.37677e-162	0.287001	0.0158147
	CAGE	ADD2	ukb-b-19657	2	0.0235213	0.0147386	0.11051							1.78358	0.18171	6210	6.9011e-63	0.470185	7.54658e-63	0.514147	0.0156674
	CAGE	C8orf58	ukb-b-19657	2	-0.0145049	0.0123655	0.240788							3.06026	0.0802287	6456	1.60908e-204	0.581518	1.1147e-204	0.402836	0.0156462
	CAGE	SIDT2	ukb-b-19657	26	0.00704011	0.00276503	0.0108925				-0.000241738	0.00206161	0.907632	37.5644	0.0509881	7409	0	0.787558	0	0.197545	0.0148963
	CAGE	RNA5SP39	ukb-b-19657	2	-0.0116314	0.0053208	0.0288135							0.0148626	0.902969	7350	1.01307e-40	0.862562	1.4428e-41	0.122831	0.014607
	CAGE	RPL12	ukb-b-19657	7	0.00350954	0.00277034	0.205217				0.00366786	0.00543951	0.530033	12.0432	0.0610126	4365	0	0.812077	0	0.17339	0.0145327
	CAGE	MRPL21	ukb-b-19657	13	-0.0133784	0.00491867	0.00652951				-0.00365566	0.00244515	0.163023	45.4774	8.53397e-06	5748	0	7.76675e-07	0	0.985468	0.014531
	CAGE	POU2AF1	ukb-b-19657	1				-0.0722591	0.031202	0.0205664						5511	1.24916e-07	0.836515	2.22558e-08	0.149025	0.01446
	CAGE	TAGLN	ukb-b-19657	23	0.00544994	0.00327669	0.0962632				-0.000167284	0.00217346	0.939379	39.8264	0.0113275	7402	0	0.785043	0	0.200546	0.0144113
	CAGE	CEND1	ukb-b-19657	1				0.054512	0.0266031	0.0404534						6036	1.34929e-06	0.786545	3.41585e-07	0.199107	0.0143461
	CAGE	KRT8P12	ukb-b-19657	4	0.00781436	0.00358779	0.0294028				0.00200935	0.00335073	0.609613	1.78079	0.619124	5197	3.53846e-116	0.923061	2.40014e-117	0.062597	0.0143423
	CAGE	IGHV1-3	ukb-b-19657	4	0.00405688	0.00279667	0.146889				-0.00166737	0.00363609	0.691557	7.16643	0.066778	4464	3.14203e-36	0.856119	4.7558e-37	0.129569	0.0143121
	CAGE	EXD2	ukb-b-19657	1				0.0401768	0.0154211	0.00917894						5976	1.42296e-40	0.208585	5.30242e-40	0.777244	0.0141705
	CAGE	PRRC1	ukb-b-19657	3	-0.0264815	0.00934861	0.00461615				-0.000921305	0.00735363	0.920654	0.180437	0.913732	5691	2.06971e-94	0.286918	5.04179e-94	0.698915	0.0141664
	CAGE	MAP4K2	ukb-b-19657	1				-0.0805768	0.0298814	0.00700618						3781	1.44873e-10	0.113104	1.11793e-09	0.872772	0.014123
	CAGE	KIF2A	ukb-b-19657	1				0.0433295	0.0136816	0.00154022						5409	1.59423e-52	0.045417	3.30146e-51	0.940518	0.0140651
	CAGE	KPNA4	ukb-b-19657	1				0.0242726	0.0112085	0.0303458						5186	5.85855e-32	0.923171	3.98485e-33	0.062778	0.0140513
	CAGE	RP1-102H19.6	ukb-b-19657	1				-0.00789898	0.00401549	0.0491686						5615	4.22472e-111	0.8919	4.45924e-112	0.0941269	0.0139731
	CAGE	CD8A	ukb-b-19657	4	-0.0265832	0.010188	0.00907361				-0.00209467	0.00347701	0.608092	4.24558	0.236138	3183	9.24917e-98	0.92499	6.13715e-99	0.0613627	0.0136471
	CAGE	HIBCH	ukb-b-19657	8	0.0126019	0.00548219	0.0215221				0.00239584	0.00188376	0.250501	11.0696	0.135613	4913	0	0.18538	0	0.801087	0.0135334
	CAGE	ERC1	ukb-b-19657	2	0.0245136	0.0206406	0.234975							2.35406	0.124958	6817	5.7913e-38	0.565485	4.31175e-38	0.421002	0.0135129
	CAGE	GSR	ukb-b-19657	5	0.0134572	0.00523446	0.0101439				0.00239525	0.00369521	0.563042	3.44381	0.486474	5826	0	0.748159	0	0.238475	0.0133661
	CAGE	ZSWIM4	ukb-b-19657	1				-0.028466	0.0137686	0.0386915						5458	7.86044e-36	0.886463	8.89103e-37	0.100256	0.0132811
	CAGE	ACSM1	ukb-b-19657	4	-0.0191241	0.00924367	0.038557				-0.00663839	0.00402076	0.240527	3.86484	0.276434	4635	6.05805e-122	0.823116	1.20433e-122	0.163621	0.0132625
	CAGE	ORM1	ukb-b-19657	4	0.00432098	0.00341787	0.206147				-0.00286961	0.00265067	0.392146	2.39594	0.494391	6348	0	0.592643	0	0.394541	0.0128164
	CAGE	ORM2	ukb-b-19657	5	0.00791962	0.00451593	0.0794805				-0.0028411	0.00264753	0.361862	1.30642	0.860284	6807	0	0.587938	0	0.399347	0.0127147
	CAGE	H2AFY2	ukb-b-19657	3	0.00823197	0.017612	0.640209				-0.00661228	0.00210297	0.196031	10.4389	0.00541041	8040	9.08545e-138	0.608835	5.64792e-138	0.378466	0.0126984
	CAGE	SFI1	ukb-b-19657	9	-0.0164069	0.00549165	0.00281161				-0.000817892	0.00348429	0.821131	9.3902	0.310455	6717	6.11052e-232	0.0687158	8.1691e-231	0.918642	0.0126419
	CAGE	YPEL1	ukb-b-19657	2	0.0270984	0.0136756	0.0475334							0.987393	0.32038	5805	5.38391e-26	0.891139	5.81554e-27	0.0962456	0.0126159
	CAGE	GRAP	ukb-b-19657	9	-0.0168245	0.00483483	0.000501696				-0.00349304	0.00199021	0.122675	8.82483	0.357288	3294	0	0.806812	0	0.180732	0.0124558
	CAGE	PTDSS2	ukb-b-19657	4	0.0097891	0.0122143	0.422873				-0.00524636	0.00264161	0.185416	5.46769	0.140584	4687	4.44718e-60	0.931458	2.68294e-61	0.0561815	0.012361
	CAGE	TRIM59	ukb-b-19657	3	0.0216158	0.0108558	0.0464605				-0.00204005	0.00262137	0.578985	0.647416	0.723462	5316	9.38291e-72	0.915829	7.36066e-73	0.0718321	0.012339
	CAGE	AC009299.3	ukb-b-19657	5	0.00705209	0.00289557	0.0148721				-0.000532635	0.00557697	0.929935	7.21402	0.125001	4466	0	0.00225221	0	0.985489	0.0122583
	CAGE	ZSCAN12P1	ukb-b-19657	5	-0.0330498	0.00948369	0.000492296				-0.0408041	0.00929911	0.0219233	55.6481	2.37646e-11	4347	9.40276e-119	1.21406e-15	7.65129e-104	0.987903	0.0120966
	CAGE	MAU2	ukb-b-19657	9	0.00735245	0.00282189	0.00917397				-0.000316921	0.00103255	0.767826	7.663	0.467062	5653	0	0.474811	0	0.513264	0.0119246
	CAGE	MEX3C	ukb-b-19657	1				0.026989	0.0118876	0.0231867						5903	3.63886e-70	0.486115	3.75975e-70	0.502252	0.011633
	CAGE	FLT1	ukb-b-19657	4	-0.00846907	0.00586904	0.149018				0.00208203	0.0020089	0.408891	2.70731	0.438986	6427	3.36705e-106	0.784943	8.72871e-107	0.203477	0.01158
	CAGE	TIGD5	ukb-b-19657	2	0.0157093	0.00613123	0.0104018							0.0782303	0.77971	5448	2.28936e-205	0.379742	3.66998e-205	0.608737	0.0115208
	CAGE	ZMYM2	ukb-b-19657	3	-0.0257717	0.0235568	0.273946				-0.00432171	0.00985356	0.736867	3.34671	0.187617	7441	3.76239e-09	0.785411	9.72946e-10	0.203094	0.0114946
	CAGE	DPYSL4	ukb-b-19657	12	-0.00726463	0.00550813	0.187205				-0.0047228	0.00237824	0.0751395	37.512	9.45423e-05	8346	0	0.08509	0	0.90346	0.01145
	CAGE	SDPR	ukb-b-19657	1				-0.0449949	0.0217558	0.038623						4243	1.24027e-17	0.846379	2.08476e-18	0.142255	0.0113658
	CAGE	MICALL1	ukb-b-19657	1				-0.0427691	0.0201766	0.034028						5609	4.27957e-22	0.673783	2.00202e-22	0.31519	0.0110274
	CAGE	STAG3L3	ukb-b-19657	3	-0.00391424	0.00847972	0.644368				0.0171717	0.00527287	0.189667	10.7799	0.00456224	3691	1.67216e-63	0.48553	1.73392e-63	0.50345	0.0110203
	CAGE	RP11-666N19.1	ukb-b-19657	2	0.0105022	0.00506722	0.038212							0.745324	0.387961	1140	5.41684e-26	0.976408	7.04353e-28	0.0126853	0.010907
	CAGE	NME3	ukb-b-19657	1				0.0312407	0.00958675	0.00111907						6870	7.57999e-114	0.0340546	2.12597e-112	0.955123	0.0108227
	CAGE	FOXK1	ukb-b-19657	2	0.0116482	0.00530744	0.0281851							0.246038	0.619879	8295	2.8509e-273	0.813828	6.14317e-274	0.175354	0.0108174
	CAGE	RP1-265C24.5	ukb-b-19657	4	0.0418998	0.00851686	8.67068e-07				0.00795376	0.0130268	0.603626	17.9848	0.00044304	4096	2.94634e-67	1.21574e-15	2.39736e-52	0.989202	0.0107978
	CAGE	ANKRD22	ukb-b-19657	1				0.0302196	0.0141849	0.0331383						6432	1.20584e-47	0.784178	3.15507e-48	0.205169	0.0106531
	CAGE	TRMT1L	ukb-b-19657	2	-0.0216864	0.0147847	0.142427							1.49856	0.220892	4472	4.70016e-51	0.311378	1.02366e-50	0.678146	0.0104764
	CAGE	TMEM81	ukb-b-19657	2	-0.0406789	0.0279356	0.145346							4.70564	0.0300638	5971	8.48231e-50	0.0097822	8.49692e-48	0.979894	0.0103236
	CAGE	CDAN1	ukb-b-19657	2	-0.0255411	0.023591	0.278958							2.32067	0.127665	4063	7.6641e-27	0.518092	6.977e-27	0.471634	0.0102749
	CAGE	RP11-459O1.2	ukb-b-19657	8	-0.009944	0.00689707	0.149367				-0.00542925	0.0040996	0.233601	12.4267	0.087371	5766	0	0.865087	0	0.124793	0.01012
	CAGE	ACTBP8	ukb-b-19657	10	-0.00527788	0.0016321	0.00122155				-0.000199168	0.00241387	0.936268	6.17344	0.722442	5639	0	0.864424	0	0.125494	0.0100829
	CAGE	CNR1	ukb-b-19657	3	-0.00948663	0.00631734	0.13318				0.00342289	0.00200373	0.337159	2.9405	0.229868	5736	0	0.862245	0	0.127684	0.0100706
	CAGE	RP11-480N24.4	ukb-b-19657	1				-0.0329634	0.0137072	0.0161808						4849	3.43787e-05	0.0106593	0.00314878	0.976286	0.00987201
	CAGE	ATP9B	ukb-b-19657	6	0.00034962	0.00469539	0.940644				-0.0054141	0.00561514	0.389549	3.34437	0.647056	8063	0	0.718486	0	0.271736	0.00977709
	CAGE	RP11-1149O23.2	ukb-b-19657	1				-0.0215314	0.010509	0.0404757						6376	2.24326e-09	0.770914	6.38247e-10	0.219329	0.00975671
	CAGE	CTD-2260A17.2	ukb-b-19657	1				-0.0167899	0.00819403	0.0404586						6129	5.58866e-24	0.796505	1.36043e-24	0.193881	0.00961439
	CAGE	XPNPEP1	ukb-b-19657	9	-0.00544805	0.00466509	0.242874				0.00166836	0.0028217	0.572935	5.91765	0.656456	5981	0	0.815024	0	0.175371	0.00960471
	CAGE	ARL2BP	ukb-b-19657	2	-0.0144441	0.0349624	0.679508							4.71021	0.029984	6961	2.28411e-20	0.778685	6.21433e-21	0.211846	0.0094691
	CAGE	NR1I2	ukb-b-19657	1				-0.106142	0.0372057	0.0043331						6012	0.000387239	0.145742	0.0022377	0.842173	0.00946051
	CAGE	MAFB	ukb-b-19657	2	-0.0206676	0.00879484	0.0187748							0.74046	0.389513	5273	2.92681e-114	0.605542	1.8652e-114	0.385892	0.00856578
	CAGE	PXDN	ukb-b-19657	8	-0.00887061	0.00317859	0.00525882				-0.000385845	0.00198164	0.852045	3.03104	0.882116	7882	0	0.429558	0	0.562047	0.00839527
	CAGE	ISPD	ukb-b-19657	3	-0.015298	0.00755266	0.0428153				0.000688086	0.00288527	0.850961	0.264839	0.875974	7246	1.69667e-58	0.488348	1.74857e-58	0.503279	0.00837304
	CAGE	DSTYK	ukb-b-19657	9	-0.00906593	0.00348804	0.00934562				-0.00172285	0.00231589	0.481143	6.25823	0.618331	5697	0	0.00980541	0	0.98226	0.00793506
	CAGE	TMCC2	ukb-b-19657	1				-0.0468099	0.0139465	0.000789651						5590	9.54969e-53	0.00980722	9.56503e-51	0.982288	0.00790431
	CAGE	ITGB1P1	ukb-b-19657	1				0.0228407	0.0112408	0.0421587						5897	2.17815e-10	0.704886	8.87536e-11	0.287213	0.0079005
	CAGE	ZBTB43	ukb-b-19657	1				-0.0430996	0.0152179	0.0046233						5048	9.8038e-42	0.0818413	1.09043e-40	0.910271	0.00788738
	CAGE	GIPR	ukb-b-19657	1				0.104625	0.0292759	0.000351885						6441	2.30476e-10	0.00797968	2.84317e-08	0.984375	0.00764518
	CAGE	HK1	ukb-b-19657	4	0.014412	0.0169169	0.394254				-0.00412854	0.00973205	0.712679	16.7026	0.000813581	7189	1.90012e-76	0.0322004	5.66718e-75	0.960381	0.00741833
	CAGE	RP11-552F3.4	ukb-b-19657	1				-0.0343424	0.0143109	0.0164067						5385	1.28513e-05	0.115487	9.7615e-05	0.877198	0.007205
	CAGE	IGHMBP2	ukb-b-19657	8	0.0216807	0.0070692	0.00216273				0.00134433	0.00311593	0.681221	32.8164	2.86451e-05	5805	0	7.82416e-07	0	0.992813	0.00718594
	CAGE	SGCA	ukb-b-19657	1				-0.0105196	0.0049371	0.0331113						4983	4.66895e-198	0.500829	4.58829e-198	0.492169	0.00700281
	CAGE	ARVCF	ukb-b-19657	2	0.0212777	0.0199812	0.286927							2.75901	0.0967081	5379	2.1328e-41	0.242263	6.60975e-41	0.750791	0.00694577
	CAGE	RNF2	ukb-b-19657	1				-0.0371847	0.0175979	0.0345992						4477	2.52359e-32	0.231073	8.32291e-32	0.762082	0.00684484
	CAGE	C16orf62	ukb-b-19657	4	-0.0182206	0.00954561	0.0562888				-0.00127281	0.003292	0.736284	3.52784	0.317169	5803	9.05205e-91	0.47129	1.00251e-90	0.521944	0.00676537
	CAGE	PURB	ukb-b-19657	1				-0.0813589	0.0308564	0.00837175						5785	1.66223e-07	0.187143	7.16005e-07	0.806111	0.00674502
	CAGE	RP11-423G4.9	ukb-b-19657	1				-0.0325639	0.0132534	0.0140093						6153	3.15831e-07	0.675743	1.48434e-07	0.317579	0.00667711
	CAGE	FLI1-AS1	ukb-b-19657	1				-0.0374482	0.0165115	0.0233289						5975	0.00625613	0.406884	0.00878653	0.571448	0.00662567
	CAGE	PNMAL1	ukb-b-19657	4	-0.0112646	0.00678741	0.0969876				-0.0049001	0.00255199	0.194824	6.24658	0.100211	5813	0	0.0282245	0	0.965169	0.00660662
	CAGE	UBE2D1	ukb-b-19657	10	0.00357078	0.00269116	0.184557				-0.001751	0.00219735	0.448527	6.21502	0.71822	6102	0	0.538209	0	0.455222	0.0065685
	CAGE	TFAM	ukb-b-19657	15	0.0050206	0.00370386	0.175256				0.00241104	0.00228616	0.310805	8.50278	0.861525	6360	0	0.53545	0	0.458015	0.00653478
	CAGE	MTX2	ukb-b-19657	2	0.0128344	0.0250967	0.609074							6.49528	0.0108161	5676	1.42312e-66	0.149143	8.05849e-66	0.844524	0.0063326
	CAGE	NELFCD	ukb-b-19657	8	-0.00388701	0.00327642	0.235481				-0.0018952	0.00188212	0.352828	5.86225	0.555923	6059	0	0.149561	0	0.844139	0.00629972
	CAGE	ZNF263	ukb-b-19657	1				-0.0624722	0.0153661	4.79143e-05						5523	1.75269e-43	0.00101828	1.70916e-40	0.992984	0.00599739
	CAGE	C7orf10	ukb-b-19657	1				-0.0299741	0.012849	0.019659						4790	2.46816e-29	0.0763457	2.96826e-28	0.918145	0.00550893
	CAGE	SERPING1	ukb-b-19657	7	-0.0195073	0.00822999	0.0177753				0.00541716	0.0027638	0.107282	14.732	0.0224464	5591	4.48104e-250	0.000244958	1.81901e-246	0.994365	0.00539041
	CAGE	UBR4	ukb-b-19657	1				-0.0404462	0.0175915	0.0214942						7407	8.98495e-30	0.202441	3.51995e-29	0.79308	0.00447848
	CAGE	LRIG1	ukb-b-19657	3	0.0191419	0.00818026	0.019283				6.649e-06	0.00368383	0.998851	4.16366	0.124702	6737	6.83513e-294	0.0206864	3.22155e-292	0.974994	0.00431952
	CAGE	RP11-552F3.10	ukb-b-19657	1				-0.0166831	0.00667619	0.0124584						5483	1.67188e-33	0.115858	1.26978e-32	0.87993	0.0042127
	CAGE	AC024937.6	ukb-b-19657	1				-0.0190834	0.00785394	0.0151079						6221	2.0327e-15	0.108327	1.66528e-14	0.887466	0.00420655
	CAGE	SNX10	ukb-b-19657	2	-0.0274785	0.0113398	0.0153848							0.967185	0.325383	6138	6.06172e-37	0.107138	5.0285e-36	0.888762	0.00409998
	CAGE	EIF3CL	ukb-b-19657	7	-0.00752659	0.00248438	0.00244903				-0.00797487	0.00738728	0.329647	6.1102	0.410959	3531	3.94087e-147	0.0688934	5.303e-146	0.927055	0.00405138
	CAGE	MSL1	ukb-b-19657	3	-0.0252549	0.0133957	0.0593895				-0.00634737	0.00584228	0.473636	6.40144	0.0407328	5194	4.17434e-67	0.0560621	6.99913e-66	0.939991	0.00394719
	CAGE	LRRC70	ukb-b-19657	2	0.0124155	0.0379402	0.743488							15.853	6.84583e-05	5507	2.42633e-40	0.0459162	5.02225e-39	0.950415	0.00366877
	CAGE	PKHD1L1	ukb-b-19657	1				0.0316881	0.0150786	0.0355945						5056	3.9808e-56	0.273877	1.0501e-55	0.722463	0.00366001
	CAGE	SPATC1	ukb-b-19657	1				0.0203657	0.010104	0.0438397						4712	3.36017e-72	0.328462	6.83293e-72	0.667926	0.00361251
	CAGE	SPTLC1	ukb-b-19657	3	0.0533091	0.0281941	0.0586522				0.0109586	0.009671	0.460317	5.35242	0.0688236	6577	3.73183e-12	0.00261491	1.41828e-09	0.993793	0.00359207
	CAGE	SELT	ukb-b-19657	3	-0.0125871	0.00760287	0.0978085				-0.0024138	0.00611888	0.760795	3.2388	0.198018	5520	2.04282e-97	0.296837	4.81574e-97	0.699762	0.00340097
	CAGE	CCDC13-AS1	ukb-b-19657	2	0.00910558	0.0039111	0.0199049							0.0385345	0.844374	4951	6.23909e-79	0.173825	2.95363e-78	0.822896	0.00327871
	CAGE	TXNL4B	ukb-b-19657	3	-0.0501078	0.0204477	0.0142643				0.00204548	0.00507434	0.756061	3.99202	0.135876	4739	2.57333e-26	0.0555726	4.35814e-25	0.941163	0.00326482
	CAGE	RP11-308N19.1	ukb-b-19657	4	0.0234758	0.00391798	2.07518e-09				-0.000591802	0.00300861	0.862236	2.81898	0.420386	5468	7.78212e-103	3.4051e-07	2.27916e-96	0.997252	0.00274746
	CAGE	LMAN2	ukb-b-19657	1				-0.0684127	0.0156311	1.20487e-05						5009	6.12672e-42	5.64017e-05	1.08354e-37	0.99749	0.00245311
	CAGE	NACAD	ukb-b-19657	2	0.0160823	0.00642986	0.0123779							0.389308	0.532663	5733	3.60028e-57	0.102819	3.1333e-56	0.894822	0.00235909
	CAGE	CCDC88C	ukb-b-19657	2	0.0254597	0.0160742	0.113221							1.1417	0.285293	6389	2.56713e-22	0.199228	1.02903e-21	0.798602	0.00217039
	CAGE	ADAMTS5	ukb-b-19657	3	-0.00731959	0.0302051	0.808524				0.0130606	0.00417596	0.197011	9.78174	0.00751489	7097	5.32342e-23	0.0877825	5.51949e-22	0.910156	0.00206182
	CAGE	DAPP1	ukb-b-19657	4	-0.016028	0.00768949	0.0371236				0.00404428	0.00241531	0.236025	4.07519	0.253459	6927	3.52762e-173	0.0409816	8.2382e-172	0.95706	0.00195886
	CAGE	FAM134A	ukb-b-19657	4	0.0464149	0.0152284	0.00230436				0.00364465	0.0081586	0.698788	6.01607	0.110831	5034	8.31083e-51	0.0195901	4.15101e-49	0.978465	0.00194462
	CAGE	TUFM	ukb-b-19657	11	-0.0053364	0.00179417	0.00293662				0.00204838	0.0013653	0.16777	10.204	0.422783	3278	0	0.0689458	0	0.929111	0.00194331
	CAGE	RANBP3	ukb-b-19657	1				-0.0856442	0.0232631	0.000231828						7277	8.13146e-20	0.00015122	5.36603e-16	0.997915	0.00193369
	CAGE	CHCHD5	ukb-b-19657	2	0.0111303	0.0313474	0.722542							6.12079	0.0133601	4726	4.34113e-31	0.106483	3.63495e-30	0.891613	0.00190307
	CAGE	PHF10	ukb-b-19657	1				0.0158442	0.00460896	0.000586683						6623	1.2608e-152	0.00377842	3.31803e-150	0.994362	0.00185953
	CAGE	TMEM237	ukb-b-19657	3	0.0104826	0.0113806	0.357003				-0.0028218	0.012747	0.861309	4.20896	0.121909	4532	2.14722e-80	0.0813154	2.42102e-79	0.91684	0.00184435
	CAGE	NDUFC1	ukb-b-19657	1				-0.0316195	0.00866309	0.000262331						5556	3.08138e-61	0.000990738	3.10191e-58	0.997337	0.00167198
	CAGE	SUPV3L1	ukb-b-19657	5	0.00738293	0.00781799	0.34499				0.000647681	0.00502106	0.905525	9.23599	0.0554641	7197	0	0.0324575	0	0.965912	0.00163082
	CAGE	G6PC3	ukb-b-19657	1				0.0446677	0.0279798	0.110393						4708	4.72354e-109	0.00157361	2.99234e-106	0.996874	0.00155199
	CAGE	AC008268.2	ukb-b-19657	5	0.0083107	0.00254559	0.00109562				-0.0169243	0.0136301	0.302584	4.50181	0.342333	1844	3.17097e-116	0.017237	1.80517e-114	0.981265	0.00149807
	CAGE	EDEM3	ukb-b-19657	2	0.0679887	0.0197244	0.000566999							0.511732	0.47439	4943	6.56039e-177	0.0283426	2.24572e-175	0.970206	0.00145116
	CAGE	CCM2	ukb-b-19657	9	-0.00889582	0.00417164	0.03297				-0.000445499	0.00341315	0.899824	10.3803	0.239344	5906	0	0.102942	0	0.895652	0.00140639
	CAGE	CD70	ukb-b-19657	1				0.0371134	0.0182691	0.0422059						7135	7.55337e-28	0.121237	5.46618e-27	0.877362	0.00140096
	CAGE	TANK	ukb-b-19657	5	0.0164378	0.0107022	0.124555				0.0151124	0.00918653	0.198508	6.05351	0.195188	4826	0	0.00220946	0	0.996409	0.00138165
	CAGE	MYPOP	ukb-b-19657	2	-0.0313469	0.0183864	0.0882144							2.05779	0.151429	6187	5.48427e-34	0.011486	4.71349e-32	0.987174	0.00133965
	CAGE	YY1AP1	ukb-b-19657	1				0.029666	0.012117	0.0143536						3531	8.10019e-69	0.0385039	2.02012e-67	0.960257	0.00123913
	CAGE	SRSF10	ukb-b-19657	1				-0.0219864	0.010333	0.033355						4434	1.80502e-25	0.085261	1.93401e-24	0.913539	0.00120027
	CAGE	NCKAP5L	ukb-b-19657	1				-0.0616824	0.0270155	0.0224173						3984	2.66476e-08	0.0362667	7.07294e-07	0.962606	0.00112665
	CAGE	PRKG1	ukb-b-19657	3	0.00795285	0.0380348	0.834375				-0.00886736	0.0102451	0.545814	26.0646	2.18853e-06	6141	1.4306e-25	0.00800465	1.77091e-23	0.990878	0.00111765
	CAGE	RP11-574K11.5	ukb-b-19657	1				-0.0619173	0.0151559	4.40094e-05						3299	1.27937e-10	2.04607e-07	0.00062421	0.998291	0.001085
	CAGE	ZNF500	ukb-b-19657	6	0.0222009	0.00517207	1.76705e-05				0.00418215	0.00179188	0.0799063	8.61235	0.125561	8174	8.69179e-273	0.00799277	1.07767e-270	0.991004	0.00100295
	CAGE	C19orf47	ukb-b-19657	2	-0.0221201	0.0286243	0.439655							3.95961	0.0466045	6075	1.01406e-34	0.0184139	5.40024e-33	0.980603	0.000983329
	CAGE	PPP5C	ukb-b-19657	3	0.0107142	0.00421112	0.0109511				0.0018669	0.00166942	0.464485	1.60902	0.447307	5803	0	0.0283761	0	0.97065	0.000973567
	CAGE	HKDC1	ukb-b-19657	8	0.0159949	0.00552724	0.00380568				0.0058274	0.00163677	0.0119228	15.2116	0.0333807	7172	0	0.032474	0	0.966572	0.00095355
	CAGE	RALGPS2	ukb-b-19657	3	-0.052015	0.0456821	0.254857				-0.035515	0.00907703	0.159299	16.2366	0.00029803	5998	1.05407e-21	7.47964e-07	1.40794e-15	0.999063	0.000936457
	CAGE	FDPS	ukb-b-19657	2	0.0391653	0.0169818	0.0210929							0.506449	0.47668	3612	4.84159e-18	0.0384974	1.20813e-16	0.960629	0.000873585
	CAGE	GBA	ukb-b-19657	3	-0.015499	0.00592974	0.008955				0.000901399	0.00619026	0.907945	0.191253	0.908803	3434	4.19834e-86	0.0385054	1.04741e-84	0.960634	0.000861035
	CAGE	STX1A	ukb-b-19657	1				0.02379	0.0110299	0.0310161						3345	1.02814e-37	0.0807915	1.16869e-36	0.918357	0.000852017
	CAGE	WBP11	ukb-b-19657	1				0.0380884	0.0102741	0.000209545						5388	6.80295e-44	0.000474069	1.43314e-40	0.998692	0.000834088
	CAGE	ATP6V1C2	ukb-b-19657	1				0.0565384	0.0210084	0.00711888						7748	6.39426e-17	0.0190091	3.29711e-15	0.980175	0.0008158
	CAGE	RP11-977G19.11	ukb-b-19657	1				0.0748293	0.0162364	4.05123e-06						3561	1.6274e-08	8.24947e-06	0.00196732	0.997259	0.000765821
	CAGE	IL10	ukb-b-19657	1				0.0348452	0.0108673	0.00134397						3753	1.08608e-93	0.00244752	4.42324e-91	0.996796	0.000756387
	CAGE	ATF7IP	ukb-b-19657	1				0.0662377	0.0184947	0.000341695						6172	4.15148e-29	0.000474124	8.74569e-26	0.99881	0.00071617
	CAGE	HSP90AA1	ukb-b-19657	1				-0.0266165	0.00871597	0.00225994						5893	2.93699e-134	0.00336549	8.69119e-132	0.995921	0.000713475
	CAGE	RP11-29H23.5	ukb-b-19657	1				0.0213224	0.00989142	0.0311114						3293	2.51636e-16	0.0385391	6.27315e-15	0.96076	0.000701223
	CAGE	SAMD8	ukb-b-19657	1				-0.0750866	0.0285626	0.00856754						4230	8.66651e-12	0.00720144	1.19394e-09	0.992107	0.000691576
	CAGE	RP11-94L15.2	ukb-b-19657	2	0.0062199	0.0137849	0.651837							8.09907	0.0044288	4394	2.55599e-68	0.0565745	4.25921e-67	0.942736	0.000689517
	CAGE	IL1R2	ukb-b-19657	6	0.0145153	0.00589139	0.0137469				0.00347742	0.00392884	0.426102	4.55231	0.472915	5612	2.54562e-273	0.0296515	8.32472e-272	0.969666	0.000682189
	CAGE	PDIA6	ukb-b-19657	3	0.0140793	0.00497697	0.0046711				0.000618979	0.00185375	0.794839	0.225029	0.893584	7477	2.88476e-172	0.0190095	1.48769e-170	0.980333	0.000657902
	CAGE	CDK2	ukb-b-19657	1				0.103697	0.0317522	0.00109142						4258	3.24283e-09	8.25956e-06	0.000392216	0.998982	0.000617024
	CAGE	FAHD1	ukb-b-19657	2	0.00878073	0.0059296	0.138651							0.340864	0.559331	6587	0	0.0344098	0	0.964977	0.000613673
	CAGE	MSH6	ukb-b-19657	6	-0.0117728	0.00340699	0.000549319				-0.00234999	0.00259141	0.415782	1.93814	0.857636	6691	7.80604e-242	0.0209451	3.64678e-240	0.9785	0.00055532
	CAGE	MYO1H	ukb-b-19657	1				-0.0538233	0.0256329	0.0357491						5735	2.05597e-10	0.0207803	9.6829e-09	0.978677	0.000543103
	CAGE	APH1A	ukb-b-19657	1				-0.0904275	0.0201034	6.85562e-06						2809	3.04786e-11	1.47115e-06	2.07059e-05	0.999442	0.000536198
	CAGE	PAQR5	ukb-b-19657	1				0.0558646	0.0254187	0.0279652						5725	2.50054e-15	0.0258402	9.42227e-14	0.973683	0.000476658
	CAGE	MC1R	ukb-b-19657	6	0.0171839	0.00366201	2.69922e-06				-0.00487727	0.00183909	0.0568626	8.1397	0.148702	4690	0	0.00108415	0	0.998483	0.000433294
	CAGE	ISM1	ukb-b-19657	4	-0.011088	0.00509821	0.0296392				0.00362384	0.00231625	0.258154	4.00951	0.260439	6720	0	0.00981791	0	0.989749	0.000433158
	CAGE	ITGB1	ukb-b-19657	1				-0.0635804	0.0243419	0.00900203						7209	2.89069e-15	0.0162769	1.74633e-13	0.98332	0.000403354
	CAGE	NEIL2	ukb-b-19657	3	-0.0183465	0.00616933	0.0029412				-0.00400909	0.00357607	0.463696	5.3441	0.0691104	6065	3.77263e-283	0.000915593	4.11551e-280	0.998806	0.000278093
	CAGE	AC021188.4	ukb-b-19657	1				0.026115	0.0103281	0.011454						1871	5.2016e-15	0.00714101	7.2302e-13	0.992596	0.000263082
	CAGE	CTD-2017C7.2	ukb-b-19657	1				-0.031559	0.0118732	0.00786082						5808	2.36185e-09	0.00334745	7.03021e-07	0.996393	0.000259334
	CAGE	PAGR1	ukb-b-19657	3	-0.0545913	0.0131073	3.11422e-05				-0.0126694	0.0117446	0.475898	1.67662	0.432441	2535	7.19388e-16	7.4655e-05	9.63299e-12	0.999671	0.000254801
	CAGE	AC007382.1	ukb-b-19657	1				0.046459	0.0145341	0.00139076						7172	5.80187e-07	0.00192708	0.000300323	0.997518	0.000253759
	CAGE	CLASP1	ukb-b-19657	7	0.0093468	0.00967879	0.334195				-0.00982876	0.00528796	0.122174	13.8646	0.0311862	5691	6.18514e-69	0.00275527	2.23812e-66	0.997007	0.000237949
	CAGE	PEX16	ukb-b-19657	1				0.123534	0.034034	0.000283731						4603	6.128e-09	0.000127029	4.82214e-05	0.999597	0.000227672
	CAGE	DYNC1H1	ukb-b-19657	1				0.057104	0.0211212	0.00685842						5735	1.50312e-07	0.00337021	4.44384e-05	0.996376	0.000209296
	CAGE	RP11-817O13.8	ukb-b-19657	2	0.0277399	0.00629233	1.04081e-05							0.45213	0.501325	3622	2.81661e-29	3.88496e-05	7.2483e-25	0.999761	0.000200129
	CAGE	RP11-1029J19.4	ukb-b-19657	1				-0.0143477	0.00569061	0.0116925						5918	1.55904e-39	0.00294683	5.27414e-37	0.996894	0.000159176
	CAGE	CTB-50L17.9	ukb-b-19657	2	-0.0100342	0.0026773	0.000178323							0.10816	0.742248	6397	2.59759e-268	0.000133538	1.94464e-264	0.999711	0.000155262
	CAGE	P2RY2	ukb-b-19657	2	0.0230921	0.00635172	0.000277375							0.019933	0.887724	4824	1.71157e-238	0.000172536	9.9168e-235	0.999675	0.000152119
	CAGE	TRMT5	ukb-b-19657	1				0.0640524	0.0172364	0.000202311						4855	1.61497e-18	3.94464e-05	4.09331e-14	0.999812	0.000149007
	CAGE	RP11-800A3.4	ukb-b-19657	1				0.0144694	0.00407634	0.000385817						4443	7.2716e-112	0.000172532	4.21329e-108	0.999679	0.000148789
	CAGE	CCDC92	ukb-b-19657	3	0.0167969	0.00702668	0.0168281				0.00114024	0.00253585	0.73099	0.328952	0.848338	6251	1.72811e-157	0.0107785	1.58579e-155	0.98908	0.000141194
	CAGE	RP11-800A3.5	ukb-b-19657	1				0.0363486	0.0103474	0.000443353						3999	1.54421e-10	0.000172534	8.94742e-07	0.999689	0.000137637
	CAGE	RP11-18I14.7	ukb-b-19657	6	-0.00700503	0.00502473	0.163284				0.00243837	0.00536639	0.673121	28.4816	2.92994e-05	3631	0	0.00312898	0	0.996752	0.000119357
	CAGE	RP11-796G6.2	ukb-b-19657	2	-0.0166655	0.0067727	0.0138673							0.294765	0.587183	6119	2.08204e-126	0.0029583	7.01633e-124	0.996924	0.000117974
	CAGE	DENR	ukb-b-19657	2	-0.0199195	0.0100175	0.0467602							1.29288	0.255518	4880	9.14997e-78	0.00324306	2.81193e-75	0.996644	0.000112811
	CAGE	MKI67IP	ukb-b-19657	5	0.0114526	0.0062408	0.0664889				-0.00431855	0.00546821	0.487337	4.32819	0.363408	5742	6.87548e-190	0.00275511	2.4884e-187	0.997138	0.00010674
	CAGE	C6orf120	ukb-b-19657	4	0.0145684	0.00687092	0.0339808				-0.0035033	0.00267284	0.320244	2.42572	0.488865	7120	5.30193e-169	0.00378492	1.39537e-166	0.996118	9.73206e-05
	CAGE	C18orf25	ukb-b-19657	1				0.0225867	0.00965165	0.0192736						6268	1.01471e-113	0.00323313	3.12803e-111	0.99667	9.72941e-05
	CAGE	LINC00649	ukb-b-19657	10	-0.00394064	0.00390285	0.312647				0.00135689	0.00413669	0.751322	13.9339	0.124696	5608	0	0.00585279	0	0.994061	8.58973e-05
	CAGE	MRPS6	ukb-b-19657	5	0.0157599	0.00543925	0.0037621				0.00244514	0.00190791	0.290065	3.88383	0.421955	5583	1.46994e-282	0.00585164	2.4971e-280	0.994062	8.58873e-05
	CAGE	SLC35G5	ukb-b-19657	4	0.058586	0.0181936	0.00128125				0.00907575	0.00401571	0.152284	15.1877	0.00166305	7566	2.84888e-46	0.000631768	4.50614e-43	0.999283	8.52733e-05
	CAGE	SLC2A4	ukb-b-19657	1				0.0990798	0.0368228	0.00712983						6439	1.14357e-07	4.05881e-05	0.00280923	0.997066	8.41005e-05
	CAGE	RP11-347I19.3	ukb-b-19657	1				0.0280781	0.0132732	0.0343964						5349	8.98942e-37	0.00424758	2.10722e-34	0.99568	7.19474e-05
	CAGE	AC084018.1	ukb-b-19657	6	0.00670266	0.003998	0.0936395				0.00150837	0.00231543	0.550294	3.46083	0.629323	5399	0	0.00424762	0	0.995684	6.8031e-05
	CAGE	CROCCP3	ukb-b-19657	1				0.0659609	0.015322	1.66997e-05						5384	1.99642e-25	4.47258e-06	4.46338e-20	0.999931	6.49494e-05
	CAGE	ARL15	ukb-b-19657	1				-0.0265146	0.0113251	0.0192206						7067	6.35787e-78	0.00206613	3.07063e-75	0.99787	6.34972e-05
	CAGE	EPRS	ukb-b-19657	3	-0.0182939	0.00753002	0.0151211				-0.000149646	0.001856	0.948781	1.05692	0.589512	6190	2.95638e-180	0.00267495	1.10219e-177	0.997266	5.92513e-05
	CAGE	TBXAS1	ukb-b-19657	5	-0.00813944	0.00806575	0.312909				0.000895995	0.00380741	0.829102	10.3121	0.0354859	5388	1.2786e-263	0.000586132	2.18002e-260	0.99936	5.3818e-05
	CAGE	ERCC4	ukb-b-19657	1				-0.114602	0.0358894	0.00140698						6066	6.52348e-08	0.00022143	0.00029444	0.999431	5.32597e-05
	CAGE	PREP	ukb-b-19657	1				0.043225	0.017237	0.0121525						5160	2.20748e-36	0.000697045	3.16454e-33	0.99925	5.25918e-05
	CAGE	GUCY2C	ukb-b-19657	3	0.0241991	0.00704267	0.000590209				-0.00119622	0.00904025	0.916248	1.59034	0.451504	5950	5.59959e-143	0.00047446	1.17958e-139	0.999476	4.99659e-05
	CAGE	SIN3A	ukb-b-19657	1				-0.121874	0.0390175	0.00178673						3826	1.46363e-07	3.87074e-05	0.00376672	0.996151	4.39062e-05
	CAGE	TGFB2	ukb-b-19657	1				0.153634	0.0327981	2.80988e-06						6752	2.25421e-21	6.4339e-16	3.50349e-06	0.999954	4.29788e-05
	CAGE	RAB18	ukb-b-19657	1				-0.0379527	0.0158076	0.0163542						7722	6.53764e-40	0.00156325	4.17539e-37	0.998399	3.74512e-05
	CAGE	RP13-104F24.3	ukb-b-19657	1				0.0930336	0.0194049	1.63218e-06						4213	4.36719e-23	7.17189e-21	0.00605226	0.993913	3.51273e-05
	CAGE	OPRL1	ukb-b-19657	5	-0.0194046	0.00863316	0.0245968				0.00334302	0.00727864	0.67726	22.1527	0.000186866	4412	0	1.69979e-06	0	0.999974	2.41044e-05
	CAGE	RP11-695J4.2	ukb-b-19657	3	0.0101939	0.00913617	0.26452				0.0232574	0.0148454	0.361672	4.44217	0.108492	5730	1.47826e-60	0.000474459	3.11414e-57	0.999503	2.21561e-05
	CAGE	GSTO1	ukb-b-19657	7	0.0287454	0.00954273	0.00259289				0.00982588	0.00444407	0.0780055	16.4729	0.0114287	5365	2.00482e-121	4.12649e-08	4.85834e-114	0.999984	1.55775e-05
	CAGE	SERPINB6	ukb-b-19657	6	-0.00321385	0.00358884	0.370512				0.000217857	0.00184528	0.91171	7.14569	0.210029	7315	0	0.000351444	0	0.999634	1.43092e-05
	CAGE	RPS14	ukb-b-19657	3	0.0220019	0.0078253	0.00492895				-0.0052214	0.00688561	0.586964	1.003	0.605622	6290	1.14786e-145	0.000236429	4.85375e-142	0.999749	1.42508e-05
	CAGE	PLEKHB1	ukb-b-19657	11	-0.0162642	0.00703993	0.0208723				-0.000410807	0.0066947	0.952411	17.8252	0.057984	4922	4.68342e-173	0.000172467	2.71505e-169	0.999815	1.2601e-05
	CAGE	MED22	ukb-b-19657	3	-0.0188659	0.0122933	0.124871				0.00563022	0.00950345	0.659509	13.2579	0.00132158	7523	0	7.38282e-06	0	0.999982	1.05176e-05
	CAGE	OR2B6	ukb-b-19657	1				-0.133249	0.0306159	1.34725e-05						5556	3.03383e-19	1.22003e-15	0.000248604	0.999741	1.0487e-05
	CAGE	SGK223	ukb-b-19657	3	-0.0583515	0.0265966	0.0282394				-0.0197152	0.00495396	0.156723	16.4967	0.000261687	5424	1.79048e-60	2.05651e-06	8.70629e-55	0.999988	1.04334e-05
	CAGE	FLYWCH1	ukb-b-19657	6	-0.00427951	0.00407652	0.293812				-0.000564856	0.00274354	0.846934	4.96222	0.420509	5070	0	0.000997154	0	0.998993	9.89643e-06
	CAGE	ZSWIM3	ukb-b-19657	1				-0.137281	0.0375962	0.000260754						6068	1.96382e-11	4.16164e-08	0.00047166	0.999521	7.65304e-06
	CAGE	RGS9	ukb-b-19657	2	-0.0705027	0.0193538	0.000269658							0.225201	0.635105	5242	9.84955e-16	5.1746e-06	1.90342e-10	0.999988	7.12016e-06
	CAGE	ARID2	ukb-b-19657	1				-0.111321	0.030046	0.000211383						5064	1.1999e-11	5.27947e-06	2.27273e-06	0.999986	6.46599e-06
	CAGE	PSMD1	ukb-b-19657	1				0.0220556	0.0097011	0.022995						6449	4.78972e-120	0.000324504	1.47553e-116	0.999669	6.45164e-06
	CAGE	GP9	ukb-b-19657	1				-0.204752	0.0398278	2.73403e-07						5383	2.06872e-13	2.78022e-10	0.000743526	0.999251	5.85568e-06
	CAGE	POLDIP3	ukb-b-19657	2	-0.027333	0.0148865	0.0663441							1.31146	0.25213	6531	3.58233e-52	0.000162005	2.21088e-48	0.999833	5.44811e-06
	CAGE	CHMP1A	ukb-b-19657	4	0.0437043	0.0168791	0.00961823				0.00628095	0.0082543	0.526175	12.0012	0.00737901	6112	1.5886e-91	1.83438e-08	8.66009e-84	0.999995	4.93124e-06
	CAGE	RRP7A	ukb-b-19657	18	0.00602682	0.00269274	0.0252099				0.000162023	0.00132294	0.90405	11.0737	0.852708	6388	0	0.000162013	0	0.999834	4.21247e-06
	CAGE	ARRDC4	ukb-b-19657	6	-0.01188	0.00367797	0.00123773				-0.000978401	0.0019683	0.645214	4.15732	0.526995	7598	0	6.96738e-06	0	0.99999	3.337e-06
	CAGE	ACAP3	ukb-b-19657	1				-0.13981	0.0332324	2.58731e-05						4398	7.2288e-13	3.03353e-09	0.000238239	0.999759	3.15136e-06
	CAGE	RP11-996F15.2	ukb-b-19657	3	0.0121832	0.00446855	0.0064021				0.00566173	0.0101084	0.674965	4.25698	0.119017	7367	0	1.07422e-07	0	0.999997	3.13923e-06
	CAGE	UCP2	ukb-b-19657	21	-0.00248729	0.00338385	0.462312				-0.00186261	0.0019239	0.345135	18.6565	0.544242	4962	0	0.000172474	0	0.999825	2.97099e-06
	CAGE	DNAJB13	ukb-b-19657	4	-0.0208461	0.00955996	0.0292158				0.00491052	0.00886692	0.635364	1.41559	0.701885	4944	1.53026e-76	0.000172477	8.87071e-73	0.999825	2.88975e-06
	CAGE	CTA-126B4.7	ukb-b-19657	5	-0.0049169	0.00239691	0.040233				-0.000568074	0.00230371	0.821135	2.20662	0.697817	5876	0	0.000162006	0	0.999836	2.26711e-06
	CAGE	RNF4	ukb-b-19657	3	-0.0331158	0.0143377	0.0209047				0.00436322	0.00301119	0.384563	2.85629	0.239753	6206	3.75704e-42	0.000176654	2.1264e-38	0.999821	2.15918e-06
	CAGE	LIN52	ukb-b-19657	1				-0.0168031	0.0063427	0.00806839						5353	6.52851e-233	3.38917e-05	1.92622e-228	0.999964	1.76766e-06
	CAGE	RHOQ	ukb-b-19657	2	-0.0224692	0.0112423	0.0456473							1.0544	0.304497	7652	1.34952e-55	8.888e-05	1.51822e-51	0.999909	1.7321e-06
	CAGE	TUSC2	ukb-b-19657	3	-0.0737362	0.0170012	1.4437e-05				-0.0150666	0.0132459	0.459117	2.0301	0.362385	3404	5.99615e-15	1.70286e-05	3.52116e-10	0.999981	1.67525e-06
	CAGE	ACOT2	ukb-b-19657	7	-0.0166947	0.00606945	0.00594835				-0.00359571	0.00237023	0.189706	9.0173	0.172607	6137	5.47742e-124	3.3914e-05	1.61503e-119	0.999965	1.40559e-06
	CAGE	AC010226.4	ukb-b-19657	1				0.0358865	0.0172434	0.0374187						7397	4.4591e-19	0.00015964	2.79277e-15	0.999839	1.34833e-06
	CAGE	ACADVL	ukb-b-19657	3	0.0126807	0.00554868	0.0222916				-0.00281274	0.00438986	0.637232	0.66284	0.717903	6552	0	4.07038e-05	0	0.999958	9.63698e-07
	CAGE	RBMS2	ukb-b-19657	13	-0.00622521	0.00538546	0.24771				-0.00591491	0.00359817	0.128452	35.445	0.00039766	3511	0	8.27381e-06	0	0.999991	9.22477e-07
	CAGE	POLG	ukb-b-19657	1				0.0577333	0.0154282	0.000182525						5927	9.15961e-46	4.91196e-07	1.86476e-39	0.999999	8.07748e-07
	CAGE	ALDH6A1	ukb-b-19657	1				-0.0534543	0.0247687	0.030917						5378	6.59622e-17	3.38951e-05	1.946e-12	0.999965	7.67005e-07
	CAGE	HAAO	ukb-b-19657	2	-0.0591802	0.0255491	0.0205402							4.99718	0.0253886	6654	4.99311e-58	1.85711e-06	2.68863e-52	0.999997	7.65211e-07
	CAGE	OVCH1	ukb-b-19657	1				0.0760087	0.0225426	0.000746832						8223	1.84325e-17	1.28846e-06	1.43058e-11	0.999998	7.15483e-07
	CAGE	PDLIM7	ukb-b-19657	3	0.0426717	0.0160707	0.00792481				-0.0055007	0.00402774	0.402361	5.29538	0.0708148	5300	2.39749e-32	5.6546e-05	4.23966e-28	0.999943	6.65567e-07
	CAGE	KRT8P33	ukb-b-19657	2	0.025074	0.00847857	0.00310305							3.18245	0.074433	5753	3.64314e-83	2.57259e-11	1.41614e-72	0.999999	6.3244e-07
	CAGE	TTLL9	ukb-b-19657	1				0.048788	0.0176803	0.0057898						3951	2.26346e-26	7.02458e-06	3.22218e-21	0.999992	5.03723e-07
	CAGE	PDRG1	ukb-b-19657	1				-0.0514488	0.0194205	0.00806833						3968	1.80705e-28	7.0249e-06	2.57233e-23	0.999993	4.53517e-07
	CAGE	CCDC85B	ukb-b-19657	1				0.12339	0.0303195	4.70809e-05						3617	4.96929e-27	4.98682e-22	9.96475e-06	0.99999	3.58946e-07
	CAGE	PTGES3	ukb-b-19657	1				-0.0478004	0.01906	0.0121455						3455	5.57532e-24	8.27463e-06	6.73779e-19	0.999991	2.92135e-07
	CAGE	CTB-36H16.2	ukb-b-19657	1				0.0358712	0.0065209	3.77714e-08						5363	3.57863e-49	2.57181e-11	1.39148e-38	1	2.8982e-07
	CAGE	IGF1R	ukb-b-19657	5	0.0107125	0.0233802	0.646818				0.0140807	0.0151372	0.420882	39.827	4.70004e-08	7531	5.29964e-82	6.96194e-06	7.61224e-77	0.999993	2.62837e-07
	CAGE	TNFRSF4	ukb-b-19657	3	-0.0222856	0.00712276	0.00175526				-0.00296185	0.00313938	0.518519	2.05069	0.358673	4131	8.48261e-124	1.43238e-06	5.92204e-118	0.999998	2.10178e-07
	CAGE	BIRC7	ukb-b-19657	3	0.0154598	0.00484773	0.00142727				0.00142962	0.00295945	0.713514	0.95049	0.621733	7533	1.03875e-306	1.70026e-06	6.10935e-301	0.999998	2.06643e-07
	CAGE	GPATCH2	ukb-b-19657	1				0.080711	0.0319603	0.0115582						7044	1.54672e-21	6.43974e-16	2.40183e-06	0.999997	1.92722e-07
	CAGE	CTTN	ukb-b-19657	1				-0.0535974	0.0202588	0.00815372						6615	1.13007e-25	3.28676e-06	3.43823e-20	0.999997	1.83604e-07
	CAGE	UBXN4	ukb-b-19657	2	-0.0943428	0.0316158	0.00284472							0.17953	0.671777	4497	6.62145e-13	4.05231e-07	1.63399e-06	0.999998	1.4521e-07
	CAGE	FAM149B1	ukb-b-19657	4	-0.029449	0.00565184	1.88313e-07				9.79627e-05	0.0112092	0.99382	1.63495	0.651491	4034	6.8489e-119	2.04835e-07	3.34362e-112	1	1.19449e-07
	CAGE	RP11-165J3.6	ukb-b-19657	4	0.00936919	0.002487	0.000165048				-2.79192e-05	0.00236571	0.991655	1.14134	0.767104	5880	0	9.96786e-08	0	1	9.73226e-08
	CAGE	ITGAL	ukb-b-19657	3	-0.0687751	0.0280575	0.0142374				0.00135279	0.011427	0.924982	4.51613	0.104553	2333	1.95086e-149	4.38873e-07	4.44515e-143	0.999999	8.73236e-08
	CAGE	AC023797.1	ukb-b-19657	1				0.0252488	0.0120117	0.0355512						5938	1.49797e-12	1.22339e-07	1.22442e-05	0.999988	7.57032e-08
	CAGE	RP5-890O3.9	ukb-b-19657	1				0.0512422	0.0151257	0.000704664						4012	7.93057e-15	3.03359e-09	2.61425e-06	0.999997	6.30192e-08
	CAGE	ZNF583	ukb-b-19657	1				0.0792024	0.0200962	8.10872e-05						7338	9.66198e-26	1.80639e-08	5.34877e-18	1	6.20206e-08
	CAGE	ICAM1	ukb-b-19657	1				0.0411218	0.0103712	7.33963e-05						5823	1.83403e-75	1.61498e-08	1.13564e-67	1	5.36022e-08
	CAGE	NEXN-AS1	ukb-b-19657	1				-0.0312029	0.0113413	0.0059364						5354	3.03454e-15	5.0133e-07	6.05298e-09	0.999999	5.31123e-08
	CAGE	TTC18	ukb-b-19657	4	0.0284198	0.00809651	0.00044788				0.0124348	0.00664424	0.20217	7.19014	0.0660781	3337	2.64368e-90	2.04815e-07	1.29076e-83	1	5.18078e-08
	CAGE	ZNF542	ukb-b-19657	1				0.0609302	0.0155914	9.30842e-05						7453	6.26e-41	1.80644e-08	3.46538e-33	1	5.0144e-08
	CAGE	ANKRD65	ukb-b-19657	1				-0.0525158	0.0124828	2.58731e-05						4713	5.11093e-29	3.03212e-09	1.6856e-20	1	4.84692e-08
	CAGE	ZNF667	ukb-b-19657	2	0.0371413	0.0247052	0.132741							4.44187	0.0350679	7411	4.02958e-67	1.80634e-08	2.2308e-59	1	4.11138e-08
	CAGE	TNNC2	ukb-b-19657	7	-0.0165232	0.00532444	0.00191392				7.05096e-05	0.00187075	0.971393	3.3279	0.766707	5955	0	9.93358e-08	0	1	3.51963e-08
	CAGE	SNORA11	ukb-b-19657	2	0.0236386	0.00696733	0.000691891							0.00925433	0.923362	3112	1.28513e-19	2.04857e-07	6.2733e-13	1	3.18393e-08
	CAGE	ABCF2	ukb-b-19657	2	0.0136875	0.0108294	0.206259							2.59431	0.107248	6450	7.11807e-229	1.24918e-06	5.69817e-223	0.999999	2.69364e-08
	CAGE	CALML6	ukb-b-19657	2	0.0501364	0.028749	0.0811707							3.31566	0.0686226	5977	9.44158e-36	3.02821e-09	3.11787e-27	1	2.27409e-08
	CAGE	LGALS12	ukb-b-19657	5	-0.0118442	0.00716429	0.0982833				0.000981868	0.00439931	0.837723	7.24882	0.123309	4235	1.83348e-296	1.28928e-06	1.42209e-290	0.999999	2.20061e-08
	CAGE	NUDC	ukb-b-19657	1				0.104364	0.0212314	8.85282e-07						4020	9.63748e-28	4.04513e-11	2.38249e-17	1	1.94765e-08
	CAGE	COL17A1	ukb-b-19657	1				0.0389301	0.0118983	0.00106825						5169	9.24986e-78	4.12654e-08	2.24155e-70	1	1.6059e-08
	CAGE	NGDN	ukb-b-19657	1				0.0592839	0.0161263	0.000236715						5985	5.41836e-36	8.95501e-08	6.05065e-29	1	1.54565e-08
	CAGE	FILIP1L	ukb-b-19657	1				0.0870361	0.0324217	0.00726389						6248	1.62827e-20	8.0726e-15	2.01702e-06	0.999998	1.31999e-08
	CAGE	RP11-408H1.3	ukb-b-19657	1				0.0121259	0.00393416	0.00205461						5382	1.23778e-91	1.21036e-07	1.02265e-84	1	1.11288e-08
	CAGE	RP11-61L19.1	ukb-b-19657	1				-0.0180021	0.00644827	0.00524207						7245	1.24731e-34	9.88823e-08	1.26141e-27	1	1.10005e-08
	CAGE	ZSWIM1	ukb-b-19657	1				0.0698459	0.0219464	0.00145973						6038	3.38956e-24	3.9133e-08	8.66163e-17	1	8.88055e-09
	CAGE	RP11-830F9.6	ukb-b-19657	2	-0.0241236	0.00667302	0.000300229							0.131604	0.716775	7768	4.39713e-36	1.83536e-08	2.39578e-28	1	8.44297e-09
	CAGE	ACOT8	ukb-b-19657	2	0.0326533	0.0352818	0.354705							3.40435	0.0650249	5987	1.28562e-22	9.93371e-08	1.2942e-15	1	6.64915e-09
	CAGE	ASXL2	ukb-b-19657	1				-0.0885629	0.021359	3.37758e-05						4700	2.58712e-26	4.74929e-10	5.44738e-17	1	5.99211e-09
	CAGE	FKTN	ukb-b-19657	2	0.0285937	0.0141088	0.042697							0.519017	0.471261	6501	6.75263e-43	3.41425e-07	1.97778e-36	1	5.11417e-09
	CAGE	AC137932.5	ukb-b-19657	4	0.0201762	0.00585536	0.000569463				0.0138134	0.00480406	0.102663	8.44369	0.0376791	7037	5.80644e-86	1.83521e-08	3.16391e-78	1	3.45462e-09
	CAGE	MMP9	ukb-b-19657	4	-0.0151027	0.0156172	0.333517				0.0251152	0.0091121	0.110281	9.1516	0.0273418	6226	1.02309e-102	3.4933e-08	2.92872e-95	1	3.08205e-09
	CAGE	XRN1	ukb-b-19657	1				0.0459264	0.0133458	0.000579022						5446	4.2953e-65	8.86468e-10	4.8454e-56	1	2.97074e-09
	CAGE	CPSF3L	ukb-b-19657	1				0.0411689	0.0122385	0.000768502						4442	7.42965e-60	3.03429e-09	2.44856e-51	1	2.76749e-09
	CAGE	ARID3B	ukb-b-19657	1				0.0549956	0.0103958	1.22202e-07						4081	1.46002e-45	3.15631e-13	4.62573e-33	1	1.68372e-09
	CAGE	LINC00222	ukb-b-19657	1				0.030433	0.0107084	0.00448356						4783	7.67561e-21	2.78881e-13	2.75229e-08	1	7.02574e-10
	CAGE	CBFA2T3	ukb-b-19657	3	0.0356952	0.0140985	0.0113466				0.00327317	0.00601757	0.682852	3.66714	0.159842	8240	2.29304e-57	1.83515e-08	1.24951e-49	1	5.31142e-10
	CAGE	RP11-830F9.7	ukb-b-19657	2	0.0206292	0.0164263	0.209164							9.03717	0.00264545	7786	5.22601e-60	1.8352e-08	2.84765e-52	1	5.31142e-10
	CAGE	DYNLT1	ukb-b-19657	3	-0.0328949	0.00927406	0.000389683				-0.00373685	0.00283266	0.412926	2.30296	0.316168	7502	3.03305e-110	3.93815e-09	7.70171e-102	1	4.74385e-10
	CAGE	C7orf13	ukb-b-19657	4	-0.0111026	0.00455386	0.0147667				-0.000115681	0.00143024	0.942901	0.831885	0.841826	7894	0	1.42036e-08	0	1	3.99975e-10
	CAGE	RP1-283E3.4	ukb-b-19657	3	0.00879683	0.00392867	0.0251471				0.00473364	0.00218829	0.275671	4.70193	0.0952772	5462	1.75215e-190	3.02924e-09	5.78412e-182	1	3.12811e-10
	CAGE	NOM1	ukb-b-19657	3	-0.0200129	0.0089355	0.0251103				-0.00335901	0.00336896	0.500942	3.11631	0.210524	7995	1.41168e-154	1.41973e-08	9.94329e-147	1	3.00368e-10
	CAGE	TRAPPC2L	ukb-b-19657	2	-0.0196991	0.0215207	0.360004							11.3878	0.000739261	8293	1.10966e-180	1.83582e-08	6.04447e-173	1	2.03882e-10
	CAGE	AL513477.1	ukb-b-19657	1				0.0126285	0.00497941	0.0112081						5320	2.45674e-59	3.02909e-09	8.11048e-51	1	1.24374e-10
	CAGE	HAVCR1	ukb-b-19657	1				0.0396472	0.0183786	0.0309866						6907	4.46842e-30	4.59611e-09	9.72218e-22	1	6.97507e-11
	CAGE	ZBED3	ukb-b-19657	5	-0.00702169	0.0145422	0.629202				0.00255717	0.00460011	0.617052	18.0473	0.00120809	6540	1.7659e-128	2.54357e-09	6.9426e-120	1	5.97782e-11
	CAGE	PLXND1	ukb-b-19657	1				-0.0455687	0.0154632	0.00320965						5675	1.53417e-48	2.78648e-10	5.50577e-39	1	3.37744e-11
	CAGE	MAP3K13	ukb-b-19657	1				0.0285876	0.0123708	0.0208384						5361	1.12426e-64	5.98208e-10	1.87938e-55	1	1.707e-11
	CAGE	LINC00494	ukb-b-19657	2	0.0368936	0.0139751	0.00829192							0.0949817	0.757937	6451	2.48996e-25	2.8293e-10	8.80063e-16	1	6.816e-12
	CAGE	C10orf88	ukb-b-19657	3	-0.0108997	0.0060977	0.073856				-0.00499017	0.00315199	0.358646	2.53213	0.281939	7472	0	3.06448e-10	0	1	6.31685e-12
	CAGE	GAB1	ukb-b-19657	1				-0.117779	0.0277151	2.14117e-05						5619	6.15916e-31	1.10708e-21	5.56344e-10	1	5.59591e-12
	CAGE	RP11-168G16.1	ukb-b-19657	2	0.0761792	0.0163133	3.01564e-06							1.14842	0.28388	7995	5.8373e-33	4.62077e-23	1.26327e-10	1	5.02952e-12
	CAGE	C14orf142	ukb-b-19657	3	0.0442037	0.0152843	0.00382674				0.0103662	0.00625607	0.34568	5.10569	0.07786	6903	3.97476e-83	5.14018e-14	7.73273e-70	1	3.9084e-12
	CAGE	UBE2F	ukb-b-19657	3	0.0116637	0.0035794	0.00111983				0.000832455	0.00184432	0.730083	0.532067	0.766413	7024	0	1.41342e-11	0	1	2.41879e-12
	CAGE	TPRN	ukb-b-19657	1				-0.0679426	0.0197284	0.000573409						5201	2.04887e-28	2.25265e-12	9.09539e-17	1	1.79866e-12
	CAGE	QSOX2	ukb-b-19657	1				0.0631941	0.0206642	0.00222711						6890	2.19029e-24	2.25367e-12	9.71878e-13	1	1.25067e-12
	CAGE	IQSEC1	ukb-b-19657	3	-0.020152	0.00867174	0.0201321				0.00353947	0.00307271	0.455135	1.38942	0.49922	6579	9.25859e-90	1.84541e-11	5.01708e-79	1	9.89898e-13
	CAGE	RP1-130H16.16	ukb-b-19657	1				0.0276873	0.0101417	0.00633252						5110	4.03918e-25	4.82334e-15	8.37424e-11	1	9.02451e-13
	CAGE	SNHG7	ukb-b-19657	4	0.00872167	0.00276002	0.00157766				0.000576229	0.00315447	0.871897	0.639546	0.887322	5721	0	2.25143e-12	0	1	5.61798e-13
	CAGE	TAP1	ukb-b-19657	1				-0.0583586	0.0150617	0.000106782						4734	1.52505e-39	1.23893e-24	1.23094e-15	1	1.77028e-13
	CAGE	ASS1P1	ukb-b-19657	4	0.0137181	0.00411176	0.000849032				-0.00619758	0.00436929	0.291839	2.54162	0.467817	7795	6.18702e-89	3.58437e-13	1.72611e-76	1	1.72659e-13
	CAGE	CITED2	ukb-b-19657	4	-0.0226782	0.0253636	0.371257				-0.0224807	0.00576379	0.0598905	29.5476	1.71804e-06	5707	5.90373e-63	1.75092e-12	3.37178e-51	1	1.4011e-13
	CAGE	RP4-739H11.3	ukb-b-19657	1				0.0137499	0.00519618	0.00814125						5603	3.47981e-59	1.79008e-13	1.94394e-46	1	3.59506e-14
	CAGE	RASL10A	ukb-b-19657	1				0.0950432	0.0234786	5.16403e-05						4922	1.3543e-28	4.82437e-15	2.80721e-14	1	2.67939e-14
	CAGE	AC073072.5	ukb-b-19657	1				-0.0423758	0.0195077	0.0298364						6591	3.14957e-26	1.05929e-14	2.97327e-12	1	1.65375e-14
	CAGE	FAM221A	ukb-b-19657	3	-0.0183655	0.0549294	0.738117				0.00622743	0.0214465	0.820092	49.2711	1.9995e-11	6991	1.69064e-44	1.05805e-14	1.59789e-30	1	1.10015e-14
	CAGE	NFYC	ukb-b-19657	2	0.0240691	0.00887906	0.00671279							0.000175176	0.98944	6035	2.76729e-121	1.79007e-13	1.54591e-108	1	6.09791e-15
	CAGE	MPI	ukb-b-19657	3	-0.0181314	0.0118446	0.125824				-0.00412473	0.00469155	0.540873	8.49143	0.0143255	4000	6.44714e-284	3.15604e-13	2.04279e-271	1	4.75388e-15
	CAGE	hsa-mir-6080	ukb-b-19657	1				0.0545399	0.00968963	1.81587e-08						4288	2.03394e-33	7.2159e-21	2.81869e-13	1	1.72713e-15
	CAGE	SEC14L4	ukb-b-19657	4	0.00548576	0.0229542	0.811116				0.0154751	0.0138514	0.380105	10.6883	0.0135364	5521	6.37931e-38	4.82121e-15	1.32317e-23	1	4.54772e-16
	CAGE	CCDC157	ukb-b-19657	2	0.0445697	0.0125286	0.000374499							0.19218	0.661108	5570	8.71472e-49	4.82131e-15	1.80754e-34	1	3.93883e-16
	CAGE	SEC14L3	ukb-b-19657	2	-0.0162566	0.00601961	0.00692126							0.948602	0.330075	5515	5.22883e-253	4.82122e-15	1.08454e-238	1	7.36587e-17
	CAGE	EEA1	ukb-b-19657	1				0.0536971	0.0164764	0.00111794						5899	3.86144e-50	2.0668e-17	1.86832e-33	1	6.17183e-18
	CAGE	CYB561	ukb-b-19657	1				0.0381589	0.0168159	0.0232557						3853	1.69841e-64	7.2137e-21	2.35443e-44	1	1.95048e-22
	CAGE	CIRH1A	ukb-b-19657	4	-0.0210557	0.00890072	0.018				-0.00734891	0.00222727	0.0808688	12.2361	0.00661655	4690	0	3.02972e-22	1.76544e-304	1	1.03325e-22
	CAGE	LLPH	ukb-b-19657	1				-0.0732911	0.0186617	8.58893e-05						5129	4.47499e-58	3.55942e-36	1.25722e-22	1	1.56128e-24
	CAGE	CCDC3	ukb-b-19657	4	-0.0112782	0.00520605	0.0302841				0.00131068	0.00219817	0.611499	2.10539	0.550824	7748	0	1.46314e-24	0	1	1.9817e-26
	CAGE	FLJ22184	ukb-b-19657	2	-0.017485	0.0195094	0.370126							2.93601	0.0866246	6812	5.35158e-51	7.33173e-26	7.2992e-26	1	3.56759e-27
	CAGE	RCBTB1	ukb-b-19657	13	0.0134214	0.00518419	0.00962824				0.00017488	0.00331654	0.958893	36.6161	0.000257772	5729	0	5.31661e-28	0	1	3.2686e-28
	CAGE	PHF11	ukb-b-19657	6	0.0190604	0.0252809	0.450883				0.0163398	0.0094647	0.159353	22.2039	0.000478857	5707	0	5.31667e-28	0	1	8.95709e-30
	CAGE	MED28	ukb-b-19657	1				0.0238831	0.00719826	0.000906979						6521	6.30102e-223	2.47791e-36	2.54287e-187	1	8.95344e-37
	CAGE	RP11-156P1.1	ukb-b-19657	1				-0.00895251	0.00436413	0.0402296						3184	3.71412e-130	9.74931e-39	3.80963e-92	1	1.22516e-40
	CAGE	RTN4	ukb-b-19657	6	0.0145149	0.0104825	0.166152				0.00301635	0.00299462	0.370798	19.1763	0.00178208	6876	0	7.63679e-47	5.31285e-290	1	8.09847e-49
	Abbreviations:GWAS: genome-wide association study; FEV1: forced expired volume in 1 second; TSMR: two-sample Mendelian randomization;
	All P values are two-sided.

## Sheet: Supplemental Data 13
	Supplemental Data 13 Integration of TSMR and Bayesian colocalization analyses for SMR-prioritized FEV1%predict genes (Leveraging eQTL resources: eQTLGen and CAGE).
	QTL_source	Gene	id.outcome	Sensitivity analysis							Horizontal pleiotropy			Heterogeneity		Colocalization
				nsnp	beta_IVW	se_IVW	pval_IVW	b_Wald ratio	se_Wald ratio	pval_Wald ratio	egger_intercept	se_egger_intercept	pval_egger_intercept	Q_heterogeneity	Q_pval_heterogeneity	nsnps	PP.H0.abf	PP.H1.abf	PP.H2.abf	PP.H3.abf	PP.H4.abf
	eQTLGen	CDC123	ukb-a-235	2	0.0925142	0.0119671	1.06944e-14							0.0144547	0.904303	7153	7.00469e-199	4.08645e-10	2.43943e-191	0.0132446	0.986755
	eQTLGen	NDST2	ukb-a-235	8	0.0752462	0.0134646	2.29102e-08				-0.00326759	0.00584134	0.596143	7.91022	0.340577	4125	5.20992e-261	0.000141706	6.72364e-259	0.0173053	0.982553
	eQTLGen	RASGRP3	ukb-a-235	4	0.0494875	0.0207198	0.016921				0.0117826	0.0135225	0.475447	7.9924	0.046169	8607	1.20503e-208	0.012054	6.72372e-209	0.0057436	0.982202
	eQTLGen	ATXN1L	ukb-a-235	1				0.383327	0.0815607	2.60297e-06						4000	8.82218e-06	0.0120247	9.49749e-06	0.0119691	0.975988
	eQTLGen	FUT11	ukb-a-235	2	0.142179	0.114599	0.214728							12.2159	0.000473838	4055	1.58248e-43	0.000201403	2.04225e-41	0.025017	0.974782
	eQTLGen	PIGL	ukb-a-235	1				-0.1034	0.0209696	8.18418e-07						4831	3.43037e-138	0.00188386	4.8039e-137	0.025409	0.972707
	eQTLGen	ASPSCR1	ukb-a-235	1				0.0802246	0.0171046	2.7288e-06						7115	8.3764e-154	0.00652919	3.11657e-153	0.0233227	0.970148
	eQTLGen	OBFC1	ukb-a-235	1				-0.104825	0.020578	3.50546e-07						4692	1.37953e-66	0.000841259	4.94143e-65	0.0291637	0.969995
	eQTLGen	RP11-541N10.3	ukb-a-235	1				-0.144795	0.028917	5.52097e-07						4916	6.86751e-59	0.000929994	2.46172e-57	0.0323697	0.9667
	eQTLGen	EML3	ukb-a-235	9	-0.0475062	0.00845732	1.94114e-08				-0.00275906	0.00421729	0.533863	10.1022	0.257927	5112	0	3.04789e-06	0	0.0357769	0.96422
	eQTLGen	DISP2	ukb-a-235	2	-0.0738924	0.0752115	0.325872							12.2024	0.000477288	5044	3.15859e-98	0.025358	3.11409e-98	0.0240501	0.950592
	eQTLGen	CAPS	ukb-a-235	3	-0.0414637	0.0123625	0.000796534				0.00232934	0.00741748	0.806288	0.0987353	0.951831	7105	0	0.0281699	0	0.0222191	0.949611
	eQTLGen	BMP6	ukb-a-235	2	0.0964571	0.100147	0.335469							14.6221	0.000131365	7190	3.66758e-49	0.000336932	6.42007e-47	0.0580379	0.941625
	eQTLGen	RP11-707O23.5	ukb-a-235	7	0.00154899	0.0149137	0.917278				0.0060299	0.0233864	0.806808	153.718	1.26547e-30	2252	0	1.74347e-13	0	0.0815419	0.918458
	eQTLGen	LRRC37A4P	ukb-a-235	9	-0.00262859	0.012694	0.835952				-0.0109443	0.0173517	0.548248	165.704	1.02428e-31	2458	0	1.78382e-13	0	0.0834358	0.916564
	eQTLGen	Metazoa_SRP	ukb-a-235	1				-0.131425	0.0280985	2.90678e-06						3177	6.0101e-12	0.00549412	9.21614e-11	0.0833379	0.911168
	eQTLGen	RP11-259G18.1	ukb-a-235	2	0.0454986	0.00394826	1.00202e-30							0.0202077	0.886958	1848	1.16036e-293	1.74971e-13	5.99041e-282	0.0894185	0.910581
	eQTLGen	RP11-259G18.2	ukb-a-235	3	0.118991	0.0246402	1.37112e-06				-0.0200451	0.00617895	0.190356	11.0388	0.0040083	1943	1.6633e-149	1.75598e-13	8.58604e-138	0.0897341	0.910266
	eQTLGen	GIT2	ukb-a-235	3	-0.0674456	0.0161644	3.01304e-05				-0.000224529	0.00542368	0.97366	0.0369782	0.981681	5202	1.14991e-44	0.0209762	4.10245e-44	0.0739302	0.905094
	eQTLGen	Metazoa_SRP	ukb-a-235	1				-0.166253	0.0354651	2.76167e-06						3180	3.59442e-06	0.00616217	5.5116e-05	0.0935892	0.90019
	eQTLGen	SBF1	ukb-a-235	4	-0.0363019	0.025294	0.151231				0.0157887	0.0574309	0.809177	11.1244	0.011072	4545	2.97696e-35	0.0591401	2.16413e-35	0.0420937	0.898766
	eQTLGen	NANOS1	ukb-a-235	2	0.0516448	0.012272	2.57228e-05							0.0474224	0.827611	6279	2.28414e-289	0.0393418	3.71561e-289	0.0630998	0.897558
	eQTLGen	AC104532.4	ukb-a-235	1				-0.0937912	0.0219034	1.85195e-05						6586	4.92886e-17	0.0618821	3.75764e-17	0.0462856	0.891832
	eQTLGen	HDAC3	ukb-a-235	1				-0.148528	0.0353561	2.65838e-05						5633	3.04212e-19	0.0556301	3.53744e-19	0.0638071	0.880563
	eQTLGen	PSMC5	ukb-a-235	1				-0.106852	0.0260859	4.20059e-05						3277	8.75294e-40	0.0652421	8.20355e-40	0.0602726	0.874485
	eQTLGen	EYA2	ukb-a-235	1				0.354416	0.0838427	2.3667e-05						5851	9.92443e-07	0.00647574	1.93885e-05	0.125643	0.867861
	eQTLGen	GDF11	ukb-a-235	1				-0.270058	0.0665079	4.89585e-05						4609	1.40759e-10	0.0893396	7.71082e-11	0.0480778	0.862583
	eQTLGen	ROM1	ukb-a-235	1				-0.241191	0.0414293	5.82287e-09						5106	4.70519e-35	1.14813e-05	5.67189e-31	0.137539	0.862449
	eQTLGen	PGAP3	ukb-a-235	9	-0.0551985	0.0261284	0.0346363				0.011221	0.0137933	0.442714	36.2562	1.57619e-05	4487	0	7.20907e-07	0	0.146534	0.853465
	eQTLGen	CEP63	ukb-a-235	13	0.0340735	0.0110122	0.00197362				-0.000215913	0.00652906	0.974212	20.0533	0.0660838	5635	0	0.00219333	0	0.149658	0.848149
	eQTLGen	ANAPC13	ukb-a-235	12	0.0404344	0.0121577	0.000881575				0.000806137	0.00718932	0.912939	18.5286	0.0700975	5690	0	0.00219337	0	0.149663	0.848144
	eQTLGen	C9orf64	ukb-a-235	3	0.0576305	0.0332256	0.0828256				-0.0159279	0.023357	0.618984	6.69083	0.0352455	6210	1.59365e-156	0.129611	3.26925e-157	0.0257441	0.844645
	eQTLGen	RANBP3	ukb-a-235	1				0.193382	0.0568177	0.000665162						7206	4.61436e-17	0.0858439	3.89583e-17	0.0716342	0.842522
	eQTLGen	NOP14	ukb-a-235	4	0.119162	0.0491105	0.0152493				0.0919134	0.121589	0.528592	6.77691	0.0793589	6412	1.82447e-29	0.0524015	3.84218e-29	0.109515	0.838084
	eQTLGen	RP11-196G11.4	ukb-a-235	1				0.17818	0.0285024	4.06812e-10						2418	7.72811e-16	1.21493e-06	1.18741e-10	0.185857	0.814141
	eQTLGen	CREB3L2	ukb-a-235	2	-0.169897	0.131211	0.195374							5.55796	0.0183968	5814	1.87129e-10	0.151125	4.61143e-11	0.0364292	0.812446
	eQTLGen	IPO8	ukb-a-235	18	0.0131918	0.00626819	0.0353287				0.000791807	0.00365925	0.831422	14.8599	0.605571	7760	0	0.0889403	0	0.105784	0.805276
	eQTLGen	LIMD2	ukb-a-235	2	-0.069686	0.0306893	0.0231658							1.31275	0.251897	3784	4.97119e-34	0.100398	4.75654e-34	0.0952587	0.804343
	eQTLGen	RYK	ukb-a-235	3	-0.126184	0.0462607	0.0063783				-0.103924	0.0466345	0.268527	5.16061	0.0757511	5882	7.22147e-36	0.00292103	4.95603e-34	0.199671	0.797408
	eQTLGen	NCOR1	ukb-a-235	1				-0.061309	0.0136795	7.40114e-06						4760	0	0.0141354	0	0.196846	0.789019
	eQTLGen	AP1AR	ukb-a-235	1				0.261641	0.0840133	0.00184391						5352	1.8167e-06	0.0110509	3.36823e-05	0.204103	0.78481
	eQTLGen	CTD-2540F13.2	ukb-a-235	1				-0.059227	0.0157197	0.00016477						5668	1.79204e-43	0.199429	3.87574e-44	0.0423733	0.758198
	eQTLGen	IGFBP7	ukb-a-235	4	0.0449297	0.0275458	0.102871				0.0295514	0.0425363	0.559079	9.19619	0.0267931	7257	7.83637e-135	0.169708	3.47198e-135	0.0744351	0.755857
	eQTLGen	PPP6C	ukb-a-235	2	0.116851	0.0265946	1.11396e-05							0.241217	0.623329	4475	3.61327e-66	0.191793	1.44932e-66	0.0761984	0.732009
	eQTLGen	TOP2B	ukb-a-235	1				0.13463	0.0355794	0.00015437						6990	1.57542e-45	0.145507	1.35601e-45	0.124511	0.729982
	eQTLGen	BCL2L1	ukb-a-235	1				-0.315873	0.0704677	7.37664e-06						3289	9.89085e-10	0.0249312	9.9257e-09	0.249465	0.725604
	eQTLGen	SPPL3	ukb-a-235	2	0.0201893	0.132884	0.879241							7.48966	0.00620543	5685	1.53475e-143	0.183479	9.0383e-144	0.107343	0.709178
	eQTLGen	WDR25	ukb-a-235	11	0.0280072	0.00842095	0.00088136				0.00189457	0.00541642	0.734548	5.00955	0.890539	5966	0	0.255442	0	0.0549548	0.689603
	eQTLGen	ALPK1	ukb-a-235	5	0.0516011	0.0206282	0.0123675				-0.00533105	0.011038	0.662168	11.3485	0.0229146	5283	5.96719e-272	0.0161509	1.10639e-270	0.298773	0.685076
	eQTLGen	TUFM	ukb-a-235	10	0.0200979	0.00435433	3.91963e-06				-0.0010368	0.00337698	0.766669	4.25146	0.894096	3001	0	0.211538	0	0.109427	0.679035
	eQTLGen	GINS1	ukb-a-235	2	0.450578	0.0607583	1.20802e-13							0.0539725	0.81629	4948	7.91055e-09	3.63223e-05	7.15817e-05	0.328004	0.671888
	eQTLGen	NUDCD3	ukb-a-235	3	-0.0529505	0.0133157	6.99235e-05				0.0133311	0.0126055	0.482196	2.05828	0.357315	5611	0	0.0649909	0	0.266603	0.668406
	eQTLGen	A-575C2.4	ukb-a-235	2	0.0805298	0.0172302	2.95749e-06							0.0973257	0.755063	3551	6.46214e-15	0.23954	3.0965e-15	0.114135	0.646325
	eQTLGen	SUOX	ukb-a-235	7	-0.0378871	0.0132802	0.00433236				0.0122407	0.0108201	0.309257	7.94799	0.241939	4101	0	0.230919	0	0.129	0.640081
	eQTLGen		ukb-a-235	1				-0.271741	0.0732655	0.000208085						2972	1.14041e-08	0.240533	5.94001e-09	0.12465	0.634816
	eQTLGen	ATP2A1	ukb-a-235	2	0.164635	0.0360427	4.92917e-06							0.166809	0.682964	2881	5.67446e-23	0.248761	2.9457e-23	0.128513	0.622726
	eQTLGen	MCM6	ukb-a-235	6	-0.0223121	0.0161263	0.166486				-0.0077662	0.0102253	0.489846	29.7529	1.64954e-05	4608	0	0.130507	0	0.261217	0.608276
	eQTLGen	SOX15	ukb-a-235	1				-0.242596	0.0682262	0.000376879						5787	3.58848e-08	0.312862	1.07903e-08	0.0934815	0.593656
	eQTLGen	AP1G1	ukb-a-235	1				-0.18014	0.0475478	0.000151492						3972	1.98725e-23	0.197891	2.13285e-23	0.2118	0.59031
	eQTLGen	RPS26	ukb-a-235	4	0.0410851	0.0118486	0.000525294				-0.0183696	0.0272188	0.569312	1.63521	0.651433	4020	0	0.279032	0	0.155487	0.565481
	eQTLGen	SETD1A	ukb-a-235	1				0.213347	0.0356661	2.20724e-09						2810	2.65109e-44	2.85444e-06	4.07352e-39	0.438037	0.56196
	eQTLGen	ZBED3	ukb-a-235	5	0.0648866	0.01681	0.000113383				-0.00442897	0.00483588	0.427279	1.54511	0.818622	6366	2.11428e-120	0.303897	9.63729e-121	0.137964	0.558139
	eQTLGen	CTB-36H16.2	ukb-a-235	1				-0.065046	0.0159992	4.79122e-05						5208	7.21653e-40	0.0515722	5.90647e-39	0.421573	0.526855
	eQTLGen	LYNX1	ukb-a-235	2	0.057847	0.0160128	0.000303196							0.00140539	0.970096	7127	1.40327e-181	0.340383	6.45993e-182	0.156191	0.503427
	eQTLGen	JMJD1C	ukb-a-235	1				-0.294871	0.0814855	0.000296091						5903	1.09488e-05	0.179184	1.9967e-05	0.326276	0.494509
	eQTLGen	RP11-325F22.2	ukb-a-235	2	0.0282276	0.00757085	0.000192655							0.00137915	0.970376	5440	3.92305e-174	0.455991	4.69144e-175	0.0540404	0.489969
	eQTLGen	POLR3D	ukb-a-235	1				0.172809	0.0504377	0.000612129						6256	5.26567e-21	0.431685	1.10885e-21	0.0904264	0.477889
	eQTLGen	EIF3CL	ukb-a-235	7	0.0269246	0.00600523	7.34179e-06				0.0153324	0.0179767	0.43266	3.53303	0.739571	3453	2.13711e-146	0.373463	1.02381e-146	0.178464	0.448073
	eQTLGen	TMEM259	ukb-a-235	2	0.0620079	0.0266542	0.0199982							1.7501	0.185864	6362	3.27611e-51	0.462264	7.21412e-52	0.101356	0.43638
	eQTLGen	RP11-620J15.3	ukb-a-235	2	-0.0365405	0.013245	0.00580134							1.41165	0.234782	4563	1.51772e-78	0.31104	1.26264e-78	0.258334	0.430626
	eQTLGen	GCNT2	ukb-a-235	5	0.029944	0.0116117	0.00991493				0.00609072	0.00500164	0.310363	4.34157	0.361749	6743	0	0.444562	0	0.129555	0.425882
	eQTLGen	SRR	ukb-a-235	5	-0.0268214	0.00934889	0.00411854				-0.0101255	0.0119768	0.459969	1.21845	0.875052	6260	0	0.458144	0	0.120747	0.421108
	eQTLGen	XRCC6BP1	ukb-a-235	10	-0.0110367	0.0130915	0.399206				0.00770125	0.00593002	0.230232	25.6817	0.00230274	4592	0	0.319233	0	0.265259	0.415507
	eQTLGen	RP11-347I19.3	ukb-a-235	1				-0.109279	0.0325864	0.000797924						5285	1.00078e-34	0.472896	2.50281e-35	0.117855	0.409249
	eQTLGen	SRSF4	ukb-a-235	1				-0.168257	0.0496814	0.000707328						5051	3.17633e-18	0.432122	1.22168e-18	0.165801	0.402076
	eQTLGen	UBA7	ukb-a-235	16	-0.0106767	0.0106842	0.31765				0.0035737	0.0161054	0.8276	36.6832	0.00140749	2959	0	0.0509277	0	0.558025	0.391047
	eQTLGen	MFSD10	ukb-a-235	5	-0.0603118	0.0305907	0.0486586				0.00789062	0.0232572	0.756763	8.04611	0.0899038	6381	1.02445e-75	0.203333	2.15771e-75	0.427892	0.368774
	eQTLGen	AC084018.1	ukb-a-235	6	-0.022039	0.00982649	0.0249088				-0.00216451	0.00566681	0.721915	0.857992	0.973188	5332	0	0.51202	0	0.125693	0.362287
	eQTLGen	NPC2	ukb-a-235	2	-0.0282473	0.0686317	0.680649							0.585644	0.444109	5506	1.14309e-274	0.219384	2.20055e-274	0.421976	0.35864
	eQTLGen	KLHDC1	ukb-a-235	1				0.214729	0.0641898	0.000822171						5435	4.80393e-10	0.55409	8.74584e-11	0.10053	0.34538
	eQTLGen	SDC3	ukb-a-235	2	-0.0535808	0.0621798	0.388848							5.92838	0.014899	6456	3.15698e-39	0.583121	3.99447e-40	0.0734378	0.343441
	eQTLGen	MTX1	ukb-a-235	2	0.042014	0.0116361	0.00030542							0.346612	0.556037	3362	1.6818e-60	0.553735	3.17646e-61	0.104243	0.342022
	eQTLGen	WDR81	ukb-a-235	3	-0.0374009	0.0126432	0.0030946				-0.00203871	0.00666843	0.811114	2.41101	0.29954	6909	0	0.530724	0	0.129296	0.33998
	eQTLGen	XKR9	ukb-a-235	1				0.195593	0.0923654	0.0342094						5291	3.37726e-74	0.544424	7.25064e-75	0.116543	0.339032
	eQTLGen	LYPD2	ukb-a-235	2	0.0440407	0.0125342	0.000441982							0.125432	0.723217	7141	0	0.458433	0	0.210478	0.331088
	eQTLGen	IL18	ukb-a-235	2	-0.0485902	0.0148851	0.0010972							0.327905	0.566895	5213	3.67587e-109	0.446702	1.84349e-109	0.223697	0.329601
	eQTLGen	TRAM1	ukb-a-235	4	-0.00293448	0.0380168	0.938473				-0.0260757	0.0136403	0.196073	3.75357	0.289333	5248	3.06904e-146	0.555077	6.52078e-147	0.11761	0.327313
	eQTLGen	IL2RA	ukb-a-235	2	0.0997535	0.0290565	0.000596755							0.0818407	0.774818	8449	2.59335e-49	0.448238	1.30284e-49	0.224858	0.326903
	eQTLGen	RPRM	ukb-a-235	5	-0.0320408	0.0139293	0.0214338				0.00763771	0.00480251	0.20998	4.73897	0.315144	6273	9.2236e-300	0.602355	1.08856e-300	0.0707625	0.326882
	eQTLGen	BCL11A	ukb-a-235	1				-0.262248	0.0834749	0.00168006						5256	4.59572e-05	0.406851	3.13413e-05	0.277143	0.315928
	eQTLGen	GBAP1	ukb-a-235	9	-0.0103298	0.00647843	0.110827				0.00393176	0.00399291	0.357582	5.50417	0.702577	3390	0	0.582784	0	0.110398	0.306818
	eQTLGen	TPM1	ukb-a-235	7	0.042023	0.0132863	0.0015621				-0.00742811	0.00527807	0.218344	4.12995	0.659095	6409	0	0.451254	0	0.244823	0.303923
	eQTLGen	ARF1	ukb-a-235	1				0.235292	0.073095	0.00128642						6158	5.78433e-08	0.553244	1.57694e-08	0.15053	0.296226
	eQTLGen	BZW2	ukb-a-235	1				-0.0110586	0.041985	0.792248						7178	1.55088e-39	0.584189	3.24687e-40	0.12201	0.293802
	eQTLGen	RHEB	ukb-a-235	1				-0.130498	0.0401827	0.00116377						5617	7.94114e-14	0.589042	1.7125e-14	0.126742	0.284216
	eQTLGen	ERBB3	ukb-a-235	1				-0.0833225	0.0255581	0.00111363						4001	8.4499e-88	0.473044	4.53406e-88	0.253553	0.273402
	eQTLGen	LYRM9	ukb-a-235	2	-0.0662079	0.0184541	0.000333608							0.941656	0.331852	4012	1.10036e-122	0.647215	1.39005e-123	0.0814894	0.271296
	eQTLGen	AC007381.3	ukb-a-235	1				0.141728	0.0450915	0.00167157						5170	4.53774e-06	0.444261	2.91293e-06	0.284916	0.270816
	eQTLGen	TRIM46	ukb-a-235	1				-0.189623	0.0586544	0.00122548						3562	3.00917e-14	0.610477	5.98764e-15	0.121204	0.268318
	eQTLGen	TBXA2R	ukb-a-235	1				0.136484	0.0423417	0.00126676						6817	2.59022e-22	0.619723	5.02004e-23	0.119846	0.260431
	eQTLGen	SGCA	ukb-a-235	1				0.0383855	0.0121029	0.00151603						4923	5.45446e-198	0.584772	1.53328e-198	0.164131	0.251097
	eQTLGen	RP11-738E22.3	ukb-a-235	3	-0.0177883	0.00619811	0.00410525				0.00788838	0.00573408	0.40015	1.90943	0.384921	6614	6.70868e-252	0.55221	2.42e-252	0.198948	0.248842
	eQTLGen	PLEKHA3	ukb-a-235	2	0.0631052	0.0187756	0.000776544							0.00311513	0.955491	5699	3.22737e-55	0.397379	2.89432e-55	0.356126	0.246495
	eQTLGen	CAPN12	ukb-a-235	9	-0.025916	0.00971913	0.00766473				0.00249831	0.00308681	0.444949	6.10278	0.635721	5994	0	0.615566	0	0.140477	0.243957
	eQTLGen	TANC2	ukb-a-235	5	0.0332079	0.00812952	4.4105e-05				-0.00376652	0.00599384	0.574329	0.584212	0.964802	3692	0	0.442703	0	0.321227	0.23607
	eQTLGen	GRTP1	ukb-a-235	1				-0.088607	0.0286678	0.00199608						6062	3.22705e-60	0.670692	4.79379e-61	0.0994012	0.229907
	eQTLGen	CCNT2	ukb-a-235	3	-0.0615794	0.0272748	0.0239622				-0.00431143	0.0125325	0.789064	6.73533	0.0344701	4581	1.02371e-302	0.483262	6.09778e-303	0.287627	0.22911
	eQTLGen	LTBP4	ukb-a-235	3	0.0514185	0.0177117	0.00369506				-0.00542448	0.00563771	0.51227	0.984263	0.611322	5803	1.32898e-190	0.580525	4.4621e-191	0.194688	0.224787
	eQTLGen	API5	ukb-a-235	1				0.0772547	0.0248206	0.00185495						6591	3.88011e-42	0.643021	7.99512e-43	0.132272	0.224706
	eQTLGen	POLR2B	ukb-a-235	1				-0.0802214	0.0260467	0.00207068						6886	6.91466e-38	0.560574	2.66315e-38	0.215679	0.223747
	eQTLGen	GPATCH2L	ukb-a-235	2	-0.0595299	0.0694994	0.391692							7.89695	0.00495184	6218	1.51711e-70	0.627769	3.66319e-71	0.15136	0.220871
	eQTLGen	SPNS1	ukb-a-235	8	0.0399759	0.00789535	4.12237e-07				0.0051182	0.00382984	0.229865	6.79055	0.451009	2704	0	0.483317	0	0.2963	0.220383
	eQTLGen	LOXL4	ukb-a-235	1				0.249369	0.0770822	0.00121598						5570	4.73856e-07	0.652405	9.71394e-08	0.133527	0.214067
	eQTLGen	RNF13	ukb-a-235	4	0.0280058	0.0126841	0.0272477				-0.00795605	0.00910109	0.474201	2.09518	0.552888	6295	0	0.498227	0	0.289464	0.212309
	eQTLGen	CCNYL1	ukb-a-235	2	-0.156292	0.0403603	0.000107766							0.0650248	0.798723	5405	5.32635e-24	0.556397	2.21644e-24	0.231319	0.212284
	eQTLGen	SOX7	ukb-a-235	1				0.308144	0.0850829	0.000292687						8666	7.59899e-06	0.0331751	0.000174291	0.760701	0.205942
	eQTLGen	CCDC101	ukb-a-235	9	-0.0355478	0.00744339	1.79032e-06				0.00727109	0.00407481	0.117536	4.32232	0.826935	3300	0	0.525302	0	0.275275	0.199423
	eQTLGen	BCL9L	ukb-a-235	1				0.308486	0.0912506	0.000723161						5392	0.00107024	0.357756	0.00132946	0.444212	0.195632
	eQTLGen	FCER1A	ukb-a-235	6	0.0359137	0.0238492	0.132102				-0.0039272	0.01185	0.75697	10.4412	0.0636574	6221	3.93144e-154	0.700295	5.91527e-155	0.105172	0.194532
	eQTLGen	UBXN2A	ukb-a-235	7	0.0353122	0.0120294	0.00333011				-2.88385e-05	0.00481756	0.995455	2.79188	0.834479	5988	0	0.712092	0	0.103469	0.18444
	eQTLGen	ZNF664	ukb-a-235	2	0.0717994	0.0274473	0.0088992							1.27857	0.258166	6412	1.05542e-90	0.519659	6.05417e-91	0.297908	0.182433
	eQTLGen	NEIL2	ukb-a-235	3	0.0440983	0.0101533	1.40392e-05				0.00368387	0.00805431	0.726907	2.42045	0.29813	5829	2.92794e-281	0.0707797	3.10446e-280	0.75029	0.17893
	eQTLGen	RP11-422J8.1	ukb-a-235	8	-0.0103196	0.00531964	0.0523919				0.000280861	0.00396515	0.945833	2.27845	0.942837	5516	0	0.748798	0	0.0746743	0.176528
	eQTLGen	SYT17	ukb-a-235	1				0.196982	0.0666956	0.00314253						4454	4.75787e-10	0.711438	7.7313e-11	0.115432	0.17313
	eQTLGen	SAMD15	ukb-a-235	1				0.157774	0.05166	0.00225746						7021	5.46817e-15	0.480199	4.02332e-15	0.35315	0.166651
	eQTLGen	TMED8	ukb-a-235	1				0.10244	0.032989	0.00190093						7111	1.48353e-44	0.481324	1.09876e-44	0.356324	0.162352
	eQTLGen	NBPF1	ukb-a-235	7	0.0139348	0.0181257	0.44202				-0.012347	0.00996407	0.270281	15.7225	0.0153237	5220	1.18365e-148	0.730655	1.73838e-149	0.107146	0.162199
	eQTLGen	NOA1	ukb-a-235	2	0.0536608	0.0163989	0.00106705							0.63282	0.426323	7212	6.39288e-178	0.59975	2.55134e-178	0.239193	0.161056
	eQTLGen	NOXRED1	ukb-a-235	1				-0.167022	0.0534219	0.00176918						7047	5.05793e-14	0.482923	3.73415e-14	0.35637	0.160708
	eQTLGen	ARL6IP1	ukb-a-235	1				-0.0471361	0.016	0.00321912						4504	7.92341e-222	0.724076	1.28459e-222	0.117233	0.158691
	eQTLGen	XXbac-B444P24.10	ukb-a-235	1				0.0965085	0.032443	0.00293266						4997	3.6008e-19	0.675226	8.88256e-20	0.166408	0.158366
	eQTLGen	SNORA5A	ukb-a-235	1				0.25423	0.0749182	0.000690209						5940	0.0006012	0.165005	0.00246372	0.676033	0.155898
	eQTLGen	ID2	ukb-a-235	2	0.00829721	0.0422952	0.844474							1.30317	0.253635	5363	1.3564e-39	0.717528	2.41393e-40	0.127541	0.154931
	eQTLGen	GUCY2D	ukb-a-235	1				0.171498	0.0585733	0.0034123						5587	2.07763e-15	0.66222	5.79968e-16	0.184705	0.153075
	eQTLGen	PIAS2	ukb-a-235	5	-0.0437758	0.0128153	0.000635686				-0.0091832	0.0043888	0.127483	6.79606	0.147066	5903	2.61787e-288	0.623279	9.40767e-289	0.223831	0.15289
	eQTLGen	CITED2	ukb-a-235	4	0.0798502	0.0375922	0.0336605				0.0251136	0.0176866	0.291469	10.7897	0.0129191	5645	1.65882e-53	0.00492059	2.85417e-51	0.846489	0.14859
	eQTLGen	ABCB9	ukb-a-235	7	0.0354288	0.0155344	0.0225686				-0.0104284	0.00716522	0.205318	7.0795	0.313558	4995	6.04673e-244	0.597916	2.59811e-244	0.256762	0.145322
	eQTLGen	B3GNT1	ukb-a-235	3	-0.0536735	0.0299402	0.0730231				-0.0134645	0.0619423	0.863737	3.30313	0.191749	3370	1.76517e-44	0.667691	4.96297e-45	0.187584	0.144726
	eQTLGen	THOP1	ukb-a-235	1				0.0679552	0.0238702	0.00441515						7246	1.00424e-115	0.720561	1.89428e-116	0.135774	0.143665
	eQTLGen	JMY	ukb-a-235	2	-0.0355413	0.0129274	0.00597222							0.594853	0.440549	5577	0	0.742331	0	0.116898	0.140771
	eQTLGen	SDPR	ukb-a-235	1				0.153153	0.0533953	0.00412693						4225	1.09119e-17	0.744788	1.68587e-18	0.114928	0.140284
	eQTLGen	ARL6IP4	ukb-a-235	1				-0.0683716	0.023413	0.00349766						4993	3.1538e-113	0.598053	1.38152e-113	0.261836	0.140111
	eQTLGen	RP11-571M6.8	ukb-a-235	1				-0.0591406	0.0202179	0.00344279						4398	7.6756e-23	0.472213	6.33005e-23	0.389295	0.138492
	eQTLGen	RP11-115L11.1	ukb-a-235	4	0.0161786	0.00851896	0.057548				-0.002501	0.00639908	0.733621	5.43283	0.142712	6275	8.20813e-263	0.737904	1.39584e-263	0.125348	0.136748
	eQTLGen	PPM1H	ukb-a-235	3	-0.0506485	0.0197306	0.0102583				0.0077198	0.00544396	0.391014	2.11601	0.347147	6569	8.58429e-151	0.770487	1.07809e-151	0.0966313	0.132882
	eQTLGen	AL355490.1	ukb-a-235	1				-0.080363	0.0282584	0.00445708						4789	1.24542e-05	0.773697	1.54136e-06	0.0956242	0.130665
	eQTLGen	ZBTB10	ukb-a-235	1				0.119995	0.0445209	0.0070337						4824	5.84191e-11	0.740946	1.03577e-11	0.131242	0.127812
	eQTLGen	DARS	ukb-a-235	8	-0.0477274	0.0083293	1.00393e-08				-0.00782263	0.00402228	0.0997724	7.77193	0.353134	4847	0	0.299052	0	0.573162	0.127786
	eQTLGen	TMEM129	ukb-a-235	1				0.0811297	0.0281126	0.00390322						6375	1.57031e-62	0.694044	4.13143e-63	0.182477	0.123479
	eQTLGen	GAPVD1	ukb-a-235	1				0.182796	0.061943	0.00316712						4408	3.76903e-12	0.629186	1.48438e-12	0.247673	0.123142
	eQTLGen	PRPS1P2	ukb-a-235	2	-0.0518678	0.0159783	0.00116978							0.0425738	0.83653	3908	1.26344e-47	0.63944	4.71384e-48	0.23845	0.12211
	eQTLGen	NACAD	ukb-a-235	2	-0.0475723	0.0157462	0.00251783							0.480819	0.488052	5688	6.5537e-57	0.172917	2.67921e-56	0.706779	0.120304
	eQTLGen	TMED9	ukb-a-235	5	0.0199564	0.0105937	0.0595916				0.00413944	0.0121073	0.754978	1.08613	0.896467	5186	0	0.779427	0	0.101015	0.119557
	eQTLGen	RCBTB1	ukb-a-235	13	-0.0270774	0.00729827	0.000207173				0.000321546	0.00446105	0.943833	8.80303	0.719656	5765	0	0.530789	0	0.353756	0.115456
	eQTLGen	NUBP2	ukb-a-235	1				0.136124	0.045603	0.00283592						6639	2.38202e-26	0.696337	6.57756e-27	0.192171	0.111492
	eQTLGen	FBXL15	ukb-a-235	7	-0.012186	0.0250125	0.626118				-0.00226267	0.0153255	0.888395	19.8659	0.00292577	3938	4.99683e-96	0.529259	3.39426e-96	0.359405	0.111337
	eQTLGen	SQSTM1	ukb-a-235	2	-0.057402	0.0179935	0.00142194							0.0932605	0.760072	7510	3.41739e-162	0.710784	8.63614e-163	0.179514	0.109702
	eQTLGen	WDPCP	ukb-a-235	4	0.050252	0.018341	0.00614642				0.00395726	0.0266353	0.895519	5.63234	0.130934	4594	3.47021e-142	0.663941	1.18488e-142	0.226588	0.109471
	eQTLGen	ANKRD20A11P	ukb-a-235	5	0.0435891	0.0123734	0.000426984				-0.000970243	0.00424275	0.833818	2.15539	0.707205	4845	4.24639e-149	0.792824	5.49465e-150	0.102483	0.104693
	eQTLGen	RABEPK	ukb-a-235	11	0.019857	0.0115848	0.0865184				-0.00105065	0.00867536	0.906267	12.8397	0.232772	4399	0	0.641602	0	0.254664	0.103734
	eQTLGen	SLC25A26	ukb-a-235	2	-0.0877774	0.0295689	0.00299191							0.114366	0.735227	6375	3.93473e-47	0.589155	2.05657e-47	0.307832	0.103013
	eQTLGen	INO80	ukb-a-235	1				0.224578	0.0752622	0.00284563						4871	1.73956e-05	0.388337	2.28395e-05	0.509766	0.101857
	eQTLGen	TRDV2	ukb-a-235	1				0.107035	0.0378246	0.00465805						7182	4.94891e-11	0.794917	6.55452e-12	0.105182	0.0999011
	eQTLGen	RP11-308N19.1	ukb-a-235	4	-0.0163868	0.0162452	0.31311				0.0177634	0.00628057	0.105581	8.52256	0.0363606	5405	1.58433e-96	0.693216	4.73856e-97	0.207234	0.09955
	eQTLGen	CD14	ukb-a-235	8	-0.038248	0.0136682	0.00513693				0.00191389	0.00556954	0.742842	7.92437	0.33931	4295	2.40643e-295	0.250846	6.24076e-295	0.650435	0.0987189
	eQTLGen	CTD-2335A18.1	ukb-a-235	1				-0.0744065	0.026946	0.00575683						5916	1.78912e-39	0.752825	3.54313e-40	0.14899	0.098185
	eQTLGen	GSTA4	ukb-a-235	2	-0.0545713	0.0235506	0.020493							1.25198	0.263174	6578	2.01967e-113	0.645354	8.04172e-114	0.256863	0.0977833
	eQTLGen	TSPAN32	ukb-a-235	4	-0.0232368	0.00982589	0.0180371				-0.00509855	0.00794497	0.586779	1.60749	0.657692	7334	0	0.784815	0	0.120627	0.0945575
	eQTLGen	RP11-380L11.4	ukb-a-235	1				-0.0536625	0.0225874	0.0175124						5787	5.57257e-20	0.592785	2.94028e-20	0.312679	0.0945364
	eQTLGen	ASCL2	ukb-a-235	5	-0.0336491	0.0123671	0.00651142				0.00195505	0.0135886	0.894721	4.13912	0.387505	7479	0	0.783741	0	0.121829	0.0944305
	eQTLGen	BANK1	ukb-a-235	3	0.0340667	0.0675203	0.613882				-0.000783052	0.0147697	0.96628	7.37443	0.0250417	5820	3.40939e-15	0.716737	9.04973e-16	0.190154	0.0931086
	eQTLGen	BOP1	ukb-a-235	1				0.0947041	0.032425	0.0034923						3419	2.31846e-08	0.739818	5.26329e-09	0.167858	0.0923241
	eQTLGen	CRYL1	ukb-a-235	5	-0.0393043	0.0178361	0.0275496				0.00865041	0.00639717	0.269207	4.64347	0.325873	6477	7.6381e-157	0.570791	4.51039e-157	0.336967	0.0922413
	eQTLGen	AKR1B1	ukb-a-235	3	-0.00810159	0.0329933	0.806029				0.00170559	0.0151771	0.928756	2.4563	0.292833	5679	3.09936e-230	0.72501	7.84453e-231	0.18341	0.0915804
	eQTLGen	DNAAF1	ukb-a-235	1				0.0305313	0.0111271	0.0060717						10972	1.2713e-120	0.750136	2.71303e-121	0.159993	0.0898709
	eQTLGen	CCM2	ukb-a-235	9	0.0311984	0.00926435	0.000758327				0.0109903	0.0068975	0.155104	8.53873	0.382687	5898	0	0.178896	0	0.734507	0.0865967
	eQTLGen	PWWP2B	ukb-a-235	4	0.0567836	0.0294423	0.0537757				-0.00295072	0.00707885	0.717278	3.50645	0.319927	7984	1.80405e-27	0.78362	3.01195e-28	0.130744	0.0856367
	eQTLGen	CCND3	ukb-a-235	1				-0.0592573	0.0293397	0.0434148						5843	1.23253e-70	0.814549	1.5458e-71	0.102075	0.0833758
	eQTLGen	IPPK	ukb-a-235	1				-0.153472	0.0534137	0.00406242						6544	2.78154e-17	0.290952	5.98564e-17	0.62602	0.0830276
	eQTLGen	SH3GLB2	ukb-a-235	4	-0.0284454	0.0116177	0.0143468				0.00210664	0.00642342	0.774091	2.63594	0.451224	5507	0	0.783216	0	0.134108	0.0826756
	eQTLGen	RP11-296O14.3	ukb-a-235	2	0.0359766	0.0185166	0.0520234							1.50825	0.219407	3895	2.4647e-29	0.729694	6.38017e-30	0.188808	0.081498
	eQTLGen	EXOSC3	ukb-a-235	2	0.0555285	0.0210734	0.00841371							0.489532	0.484136	6172	6.28439e-126	0.689168	2.09357e-126	0.229507	0.0813256
	eQTLGen	INTS10	ukb-a-235	5	-0.0431542	0.0142354	0.00243371				-0.000362391	0.00727597	0.963407	0.82584	0.934951	8662	1.51822e-258	0.715244	4.37187e-259	0.205883	0.078873
	eQTLGen	ITGB1P1	ukb-a-235	1				-0.0793942	0.0275053	0.00389547						5825	1.33854e-10	0.433249	1.51202e-10	0.489323	0.0774276
	eQTLGen	SCMH1	ukb-a-235	2	-0.0485431	0.0758119	0.521971							7.86787	0.00503208	5886	7.56146e-71	0.81502	1.00042e-71	0.107754	0.0772253
	eQTLGen	CYHR1	ukb-a-235	2	-0.106425	0.036438	0.00349243							0.0851509	0.770435	3011	1.0074e-30	0.846408	9.11805e-32	0.076532	0.0770599
	eQTLGen	PDIA6	ukb-a-235	3	-0.0394599	0.015899	0.0130681				-0.00508038	0.0066574	0.585023	3.39182	0.183432	7416	1.22387e-170	0.806068	1.78841e-171	0.117712	0.0762196
	eQTLGen	ZBTB38	ukb-a-235	1				0.0465923	0.017774	0.00875762						5727	8.47257e-163	0.848953	7.55964e-164	0.0756723	0.075375
	eQTLGen	ARHGAP39	ukb-a-235	1				0.0949805	0.0350421	0.00671885						2578	2.22528e-38	0.853365	1.86497e-39	0.0714439	0.0751916
	eQTLGen	VIPAS39	ukb-a-235	1				0.102998	0.0377152	0.00631531						7011	1.03282e-29	0.537182	7.50477e-30	0.390258	0.0725605
	eQTLGen	DENND6B	ukb-a-235	2	0.0422861	0.0142841	0.00307277							0.0979296	0.754329	5516	1.96652e-191	0.530866	1.4707e-191	0.396947	0.0721866
	eQTLGen	SMPD3	ukb-a-235	2	0.0811018	0.0313938	0.009784							0.611692	0.434151	4199	7.93422e-39	0.836371	8.70849e-40	0.091727	0.0719019
	eQTLGen	CNTRL	ukb-a-235	5	0.0425805	0.0249396	0.0877588				0.00664473	0.00736777	0.433602	8.91587	0.063237	4817	1.12139e-117	0.851833	1.02606e-118	0.077872	0.0702947
	eQTLGen	ATF1	ukb-a-235	2	0.0414473	0.0113797	0.000270305							0.454152	0.50037	4315	0	0.814376	0	0.115494	0.0701302
	eQTLGen	MICALL2	ukb-a-235	1				-0.0877011	0.0323575	0.00672061						8050	8.67359e-42	0.607305	4.63337e-42	0.324349	0.0683462
	eQTLGen	RP11-875O11.1	ukb-a-235	1				0.0332863	0.0127856	0.00923004						6375	2.49113e-66	0.800378	4.12147e-67	0.132352	0.0672699
	eQTLGen	TMCO6	ukb-a-235	4	0.0433354	0.0697707	0.534526				-0.029943	0.00742349	0.0563222	23.122	3.8086e-05	4305	9.98333e-72	0.256947	2.62684e-71	0.676021	0.0670321
	eQTLGen	ZNF438	ukb-a-235	4	0.0633041	0.0404514	0.117597				0.00894826	0.0105804	0.486748	10.0361	0.0182618	5603	1.74253e-83	0.35477	2.84944e-83	0.580068	0.065162
	eQTLGen	HK1	ukb-a-235	4	-0.0345637	0.0206241	0.0937594				-0.000767996	0.0124055	0.956266	4.12691	0.248082	7192	3.93532e-75	0.666825	1.59209e-75	0.26971	0.063465
	eQTLGen	RP11-1101H11.1	ukb-a-235	3	-0.017412	0.0136554	0.202273				-2.29234e-06	0.0134005	0.999891	5.41832	0.0665929	4905	6.98607e-72	0.845542	7.52654e-73	0.0910323	0.0634257
	eQTLGen	KCNAB3	ukb-a-235	1				0.065743	0.025155	0.00896149						5566	3.76458e-94	0.733676	1.04465e-94	0.203528	0.0627959
	eQTLGen	PDLIM7	ukb-a-235	3	-0.0656418	0.0393609	0.0953767				0.015951	0.00728436	0.27272	5.28407	0.0712162	5104	3.52208e-28	0.831488	4.51757e-29	0.106588	0.0619238
	eQTLGen	RP11-1026M7.2	ukb-a-235	2	-0.0247791	0.0100977	0.0141305							1.30291	0.253682	5097	1.90304e-86	0.843753	2.15383e-87	0.0954342	0.0608124
	eQTLGen	RP11-452K12.7	ukb-a-235	1				-0.0678394	0.030403	0.0256585						4772	3.1526e-05	0.835678	3.90797e-06	0.10353	0.0607566
	eQTLGen	FAM153A	ukb-a-235	7	-0.0128855	0.00948651	0.174368				0.00965437	0.00421949	0.0708225	13.7037	0.0331268	5028	1.28558e-200	0.843826	1.45956e-201	0.0957421	0.0604317
	eQTLGen	ZFP36L1	ukb-a-235	2	0.0483104	0.0383419	0.207674							2.90711	0.0881899	5404	1.28065e-89	0.679273	4.92128e-90	0.260972	0.0597559
	eQTLGen	ATP6V1C2	ukb-a-235	1				-0.116173	0.051538	0.0241885						7702	2.70855e-15	0.805457	4.55162e-16	0.135295	0.0592481
	eQTLGen	RP11-545I5.3	ukb-a-235	3	0.027006	0.00851205	0.0015104				0.00364133	0.00667329	0.682006	0.835468	0.658537	5002	1.1047e-113	0.833462	1.42323e-114	0.107319	0.059219
	eQTLGen	PPP1R16A	ukb-a-235	5	0.0224057	0.0106585	0.0355399				0.00242295	0.00797709	0.781175	4.69282	0.320292	2926	0	0.865568	0	0.0772999	0.0571326
	eQTLGen	SRSF10	ukb-a-235	1				0.0640763	0.0253582	0.0115091						4372	1.82433e-24	0.861824	1.73203e-25	0.0817657	0.0564101
	eQTLGen	KLF9	ukb-a-235	2	-0.0906699	0.0530805	0.0876069							4.11904	0.0424031	5841	2.00155e-76	0.486556	1.88143e-76	0.457301	0.0561428
	eQTLGen	TPSB2	ukb-a-235	5	-0.0226909	0.00766665	0.00307944				-0.0245273	0.0109544	0.111061	7.86214	0.0967607	7292	0	0.765564	0	0.179336	0.0551002
	eQTLGen	NCOA1	ukb-a-235	3	0.0630111	0.0228781	0.00588337				-0.00368035	0.0139209	0.835457	0.985568	0.610923	5140	3.73406e-87	0.832502	5.05785e-88	0.112709	0.0547888
	eQTLGen	RP11-792D21.2	ukb-a-235	12	0.00874131	0.00922127	0.343155				0.000402372	0.00439124	0.928801	18.8745	0.0633845	5148	0	0.775438	0	0.171859	0.0527033
	eQTLGen	DRAM2	ukb-a-235	11	-0.0215657	0.00948983	0.0230556				0.00340524	0.00547339	0.549282	10.1753	0.425254	6526	0	0.750197	0	0.19775	0.0520524
	eQTLGen	TRAV3	ukb-a-235	3	-0.0716759	0.0378698	0.0583987				-0.00620948	0.0177773	0.786068	2.46965	0.290885	7518	4.33376e-14	0.842141	5.57924e-15	0.108367	0.0494922
	eQTLGen	LRRC42	ukb-a-235	1				0.0825007	0.0350193	0.0184796						6795	4.57515e-45	0.774192	1.04255e-45	0.176367	0.0494402
	eQTLGen	NAT14	ukb-a-235	1				0.0904791	0.038989	0.0203068						7475	3.54995e-25	0.818238	5.76099e-26	0.132738	0.0490242
	eQTLGen	FRMD4B	ukb-a-235	5	-0.0219697	0.0104533	0.0355793				-0.00399371	0.0063024	0.571303	3.36111	0.499309	6202	0	0.80191	0	0.149874	0.0482162
	eQTLGen	CLOCK	ukb-a-235	3	-0.0482255	0.017965	0.00726566				0.00503021	0.00526342	0.514421	0.919393	0.631475	6543	5.40321e-153	0.325279	1.04174e-152	0.627088	0.0476331
	eQTLGen	AC012065.7	ukb-a-235	2	-0.0219961	0.0293167	0.453078							5.91119	0.015045	5729	2.89959e-112	0.590171	1.78169e-112	0.362591	0.0472376
	eQTLGen	UBE2G2	ukb-a-235	3	-0.0225184	0.0225997	0.319055				0.00909683	0.0229728	0.75997	4.6211	0.0992068	7050	2.43366e-185	0.77555	5.56374e-186	0.177256	0.0471933
	eQTLGen	FEM1B	ukb-a-235	1				0.11337	0.0464305	0.014618						4882	3.50035e-23	0.877215	3.04123e-24	0.0761691	0.0466156
	eQTLGen	SRP19	ukb-a-235	1				0.0940764	0.0359882	0.00894656						7956	3.94936e-30	0.721807	1.2708e-30	0.232213	0.0459805
	eQTLGen	PRR7-AS1	ukb-a-235	1				0.0548631	0.0224739	0.0146387						4802	3.32339e-17	0.857552	3.74709e-18	0.0966425	0.0458052
	eQTLGen	SSC5D	ukb-a-235	1				0.0543713	0.0234295	0.0203068						7398	2.34544e-60	0.818894	3.88407e-61	0.135564	0.045542
	eQTLGen	ADAMDEC1	ukb-a-235	1				-0.0485432	0.0202316	0.0164234						6372	1.20471e-125	0.847489	1.52257e-126	0.107064	0.0454471
	eQTLGen	PBX2	ukb-a-235	3	0.0231937	0.105639	0.826216				0.272277	0.361145	0.588738	143.338	7.49132e-32	3718	2.41709e-35	8.07833e-09	2.85749e-27	0.954977	0.0450226
	eQTLGen	NAV1	ukb-a-235	3	-0.0388541	0.0144527	0.00718044				-0.00319843	0.00923149	0.787671	0.320758	0.851821	5881	3.83848e-255	0.839555	5.31286e-256	0.116159	0.0442858
	eQTLGen	RPUSD4	ukb-a-235	3	0.0245247	0.0133445	0.0660892				0.00764701	0.00549281	0.39655	2.84857	0.240681	6902	0	0.751432	0	0.204354	0.0442141
	eQTLGen	AE000661.50	ukb-a-235	1				-0.0335253	0.0142	0.0182291						6956	1.00469e-36	0.853635	1.20304e-37	0.102172	0.044193
	eQTLGen	THEM4	ukb-a-235	11	0.0101879	0.00910022	0.262918				0.0017185	0.00544609	0.759541	10.6618	0.384464	4206	0	0.833219	0	0.122813	0.0439682
	eQTLGen	MRPL9	ukb-a-235	1				-0.137005	0.0587443	0.0196891						4140	3.83511e-14	0.82076	6.32679e-15	0.135357	0.0438828
	eQTLGen	NAV2	ukb-a-235	2	0.0596218	0.0424937	0.160594							2.54903	0.110362	6826	2.67571e-77	0.493928	2.50622e-77	0.462596	0.0434762
	eQTLGen	AE000661.37	ukb-a-235	2	-0.0174475	0.0241105	0.469284							5.03943	0.0247766	7064	9.75091e-81	0.85083	1.21458e-81	0.105937	0.0432327
	eQTLGen	GALNT7	ukb-a-235	1				-0.129309	0.0523625	0.01353						5316	6.39935e-19	0.797776	1.27571e-19	0.158993	0.0432309
	eQTLGen	EPB41L3	ukb-a-235	4	0.0298463	0.0126347	0.0181643				-0.00261856	0.00456896	0.624413	0.550106	0.907753	6496	0	0.84727	0	0.110267	0.0424627
	eQTLGen	FLI1	ukb-a-235	2	0.126681	0.0487489	0.00935961							0.174695	0.675973	6309	3.61949e-11	0.768764	8.89633e-12	0.188912	0.0423245
	eQTLGen	CRIM1	ukb-a-235	4	0.04323	0.0258153	0.0940143				-0.0113438	0.00744438	0.267026	4.51062	0.211345	8001	3.55472e-64	0.753189	9.67274e-65	0.204908	0.0419024
	eQTLGen	RNF44	ukb-a-235	3	0.0416513	0.0177621	0.0190296				-0.00299716	0.00705546	0.744269	0.271359	0.873123	4285	9.4287e-173	0.858199	1.09871e-173	0.0999622	0.0418387
	eQTLGen	RP11-420G6.4	ukb-a-235	7	0.0298816	0.0109048	0.00613986				-0.00997243	0.0157708	0.554952	10.2653	0.113917	7040	0	0.645271	0	0.313563	0.0411658
	eQTLGen	C11orf21	ukb-a-235	6	0.00358227	0.00984955	0.716083				-0.00463749	0.00436362	0.347794	5.12305	0.401048	7324	0	0.832959	0	0.1264	0.040641
	eQTLGen	CTD-2517M22.14	ukb-a-235	4	0.0219334	0.00777772	0.00480196				-0.000733293	0.00556828	0.907281	1.1843	0.756772	2656	1.84274e-165	0.891314	1.43522e-166	0.069381	0.0393049
	eQTLGen	BRIP1	ukb-a-235	1				0.119649	0.0513078	0.019701						3654	8.25597e-20	0.811327	1.52382e-20	0.149709	0.0389644
	eQTLGen	CCDC42	ukb-a-235	1				-0.188635	0.0776181	0.0150864						5798	2.81073e-06	0.861311	3.3068e-07	0.101295	0.0373915
	eQTLGen	DMAP1	ukb-a-235	1				-0.0893426	0.0381838	0.0192937						4650	1.56617e-38	0.843886	2.20875e-39	0.118975	0.0371392
	eQTLGen	LCLAT1	ukb-a-235	8	-0.0240282	0.0080852	0.00295991				0.00416245	0.00483455	0.422316	1.70367	0.974411	6947	0	0.666764	0	0.296619	0.0366172
	eQTLGen	TAL1	ukb-a-235	1				0.0654251	0.0278955	0.0190085						5521	1.93537e-75	0.838006	2.90216e-76	0.125626	0.0363685
	eQTLGen	CCDC37	ukb-a-235	1				-0.171722	0.0680937	0.0116738						7445	1.59297e-07	0.747267	4.62105e-08	0.216738	0.0359949
	eQTLGen	HAUS1P1	ukb-a-235	1				-0.053173	0.0182269	0.00353104						3750	7.13193e-27	0.272171	1.81338e-26	0.69199	0.0358395
	eQTLGen	TIRAP	ukb-a-235	2	0.0807402	0.0380217	0.0337095							0.588288	0.443082	6930	2.36784e-29	0.759691	6.40513e-30	0.205466	0.0348435
	eQTLGen	FHL3	ukb-a-235	14	-0.0149537	0.00600368	0.012747				-1.32061e-05	0.00429466	0.997597	10.4091	0.660183	5797	0	0.876463	0	0.0887564	0.0347806
	eQTLGen	SHB	ukb-a-235	1				0.113251	0.0506649	0.0253986						5364	2.08173e-20	0.729745	6.7193e-21	0.235508	0.0347468
	eQTLGen	GNAZ	ukb-a-235	1				-0.068433	0.0291419	0.0188607						7128	2.03779e-69	0.876945	2.06073e-70	0.0886474	0.0344072
	eQTLGen	IBA57	ukb-a-235	2	0.0620491	0.0253845	0.0145105							0.309969	0.577699	6007	1.3814e-61	0.759936	3.74279e-62	0.205864	0.0341998
	eQTLGen	RPL22L1	ukb-a-235	16	0.0129817	0.00600775	0.0307091				0.000745753	0.00391766	0.851762	14.7635	0.468586	5465	0	0.801791	0	0.16435	0.0338589
	eQTLGen	ZNF146	ukb-a-235	2	-0.0982732	0.0433904	0.0235211							0.38855	0.533063	5386	1.95162e-18	0.861299	2.38529e-19	0.105236	0.0334651
	eQTLGen	SH3BGRL3	ukb-a-235	2	-0.0719817	0.123848	0.5611							15.997	6.34439e-05	3933	6.29642e-50	0.00654117	9.24112e-48	0.96	0.0334592
	eQTLGen	PHRF1	ukb-a-235	1				0.0810942	0.0410404	0.0481591						5022	9.05611e-14	0.87783	9.16303e-15	0.0887859	0.0333843
	eQTLGen	HLA-DQB1	ukb-a-235	17	-0.0111707	0.0175027	0.523326				0.00782818	0.0151531	0.612964	101.424	1.87269e-14	4306	0	8.43648e-09	0	0.966823	0.0331772
	eQTLGen	CTTN	ukb-a-235	1				0.112657	0.0495894	0.0230986						6568	2.77439e-20	0.807058	5.49606e-21	0.159845	0.033097
	eQTLGen	PLEKHA6	ukb-a-235	1				-0.0721707	0.0287057	0.0119317						5576	7.85229e-31	0.696616	3.04911e-31	0.270469	0.0329154
	eQTLGen	STRIP1	ukb-a-235	1				0.0712479	0.032025	0.0260975						5184	5.89295e-12	0.766466	1.55245e-12	0.201887	0.0316474
	eQTLGen	ALDOB	ukb-a-235	1				0.0756613	0.0325943	0.0202705						7246	1.82686e-51	0.767232	4.79016e-52	0.201143	0.0316258
	eQTLGen	ZXDC	ukb-a-235	3	-0.0424316	0.0246408	0.0850684				0.0107318	0.00650442	0.346885	2.95883	0.22777	7578	6.46254e-132	0.749134	1.89244e-132	0.219339	0.0315272
	eQTLGen	RBMS2	ukb-a-235	13	-0.00326444	0.00768435	0.670971				0.00162651	0.0054869	0.77242	7.25545	0.840281	3430	0	0.655216	0	0.313858	0.0309263
	eQTLGen	KRTCAP2	ukb-a-235	2	-0.115583	0.0524816	0.0276403							0.738628	0.390101	3566	8.3612e-11	0.808248	1.66483e-11	0.160902	0.0308506
	eQTLGen	LRRC14	ukb-a-235	7	0.0204428	0.0142729	0.152063				0.00394257	0.0105853	0.724818	12.9449	0.0439197	2831	0	0.892698	0	0.0771381	0.0301638
	eQTLGen	RP11-169K16.8	ukb-a-235	1				-0.0377351	0.0168447	0.0250796						5382	1.30554e-34	0.853769	1.78015e-35	0.116384	0.0298463
	eQTLGen	CELSR2	ukb-a-235	1				-0.0457933	0.0201469	0.0230279						4880	4.32991e-152	0.790076	9.87455e-153	0.180151	0.0297729
	eQTLGen	FAM175A	ukb-a-235	1				-0.037935	0.0167186	0.0232667						5277	1.05408e-98	0.783253	2.5373e-99	0.18851	0.0282368
	eQTLGen	CAPRIN1	ukb-a-235	1				-0.110539	0.0554439	0.0461834						6141	1.64343e-17	0.766886	4.39839e-18	0.205217	0.0278961
	eQTLGen	C16orf95	ukb-a-235	1				-0.036002	0.015592	0.0209435						9187	1.30988e-40	0.636984	6.89998e-41	0.335513	0.0275031
	eQTLGen	MAP2K5	ukb-a-235	11	0.000880138	0.00873634	0.919753				-0.00613659	0.00490122	0.242109	13.4885	0.197626	5591	0	0.831294	0	0.141339	0.027367
	eQTLGen	GRK6	ukb-a-235	1				-0.151351	0.0694927	0.0294108						5000	1.16637e-07	0.862594	1.4925e-08	0.110351	0.0270549
	eQTLGen	GLIPR1L2	ukb-a-235	2	-0.0365902	0.0159116	0.0214713							0.000154948	0.990068	5709	2.78733e-222	0.758037	7.90848e-223	0.215051	0.0269126
	eQTLGen	CDK19	ukb-a-235	2	0.0591261	0.0277345	0.0330182							0.275012	0.59999	5587	2.65549e-69	0.817662	5.05745e-70	0.155699	0.0266382
	eQTLGen	KIF2A	ukb-a-235	1				-0.0758269	0.0336099	0.0240652						5321	2.85513e-51	0.812771	5.64454e-52	0.160657	0.0265725
	eQTLGen	PKD2L2	ukb-a-235	2	-0.0906325	0.0383419	0.0180886							0.0622872	0.802917	4466	1.50708e-29	0.876777	1.66445e-30	0.0968061	0.0264173
	eQTLGen	SLC7A6	ukb-a-235	8	0.0190026	0.0089274	0.03329				-0.00141247	0.00737105	0.854357	3.63897	0.820294	4167	0	0.878662	0	0.0949829	0.0263553
	eQTLGen	LNPEP	ukb-a-235	3	-0.0246975	0.0132915	0.0631475				0.00553897	0.00595179	0.522862	1.77948	0.410763	6337	4.01777e-276	0.822571	7.38241e-277	0.151116	0.0263126
	eQTLGen	CNTROB	ukb-a-235	1				0.180499	0.0506505	0.00036578						5229	5.80759e-162	0.777126	1.46918e-162	0.196569	0.0263053
[truncated: 1,013 more rows]

## Sheet: Supplemental Data 14
	Supplemental Data 14 Integration of TSMR and Bayesian colocalization analyses for SMR-prioritized FEV1/FVC genes (Leveraging eQTL resources: eQTLGen and CAGE).
[truncated: 3,282 more rows]

[truncated: 4 more sheets: Supplemental Data 15, Supplemental Data 16, Supplemental Data 17, Supplemental Data 18]
