# Supplementary material for: Multiomics Mendelian randomization identifies serpin family G member 1 as a chronic obstructive pulmonary disease modulator
Source: Signal Transduct Target Ther. 2026 Jan 21;11:34. doi: 10.1038/s41392-025-02547-7 (PMC12819415; doi:10.1038/s41392-025-02547-7)
Supplement: Supplementary file 5 — Supplemental Data S19-S122 [file 41392_2025_2547_MOESM5_ESM.xlsx]

## Sheet: Supplemental Data 19
	Supplemental Data 19 Integration of SMR, TSMR and Bayesian colocalization analyses for Tier1 selected genes (Leveraging mQTL resources with LBC_BSGS_meta datasets).
					SMR								TMSR												Coloc
	probeID	Gene	outcome	id.outcome	topSNP	A1	A2	b_SMR	se_SMR	p_SMR	p_HEIDI	nsnp_HEIDI	nsnp	beta_IVW	se_IVW	pval_IVW	beta_Wald ratio	se_Wald ratio	pval_Wald ratio	egger_intercept	se_egger_intercept	pval_egger_intercept	Q_heterogeneity	Q_pval_heterogeneity	nsnps	PP.H0.abf	PP.H1.abf	PP.H2.abf	PP.H3.abf	PP.H4.abf	candidate_snp	SNP.PP.H4	ratio_PPH4_sum_PPH3_PPH4	sum_PPH3_PPH4	ratio_PPH4_PPH3
	cg00369658	SERPING1	COPD	FinnGen_COPD	rs2511989	T	C	-0.0704202	0.0430852	0.102167	0.249074	15	1				-0.0704202	0.0421979	0.0951555
	cg01523772	ASPSCR1	COPD	FinnGen_COPD	rs9912553	C	G	-0.0915297	0.0624346	0.142646	0.146329	10	1				-0.0915297	0.0604246	0.12983
	cg01784199	DNAJB4	COPD	FinnGen_COPD	rs6699769	G	A	0.0262186	0.0391469	0.503016	0.00433106	20	2	0.0273826	0.0282504	0.332406							0.00186508	0.965553
	cg02206259	C1orf198	COPD	FinnGen_COPD	rs12141900	C	T	-0.00992541	0.0425921	0.815735	0.150349	20	1				-0.00992541	0.0425798	0.815682
	cg02520020	SERPING1	COPD	FinnGen_COPD	rs34052104	C	A	-0.159282	0.0531647	0.0027353	0.438647	18	1				-0.159382	0.0477084	0.000835514						5015	3.01522e-07	0.389271	6.03587e-08	0.0773912	0.533337	rs10896631	0.0604127	0.873281	0.610728	6.89145
	cg02943290	C1orf198	COPD	FinnGen_COPD	rs11122619	C	G	0.0311005	0.0375393	0.407401	0.801242	10	1				0.0311005	0.0373753	0.405346
	cg03742620	DNAJB4	COPD	FinnGen_COPD	rs148394405	A	G	-0.118746	0.076031	0.118332	0.553554	6	1				-0.0875881	0.0710066	0.217381
	cg04772947	SERPING1	COPD	FinnGen_COPD	rs144256346	T	C	0.156607	0.0561855	0.00531463	0.382259	9	1				0.156555	0.0506267	0.00198582						5016	4.29751e-06	0.454333	8.60344e-07	0.0905004	0.455161	rs11229063	0.0477031	0.834145	0.545661	5.02938
	cg04895895	C1orf198	COPD	FinnGen_COPD	rs3811501	C	T	0.0567938	0.0552152	0.303672	0.711553	5	1				0.0564957	0.0542931	0.298075
	cg05340255	DNAJB4	COPD	FinnGen_COPD	rs6699769	G	A	0.015216	0.022679	0.502267	0.00756643	20	4	-0.00255229	0.0143161	0.858502				-0.00715954	0.0242877	0.795945	3.59199	0.309026
	cg05636603	ASPSCR1	COPD	FinnGen_COPD	rs7405640	T	C	-0.0166318	0.0110942	0.133837	0.0911886	20	2	-0.0161186	0.0111377	0.147838							0.625492	0.429014
	cg07093539	ASPSCR1	COPD	FinnGen_COPD	rs9912335	C	T	-0.066316	0.0323583	0.0404204	0.845009	20	1				-0.066316	0.0318007	0.0370367						5105	8.09083e-22	0.737184	2.34829e-22	0.213912	0.0489035	rs9912335	0.51635	0.186075	0.262816	0.228615
	cg08311321	ASPSCR1	COPD	FinnGen_COPD	rs72861736	T	C	0.00730335	0.0172192	0.671464	0.13253	20	3	0.0108256	0.0146311	0.459359				0.00654745	0.0187921	0.786566	0.155548	0.925174
	cg09107053	C1orf198	COPD	FinnGen_COPD	rs1202568	T	C	0.0194991	0.0199933	0.329419	0.656399	20	1				0.0196456	0.0199601	0.324996
	cg09939549	ASPSCR1	COPD	FinnGen_COPD	rs115487722	A	G	0.0948237	0.042041	0.0241014			2	0.0221864	0.0840831	0.791886							7.3275	0.00679073	5101	2.72305e-14	0.658065	7.90094e-15	0.190786	0.151149	rs115487722	0.553621	0.442039	0.341935	0.792239
	cg10030791	SERPING1	COPD	FinnGen_COPD	rs3824988	G	A	-0.138948	0.0453574	0.00218828	0.946547	15	2	-0.143411	0.033702	2.08789e-05							0.0337326	0.854277	5015	3.77263e-10	0.401041	7.55207e-11	0.0797615	0.519197	rs3824988	0.0508711	0.866833	0.598959	6.50937
	cg10080728	ASPSCR1	COPD	FinnGen_COPD	rs7405640	T	C	-0.0406543	0.0272808	0.136167	0.147762	20	1				-0.0406543	0.0271003	0.133578
	cg10232893	C1orf198	COPD	FinnGen_COPD	rs722732	A	G	0.0325698	0.0266204	0.221144	0.867675	20	1				0.0325698	0.0265013	0.219076
	cg13511752	DNAJB12	COPD	FinnGen_COPD	rs55946250	C	T	-0.0399937	0.0404245	0.322495	0.62952	15	2	-0.0355043	0.0289642	0.220275							0.0259329	0.872064
	cg15279236	DNAJB12	COPD	FinnGen_COPD	rs72808115	A	G	-0.0512478	0.06975	0.462501	0.718178	15	2	-0.0475655	0.0457233	0.298206							0.00512107	0.942951
	cg15617545	SERPING1	COPD	FinnGen_COPD	rs10750866	G	A	-0.166376	0.0593187	0.00503507	0.942552	10	1				-0.166376	0.052615	0.00156617						5015	4.37525e-05	0.412233	8.7584e-06	0.0820153	0.5057	rs10750866	0.0644101	0.860451	0.587715	6.16592
	cg15918732	SERPING1	COPD	FinnGen_COPD	rs3824988	G	A	-0.104967	0.0331366	0.00153639	0.59792	20	2	-0.106885	0.0250024	1.91143e-05							0.0103323	0.919036	5015	1.26831e-18	0.384939	2.53892e-19	0.0765188	0.538542	rs3824988	0.0718326	0.875592	0.615061	7.03804
	cg16694524	DNAJB4	COPD	FinnGen_COPD	rs114489282	G	C	-0.0675619	0.0590349	0.252441	0.538155	11	3	-0.0836668	0.0367601	0.0228446				-0.310898	0.651544	0.716565	0.246352	0.884108
	cg17282145	C1orf198	COPD	FinnGen_COPD	rs3811501	C	T	0.0287307	0.0276253	0.298334	0.802338	20	1				0.0285799	0.0274656	0.298075
	cg20267322	C1orf198	COPD	FinnGen_COPD	rs6673201	G	A	0.0250536	0.0394784	0.525679	0.0899126	3	1				0.0250536	0.039371	0.52455
	cg21968580	DNAJB4	COPD	FinnGen_COPD	rs11162408	A	G	0.0233884	0.0340177	0.491744	0.0099609	20	3	-0.0086732	0.0185882	0.640787				0.0272608	0.0231451	0.448135	1.70297	0.426781
	cg22293261	ASPSCR1	COPD	FinnGen_COPD	rs4075239	G	C	-0.02681	0.0114133	0.018823	0.71397	20	1				-0.02681	0.0113897	0.0185786						5090	1.45183e-277	0.724793	4.20952e-278	0.210085	0.0651217	rs4075239	1	0.236628	0.275207	0.309977
	cg23096806	DNAJB12	COPD	FinnGen_COPD	rs4596994	T	G	0.0294742	0.0167148	0.0778402	0.721658	20	3	0.0301602	0.0127231	0.017764				-0.00118451	0.054178	0.986084	0.0516197	0.97452
	cg25082487	DNAJB12	COPD	FinnGen_COPD	rs9416016	T	C	-0.0288289	0.0143737	0.0448911	0.821252	20	4	-0.0211469	0.0131901	0.10888				0.0227148	0.0161866	0.295635	4.74504	0.191448	3760	5.3648e-123	0.870158	6.12603e-124	0.0993324	0.0305099	rs9416016	0.583533	0.234977	0.129842	0.30715
	cg00369658	SERPING1	COPD	ieu-b-106	rs2511989	T	C	-0.0125671	0.00369856	0.000679198	0.0451097	15	1				-0.0125671	0.00335698	0.000181414						4794	1.50461e-12	0.00627823	2.37606e-10	0.991447	0.00227512	rs2511989	0.277825	0.0022895	0.993722	0.00229475
	cg01523772	ASPSCR1	COPD	ieu-b-106	rs9912553	C	G	-0.00966609	0.00496565	0.051584	0.232433	10	1				-0.00966609	0.00468013	0.0388903
	cg01784199	DNAJB4	COPD	ieu-b-106	rs6699769	G	A	0.0126457	0.00322636	8.87367e-05	0.743978	20	2	0.0139982	0.00211857	3.91171e-11							0.450862	0.501926	4879	5.1784e-15	0.0593295	3.20136e-14	0.366209	0.574461	rs6699769	0.403199	0.610694	0.940671	1.56867
	cg02206259	C1orf198	COPD	ieu-b-106	rs12141900	C	T	-0.00267627	0.00284838	0.347435	0.260841	20	1				-0.00267627	0.00283496	0.345157
	cg02520020	SERPING1	COPD	ieu-b-106	rs34052104	C	A	-0.0226907	0.00523667	1.47066e-05	0.158552	17	1				-0.0223865	0.00401546	2.47398e-08						4795	2.39355e-10	0.000286456	3.77986e-08	0.0442813	0.955432	rs4926	0.0677994	0.955706	0.999714	21.5764
	cg02943290	C1orf198	COPD	ieu-b-106	rs11122619	C	G	-0.00045558	0.00303893	0.880832	0.0766318	9	1				-0.00045558	0.0030385	0.880815
	cg03742620	DNAJB4	COPD	ieu-b-106	rs148394405	A	G	-0.0136712	0.00606365	0.0241572	0.55702	5	2	-0.0137205	0.00397119	0.00055026							0.0198031	0.888088	4854	0.0078086	0.128045	0.0482464	0.791116	0.0247841	rs9661687	0.104014	0.0303764	0.8159	0.031328
	cg04772947	SERPING1	COPD	ieu-b-106	rs144256346	T	C	0.0242766	0.0056544	1.75955e-05	0.0970155	9	1				0.0243669	0.00421296	7.30393e-09						4796	1.74823e-09	0.000163596	2.76078e-07	0.0248599	0.974976	rs28362948	0.122897	0.975136	0.999836	39.2188
	cg04895895	C1orf198	COPD	ieu-b-106	rs3811501	C	T	-0.000720263	0.00442893	0.870812	0.605459	5	1				-0.000667938	0.0044257	0.880037
	cg05340255	DNAJB4	COPD	ieu-b-106	rs6699769	G	A	0.00733891	0.00175656	2.94086e-05	0.696349	20	4	0.00727118	0.00107531	1.36142e-11				0.000207479	0.00197488	0.925916	2.62042	0.45392	4879	2.72607e-50	0.0750143	1.6853e-49	0.463287	0.461698	rs6699769	0.9415	0.499141	0.924986	0.99657
	cg05636603	ASPSCR1	COPD	ieu-b-106	rs7405640	T	C	-0.00196222	0.000854917	0.0217207	0.137621	20	2	-0.00186604	0.00121502	0.124586							1.96736	0.160728	4684	0	0.983976	0	0.00965166	0.00637277	rs7405640	1	0.397691	0.0160244	0.660277
	cg07093539	ASPSCR1	COPD	ieu-b-106	rs9912335	C	T	-0.00560613	0.00251153	0.0256046	0.400621	20	1				-0.00560613	0.00246011	0.0226781						4690	1.07107e-21	0.972787	1.05248e-23	0.00954139	0.0176716	rs4075239	0.751754	0.649381	0.027213	1.8521
	cg08311321	ASPSCR1	COPD	ieu-b-106	rs72861736	T	C	-0.00339128	0.00135263	0.01217	0.139944	20	3	-0.00368363	0.00118741	0.00192062				-0.000203881	0.0019701	0.934351	1.56115	0.458143	4677	2.3605e-76	0.970148	2.31421e-78	0.00949089	0.0203613	rs72861736	0.593601	0.68207	0.0298521	2.14535
	cg09107053	C1orf198	COPD	ieu-b-106	rs1202568	T	C	0.00129684	0.00171029	0.448298	0.0239394	20	1				0.00127977	0.0017092	0.454007
	cg09939549	ASPSCR1	COPD	ieu-b-106	rs115487722	A	G	0.00169791	0.00268251	0.526763			2	-0.00193113	0.00499522	0.699056							5.31733	0.0211144
	cg10030791	SERPING1	COPD	ieu-b-106	rs3824988	G	A	-0.0196847	0.0043307	5.48337e-06	0.853465	14	2	-0.0195037	0.00282641	5.18181e-12							0.0213235	0.883901	4795	2.43445e-13	0.000235082	3.84445e-11	0.0361603	0.963605	rs28362948	0.0821491	0.963831	0.999765	26.6482
	cg10080728	ASPSCR1	COPD	ieu-b-106	rs7405640	T	C	-0.00479641	0.00211895	0.0236002	0.274498	20	1				-0.00479641	0.00208647	0.0215151						4685	5.49744e-31	0.984002	5.39696e-33	0.00965382	0.0063441	rs7405640	0.930805	0.396558	0.0159979	0.65716
	cg10232893	C1orf198	COPD	ieu-b-106	rs722732	A	G	0.00235414	0.00217157	0.278332	0.415211	20	1				0.00235414	0.00216394	0.276643
	cg13511752	DNAJB12	COPD	ieu-b-106	rs55946250	C	T	-0.00614506	0.00276629	0.0263234	0.127074	14	2	-0.0074541	0.002048	0.000272963							0.565063	0.452227	3512	5.32799e-10	0.961961	1.24072e-11	0.0223854	0.0156538	rs55946250	0.368471	0.411518	0.0380392	0.699287
	cg15279236	DNAJB12	COPD	ieu-b-106	rs72808115	A	G	-0.0084508	0.00449413	0.0600523	0.0743318	13	2	-0.011254	0.00314007	0.000338359							0.445147	0.504648
	cg15617545	SERPING1	COPD	ieu-b-106	rs10750866	G	A	-0.0258355	0.00611927	2.42151e-05	0.48936	9	1				-0.0258355	0.00439908	4.28139e-09						4795	2.29484e-08	0.000197448	3.62397e-06	0.0302112	0.969588	rs10750866	0.312449	0.969783	0.999799	32.0937
	cg15918732	SERPING1	COPD	ieu-b-106	rs3824988	G	A	-0.0148707	0.00302936	9.16123e-07	0.302667	20	2	-0.0143508	0.0021007	8.40743e-12							0.143917	0.704417	4795	9.3946e-22	0.000261552	1.48358e-19	0.0403445	0.959394	rs11603020	0.0836366	0.959645	0.999738	23.7801
	cg16694524	DNAJB4	COPD	ieu-b-106	rs114489282	G	C	-0.0121334	0.0053798	0.0241108	0.944496	10	3	-0.0123837	0.00297246	3.09798e-05				-0.00396864	0.0526447	0.952099	0.00573934	0.997134	4854	0.00149448	0.137121	0.00923386	0.847217	0.00493327	rs114489282	0.0347923	0.00578921	0.85215	0.00582292
	cg17282145	C1orf198	COPD	ieu-b-106	rs3811501	C	T	-0.000364364	0.00223988	0.870777	0.0712891	20	1				-0.000337894	0.00223886	0.880037
	cg18564849	C1orf198	COPD	ieu-b-106	rs1202536	A	G	-0.00953339	0.00528481	0.0712432			1				-0.00896231	0.00497675	0.0717285
	cg20267322	C1orf198	COPD	ieu-b-106	rs6673201	G	A	0.00137975	0.00280259	0.622498	0.725296	3	1				0.00137975	0.00279801	0.621928
	cg21968580	DNAJB4	COPD	ieu-b-106	rs1166708	T	C	0.0118098	0.00275673	1.83578e-05	0.669589	20	4	0.0102157	0.00206948	7.95998e-07				0.00519043	0.00207183	0.129171	6.90271	0.0750643	4879	9.80096e-21	0.0212252	6.05909e-20	0.130369	0.848406	rs1166698	0.253529	0.866804	0.978775	6.50774
	cg22293261	ASPSCR1	COPD	ieu-b-106	rs4075239	G	C	-0.00269171	0.000899675	0.00277275	0.340895	20	1				-0.00269171	0.000896657	0.00268267						4672	1.89672e-277	0.952108	1.85952e-279	0.00929579	0.0385959	rs4075239	1	0.8059	0.0478917	4.15197
	cg23096806	DNAJB12	COPD	ieu-b-106	rs4596994	T	G	-0.00139683	0.00141582	0.323843	0.0461629	20	4	-5.87737e-05	0.000897089	0.947763				0.00312613	0.00416803	0.531466	2.01551	0.569193
	cg25082487	DNAJB12	COPD	ieu-b-106	rs9416016	T	C	0.000871658	0.00120759	0.470409	0.0878124	20	5	-1.2498e-05	0.000945472	0.989453				-7.35357e-05	0.00187397	0.971164	6.11352	0.19083
	cg00369658	SERPING1	FEV1	GCST90244092	rs2511989	T	C	0.00610822	0.00729266	0.402263	0.0446539	15	1				0.00610822	0.00725351	0.399729
	cg01523772	ASPSCR1	FEV1	GCST90244092	rs9912553	C	G	0.0754521	0.0161306	2.90291e-06	0.605428	10	1				0.0754521	0.00961173	4.16037e-15						5319	1.40206e-13	4.3401e-11	1.50367e-05	0.00365832	0.996327	rs9912553	0.999559	0.996342	0.999985	272.346
	cg01784199	DNAJB4	FEV1	GCST90244092	rs6699769	G	A	-0.0314	0.00689732	5.30133e-06	0.719019	20	2	-0.0327331	0.00435556	5.68077e-14							0.103848	0.74726	5239	2.16761e-17	0.000248788	6.51854e-14	0.747916	0.251835	rs6699769	0.780001	0.251898	0.999751	0.336716
	cg02206259	C1orf198	FEV1	GCST90244092	rs12141900	C	T	0.00223316	0.00648028	0.730388	0.0870388	20	1				0.00223316	0.00647618	0.730224
	cg02520020	SERPING1	FEV1	GCST90244092	rs34052104	C	A	0.0396967	0.0114301	0.000514682	0.111621	18	1				0.0339673	0.00859412	7.73774e-05						5145	1.07803e-07	0.139165	3.18843e-07	0.411153	0.449682	rs34052104	0.0953848	0.522379	0.860834	1.09371
	cg02943290	C1orf198	FEV1	GCST90244092	rs11122619	C	G	0.00746691	0.00592691	0.20773	0.0328476	10	1				0.00746691	0.00586685	0.203115
	cg03742620	DNAJB4	FEV1	GCST90244092	rs148394405	A	G	0.0148557	0.0129744	0.25221	0.870597	6	2	0.0147923	0.00897124	0.0991773							0.00177142	0.966428
	cg04772947	SERPING1	FEV1	GCST90244092	rs144256346	T	C	-0.0380228	0.0111058	0.00061779	0.00560814	9	1				-0.0367411	0.00897168	4.21735e-05
	cg04895895	C1orf198	FEV1	GCST90244092	rs3811501	C	T	0.00959174	0.0089665	0.284741	0.0872609	5	1				0.00959174	0.0088244	0.277056
	cg05340255	DNAJB4	FEV1	GCST90244092	rs6699769	G	A	-0.018223	0.00366478	6.61099e-07	0.440094	20	4	-0.0166468	0.0031748	1.57647e-07				-0.00259437	0.00582453	0.699588	6.07392	0.108069	5239	8.66819e-53	0.000238325	2.60674e-49	0.716422	0.28334	rs6699769	0.987116	0.283408	0.999762	0.395494
	cg05636603	ASPSCR1	FEV1	GCST90244092	rs7405640	T	C	0.0120314	0.00178273	1.49043e-11	0.0427825	20	2	0.0121589	0.00178274	9.08304e-12							0.0565911	0.811967	5327	0	7.95257e-09	0	0.852719	0.147281	rs7405640	1	0.147281	1	0.172719
	cg07093539	ASPSCR1	FEV1	GCST90244092	rs9912335	C	T	0.0332269	0.00599451	2.97517e-08	0.00448414	20	1				0.0332269	0.0051917	1.55377e-10
	cg08311321	ASPSCR1	FEV1	GCST90244092	rs72861736	T	C	-0.0235112	0.00327114	6.60023e-13	0.114379	20	3	-0.0226185	0.0026381	1.00136e-17				0.00230608	0.00323535	0.605774	0.678171	0.712421	5320	1.6429e-86	6.78301e-11	1.76194e-78	0.00628076	0.993719	rs72861736	0.714613	0.993719	1	158.217
	cg09107053	C1orf198	FEV1	GCST90244092	rs1202568	T	C	0.0097401	0.00359116	0.0066829	0.218293	20	1				0.0097401	0.00354185	0.00595953						5413	1.62488e-52	0.782265	3.51963e-53	0.169397	0.0483381	rs1202566	0.339682	0.222004	0.217735	0.285353
	cg09939549	ASPSCR1	FEV1	GCST90244092	rs115487722	A	G	0.0124276	0.00567258	0.0284646			2	0.0256225	0.0180592	0.155957							16.2625	5.51456e-05	5328	3.83332e-22	9.32452e-09	4.11101e-14	1	2.34307e-07	rs9912553	0.719742	2.34307e-07	1	2.34307e-07
	cg10030791	SERPING1	FEV1	GCST90244092	rs3824988	G	A	0.0289312	0.00838156	0.000556942	0.364323	15	2	0.02889	0.00606133	1.87655e-06							8.65913e-05	0.992575	5145	1.27676e-10	0.135712	3.7762e-10	0.400926	0.463362	rs28362948	0.0703609	0.53612	0.864288	1.15573
	cg10080728	ASPSCR1	FEV1	GCST90244092	rs7405640	T	C	0.0294092	0.00485915	1.42768e-09	0.0274384	20	1				0.0294092	0.00429826	7.80377e-12						5328	4.40922e-40	7.91165e-10	4.72863e-32	0.0839317	0.916068	rs9912553	0.985018	0.916068	1	10.9144
	cg10232893	C1orf198	FEV1	GCST90244092	rs722732	A	G	-0.00405319	0.00473907	0.392401	0.0570695	20	1				-0.00405319	0.00472872	0.391366
	cg13511752	DNAJB12	FEV1	GCST90244092	rs55946250	C	T	0.00593008	0.00449189	0.186776	0.013012	15	2	0.00906494	0.0049839	0.0689354							1.75254	0.185558
	cg15279236	DNAJB12	FEV1	GCST90244092	rs72808115	A	G	0.0188793	0.00936135	0.0437236	0.30559	15	2	0.0211142	0.00671018	0.00165181							0.217548	0.640915	3774	3.67087e-06	0.00258068	0.00141642	0.995766	0.00023323	rs55673242	0.150496	0.000234167	0.995999	0.000234222
	cg15617545	SERPING1	FEV1	GCST90244092	rs10750866	G	A	0.0357366	0.0110734	0.00124984	0.776508	10	1				0.0357366	0.00938086	0.000139235						5145	1.51711e-05	0.143213	4.48707e-05	0.423139	0.433588	rs10750866	0.0603039	0.506098	0.856727	1.02469
	cg15918732	SERPING1	FEV1	GCST90244092	rs3824988	G	A	0.0218558	0.00606585	0.000314456	0.326327	20	2	0.0227832	0.00449456	3.99795e-07							0.07223	0.788117	5145	4.5856e-19	0.139167	1.35626e-18	0.411158	0.449675	rs34052104	0.0956126	0.522372	0.860833	1.09368
	cg16694524	DNAJB4	FEV1	GCST90244092	rs114489282	G	C	0.0151007	0.0115319	0.190373	0.531434	11	3	0.0150887	0.00664009	0.0230647				0.00243318	0.117242	0.98679	0.00203876	0.998981
	cg17282145	C1orf198	FEV1	GCST90244092	rs3811501	C	T	0.00485224	0.00448204	0.278988	0.000900139	20	1				0.00485224	0.00446406	0.277056
	cg20267322	C1orf198	FEV1	GCST90244092	rs6673201	G	A	0.000662021	0.00413835	0.872903	0.442054	3	1				0.000662021	0.00413763	0.872881
	cg21968580	DNAJB4	FEV1	GCST90244092	rs1166708	T	C	-0.0256092	0.00571567	7.44582e-06	0.141004	20	4	-0.0228515	0.00594272	0.000120412				-0.0164129	0.00455905	0.0692396	13.2315	0.00416188	5239	1.03278e-22	0.000227633	3.10582e-19	0.684234	0.315539	rs7536433	0.217707	0.315611	0.999772	0.461156
	cg23096806	DNAJB12	FEV1	GCST90244092	rs4596994	T	G	-0.0140339	0.00301397	3.21985e-06	0.200286	20	3	-0.0120217	0.00445921	0.0070195				0.0164387	0.020107	0.563689	8.12342	0.0172196	3862	2.13656e-81	0.00207296	8.24446e-79	0.799706	0.198222	rs4596994	0.395929	0.198633	0.997927	0.247868
	cg25082487	DNAJB12	FEV1	GCST90244092	rs9416016	T	C	0.0116501	0.00255945	5.31859e-06	0.118514	20	4	0.0128034	0.00269275	1.98693e-06				0.00459343	0.00343319	0.312752	6.45542	0.0914372	3843	1.39443e-125	0.00225807	5.38132e-123	0.871297	0.126445	rs9416016	0.514712	0.126731	0.997742	0.145123
	cg00369658	SERPING1	FEV1	ukb-b-19657	rs2511989	T	C	0.0181989	0.00705611	0.00990377	0.00633389	15	1				0.0181989	0.00668839	0.00650904
	cg01523772	ASPSCR1	FEV1	ukb-b-19657	rs9912553	C	G	0.0960948	0.0189516	3.9668e-07	0.831901	10	1				0.0960948	0.00932569	6.73761e-25						5024	2.46438e-23	7.60541e-21	5.16249e-06	0.000593815	0.999401	rs9912553	0.995047	0.999406	0.999995	1683.02
	cg01784199	DNAJB4	FEV1	ukb-b-19657	rs6699769	G	A	-0.040337	0.00727046	2.88841e-08	0.0778176	20	2	-0.0417567	0.00422003	4.38168e-23							0.125265	0.723393	5048	2.00288e-21	2.29916e-08	3.99601e-15	0.0449162	0.955084	rs6699769	0.708918	0.955084	1	21.2637
	cg02206259	C1orf198	FEV1	ukb-b-19657	rs12141900	C	T	-0.00309963	0.00565911	0.583881	0.0012793	19	1				-0.00309963	0.00565006	0.583279
	cg02520020	SERPING1	FEV1	ukb-b-19657	rs11606706	T	G	0.0346303	0.00949366	0.000264573	0.157459	18	1				0.034381	0.00800305	1.73923e-05						4879	2.00373e-10	0.0002445	8.13405e-07	0.99253	0.0072247	rs73480556	0.063406	0.00722647	0.999755	0.00727907
	cg02943290	C1orf198	FEV1	ukb-b-19657	rs11122619	C	G	0.0080197	0.0061281	0.190644	0.0571121	10	1				0.0080197	0.00606107	0.185786
	cg03742620	DNAJB4	FEV1	ukb-b-19657	rs148394405	A	G	0.0135959	0.0113127	0.229431	0.591442	6	2	0.0103469	0.0079165	0.191213							1.7681e-05	0.996645
	cg04772947	SERPING1	FEV1	ukb-b-19657	rs144256346	T	C	-0.0367358	0.0101493	0.000295116	0.00945027	9	1				-0.0368451	0.00839732	1.14544e-05
	cg04895895	C1orf198	FEV1	ukb-b-19657	rs3811501	C	T	0.0128422	0.00908419	0.157453	0.0952717	5	1				0.0136257	0.00882789	0.122713
	cg05340255	DNAJB4	FEV1	ukb-b-19657	rs6699769	G	A	-0.0234095	0.00367772	1.94988e-10	0.0347077	20	4	-0.0206923	0.00468432	9.99173e-06				-0.00568268	0.00830315	0.564386	14.3543	0.0024605	5048	7.78266e-57	2.14302e-08	1.55274e-50	0.041798	0.958202	rs6699769	0.978953	0.958202	1	22.9246
	cg05636603	ASPSCR1	FEV1	ukb-b-19657	rs7405640	T	C	0.0169329	0.00175004	3.82389e-22	0.0467794	20	2	0.0179542	0.00477184	0.000168202							7.64578	0.00569052	5031	0	1.88522e-19	0	0.0385309	0.961469	rs7405640	1	0.961469	1	24.9532
	cg07093539	ASPSCR1	FEV1	ukb-b-19657	rs9912335	C	T	0.045937	0.00641747	8.17982e-13	0.00683029	20	1				0.045937	0.00490094	7.04396e-21
	cg08311321	ASPSCR1	FEV1	ukb-b-19657	rs72861736	T	C	-0.0166519	0.00279969	2.71815e-09	0.0029734	20	3	-0.0176503	0.00315419	2.19559e-08				-0.00392002	0.00448149	0.542482	3.54834	0.169624
	cg09107053	C1orf198	FEV1	ukb-b-19657	rs1202568	T	C	0.00663304	0.00342573	0.0528382	0.0291855	20	1				0.00662121	0.00340333	0.0517138
	cg09939549	ASPSCR1	FEV1	ukb-b-19657	rs115487722	A	G	0.00951121	0.00541329	0.0789158			2	0.0306911	0.029152	0.292434							45.6016	1.44921e-11
	cg10030791	SERPING1	FEV1	ukb-b-19657	rs3824988	G	A	0.0289771	0.00792509	0.000255808	0.0705278	15	2	0.0335982	0.00624703	7.52028e-08							1.22966	0.267474	4879	2.38148e-13	0.000244897	9.6675e-10	0.994144	0.00561133	rs73480556	0.0772174	0.00561271	0.999755	0.00564439
	cg10080728	ASPSCR1	FEV1	ukb-b-19657	rs7405640	T	C	0.0413905	0.00523971	2.80282e-15	0.0786495	20	1				0.0413905	0.00415701	2.35544e-23						5032	4.8883e-50	8.76608e-20	1.02402e-32	0.017381	0.982619	rs9912553	0.578118	0.982619	1	56.5342
	cg10232893	C1orf198	FEV1	ukb-b-19657	rs722732	A	G	0.000735541	0.00431042	0.864505	0.155968	20	1				0.000735541	0.00431005	0.864493
	cg13511752	DNAJB12	FEV1	ukb-b-19657	rs55946250	C	T	0.00905736	0.00543009	0.0953169	0.951669	14	2	0.00992709	0.0040764	0.014881							0.0633282	0.801311
	cg15279236	DNAJB12	FEV1	ukb-b-19657	rs72808115	A	G	0.0123315	0.00876806	0.159602	0.966076	14	2	0.0142962	0.00626201	0.0224297							0.0830383	0.773222
	cg15617545	SERPING1	FEV1	ukb-b-19657	rs10750866	G	A	0.0408412	0.0110466	0.000218	0.466331	10	1				0.0408412	0.00876418	3.16191e-06						4879	2.67505e-08	0.000244114	0.000108592	0.99096	0.0086876	rs10750866	0.226945	0.00869067	0.999647	0.00876686
	cg15918732	SERPING1	FEV1	ukb-b-19657	rs3824988	G	A	0.0218905	0.00570404	0.000124182	0.052652	20	2	0.0250313	0.00418687	2.25164e-09							0.937653	0.332882	4879	8.54223e-22	0.00024516	3.46768e-18	0.995211	0.00454396	rs11229075	0.0960824	0.00454508	0.999755	0.00456583
	cg16694524	DNAJB4	FEV1	ukb-b-19657	rs114489282	G	C	0.0116644	0.0101507	0.250505	0.854672	11	3	0.0102925	0.00592436	0.0823307				-0.0102747	0.104912	0.93785	0.0407255	0.979843
	cg17282145	C1orf198	FEV1	ukb-b-19657	rs3811501	C	T	0.00649659	0.00449967	0.148797	0.00313671	20	1				0.00689294	0.00446583	0.122713
	cg18564849	C1orf198	FEV1	ukb-b-19657	rs1202536	A	G	0.0101868	0.010105	0.313408			1				0.0103247	0.00990583	0.297278
	cg20267322	C1orf198	FEV1	ukb-b-19657	rs6673201	G	A	-0.00412872	0.00556987	0.458536	0.254455	3	1				-0.00412872	0.0055492	0.456863
	cg21968580	DNAJB4	FEV1	ukb-b-19657	rs1166708	T	C	-0.0350759	0.00602441	5.80439e-09	0.0151231	20	4	-0.0287933	0.00893678	0.00127348				-0.0234682	0.00412346	0.0295121	32.4704	4.16509e-07	5048	5.37844e-27	1.18573e-08	1.07307e-20	0.0226795	0.97732	rs11162408	0.402692	0.97732	1	43.0926
	cg22293261	ASPSCR1	FEV1	ukb-b-19657	rs4075239	G	C	0.0158166	0.00183766	7.50687e-18	0.000151904	20	1				0.0158166	0.00178602	8.30948e-19
	cg23096806	DNAJB12	FEV1	ukb-b-19657	rs4596994	T	G	-0.0125675	0.00288834	1.35449e-05	0.223769	20	4	-0.0128647	0.00283645	5.74694e-06				0.00803782	0.0151131	0.647998	7.55456	0.056173	3736	1.50656e-80	0.0141007	5.8851e-79	0.55038	0.435519	rs4596994	0.333966	0.441748	0.985899	0.791307
	cg25082487	DNAJB12	FEV1	ukb-b-19657	rs9416016	T	C	0.0104573	0.00244281	1.86189e-05	0.0767499	20	5	0.0126125	0.00152391	1.26918e-16				0.00312292	0.00261849	0.318741	2.31788	0.677515	3714	9.75938e-125	0.0157817	3.81292e-123	0.616212	0.368006	rs9415063	0.513954	0.373907	0.984218	0.597206
	cg00369658	SERPING1	FEV1%predcit	ukb-a-235	rs2511989	T	C	-0.0126613	0.0165057	0.443031	0.0568694	7	1				-0.0126613	0.0164314	0.440972
	cg01523772		FEV1%predcit	ukb-a-235									1				0.110285	0.022891	1.4512e-06
	cg01784199	DNAJB4	FEV1%predcit	ukb-a-235	rs7522356	T	G	-0.0111074	0.0222478	0.617596	0.918596	4	2	0.044296	0.0103863	2.00026e-05							0.122007	0.726868
	cg02206259	C1orf198	FEV1%predcit	ukb-a-235	rs1202580	A	G	-0.0391047	0.02535	0.122929	0.916702	5	1				0.014561	0.0138753	0.293983
	cg02520020		FEV1%predcit	ukb-a-235									1				-0.0621396	0.0196294	0.00154745
	cg02943290		FEV1%predcit	ukb-a-235									1				-0.00283217	0.0147509	0.847742
	cg03742620		FEV1%predcit	ukb-a-235									2	0.00193459	0.0192176	0.919814							0.00365282	0.951806
	cg04772947	SERPING1	FEV1%predcit	ukb-a-235	rs2926664	G	A	0.0209549	0.0231055	0.364448	0.173403	3	1				-0.0684107	0.0206017	0.000898151
	cg04895895		FEV1%predcit	ukb-a-235									1				0.00372228	0.0214734	0.862382
	cg05340255	DNAJB4	FEV1%predcit	ukb-a-235	rs7522356	T	G	-0.00577847	0.0115451	0.616713	0.302052	10	4	0.0169875	0.0110637	0.124678				-0.0221575	0.0151329	0.280722	13.2094	0.00420491
	cg05636603	ASPSCR1	FEV1%predcit	ukb-a-235	rs8074498	T	A	-0.0239415	0.00492658	1.17586e-06	0.259067	7	2	-0.0198052	0.0042273	2.79872e-06							0.0194659	0.889039	4993	0	0.00782897	0	0.0248803	0.967291	rs7405640	1	0.974923	0.992171	38.8778
	cg07093539	ASPSCR1	FEV1%predcit	ukb-a-235	rs8074498	T	A	-0.0623639	0.0139993	8.39752e-06	0.164532	7	1				-0.0535015	0.0120313	8.71342e-06						4999	1.76922e-23	0.0161265	5.84102e-23	0.0523095	0.931564	rs9912335	0.66782	0.946833	0.983874	17.8087
	cg08311321	ASPSCR1	FEV1%predcit	ukb-a-235	rs12948284	A	G	-0.0239098	0.0177028	0.176817	0.000544883	3	3	0.0144375	0.00576754	0.0123063				-0.00320803	0.00770217	0.748753	0.182959	0.91258
	cg09107053	C1orf198	FEV1%predcit	ukb-a-235	rs1202574	C	T	-0.0168146	0.0118731	0.156722	0.870397	3	1				-0.0130137	0.00835153	0.119176
	cg09939549		FEV1%predcit	ukb-a-235									2	-0.030785	0.0376	0.41293							12.504	0.000406073
	cg10030791	SERPING1	FEV1%predcit	ukb-a-235	rs2926664	G	A	-0.0208229	0.0229537	0.364319	0.119816	4	2	-0.017813	0.0507377	0.725528							13.503	0.000238188
	cg10080728	ASPSCR1	FEV1%predcit	ukb-a-235	rs35515181	G	C	-0.0537549	0.0131943	4.61928e-05	0.185977	7	1				-0.0469597	0.0101808	3.97738e-06						4994	4.13953e-33	0.00742294	1.36669e-32	0.0235381	0.969039	rs7405640	0.875636	0.976286	0.992577	41.1689
	cg10232893	C1orf198	FEV1%predcit	ukb-a-235	rs1202536	A	G	-0.00174349	0.0116539	0.881076	0.190523	18	1				-0.0053664	0.0105509	0.611019
	cg13511752		FEV1%predcit	ukb-a-235									2	-0.0203793	0.00996673	0.0408812							0.0098148	0.921083
	cg15279236		FEV1%predcit	ukb-a-235									2	-0.0249033	0.015238	0.102198							0.0366549	0.848169
	cg15617545		FEV1%predcit	ukb-a-235									1				-0.0619307	0.0215349	0.00402967
	cg15918732	SERPING1	FEV1%predcit	ukb-a-235	rs2511989	T	C	-0.0133046	0.0173577	0.443383	0.042458	12	2	-0.0114142	0.0392775	0.771355							14.6536	0.000129185
	cg16694524		FEV1%predcit	ukb-a-235									3	0.000845785	0.0144182	0.953222				-0.0918963	0.255142	0.779913	0.152059	0.926789
	cg17282145	C1orf198	FEV1%predcit	ukb-a-235	rs1202580	A	G	-0.0282361	0.0179449	0.115605	0.123516	8	1				0.00188301	0.0108629	0.862382
	cg18564849	C1orf198	FEV1%predcit	ukb-a-235	rs1202536	A	G	0.00366455	0.0245019	0.88111			1				-0.00445615	0.0244136	0.855169
	cg20267322		FEV1%predcit	ukb-a-235									1				0.00982481	0.0138196	0.477126
	cg21968580	DNAJB4	FEV1%predcit	ukb-a-235	rs7522356	T	G	-0.0075888	0.0151731	0.616972	0.878284	5	4	0.0320626	0.00831687	0.000115671				0.0218069	0.0101738	0.16531	4.63295	0.200733
	cg22293261	ASPSCR1	FEV1%predcit	ukb-a-235	rs78301808	G	T	-0.0207868	0.00462413	6.94788e-06	0.862672	12	1				0.0193147	0.00437756	1.02322e-05						4983	3.76024e-279	0.0188966	1.24156e-278	0.0614734	0.91963	rs4075239	1	0.937343	0.981103	14.9598
	cg23096806	DNAJB12	FEV1%predcit	ukb-a-235	rs11000248	A	G	0.019388	0.00902019	0.0316027	0.556091	20	4	0.000942449	0.00773442	0.903017				-0.0392092	0.0342514	0.370832	9.31635	0.0253675	3692	9.96238e-79	0.930771	6.54712e-80	0.0611607	0.00806821	rs4747246	0.327388	0.116544	0.0692289	0.131918
	cg25082487	DNAJB12	FEV1%predcit	ukb-a-235	rs11000248	A	G	-0.0170788	0.00792398	0.031136	0.608644	20	5	-0.0030179	0.006274	0.630505				0.00357389	0.0122584	0.789631	11.2429	0.0239656	3670	5.77336e-123	0.931408	3.79345e-124	0.0611918	0.00740034	rs9416016	0.527151	0.107889	0.0685922	0.120937
	cg00369658	SERPING1	FEV1%predcit	ukb-b-13405	rs2511989	T	C	0.0109054	0.013664	0.424807	0.0344343	15	1				0.0109054	0.0135974	0.422543
	cg01523772	ASPSCR1	FEV1%predcit	ukb-b-13405	rs9912553	C	G	0.122893	0.0283486	1.45719e-05	0.680092	10	1				0.122893	0.0189332	8.53466e-11						5017	7.83896e-10	2.41921e-07	9.64736e-05	0.028802	0.971101	rs9912553	0.677927	0.971195	0.999903	33.7165
	cg01784199	DNAJB4	FEV1%predcit	ukb-b-13405	rs6699769	G	A	-0.0426846	0.0126974	0.000774682	0.322403	20	2	-0.0444049	0.0085728	2.22196e-07							0.0445018	0.832923	5047	7.75402e-16	0.00890105	8.49441e-14	0.97508	0.0160189	rs6699769	0.700523	0.0161628	0.991099	0.0164283
	cg02206259	C1orf198	FEV1%predcit	ukb-b-13405	rs12141900	C	T	-0.0139828	0.0115677	0.226749	0.095843	19	1				-0.0139828	0.0114774	0.223113
	cg02520020	SERPING1	FEV1%predcit	ukb-b-13405	rs11606706	T	G	0.0469562	0.0176481	0.00779804	0.735834	18	1				0.0469874	0.0162289	0.00378801						4875	3.44322e-07	0.420142	3.97443e-07	0.484866	0.0949908	rs4926	0.0863043	0.163818	0.579857	0.195911
	cg02943290	C1orf198	FEV1%predcit	ukb-b-13405	rs11122619	C	G	-0.0105813	0.0123224	0.390501	0.868961	10	1				-0.0105813	0.0122645	0.38827
	cg03742620	DNAJB4	FEV1%predcit	ukb-b-13405	rs148394405	A	G	0.0181717	0.0225681	0.420707	0.115676	6	2	0.00834184	0.0160183	0.602528							0.0458259	0.830493
	cg04772947	SERPING1	FEV1%predcit	ukb-b-13405	rs144256346	T	C	-0.0513769	0.0187915	0.0062559	0.134121	9	1				-0.0509941	0.0170292	0.00274881						4875	3.99797e-06	0.417875	4.6148e-06	0.482247	0.0998694	rs78364821	0.0798042	0.171563	0.582117	0.207092
	cg04895895	C1orf198	FEV1%predcit	ukb-b-13405	rs3811501	C	T	-0.0145812	0.0180288	0.418645	0.459871	5	1				-0.014922	0.0178589	0.403408
	cg05340255	DNAJB4	FEV1%predcit	ukb-b-13405	rs6699769	G	A	-0.024772	0.00703639	0.000430646	0.103814	20	4	-0.0235592	0.00435287	6.22043e-08				-0.00568781	0.00699769	0.501695	1.9224	0.588668	5047	3.22849e-51	0.00888993	3.53676e-49	0.973861	0.0172494	rs6699769	0.96574	0.0174042	0.99111	0.0177124
	cg05636603	ASPSCR1	FEV1%predcit	ukb-b-13405	rs7405640	T	C	0.0223701	0.00349092	1.47359e-10	0.285936	20	2	0.0234434	0.00349823	2.06308e-11							0.265694	0.606235	5024	0	2.75525e-07	0	0.0329417	0.967058	rs7405640	1	0.967058	1	29.3566
	cg07093539	ASPSCR1	FEV1%predcit	ukb-b-13405	rs9912335	C	T	0.0592342	0.0113005	1.59077e-07	0.0627104	20	1				0.0592342	0.00995797	2.7074e-09						5030	3.94203e-27	3.59304e-06	4.85144e-22	0.441636	0.55836	rs9912335	0.522746	0.558363	0.999996	1.2643
	cg08311321	ASPSCR1	FEV1%predcit	ukb-b-13405	rs72861736	T	C	-0.0202281	0.00551566	0.000245029	0.262243	20	3	-0.0185537	0.00479772	0.000110092				0.00371573	0.00640496	0.665339	0.477739	0.787517	5017	1.97848e-81	8.12516e-06	2.43491e-76	0.99996	3.19081e-05	rs72861736	0.754582	3.19084e-05	0.999992	3.19094e-05
	cg09107053	C1orf198	FEV1%predcit	ukb-b-13405	rs1202568	T	C	0.00686296	0.00689519	0.319577	0.485193	20	1				0.00677452	0.00688524	0.325155
	cg09939549	ASPSCR1	FEV1%predcit	ukb-b-13405	rs115487722	A	G	0.00777857	0.0109062	0.475708			2	0.0385792	0.04214	0.35993							23.0125	1.60953e-06
	cg10030791	SERPING1	FEV1%predcit	ukb-b-13405	rs3824988	G	A	0.0411758	0.0151304	0.00650058	0.769245	15	2	0.0416618	0.0114246	0.000265646							0.0122686	0.911804	4875	4.09925e-10	0.421529	4.73167e-10	0.48647	0.0920008	rs4926	0.0515764	0.159041	0.578471	0.189119
	cg10080728	ASPSCR1	FEV1%predcit	ukb-b-13405	rs7405640	T	C	0.0546809	0.00942299	6.51671e-09	0.29183	20	1				0.0546809	0.00842831	8.71154e-11						5025	1.53707e-37	2.75642e-07	1.89167e-32	0.0329561	0.967044	rs7405640	0.925608	0.967044	1	29.3434
	cg10232893	C1orf198	FEV1%predcit	ukb-b-13405	rs722732	A	G	0.00593652	0.00874837	0.4974	0.736909	20	1				0.00593652	0.00873635	0.496809
	cg13511752	DNAJB12	FEV1%predcit	ukb-b-13405	rs55946250	C	T	0.0258148	0.0112968	0.0223039	0.865641	14	2	0.027643	0.00834809	0.000928663							0.066286	0.796823	3708	4.33595e-10	0.829514	3.93813e-11	0.0752453	0.0952407	rs55946250	0.32143	0.558642	0.170486	1.26574
	cg15279236	DNAJB12	FEV1%predcit	ukb-b-13405	rs72808115	A	G	0.0365863	0.0184167	0.0469681	0.977119	14	2	0.0406446	0.012795	0.00149006							0.0587405	0.808498	3642	0.00123078	0.815424	0.000111539	0.0737877	0.109446	rs41282270	0.0243951	0.597302	0.183233	1.48325
	cg15617545	SERPING1	FEV1%predcit	ukb-b-13405	rs10750866	G	A	0.0501791	0.0196074	0.0104914	0.94278	10	1				0.0501791	0.0177818	0.00477351						4875	4.64994e-05	0.424078	5.36732e-05	0.489417	0.0864053	rs10750866	0.0689512	0.150055	0.575822	0.176547
	cg15918732	SERPING1	FEV1%predcit	ukb-b-13405	rs3824988	G	A	0.0311059	0.0111341	0.00521021	0.812464	20	2	0.0315759	0.00849075	0.00020013							0.01522	0.901815	4875	1.47707e-18	0.423893	1.70494e-18	0.489203	0.0869046	rs4926	0.0954138	0.150848	0.576107	0.177645
	cg16694524	DNAJB4	FEV1%predcit	ukb-b-13405	rs114489282	G	C	0.0122513	0.0203622	0.547394	0.253009	11	3	0.00915072	0.0120326	0.446961				-0.0079211	0.213085	0.976346	0.107266	0.94778
	cg17282145	C1orf198	FEV1%predcit	ukb-b-13405	rs3811501	C	T	-0.0073763	0.00905853	0.415477	0.34479	20	1				-0.00754871	0.00903442	0.403408
	cg18564849	C1orf198	FEV1%predcit	ukb-b-13405	rs1202536	A	G	-0.00703929	0.0202343	0.727924			1				-0.00770611	0.0201333	0.701901
	cg20267322	C1orf198	FEV1%predcit	ukb-b-13405	rs6673201	G	A	-0.00528702	0.0113082	0.640115	0.173326	3	1				-0.00528702	0.0112915	0.639621
	cg21968580	DNAJB4	FEV1%predcit	ukb-b-13405	rs1166708	T	C	-0.0383741	0.010824	0.000392214	0.0215024	20	4	-0.0335372	0.00803959	3.02582e-05				-0.0211447	0.00840725	0.12835	6.34908	0.0958084	5047	4.00371e-21	0.00882656	4.386e-19	0.966912	0.0242611	rs1166708	0.364334	0.0244772	0.991173	0.0250914
	cg22293261	ASPSCR1	FEV1%predcit	ukb-b-13405	rs4075239	G	C	0.0219125	0.00367345	2.44497e-09	0.091041	20	1				0.0219125	0.00362423	1.48385e-09						5014	5.89126e-283	2.96268e-06	7.25028e-278	0.363977	0.63602	rs4075239	1	0.636022	0.999997	1.74742
	cg23096806	DNAJB12	FEV1%predcit	ukb-b-13405	rs4596994	T	G	-0.0100299	0.00573299	0.0802032	0.750987	20	4	-0.00941658	0.00533791	0.0777159				0.0211575	0.0264641	0.507877	6.51118	0.0892227
	cg25082487	DNAJB12	FEV1%predcit	ukb-b-13405	rs9416016	T	C	0.00873228	0.00489125	0.0742151	0.647096	20	5	0.0109137	0.00309003	0.000412561				0.00398206	0.00531487	0.508116	1.19082	0.879608
	cg00369658	SERPING1	FEV1/FVC	GCST90244094	rs2511989	T	C	0.0271052	0.00798905	0.000691825	0.0220512	15	1				0.0271052	0.00725351	0.000186346						5143	5.74555e-13	0.0023972	2.38443e-10	0.994847	0.00275582	rs2511989	0.246254	0.00276244	0.997603	0.00277009
	cg01523772	ASPSCR1	FEV1/FVC	GCST90244094	rs9912553	C	G	0.0288352	0.0108118	0.00765272	0.770835	10	1				0.0288352	0.00961173	0.0026998						5293	0.000304705	0.094326	0.00288673	0.893622	0.00886096	rs9912553	0.918495	0.00981843	0.902483	0.00991579
	cg01784199	DNAJB4	FEV1/FVC	GCST90244094	rs6699769	G	A	-0.0431409	0.00760075	1.37986e-08	0.440071	20	2	-0.0438141	0.00435556	8.35509e-24							0.0264864	0.870718	5195	2.01218e-25	2.30909e-12	8.71104e-14	0.999638	0.000361841	rs6699769	0.928617	0.000361841	1	0.000361972
	cg02206259	C1orf198	FEV1/FVC	GCST90244094	rs12141900	C	T	0.00915598	0.00654473	0.161818	0.0670591	20	1				0.00915598	0.00647618	0.157423
	cg02520020	SERPING1	FEV1/FVC	GCST90244094	rs34052104	C	A	0.0515647	0.0124152	3.27656e-05	0.423303	18	1				0.0482908	0.00859412	1.92013e-08						5144	8.25909e-11	0.000106625	3.42756e-08	0.0432934	0.9566	rs11229063	0.0715866	0.956702	0.999893	22.0957
	cg02943290	C1orf198	FEV1/FVC	GCST90244094	rs11122619	C	G	0.00826693	0.00594038	0.164028	0.44252	10	1				0.00826693	0.00586685	0.158808
	cg03742620	DNAJB4	FEV1/FVC	GCST90244094	rs148394405	A	G	0.0196153	0.0131803	0.136691	0.210332	6	2	0.0154741	0.00897124	0.0845527							0.139416	0.708862
	cg04772947	SERPING1	FEV1/FVC	GCST90244094	rs144256346	T	C	-0.0525484	0.0124575	2.46243e-05	0.0640897	9	1				-0.0525484	0.00897168	4.70898e-09						5146	5.35142e-10	5.65865e-05	2.22088e-07	0.0225064	0.977437	rs11229063	0.155318	0.977492	0.999943	43.4293
	cg04895895	C1orf198	FEV1/FVC	GCST90244094	rs3811501	C	T	0.0107427	0.00900229	0.232738	0.722751	5	1				0.0103591	0.0088244	0.24043
	cg05340255	DNAJB4	FEV1/FVC	GCST90244094	rs6699769	G	A	-0.0250368	0.00381636	5.36693e-11	0.104336	20	4	-0.0201278	0.00575227	0.000466832				0.00456984	0.0105819	0.707945	19.9395	0.000174714	5195	8.40947e-61	2.30876e-12	3.64058e-49	0.999498	0.000501935	rs6699769	0.994875	0.000501935	1	0.000502187
	cg05636603	ASPSCR1	FEV1/FVC	GCST90244094	rs7405640	T	C	0.0041647	0.00176136	0.0180553	0.325223	20	2	0.00369941	0.00178274	0.037975							0.777818	0.377809	5300	0	0.0952888	0	0.902713	0.00199791	rs7405640	1	0.00220834	0.904711	0.00221322
	cg07093539	ASPSCR1	FEV1/FVC	GCST90244094	rs9912335	C	T	0.0122005	0.00530703	0.0215088	0.316157	20	1				0.0122005	0.0051917	0.0187734						5306	1.04536e-22	0.09534	9.9029e-22	0.903171	0.00148914	rs9912335	0.86871	0.00164608	0.90466	0.00164879
	cg08311321	ASPSCR1	FEV1/FVC	GCST90244094	rs72861736	T	C	0.0122335	0.00311741	8.70016e-05	0.128175	20	3	0.0110668	0.0026381	2.72877e-05				-0.00291139	0.00323535	0.533521	0.99012	0.609534	5293	1.31772e-77	0.0543884	1.24835e-76	0.514821	0.430791	rs72861736	0.584644	0.455568	0.945612	0.836777
	cg09107053	C1orf198	FEV1/FVC	GCST90244094	rs1202568	T	C	-0.000531278	0.003542	0.88077	0.0517972	20	1				-0.000708371	0.00354185	0.841481
	cg09939549	ASPSCR1	FEV1/FVC	GCST90244094	rs115487722	A	G	0.00287581	0.00555305	0.604542			2	0.00771497	0.00662315	0.24408							2.18734	0.139149
	cg10030791	SERPING1	FEV1/FVC	GCST90244094	rs3824988	G	A	0.0421466	0.009271	5.46563e-06	0.818726	15	2	0.0426972	0.00606133	1.86538e-12							0.0155302	0.900824	5144	7.77096e-14	8.26125e-05	3.22499e-11	0.033318	0.966599	rs11229063	0.108202	0.966679	0.999917	29.0113
	cg10080728	ASPSCR1	FEV1/FVC	GCST90244094	rs7405640	T	C	0.0101801	0.00436927	0.0198098	0.437	20	1				0.0101801	0.00429826	0.0178642						5301	5.30931e-32	0.0952588	5.02976e-31	0.90243	0.00231164	rs7405640	0.799379	0.00255502	0.904741	0.00256157
	cg10232893	C1orf198	FEV1/FVC	GCST90244094	rs722732	A	G	-0.00968261	0.00478747	0.0431256	0.0658953	20	1				-0.00968261	0.00472872	0.0405973						5330	6.36965e-31	0.948406	2.73957e-32	0.0407799	0.0108138	rs722732	0.756575	0.209596	0.0515937	0.265176
	cg13511752	DNAJB12	FEV1/FVC	GCST90244094	rs55946250	C	T	0.011366	0.0046083	0.0136472	0.0166123	15	2	0.0145999	0.00514136	0.0045157							1.86502	0.172046	3836	9.24227e-12	0.017898	5.06051e-10	0.979985	0.00211673	rs55946250	0.199339	0.00215531	0.982102	0.00215997
	cg15279236	DNAJB12	FEV1/FVC	GCST90244094	rs72808115	A	G	0.0232246	0.00961783	0.0157465	0.225031	15	2	0.028487	0.00671018	2.18267e-05							0.362324	0.547219	3777	2.17682e-05	0.0152977	0.00139019	0.97696	0.00633013	rs141357554	0.125166	0.0064377	0.98329	0.00647941
	cg15617545	SERPING1	FEV1/FVC	GCST90244094	rs10750866	G	A	0.0536049	0.01288	3.15636e-05	0.853871	10	1				0.0536049	0.00938086	1.10166e-08						5144	9.31551e-09	8.79384e-05	3.86598e-06	0.0355305	0.964378	rs10750866	0.144474	0.964466	0.999908	27.1422
	cg15918732	SERPING1	FEV1/FVC	GCST90244094	rs3824988	G	A	0.0318393	0.00648497	9.12118e-07	0.61138	20	2	0.0318015	0.00449456	1.48844e-12							0.000120048	0.991258	5144	3.09969e-22	9.40812e-05	1.28639e-19	0.0380823	0.961824	rs11229066	0.0661598	0.961914	0.999906	25.2564
	cg16694524	DNAJB4	FEV1/FVC	GCST90244094	rs114489282	G	C	0.0194518	0.0117067	0.0965938	0.442765	11	3	0.0173253	0.00664009	0.00907548				-0.00251427	0.117242	0.98635	0.196675	0.906343
	cg17282145	C1orf198	FEV1/FVC	GCST90244094	rs3811501	C	T	0.00543451	0.0044866	0.22579	0.415927	20	1				0.00524042	0.00446406	0.24043
	cg20267322	C1orf198	FEV1/FVC	GCST90244094	rs6673201	G	A	0.00231708	0.00414638	0.576285	0.937347	3	1				0.00231708	0.00413763	0.575479
	cg21968580	DNAJB4	FEV1/FVC	GCST90244094	rs1166708	T	C	-0.0347721	0.00613923	1.47944e-08	0.0536882	20	4	-0.0293376	0.00808905	0.000286926				-0.0220668	0.00455905	0.0401327	24.515	1.94997e-05	5195	1.04849e-30	2.30973e-12	4.53909e-19	0.999915	8.51442e-05	rs1166698	0.200344	8.51442e-05	1	8.51515e-05
	cg23096806	DNAJB12	FEV1/FVC	GCST90244094	rs4596994	T	G	-0.0016964	0.00293139	0.56279	0.232765	20	3	-0.00219475	0.0022126	0.32123				0.000552468	0.00911232	0.96145	0.508326	0.775565
	cg25082487	DNAJB12	FEV1/FVC	GCST90244094	rs9416016	T	C	0.000926715	0.00251565	0.71259	0.0859768	20	4	0.00210271	0.00355593	0.554304				0.00301731	0.00586517	0.658148	11.2575	0.0104122
	cg00369658	SERPING1	FEV1/FVC	GCST90029026	rs2511989	T	C	0.0430511	0.0098181	1.16053e-05	0.0282523	15	1				0.0430511	0.00825301	1.82418e-07						4887	1.35314e-15	5.64591e-06	2.38371e-10	0.994581	0.00541378	rs2511989	0.271296	0.00541381	0.999994	0.00544328
	cg01523772	ASPSCR1	FEV1/FVC	GCST90029026	rs9912553	C	G	0.0304312	0.0126061	0.0157777	0.671627	10	1				0.0304312	0.0114724	0.00798825						5028	2.91853e-05	0.00900699	0.00319849	0.987096	0.000668961	rs9912553	0.562958	0.000677246	0.987765	0.000677705
	cg01784199	DNAJB4	FEV1/FVC	GCST90029026	rs6699769	G	A	-0.0545735	0.00923582	3.44406e-09	0.304525	20	2	-0.0565713	0.00515441	5.02283e-28							0.166119	0.683585	5058	7.95328e-24	9.12978e-11	7.01317e-15	0.0795857	0.920414	rs6699769	0.710067	0.920414	1	11.5651
	cg02206259	C1orf198	FEV1/FVC	GCST90029026	rs12141900	C	T	0.00315309	0.00691156	0.648242	0.00619181	19	1				0.00315309	0.0069039	0.647878
	cg02520020	SERPING1	FEV1/FVC	GCST90029026	rs11606706	T	G	0.0654299	0.0138126	2.16916e-06	0.205991	18	1				0.0654381	0.00989077	3.68856e-11						4888	1.706e-13	2.08171e-07	3.00529e-08	0.0357072	0.964293	rs10896631	0.0688883	0.964293	1	27.0056
	cg02943290	C1orf198	FEV1/FVC	GCST90029026	rs11122619	C	G	0.00711012	0.0074465	0.339665	0.126307	10	1				0.00711012	0.00740325	0.336851
	cg03742620	DNAJB4	FEV1/FVC	GCST90029026	rs148394405	A	G	0.0287827	0.014408	0.0457502	0.893394	6	2	0.0295314	0.00963889	0.00218561							0.0336375	0.85448	5026	5.95522e-11	1.07258e-09	0.0525143	0.945826	0.00165972	rs1166698	0.0719442	0.00175171	0.947486	0.00175478
	cg04772947	SERPING1	FEV1/FVC	GCST90029026	rs144256346	T	C	-0.069125	0.0149373	3.69794e-06	0.0270912	9	1				-0.0691028	0.0103792	2.77976e-11						4888	1.52989e-12	1.59911e-07	2.69504e-07	0.0271969	0.972803	rs11820040	0.0971814	0.972803	1	35.7688
	cg04895895	C1orf198	FEV1/FVC	GCST90029026	rs3811501	C	T	0.0100069	0.0109149	0.359244	0.684835	5	1				0.009484	0.0107838	0.379148
	cg05340255	DNAJB4	FEV1/FVC	GCST90029026	rs6699769	G	A	-0.0316717	0.00457158	4.27003e-12	0.127019	20	4	-0.0250808	0.00868481	0.00387836				-0.00377311	0.0169031	0.84409	33.0534	3.13814e-07	5058	3.09856e-59	8.53217e-11	2.7323e-50	0.0743107	0.925689	rs6699769	0.980708	0.925689	1	12.457
	cg05636603	ASPSCR1	FEV1/FVC	GCST90029026	rs7405640	T	C	0.00593507	0.00209637	0.00463849	0.602827	20	2	0.00566371	0.00321243	0.0778901							2.29047	0.13017	5035	0	0.00903475	0	0.990139	0.000826185	rs7405640	1	0.000833718	0.990965	0.000834413
	cg07093539	ASPSCR1	FEV1/FVC	GCST90029026	rs9912335	C	T	0.013147	0.00614494	0.0323973	0.168122	20	1				0.013147	0.00602946	0.029224						5041	9.91848e-24	0.00904055	1.08699e-21	0.990771	0.000188272	rs9912335	0.557018	0.00018999	0.990959	0.000190026
	cg08311321	ASPSCR1	FEV1/FVC	GCST90029026	rs72861736	T	C	0.0125525	0.00334161	0.000172364	0.0513945	20	3	0.0111968	0.00553566	0.0431083				-0.00603489	0.00854031	0.608374	7.25761	0.0265479	5028	2.12971e-78	0.00874816	2.33399e-76	0.958698	0.0325539	rs72861736	0.721282	0.0328412	0.991252	0.0339563
	cg09107053	C1orf198	FEV1/FVC	GCST90029026	rs1202568	T	C	-0.00426035	0.00416231	0.306046	0.00136392	20	1				-0.00427109	0.00415598	0.304092
	cg09939549	ASPSCR1	FEV1/FVC	GCST90029026	rs115487722	A	G	0.00743394	0.00659512	0.259663			2	0.0139594	0.00899023	0.120489							2.87067	0.0902071
	cg10030791	SERPING1	FEV1/FVC	GCST90029026	rs3824988	G	A	0.0566843	0.0113223	5.5442e-07	0.687012	15	2	0.0547694	0.00695585	3.4388e-15							0.156921	0.692007	4888	1.77898e-16	1.82942e-07	3.13385e-11	0.0312583	0.968742	rs11820040	0.0538142	0.968742	1	30.9915
	cg10080728	ASPSCR1	FEV1/FVC	GCST90029026	rs7405640	T	C	0.0145075	0.0052329	0.00556498	0.594654	20	1				0.0145075	0.00511208	0.00454124						5036	5.03817e-33	0.00903478	5.52145e-31	0.990142	0.000823636	rs7405640	0.928068	0.000831145	0.990965	0.000831836
	cg10232893	C1orf198	FEV1/FVC	GCST90029026	rs722732	A	G	-0.0088346	0.00531355	0.0963816	0.00683306	20	1				-0.0088346	0.00526957	0.0936343
	cg13511752	DNAJB12	FEV1/FVC	GCST90029026	rs55946250	C	T	0.0220115	0.00696781	0.00158299	0.203221	14	2	0.0229246	0.00499524	4.44775e-06							0.0459637	0.830242	3711	1.244e-13	0.00023799	5.22459e-10	0.999522	0.000240277	rs55946250	0.396509	0.000240334	0.999762	0.000240392
	cg15279236	DNAJB12	FEV1/FVC	GCST90029026	rs72808115	A	G	0.0260308	0.011272	0.0209252	0.0323336	14	2	0.03148	0.00765569	3.92302e-05							0.210703	0.646217	3645	3.44153e-07	0.00022801	0.00150634	0.997985	0.000279919	rs12253449	0.009417	0.000280406	0.998265	0.000280485
	cg15617545	SERPING1	FEV1/FVC	GCST90029026	rs10750866	G	A	0.0699459	0.0158176	9.77745e-06	0.211406	10	1				0.0699459	0.0108432	1.11337e-10						4888	2.4828e-11	2.2657e-07	4.3737e-06	0.0389515	0.961044	rs11820040	0.046794	0.961048	0.999995	24.6728
	cg15918732	SERPING1	FEV1/FVC	GCST90029026	rs3824988	G	A	0.0428217	0.00777834	3.68647e-08	0.370777	20	2	0.039553	0.00517016	2.00585e-14							0.710439	0.399298	4888	6.8313e-25	1.9606e-07	1.2034e-19	0.0335715	0.966428	rs10896631	0.0648984	0.966429	1	28.7872
	cg16694524	DNAJB4	FEV1/FVC	GCST90029026	rs114489282	G	C	0.0258856	0.0128579	0.0440929	0.88763	11	3	0.0259377	0.00721458	0.000324171				0.0204923	0.127756	0.898747	0.103488	0.949572	5026	1.14166e-11	1.12214e-09	0.0100674	0.98953	0.000403041	rs1166698	0.123883	0.00040714	0.989933	0.000407305
	cg17282145	C1orf198	FEV1/FVC	GCST90029026	rs3811501	C	T	0.00506224	0.00547348	0.355035	0.129494	20	1				0.00479774	0.00545528	0.379148
	cg18564849	C1orf198	FEV1/FVC	GCST90029026	rs1202536	A	G	0.0287734	0.0132474	0.0298555			1				0.0270846	0.0121307	0.0255663						5191	0.00531076	0.808299	0.00110318	0.167887	0.0174007	rs1202536	0.296523	0.0939119	0.185287	0.103645
	cg20267322	C1orf198	FEV1/FVC	GCST90029026	rs6673201	G	A	-0.00151808	0.00680243	0.823405	0.619495	3	1				-0.00151808	0.00680014	0.823347
	cg21968580	DNAJB4	FEV1/FVC	GCST90029026	rs1166708	T	C	-0.0479738	0.00764086	3.41652e-10	0.0915315	20	4	-0.0351412	0.0140651	0.0124734				-0.0362439	0.0053063	0.020769	53.8668	1.19789e-11	5058	1.23267e-29	2.71754e-11	1.08697e-20	0.0229862	0.977014	rs1166698	0.346693	0.977014	1	42.5044
	cg22293261	ASPSCR1	FEV1/FVC	GCST90029026	rs4075239	G	C	0.00520655	0.00220139	0.0180241	0.251423	20	1				0.00520655	0.00219677	0.0177839						5025	1.79728e-279	0.00904011	1.96967e-277	0.990722	0.000237483	rs4075239	1	0.00023965	0.99096	0.000239707
	cg23096806	DNAJB12	FEV1/FVC	GCST90029026	rs4596994	T	G	-0.00202513	0.00345649	0.557947	0.179085	20	4	-0.00455047	0.00219257	0.0379493				-0.00483442	0.0101951	0.682093	1.11213	0.774146
	cg25082487	DNAJB12	FEV1/FVC	GCST90029026	rs9416016	T	C	0.00104669	0.00295081	0.722804	0.0655301	20	5	0.00435919	0.00347913	0.210223				0.00573116	0.00606011	0.414062	13.8545	0.00777425
	Abbreviations:GWAS: genome-wide association study; COPD: chronic obstructive pulmonary disease; FEV1: forced expired volume in 1 second; FEV1% predicted: forced expired volume in 1 second percentage predict; FVC: forced vital capacity; FEV1/FVC = forced expired volume in 1 second/forced vital capacity ratio;

## Sheet: Supplemental Data 20
	Supplemental Data 20 MOLOC-based colocalization analysis identifies putative shared genetic variants among SERPING1 eQTLs, pQTLs, and COPD traits
	eqtl (a)	pqtl (b)	Trait (c)	ID.GWAS	n_snps	a_PPA	a,b_PPA	a,c_PPA	ab_PPA	ac_PPA	bc_PPA	b_PPA	c_PPA	b,c_PPA	a,b,c_PPA (H1)	ab,c_PPA (H2)	a,bc_PPA (H3)	ac,b_PPA (H4)	abc_PPA (H5)	zero_PPA
	eQTLGen	Decode	COPD	FinnGen_COPD	119	0	0.966995	0	1.81977e-56	0	1.42929e-58	7.40621e-57	0	5.09728e-59	0.00667394	1.25192e-58	0.0186616	0.00766982	4.03758e-58	0
	eQTLGen	EA et al.	COPD	FinnGen_COPD	314	3.94295e-152	0.788926	6.83786e-154	7.63238e-13	7.90365e-154	1.21193e-59	5.26605e-59	4.56952e-212	9.02175e-61	0.0136974	1.30508e-14	0.181563	0.0158141	2.00552e-13	2.6319e-210
	eQTLGen	Finngen_R10_olink	COPD	FinnGen_COPD	116	0.934638	0.010612	0.00617708	0.03972	0.00741318	4.60649e-60	8.15815e-59	4.7367e-59	5.35218e-61	7.04819e-05	0.000262405	0.000601026	8.40636e-05	0.000421681	7.15839e-57
	eQTLGen	Finngen_R10_Somascan	COPD	FinnGen_COPD	346	6.67149e-06	0.57498	1.38716e-07	0.10524	1.3373e-07	1.95478e-59	3.83867e-59	9.26818e-66	7.79372e-61	0.0119689	0.00218907	0.292851	0.0115264	0.00123769	4.4532e-64
	eQTLGen	Gudjonsson_A et al.	COPD	FinnGen_COPD	296	6.62091e-85	0.782948	1.04908e-86	7.8869e-13	1.32717e-86	1.26115e-59	5.22615e-59	7.01146e-145	8.1652e-61	0.0124215	1.22957e-14	0.188937	0.0156942	2.16864e-13	4.41944e-143
	eQTLGen	Pietzner et al.	COPD	FinnGen_COPD	319	3.62477e-270	0.79772	6.449e-272	7.30669e-13	7.26586e-272	1.14864e-59	5.32475e-59	0	9.36933e-61	0.0142086	1.2835e-14	0.172081	0.0159903	1.79339e-13	0
	eQTLGen	Sun_BB et al.	COPD	FinnGen_COPD	119	7.60064e-58	0.962294	4.95068e-60	1.10054e-20	6.02853e-60	1.82266e-58	7.37021e-57	3.79634e-116	4.78821e-59	0.00627555	6.93136e-23	0.0237977	0.00763254	2.45723e-21	5.82133e-114
	eQTLGen	UKB-PPP	COPD	FinnGen_COPD	119	7.60064e-58	0.962294	4.95068e-60	1.10054e-20	6.02853e-60	1.82266e-58	7.37021e-57	3.79634e-116	4.78821e-59	0.00627555	6.93136e-23	0.0237977	0.00763254	2.45723e-21	5.82133e-114
	eQTLGen	Decode	FEV1%predict	ukb-b-13045	429	0	0.833974	0	0.0138155	0	7.2093e-248	1.19469e-246	0	1.73886e-248	0.0121889	0.000201171	0.0503258	0.0887486	0.000745524	0
	eQTLGen	EA et al.	FEV1%predict	ukb-b-13045	394	0	0.842797	0	0.0126987	0	6.10515e-248	1.20733e-246	0	1.63801e-248	0.0114772	0.000172378	0.0426181	0.0896875	0.000549456	0
	eQTLGen	Finngen_R10_olink	FEV1%predict	ukb-b-13045	416	0.0104122	0.876624	0.000149194	0.000554963	0.00110803	7.35266e-249	1.25577e-246	2.15309e-250	1.81199e-248	0.0126542	7.94074e-06	0.00513265	0.0932865	7.02379e-05	1.49156e-248
	eQTLGen	Finngen_R10_Somascan	FEV1%predict	ukb-b-13045	418	8.96656e-46	0.149608	1.28671e-47	0.775484	9.54181e-47	1.1591e-248	2.15425e-247	1.85689e-293	3.10271e-249	0.00217399	0.0111733	0.00805391	0.0159656	0.037541	1.28446e-291
	eQTLGen	Gudjonsson_A et al.	FEV1%predict	ukb-b-13045	391	0	0.0721206	0	0.861101	0	5.11707e-249	1.04547e-247	0	1.44967e-249	0.00101551	0.0119399	0.00352954	0.00772382	0.0425697	0
	eQTLGen	Pietzner et al.	FEV1%predict	ukb-b-13045	393	0	0.853042	0	0.00915218	0	5.00394e-248	1.222e-246	0	1.65471e-248	0.0115861	0.000123918	0.034931	0.0907776	0.000386787	0
	eQTLGen	Sun_BB et al.	FEV1%predict	ukb-b-13045	430	3.12565e-133	0.886343	4.5358e-135	1.38578e-26	3.32618e-134	9.1398e-249	1.26969e-246	0	1.85511e-248	0.0129565	2.01484e-28	0.00638029	0.0943207	1.08897e-27	0
	eQTLGen	UKB-PPP	FEV1%predict	ukb-b-13045	430	3.12565e-133	0.886343	4.5358e-135	1.38578e-26	3.32618e-134	9.1398e-249	1.26969e-246	0	1.85511e-248	0.0129565	2.01484e-28	0.00638029	0.0943207	1.08897e-27	0
	eQTLGen	Decode	FEV1/FVC	GCST90029026	119	0	0.84077	0	1.58223e-56	0	1.3722e-59	6.43946e-57	0	5.13012e-58	0.0669834	1.26051e-57	0.00179162	0.0904548	3.87817e-59	0
	eQTLGen	EA et al.	FEV1/FVC	GCST90029026	316	6.93747e-154	0.0138809	2.72536e-154	1.34289e-14	1.89085e-155	6.54338e-59	9.26542e-61	1.81929e-212	2.9858e-61	0.00545342	4.19177e-15	0.980287	0.000378331	1.08409e-12	4.63073e-212
	eQTLGen	Finngen_R10_olink	FEV1/FVC	GCST90029026	114	0.794723	0.00893656	0.0631865	0.0337739	0.0855008	3.56785e-59	6.87038e-59	4.846e-58	5.43418e-60	0.00071417	0.00268405	0.00465351	0.000960213	0.00486706	6.08678e-57
	eQTLGen	Finngen_R10_Somascan	FEV1/FVC	GCST90029026	342	4.52749e-07	0.0390199	1.78318e-07	0.00714194	1.23399e-08	6.23762e-59	2.60504e-60	1.19035e-65	9.63707e-61	0.0153721	0.00281299	0.934479	0.0010636	0.000109373	3.02208e-65
	eQTLGen	Gudjonsson_A et al.	FEV1/FVC	GCST90029026	301	1.12e-86	0.0132444	4.39774e-87	1.33416e-14	3.05264e-88	6.54943e-59	8.84062e-61	2.93568e-145	2.81661e-61	0.00520086	4.11153e-15	0.981194	0.000360986	1.12748e-12	7.47598e-145
	eQTLGen	Pietzner et al.	FEV1/FVC	GCST90029026	322	6.72435e-272	0.0147986	2.64224e-272	1.35547e-14	1.83276e-273	6.53468e-59	9.878e-61	0	3.22822e-61	0.00581529	4.30498e-15	0.978983	0.000403345	1.02152e-12	0
	eQTLGen	Sun_BB et al.	FEV1/FVC	GCST90029026	119	6.63117e-58	0.839553	5.27489e-59	9.60163e-21	7.13419e-59	2.48815e-59	6.43014e-57	4.0455e-115	5.12164e-58	0.0668741	7.54677e-22	0.00324867	0.0903239	1.01349e-20	5.07881e-114
	eQTLGen	UKB-PPP	FEV1/FVC	GCST90029026	119	6.63117e-58	0.839553	5.27489e-59	9.60163e-21	7.13419e-59	2.48815e-59	6.43014e-57	4.0455e-115	5.12164e-58	0.0668741	7.54677e-22	0.00324867	0.0903239	1.01349e-20	5.07881e-114
	eQTLGen	Decode	FEV1	GCST90244092	449	0	0.187522	0	0.00248518	0	3.11557e-247	2.6863e-247	0	2.25116e-247	0.157366	0.00208293	0.217488	0.430492	0.0025631	0
	eQTLGen	EA et al.	FEV1	GCST90244092	405	0	0.197154	0	0.00286638	0	2.55274e-247	2.82429e-247	0	2.35269e-247	0.164414	0.00238797	0.178198	0.452605	0.00237399	0
	eQTLGen	Finngen_R10_olink	FEV1	GCST90244092	431	0.00283602	0.238773	0.00237167	0.000151157	0.00651055	6.54344e-250	3.42044e-247	3.40676e-249	2.86825e-247	0.200226	0.000126349	0.000456377	0.548143	0.000405457	4.06261e-249
	eQTLGen	Finngen_R10_Somascan	FEV1	GCST90244092	433	3.30046e-46	0.0583763	2.76046e-46	0.285445	7.57677e-46	6.02809e-248	8.40333e-248	3.96523e-292	7.04169e-248	0.0491984	0.239206	0.0418893	0.134477	0.191408	4.72793e-292
	eQTLGen	Gudjonsson_A et al.	FEV1	GCST90244092	391	0	0.0278408	0	0.332412	0	2.92037e-248	4.03583e-248	0	3.36276e-248	0.0234948	0.27696	0.0201317	0.0644217	0.254738	0
	eQTLGen	Pietzner et al.	FEV1	GCST90244092	408	0	0.202838	0	0.00217622	0	2.24225e-247	2.90569e-247	0	2.4223e-247	0.169252	0.00181412	0.156525	0.465651	0.00174428	0
	eQTLGen	Sun_BB et al.	FEV1	GCST90244092	451	8.52649e-134	0.241786	7.13385e-134	3.78029e-27	1.9574e-133	4.32772e-250	3.4636e-247	0	2.90584e-247	0.20285	3.16592e-27	0.000302108	0.555061	5.60712e-27	0
	eQTLGen	UKB-PPP	FEV1	GCST90244092	451	8.52649e-134	0.241786	7.13385e-134	3.78029e-27	1.9574e-133	4.32772e-250	3.4636e-247	0	2.90584e-247	0.20285	3.16592e-27	0.000302108	0.555061	5.60712e-27	0
	eQTLGen	Decode	FEV1/FVC	GCST90244094	581	0	8.73117e-05	0	1.15718e-06	0	2.88051e-247	1.25103e-250	0	3.59707e-248	0.0253061	0.000331901	0.201036	0.769752	0.0034858	0
	eQTLGen	EA et al.	FEV1/FVC	GCST90244094	405	0	8.78287e-05	0	1.27692e-06	0	2.8316e-247	1.25817e-250	0	3.5933e-248	0.0252817	0.000364481	0.197665	0.773522	0.00307766	0
	eQTLGen	Finngen_R10_olink	FEV1/FVC	GCST90244094	431	1.28948e-06	0.000108566	0.000359791	6.87283e-08	0.0113566	7.45248e-251	1.55521e-250	5.31671e-250	4.47629e-248	0.031248	1.90725e-05	5.13148e-05	0.956146	0.000709306	1.84719e-252
	eQTLGen	Finngen_R10_Somascan	FEV1/FVC	GCST90244094	433	2.15457e-49	3.81084e-05	6.01165e-47	0.00018634	1.89754e-45	1.04764e-247	5.48575e-251	8.88354e-293	1.56847e-248	0.0110217	0.0531073	0.0726072	0.336739	0.526301	3.08643e-295
	eQTLGen	Gudjonsson_A et al.	FEV1/FVC	GCST90244094	391	0	1.86355e-05	0	0.000222503	0	6.92379e-248	2.70142e-251	0	7.67553e-249	0.00540573	0.0630716	0.0476151	0.165365	0.718301	0
	eQTLGen	Pietzner et al.	FEV1/FVC	GCST90244094	408	0	8.80671e-05	0	9.4486e-07	0	2.81458e-247	1.26158e-250	0	3.60331e-248	0.0253504	0.000269784	0.196477	0.77562	0.00219414	0
	eQTLGen	Sun_BB et al.	FEV1/FVC	GCST90244094	451	3.87696e-137	0.000109939	1.08185e-134	1.71888e-30	3.41447e-133	2.09393e-253	1.57489e-250	0	4.53334e-248	0.0316462	4.87247e-28	1.46172e-07	0.968244	7.53578e-27	0
	eQTLGen	UKB-PPP	FEV1/FVC	GCST90244094	451	3.87696e-137	0.000109939	1.08185e-134	1.71888e-30	3.41447e-133	2.09393e-253	1.57489e-250	0	4.53334e-248	0.0316462	4.87247e-28	1.46172e-07	0.968244	7.53578e-27	0
	eQTLGen	Decode	COPD	ieu-b-106	410	0	0.000218927	0	3.21676e-06	0	3.92507e-247	3.47832e-250	0	5.28895e-248	0.0335365	0.000489299	0.247046	0.71525	0.00345545	0
	eQTLGen	EA et al.	COPD	ieu-b-106	376	0	0.000230246	0	3.71268e-06	0	3.31282e-247	3.65816e-250	0	5.57056e-248	0.0352704	0.000565532	0.208511	0.752231	0.00318788	0
	eQTLGen	Finngen_R10_olink	COPD	ieu-b-106	398	3.42833e-06	0.000288632	0.000513963	1.81476e-07	0.0112005	1.17839e-250	4.58573e-250	8.34368e-250	7.02456e-248	0.0442137	2.70925e-05	7.34633e-05	0.942972	0.000706557	5.44686e-252
	eQTLGen	Finngen_R10_Somascan	COPD	ieu-b-106	400	5.03808e-49	8.2503e-05	7.5529e-47	0.000396953	1.64596e-45	1.33885e-247	1.3171e-250	1.22614e-292	2.00418e-248	0.0126983	0.060234	0.0836963	0.270265	0.572627	8.00438e-295
	eQTLGen	Gudjonsson_A et al.	COPD	ieu-b-106	365	0	3.85205e-05	0	0.000485882	0	7.73268e-248	6.19725e-251	0	9.19211e-249	0.00583357	0.071928	0.0479235	0.126688	0.747102	0
	eQTLGen	Pietzner et al.	COPD	ieu-b-106	376	0	0.000238825	0	2.84185e-06	0	2.86371e-247	3.79445e-250	0	5.78383e-248	0.0365845	0.000433086	0.180244	0.780258	0.00223893	0
	eQTLGen	Sun_BB et al.	COPD	ieu-b-106	414	1.03076e-136	0.000292293	1.54528e-134	5.00647e-30	3.36753e-133	4.91358e-253	4.64389e-250	0	7.11368e-248	0.0447745	7.58954e-28	3.09268e-07	0.954933	7.95549e-27	0
	eQTLGen	UKB-PPP	COPD	ieu-b-106	414	1.03076e-136	0.000292293	1.54528e-134	5.00647e-30	3.36753e-133	4.91358e-253	4.64389e-250	0	7.11368e-248	0.0447745	7.58954e-28	3.09268e-07	0.954933	7.95549e-27	0
	eQTLGen	Decode	FEV1%predict	ukb-a-235	434	0	0.6387	0	0.0105806	0	1.57361e-247	9.14956e-247	0	2.12763e-248	0.0149624	0.000246362	0.109849	0.224163	0.00149914	0
	eQTLGen	EA et al.	FEV1%predict	ukb-a-235	393	0	0.651583	0	0.00981763	0	1.3454e-247	9.33411e-247	0	2.08697e-248	0.0146626	0.000219809	0.0939179	0.228685	0.00111375	0
	eQTLGen	Finngen_R10_olink	FEV1%predict	ukb-a-235	419	0.00850466	0.716025	0.000194164	0.00045329	0.00298483	5.35984e-249	1.02571e-246	2.82417e-250	2.37719e-248	0.0165984	1.03187e-05	0.0037414	0.251299	0.000189137	1.2183e-248
	eQTLGen	Finngen_R10_Somascan	FEV1%predict	ukb-a-235	421	7.8174e-46	0.130434	1.78681e-47	0.676098	2.74363e-46	2.93708e-248	1.87816e-247	2.59892e-293	4.32943e-249	0.00304267	0.0155822	0.0203946	0.0459066	0.108542	1.11985e-291
	eQTLGen	Gudjonsson_A et al.	FEV1%predict	ukb-a-235	389	0	0.0637227	0	0.760832	0	1.44543e-248	9.2373e-248	0	2.06334e-249	0.00145033	0.0169892	0.00996572	0.0225069	0.124533	0
	eQTLGen	Pietzner et al.	FEV1%predict	ukb-a-235	392	0	0.669738	0	0.00718553	0	1.03154e-247	9.59413e-247	0	2.14665e-248	0.0150573	0.000160752	0.0720086	0.235056	0.000794359	0
	eQTLGen	Sun_BB et al.	FEV1%predict	ukb-a-235	435	2.55394e-133	0.724223	5.894e-135	1.13231e-26	8.96342e-134	6.6366e-249	1.03745e-246	0	2.42999e-248	0.0169679	2.62927e-28	0.00463286	0.254176	2.36202e-27	0
	eQTLGen	UKB-PPP	FEV1%predict	ukb-a-235	435	2.55394e-133	0.724223	5.894e-135	1.13231e-26	8.96342e-134	6.6366e-249	1.03745e-246	0	2.42999e-248	0.0169679	2.62927e-28	0.00463286	0.254176	2.36202e-27	0
	eQTLGen	Decode	FEV1	ukb-b-19657	430	0	0.0354912	0	0.000587944	0	2.48039e-247	5.08422e-248	0	6.60766e-247	0.461439	0.00764101	0.173148	0.318678	0.00301515	0
	eQTLGen	EA et al.	FEV1	ukb-b-19657	395	0	0.0365754	0	0.000551094	0	2.1419e-247	5.23952e-248	0	6.80952e-247	0.475507	0.00716225	0.149519	0.328413	0.00227209	0
	eQTLGen	Finngen_R10_olink	FEV1	ukb-b-19657	417	0.000510166	0.0429517	0.00662793	2.71914e-05	0.00458078	8.56732e-250	6.15286e-248	9.50111e-249	7.99914e-247	0.558403	0.000353222	0.000597781	0.385663	0.000284807	7.30816e-250
	eQTLGen	Finngen_R10_Somascan	FEV1	ukb-b-19657	419	5.21489e-47	0.0087011	6.77505e-46	0.0451016	4.68245e-46	7.87139e-248	1.2529e-248	9.712e-292	1.62807e-247	0.113707	0.586241	0.0548354	0.0784192	0.112995	7.47035e-293
	eQTLGen	Gudjonsson_A et al.	FEV1	ukb-b-19657	391	0	0.00438296	0	0.0523314	0	1.83227e-248	6.35358e-249	0	8.24701e-248	0.0575832	0.679264	0.0126365	0.0396704	0.154131	0
	eQTLGen	Pietzner et al.	FEV1	ukb-b-19657	394	0	0.0360703	0	0.000386994	0	2.34822e-247	5.16715e-248	0	6.71521e-247	0.468938	0.00502935	0.163922	0.323877	0.00177621	0
	eQTLGen	Sun_BB et al.	FEV1	ukb-b-19657	431	1.53447e-134	0.043513	1.99364e-133	6.80318e-28	1.3778e-133	8.04507e-251	6.23326e-248	0	8.10408e-247	0.565728	8.84007e-27	5.61608e-05	0.390703	4.99224e-27	0
	eQTLGen	UKB-PPP	FEV1	ukb-b-19657	431	1.53447e-134	0.043513	1.99364e-133	6.80318e-28	1.3778e-133	8.04507e-251	6.23326e-248	0	8.10408e-247	0.565728	8.84007e-27	5.61608e-05	0.390703	4.99224e-27	0
	Abbreviations:GWAS: genome-wide association study; COPD: chronic obstructive pulmonary disease; FEV1: forced expired volume in 1 second; FEV1% predicted: forced expired volume in 1 second percentage predict; FVC: forced vital capacity; FEV1/FVC = forced expired volume in 1 second/forced vital capacity ratio;

## Sheet: Supplemental Data 21
	Supplemental Data 21 HyPrColoc-based colocalization analysis identifies putative shared genetic variants among SERPING1 eQTLs, pQTLs, and COPD traits
	GWAS.ID	eQTL	pQTL	mQTL	nsnp	posterior_prob	regional_prob	candidate_snp	posterior_explained_by_snp
	GCST90244092	SERPING1	SERPING1	cg00369658	325	0	0.7468	rs28362951	0.7858
	GCST90244092	SERPING1	SERPING1	cg02520020	324	0.4753	0.7021	rs28362951	0.5827
	GCST90244092	SERPING1	SERPING1	cg04772947	323	0.5747	0.7487	rs28362951	0.7552
	GCST90244092	SERPING1	SERPING1	cg10030791	324	0.5133	0.7011	rs28362951	0.5729
	GCST90244092	SERPING1	SERPING1	cg15617545	325	0.5205	0.702	rs28362951	0.6022
	GCST90244092	SERPING1	SERPING1	cg15918732	324	0.4426	0.6366	rs28362951	0.2817
	ukb-b-19657	SERPING1	SERPING1	cg00369658	325	0	0.8977	rs28362951	0.7545
	ukb-b-19657	SERPING1	SERPING1	cg02520020	324	0.3013	0.8766	rs28362951	0.5523
	ukb-b-19657	SERPING1	SERPING1	cg04772947	323	0.3868	0.9001	rs28362951	0.7134
	ukb-b-19657	SERPING1	SERPING1	cg10030791	324	0.322	0.8764	rs28362951	0.5417
	ukb-b-19657	SERPING1	SERPING1	cg15617545	325	0.3247	0.8755	rs28362951	0.576
	ukb-b-19657	SERPING1	SERPING1	cg15918732	324	0.2559	0.8408	rs28362951	0.2669
	ukb-a-235	SERPING1	SERPING1	cg00369658	325	0	0.3204	rs28362951	0.7153
	ukb-a-235	SERPING1	SERPING1	cg02520020	324	0.1992	0.2958	rs28362951	0.4756
	ukb-a-235	SERPING1	SERPING1	cg04772947	323	0.2434	0.3225	rs28362951	0.6878
	ukb-a-235	SERPING1	SERPING1	cg10030791	324	0.2145	0.2954	rs28362951	0.4662
	ukb-a-235	SERPING1	SERPING1	cg15617545	325	0.2173	0.2953	rs28362951	0.4923
	ukb-a-235	SERPING1	SERPING1	cg15918732	324	0.1897	0.268	rs11229067	0.2707
	ukb-b-13405	SERPING1	SERPING1	cg00369658	325	0	0.1204	rs28362951	0.7125
	ukb-b-13405	SERPING1	SERPING1	cg02520020	324	0.07	0.1088	rs28362951	0.473
	ukb-b-13405	SERPING1	SERPING1	cg04772947	323	0.0886	0.1215	rs28362951	0.6842
	ukb-b-13405	SERPING1	SERPING1	cg10030791	324	0.0757	0.1087	rs28362951	0.4636
	ukb-b-13405	SERPING1	SERPING1	cg15617545	325	0.0767	0.1085	rs28362951	0.4898
	ukb-b-13405	SERPING1	SERPING1	cg15918732	324	0.0649	0.0963	rs11229067	0.2677
	GCST90244094	SERPING1	SERPING1	cg00369658	325	0	0.9998	rs28362951	0.7854
	GCST90244094	SERPING1	SERPING1	cg02520020	324	0.6951	0.9999	rs28362951	0.5678
	GCST90244094	SERPING1	SERPING1	cg04772947	323	0.7653	0.9999	rs28362951	0.7633
	GCST90244094	SERPING1	SERPING1	cg10030791	324	0.7414	0.9999	rs28362951	0.5586
	GCST90244094	SERPING1	SERPING1	cg15617545	325	0.7519	0.9999	rs28362951	0.5837
	GCST90244094	SERPING1	SERPING1	cg15918732	324	0.7208	0.9999	rs28362951	0.2601
	GCST90029026	SERPING1	SERPING1	cg00369658	325	0	0.9999	rs28362951	0.6088
	GCST90029026	SERPING1	SERPING1	cg02520020	324	0.6462	1	rs28362951	0.3693
	GCST90029026	SERPING1	SERPING1	cg04772947	323	0.7341	1	rs28362951	0.5691
	GCST90029026	SERPING1	SERPING1	cg10030791	324	0.7077	1	rs28362951	0.3601
	GCST90029026	SERPING1	SERPING1	cg15617545	325	0.719	1	rs28362951	0.3876
	GCST90029026	SERPING1	SERPING1	cg15918732	324	0.6972	1	rs11229067	0.2725
	Abbreviations:GWAS: genome-wide association study; COPD: chronic obstructive pulmonary disease; FEV1: forced expired volume in 1 second; FEV1% predicted: forced expired volume in 1 second percentage predict; FVC: forced vital capacity; FEV1/FVC = forced expired volume in 1 second/forced vital capacity ratio;

## Sheet: Supplemental Data 22
	Supplemental Data 22 Reverse MR analysis of the association between COPD and SERPING1 expression (eQTL) and protein Levels (pQTL)
	id.exposure	exposure	outcome	nsnp	beta_IVW	se_IVW	pval_IVW	egger_intercept	se_egger_intercept	pval_egger_intercept	Q_heterogeneity	Q_pval_heterogeneity
	GCST90029026	FEV1/FVC	SERPING1_pQTL	339	-0.00468321	0.0219774	0.831255	0.00211552	0.00118325	0.0746927	324.376	0.693392
	GCST90244092	FEV1/FVC	SERPING1_pQTL	276	0.0359676	0.0323252	0.265846	0.00177886	0.00171235	0.299794	196.532	0.999893
	GCST90244094	FEV1/FVC	SERPING1_pQTL	268	-0.0015851	0.0272689	0.953646	0.00219093	0.00130414	0.0941345	195.244	0.999672
	ieu-b-106	COPD	SERPING1_pQTL	95	-0.0228133	0.132827	0.863632	-0.000338689	0.00311746	0.91372	112.488	0.0939485
	FinnGen_COPD	COPD	SERPING1_pQTL	12	0.0629493	0.0296786	0.0339193	-0.00115293	0.0061281	0.854532	5.08301	0.92708
	ukb-a-235	FEV1%predict	SERPING1_pQTL	41	-0.0161019	0.0510033	0.752229	-0.0111411	0.00684261	0.111537	53.2896	0.0778012
	ukb-b-13405	FEV1%predict	SERPING1_pQTL	71	0.00632563	0.0411615	0.877863	0.00632514	0.00474979	0.187352	74.0012	0.348991
	ukb-b-19657	FEV1	SERPING1_pQTL	193	-0.0683585	0.0437882	0.118496	0.00172959	0.00211384	0.414249	131.646	0.999713
	GCST90029026	FEV1/FVC	SERPING1_eQTL	14	0.103248	0.092698	0.265358	-0.00272996	0.00616684	0.665869	13.0277	0.445677
	GCST90244092	FEV1	SERPING1_eQTL	13	0.0499656	0.162174	0.758007	-0.0133703	0.0122819	0.299597	9.29532	0.677521
	GCST90244094	FEV1/FVC	SERPING1_eQTL	13	0.106246	0.114468	0.35332	-0.00943834	0.00788728	0.256596	11.7259	0.46794
	ieu-b-106	COPD	SERPING1_eQTL	12	-0.491075	0.423629	0.246371	0.00927786	0.00993048	0.372169	5.19575	0.921317
	FinnGen_COPD	COPD	SERPING1_eQTL	3	0.089674	0.0546843	0.101036	-0.00776703	0.0167504	0.723591	0.215476	0.897863
	ukb-a-235	FEV1%predict	SERPING1_eQTL	6	-0.0997997	0.200171	0.618081	0.0382757	0.0510111	0.494775	8.14814	0.148258
	ukb-b-13405	FEV1%predict	SERPING1_eQTL	9	0.0629059	0.196195	0.748492	-0.00889646	0.0265733	0.747592	13.3409	0.100646
	ukb-b-19657	FEV1	SERPING1_eQTL	13	0.269277	0.176831	0.127811	0.0058177	0.0111384	0.611811	11.0171	0.527455
	Abbreviations: MR: Mendelian randomization; GWAS: genome-wide association study; COPD: chronic obstructive pulmonary disease; FEV1: forced expired volume in 1 second; FEV1% predicted: forced expired volume in 1 second percentage predict; FVC: forced vital capacity; FEV1/FVC = forced expired volume in 1 second/forced vital capacity ratio;
