# Supplementary material for: Multiomics Mendelian randomization identifies serpin family G member 1 as a chronic obstructive pulmonary disease modulator
Source: Signal Transduct Target Ther. 2026 Jan 21;11:34. doi: 10.1038/s41392-025-02547-7 (PMC12819415; doi:10.1038/s41392-025-02547-7)
Supplement: Supplementary file 6 — Supplemental Data S23-S36 [file 41392_2025_2547_MOESM6_ESM.xlsx]

## Sheet: Supplemental Data 23
	Supplemental Data 23 Clinical information of s​tudy population​ from the UKBiobank cohort.
	Characteristics	Normal lung function(N=35708)	Impaired lung function(N=10661)	Total(N=46369)	pvalue
	Age				<0.001
	Mean±SD	56.23±8.16	58.16±8.08	56.67±8.18
	Sex				<0.001
	Male	15506(33.44%)	5537(11.94%)	21043(45.38%)
	Female	20202(43.57%)	5124(11.05%)	25326(54.62%)
	BMI
	Mean±SD	27.30±4.60	27.65±5.10	27.38±4.72
	Ethnic				<0.001
	White	33932(73.18%)	9379(20.23%)	43311(93.41%)
	Asian	407(0.88%)	385(0.83%)	792(1.71%)
	Black	472(1.02%)	549(1.18%)	1021(2.20%)
	Chinese	101(0.22%)	37(0.08%)	138(0.30%)
	Mixed	643(1.39%)	247(0.53%)	890(1.92%)
	unkonw	153(0.33%)	64(0.14%)	217(0.46%)
	Smoke status				<0.001
	Ever smoke	20692(44.62%)	6825(14.72%)	27517(59.34%)
	Never smoke	14885(32.10%)	3774(8.14%)	18659(40.24%)
	Unknow	131(0.28%)	62(0.13%)	193(0.42%)
	Alcohol Status				<0.001
	Never	7181(15.50%)	2266(4.89%)	9447(20.39%)
	Special occasions only	8382(18.09%)	2197(4.74%)	10579(22.84%)
	one to three times a month	9513(20.54%)	2581(5.57%)	12094(26.11%)
	one or twice times a week	4010(8.66%)	1060(2.29%)	5070(10.94%)
	three or four times a week	3941(8.51%)	1394(3.01%)	5335(11.52%)
	Daily or almost daily	2626(5.67%)	1129(2.44%)	3755(8.11%)
	Unknow	23(0.05%)	22(0.05%)	45(0.10%)
	Income				<0.001
	Less than 18,000	1766(3.81%)	368(0.79%)	2134(4.60%)
	18,000 to 30,999	6421(13.85%)	1354(2.92%)	7775(16.77%)
	31,000 to 51,999	8218(17.72%)	2009(4.33%)	10227(22.06%)
	52,000 to 100,000	7926(17.09%)	2408(5.19%)	10334(22.29%)
	Greater than 100,000	6430(13.87%)	2661(5.74%)	9091(19.61%)
	Unknow	4947(10.67%)	1861(4.01%)	6808(14.68%)
	All P values are two-sided.

## Sheet: Supplemental Data 24
	Supplemental Data 24 Logistic regression modeling was employed to assess the association of prioritized candidate genes with COPD and Impaired lung function.​
	Groups	Genes	Univariable Regression (Model 2)					Multiple Regression (Model 2)					Multiple Regression (Model 3)
			Beta	se	Wald	Pvalue	Exp(B)	Beta	se	Wald	Pvalue	Exp(B)	Beta	se	Wald	Pvalue	Exp(B)
	COPD	SERPING1	1.12655	0.128102	77.337	1.44138e-18	3.08499	1.13042	0.133169	72.0562	2.09159e-17	3.09695	1.04444	0.135894	59.0695	1.52199e-14	2.84179
	COPD	IL1RN	0.469334	0.028466	271.837	4.51347e-61	1.59893	0.441969	0.0333526	175.6	4.42705e-40	1.55577	0.411798	0.0347033	140.808	1.77227e-32	1.50953
	COPD	TNFRSF6B	0.695418	0.0300224	536.538	1.0682e-118	2.00455	0.566457	0.0323447	306.711	1.13718e-68	1.76201	0.537994	0.0335631	256.939	7.97355e-58	1.71257
	COPD	NID	0.140154	0.0281106	24.8583	6.17039e-07	1.15045	0.11912	0.0285901	17.3595	3.09348e-05	1.1265	0.104994	0.0290876	13.029	0.00030671	1.1107
	COPD	TRIM25	0.038387	0.0225905	2.88745	0.0892721	1.03913	0.0415726	0.0229659	3.27678	0.0702665	1.04245	0.0353515	0.023296	2.30279	0.129142	1.03598
	COPD	RELT	1.29777	0.0576385	506.954	2.91735e-112	3.66111	0.928653	0.0657587	199.435	2.77473e-45	2.5311	0.855863	0.067909	158.838	2.03027e-36	2.3534
	COPD	LILRB2	0.569478	0.0624493	83.1571	7.57837e-20	1.76735	0.334679	0.0637425	27.5675	1.51706e-07	1.39749	0.289907	0.0646416	20.1138	7.29684e-06	1.3363
	COPD	SCARF2	0.681148	0.0637538	114.149	1.20888e-26	1.97615	0.132565	0.073674	3.23766	0.0719632	1.14175	0.0861412	0.0754282	1.30423	0.253442	1.08996
	COPD	SERPINA1	2.44494	0.281058	75.6735	3.34672e-18	11.5299	2.40063	0.285324	70.7907	3.97208e-17	11.0301	2.15438	0.294505	53.513	2.56885e-13	8.62257
	COPD	EFEMP1	1.09089	0.0573583	361.715	1.19178e-80	2.97691	0.69739	0.0650898	114.795	8.72511e-27	2.0085	0.634206	0.0667877	90.171	2.18439e-21	1.88552
	COPD	ASPSCR1	0.0444274	0.0359677	1.52572	0.216756	1.04543	0.0138414	0.0371081	0.13913	0.709147	1.01394	0.0102189	0.0377291	0.0733594	0.786507	1.01027
	COPD	OGN	0.636388	0.0434953	214.072	1.77624e-48	1.88964	0.39424	0.0481828	66.9481	2.78746e-16	1.48326	0.336781	0.0493543	46.5634	8.87022e-12	1.40043
	COPD	SERPINF1	0.811815	0.080979	100.501	1.18341e-23	2.25199	0.364744	0.0945383	14.8854	0.000114244	1.44015	0.278601	0.0963322	8.36417	0.00382692	1.32128
	Impaired lung function	SERPING1	0.393483	0.0605711	42.2008	8.23653e-11	1.48213	0.345936	0.0628087	30.3355	3.6341e-08	1.41331	0.334834	0.0637312	27.6029	1.48951e-07	1.39771
	Impaired lung function	IL1RN	0.179108	0.0157969	128.554	8.48983e-30	1.19615	0.197468	0.0183277	116.085	4.55252e-27	1.21831	0.17798	0.0185946	91.6154	1.05271e-21	1.1948
	Impaired lung function	TNFRSF6B	0.35784	0.0168807	449.365	9.91579e-100	1.43024	0.283924	0.0178683	252.484	7.46162e-57	1.32833	0.265262	0.0180801	215.251	9.82443e-49	1.30377
	Impaired lung function	NID	0.0453468	0.0134393	11.3851	0.00074036	1.04639	0.0584095	0.0137256	18.1095	2.08557e-05	1.06015	0.0523276	0.013824	14.3283	0.000153543	1.05372
	Impaired lung function	TRIM25	0.019317	0.0105876	3.32876	0.0680782	1.0195	0.0115427	0.0107909	1.1442	0.284767	1.01161	0.00921864	0.0108766	0.718372	0.396678	1.00926
	Impaired lung function	RELT	0.727488	0.0313554	538.302	4.41375e-119	2.06988	0.509952	0.0359684	201.01	1.25755e-45	1.66521	0.481487	0.0366153	172.92	1.7043e-39	1.61848
	Impaired lung function	LILRB2	0.253755	0.0285865	78.7962	6.88601e-19	1.28886	0.194085	0.0295528	43.1306	5.12053e-11	1.2142	0.179599	0.0298495	36.2021	1.77875e-09	1.19674
	Impaired lung function	SCARF2	0.298962	0.0307085	94.7794	2.12834e-22	1.34846	0.116759	0.035283	10.9509	0.000935601	1.12385	0.101954	0.0357629	8.12721	0.00436057	1.10733
	Impaired lung function	SERPINA1	0.844345	0.1447	34.0491	5.37383e-09	2.32645	0.840747	0.147325	32.5668	1.15163e-08	2.3181	0.737893	0.148568	24.668	6.81069e-07	2.09152
	Impaired lung function	EFEMP1	0.557665	0.0288714	373.088	3.97899e-83	1.74659	0.435263	0.0326333	177.903	1.39107e-40	1.54537	0.410289	0.0332497	152.267	5.54075e-35	1.50725
	Impaired lung function	ASPSCR1	0.0484046	0.0168508	8.25148	0.00407187	1.0496	0.0108472	0.0173296	0.391792	0.531359	1.01091	0.00490778	0.0174727	0.0788955	0.7788	1.00492
	Impaired lung function	OGN	0.368871	0.022036	280.21	6.75911e-63	1.4461	0.275744	0.0245262	126.401	2.51225e-29	1.31751	0.256025	0.0248623	106.043	7.21401e-25	1.29179
	Impaired lung function	SERPINF1	0.395747	0.039102	102.433	4.46294e-24	1.48549	0.163885	0.0454024	13.0294	0.000306645	1.17808	0.133194	0.0458962	8.42197	0.00370714	1.14247
	Model 2: Multivariable regression adjusted for baseline lung function, with exclusion of demographic covariates (sex, age, BMI, ethnicity);
	Model 3: Multivariable regression based on Model 2 with further exclusion of behavioral and socioeconomic covariates (smoking status, alcohol intake frequency, household income);
	Abbreviations: COPD: chronic obstructive pulmonary disease;
	All P values are two-sided.

## Sheet: Supplemental Data 25
	Supplemental Data 25 ​Linear regression modeling was employed to assess the association of prioritized candidate genes with spirometric indices
	Traits	Period	Genes	Correlation analysis (Model 1)		Multiple Regression (Model 2)			Multiple Regression (Model 3)
				Correlation coefficient	Pvalue	Beta	se	Pvalue	Beta	se	Pvalue
	FEV1 (L)	Baseline	SERPING1	-0.147	1.21057e-188	0.0400213	0.0135555	2.79381e-29	-0.172122	0.0135526	6.9758e-37
	FEV1 (L)	Baseline	IL1RN	-0.17	1.47462e-287	-0.0737166	0.00411417	1.52256e-71	-0.0627597	0.00410037	9.51978e-53
	FEV1 (L)	Baseline	TNFRSF6B	-0.084	1.51705e-70	-0.0874261	0.00398534	4.20032e-106	-0.0826669	0.00397074	8.36975e-96
	FEV1 (L)	Baseline	NID	-0.081	1.53095e-66	-0.0267392	0.00298794	3.71935e-19	-0.0263314	0.00296205	6.35722e-19
	FEV1 (L)	Baseline	TRIM25	-0.00810683	0.109503	-0.0161202	0.00234754	6.66075e-12	-0.0150362	0.00233062	1.12001e-10
	FEV1 (L)	Baseline	RELT	0.099	1.38956e-97	-0.115588	0.00801576	4.92903e-47	-0.0880379	0.00804275	7.51315e-28
	FEV1 (L)	Baseline	LILRB2	-0.102	3.78643e-106	-0.0260304	0.00635917	4.25885e-05	-0.013407	0.00632768	0.0341138
	FEV1 (L)	Baseline	SCARF2	-0.192	0	0.0436671	0.0076844	1.33503e-08	0.0622847	0.00766071	4.38636e-16
	FEV1 (L)	Baseline	SERPINA1	-0.051	1.26092e-23	-0.260467	0.0324311	9.90748e-16	-0.203926	0.0322548	2.60443e-10
	FEV1 (L)	Baseline	EFEMP1	-0.268	0	-0.105219	0.00715394	7.44928e-49	-0.078892	0.00718859	5.49474e-28
	FEV1 (L)	Baseline	ASPSCR1	0.02	5.25299e-05	-0.0318749	0.00375795	2.29014e-17	-0.029309	0.00373121	4.09694e-15
	FEV1 (L)	Baseline	OGN	-0.276	0	-0.0684725	0.00539528	7.65416e-37	-0.0523146	0.00539696	3.38369e-22
	FEV1 (L)	Baseline	SERPINF1	0.03	3.03495e-09	-0.113324	0.0099381	4.51318e-30	-0.0933648	0.00989977	4.28122e-21
	FEV1%predict	Baseline	SERPING1	-0.037	2.44789e-13	0.0400213	0.429648	5.3221e-13	-3.51249	0.432201	4.53005e-16
	FEV1%predict	Baseline	IL1RN	-0.134	1.64848e-178	-2.53217	0.130126	5.39015e-84	-2.28882	0.130427	1.03745e-68
	FEV1%predict	Baseline	TNFRSF6B	-0.127	1.81458e-160	-2.85293	0.12604	8.44116e-113	-2.72135	0.126311	1.9865e-102
	FEV1%predict	Baseline	NID	-0.042	3.28894e-19	-0.739981	0.0945637	5.17804e-15	-0.717581	0.0942914	2.78923e-14
	FEV1%predict	Baseline	TRIM25	-0.038	1.16964e-13	-0.454489	0.0743781	1.00251e-09	-0.424537	0.0742794	1.10246e-08
	FEV1%predict	Baseline	RELT	-0.117	6.47172e-137	-4.92372	0.253157	6.54051e-84	-4.3264	0.25549	4.0251e-64
	FEV1%predict	Baseline	LILRB2	-0.045	7.10398e-22	-1.41755	0.201207	1.87765e-12	-1.139	0.201387	1.56106e-08
	FEV1%predict	Baseline	SCARF2	0.016	0.00053621	-0.432892	0.243115	0.0749843	-0.0497503	0.243882	0.83836
	FEV1%predict	Baseline	SERPINA1	-0.031	8.99333e-10	-6.41447	1.0269	4.24344e-10	-5.0877	1.02718	7.33541e-07
	FEV1%predict	Baseline	EFEMP1	-0.087	4.85984e-77	-4.1174	0.226209	9.19084e-74	-3.5608	0.228613	1.48165e-54
	FEV1%predict	Baseline	ASPSCR1	-0.045	8.63477e-19	-0.760052	0.119157	1.80726e-10	-0.707633	0.118997	2.7599e-09
	FEV1%predict	Baseline	OGN	-0.087	7.01021e-76	-2.93596	0.170461	2.88175e-66	-2.58372	0.171507	3.68593e-51
	FEV1%predict	Baseline	SERPINF1	-0.12	6.64484e-124	-4.45573	0.314368	1.73652e-45	-4.02664	0.314977	2.40455e-37
	FEV1/FVC%	Baseline	SERPING1	-0.038	7.80125e-14	0.0400213	0.168582	6.19091e-08	-0.734772	0.169338	1.43445e-05
	FEV1/FVC%	Baseline	IL1RN	0.018	0.000142295	-0.221499	0.0514012	1.64184e-05	-0.192235	0.0514074	0.000184666
	FEV1/FVC%	Baseline	TNFRSF6B	-0.078	7.73555e-61	-0.581913	0.0498462	1.91859e-31	-0.512761	0.0498764	9.18549e-25
	FEV1/FVC%	Baseline	NID	-0.01	0.0423682	-0.095088	0.0372034	0.0105947	-0.0706379	0.0370444	0.0565473
	FEV1/FVC%	Baseline	TRIM25	0.011	0.0332189	0.0343339	0.029216	0.239931	0.0393573	0.029125	0.1766
	FEV1/FVC%	Baseline	RELT	-0.087	2.66063e-76	-0.935642	0.0998569	7.58931e-21	-0.931385	0.100539	2.05475e-20
	FEV1/FVC%	Baseline	LILRB2	-0.023	5.54386e-07	-0.15521	0.0792513	0.0501826	-0.155224	0.0792237	0.050082
	FEV1/FVC%	Baseline	SCARF2	-0.104	1.45984e-109	-0.112636	0.0957119	0.239272	-0.145617	0.0958809	0.128838
	FEV1/FVC%	Baseline	SERPINA1	-0.025	9.78278e-07	-1.78078	0.40308	9.99152e-06	-1.55442	0.402398	0.000112234
	FEV1/FVC%	Baseline	EFEMP1	-0.091	2.26752e-83	-0.883795	0.0891696	3.92201e-23	-0.887161	0.0899264	6.20428e-23
	FEV1/FVC%	Baseline	ASPSCR1	0.0067969	0.179035	0.0521869	0.046747	0.264271	0.0574808	0.0466107	0.217505
	FEV1/FVC%	Baseline	OGN	-0.052	2.12294e-28	-0.466147	0.0672069	4.08776e-12	-0.453865	0.067476	1.76101e-11
	FEV1/FVC%	Baseline	SERPINF1	0.00779062	0.125783	0.100796	0.123681	0.415095	0.112594	0.123637	0.362467
	FVC (L)	Baseline	SERPING1	-0.139	6.70169e-167	0.0400213	0.0168044	1.02223e-20	-0.190448	0.016792	9.09327e-30
	FVC (L)	Baseline	IL1RN	-0.181	0	-0.0862948	0.00511942	1.478e-63	-0.0734907	0.00510254	6.3371e-47
	FVC (L)	Baseline	TNFRSF6B	-0.06	2.06696e-36	-0.0881781	0.00496523	2.55791e-70	-0.0851634	0.00494617	3.19312e-66
	FVC (L)	Baseline	NID	-0.081	5.24319e-66	-0.0313363	0.0037138	3.32833e-17	-0.0319763	0.0036819	3.92184e-18
	FVC (L)	Baseline	TRIM25	-0.013	0.0117725	-0.0233438	0.00290759	1.01355e-15	-0.0221063	0.00288558	1.88829e-14
	FVC (L)	Baseline	RELT	0.131	9.48212e-172	-0.110893	0.00997134	1.07803e-28	-0.0754332	0.0100039	4.77534e-14
	FVC (L)	Baseline	LILRB2	-0.097	2.90354e-95	-0.026302	0.0079064	0.00087959	-0.00987441	0.00786716	0.209433
	FVC (L)	Baseline	SCARF2	-0.161	1.85636e-262	0.0604757	0.0095545	2.48168e-10	0.0859013	0.00952611	1.99862e-19
	FVC (L)	Baseline	SERPINA1	-0.044	6.1292e-18	-0.25879	0.0402045	1.23428e-10	-0.196474	0.0399669	8.87276e-07
	FVC (L)	Baseline	EFEMP1	-0.243	0	-0.0930679	0.00890929	1.63145e-25	-0.0588521	0.00894933	4.88085e-11
	FVC (L)	Baseline	ASPSCR1	0.018	0.000266116	-0.0447794	0.00465729	7.31398e-22	-0.0417827	0.00462296	1.66605e-19
	FVC (L)	Baseline	OGN	-0.265	0	-0.0667644	0.00670991	2.66242e-23	-0.0464934	0.00671171	4.35003e-12
	FVC (L)	Baseline	SERPINF1	0.027	7.22633e-08	-0.158505	0.0123086	7.2076e-38	-0.132962	0.0122566	2.22872e-27
	FEV1 accelerated (ml/year)	Visit 1	SERPING1	-0.082	0.00164302	-36.4071	10.9871	0.000943644	-22.1161	10.4519	0.0345182
	FEV1 accelerated (ml/year)	Visit 1	IL1RN	-0.0345538	0.134739	-0.621463	3.27966	0.849729	3.36789	3.08153	0.274568
	FEV1 accelerated (ml/year)	Visit 1	TNFRSF6B	-0.051	0.0294077	-6.19175	3.04402	0.0420871	-3.09542	2.87305	0.281443
	FEV1 accelerated (ml/year)	Visit 1	NID	-0.00527443	0.819319	-0.213904	2.26004	0.924606	0.867883	2.10231	0.679784
	FEV1 accelerated (ml/year)	Visit 1	TRIM25	-0.054	0.0381087	-3.18695	1.77778	0.0732371	-2.82053	1.65856	0.0892376
	FEV1 accelerated (ml/year)	Visit 1	RELT	-0.0422727	0.0670226	-8.90123	6.27538	0.15623	-8.18267	5.94114	0.168588
	FEV1 accelerated (ml/year)	Visit 1	LILRB2	0.00283062	0.902383	0.528094	4.88446	0.913914	-0.694698	4.57524	0.879331
	FEV1 accelerated (ml/year)	Visit 1	SCARF2	0.024521	0.286147	-3.23604	5.81402	0.577872	-10.7143	5.45036	0.0494686
	FEV1 accelerated (ml/year)	Visit 1	SERPINA1	-0.00412148	0.876211	-8.30343	26.3354	0.752583	8.39276	24.7559	0.734644
	FEV1 accelerated (ml/year)	Visit 1	EFEMP1	0.0124545	0.589521	-0.751487	5.52476	0.891819	-2.26636	5.21013	0.663619
	FEV1 accelerated (ml/year)	Visit 1	ASPSCR1	-0.086	0.000986206	-8.651	2.97826	0.00373146	-7.0713	2.76871	0.0107513
	FEV1 accelerated (ml/year)	Visit 1	OGN	0.0195705	0.396649	2.78553	4.15912	0.503106	0.0658968	3.91906	0.986586
	FEV1 accelerated (ml/year)	Visit 1	SERPINF1	-0.073	0.00580872	-14.0787	7.80368	0.071424	-7.4743	7.35021	0.309382
	FEV1%predict accelerated (%/year)	Visit 1	SERPING1	-0.063	0.01657	0.0400213	0.414726	0.00683727	-0.851861	0.402474	0.0344683
	FEV1%predict accelerated (%/year)	Visit 1	IL1RN	-0.0187855	0.416239	0.0315239	0.122554	0.797034	0.152969	0.117319	0.192436
	FEV1%predict accelerated (%/year)	Visit 1	TNFRSF6B	-0.0433506	0.0619413	-0.146592	0.113521	0.196756	-0.047018	0.109228	0.666914
	FEV1%predict accelerated (%/year)	Visit 1	NID	0.00142686	0.950728	0.001644	0.084406	0.984462	0.0230162	0.0800111	0.773637
	FEV1%predict accelerated (%/year)	Visit 1	TRIM25	-0.0513188	0.0508092	-0.111275	0.066898	0.0964595	-0.0959503	0.0640444	0.134306
	FEV1%predict accelerated (%/year)	Visit 1	RELT	-0.059	0.0105121	-0.206866	0.234445	0.377692	-0.146314	0.226538	0.518445
	FEV1%predict accelerated (%/year)	Visit 1	LILRB2	-0.00393943	0.864462	-0.0470486	0.182364	0.79644	-0.0609059	0.173938	0.726259
	FEV1%predict accelerated (%/year)	Visit 1	SCARF2	0.0273156	0.234749	-0.105305	0.216642	0.626969	-0.261423	0.206833	0.20641
	FEV1%predict accelerated (%/year)	Visit 1	SERPINA1	-0.00638825	0.809207	-0.382619	0.99301	0.700063	0.139004	0.956986	0.884533
	FEV1%predict accelerated (%/year)	Visit 1	EFEMP1	0.018899	0.412928	-0.00508267	0.2059	0.980309	0.00522914	0.197773	0.978909
	FEV1%predict accelerated (%/year)	Visit 1	ASPSCR1	-0.079	0.00249243	-0.270681	0.1123	0.0160609	-0.203827	0.107188	0.0574246
	FEV1%predict accelerated (%/year)	Visit 1	OGN	0.0265737	0.249719	0.0963078	0.155334	0.53533	0.0775923	0.149278	0.603276
	FEV1%predict accelerated (%/year)	Visit 1	SERPINF1	-0.08	0.0023732	-0.335776	0.294416	0.254276	-0.134538	0.284305	0.63613
	FEV1/FVC accelerated (%/year)	Visit 1	SERPING1	-0.025995	0.32191	0.0400213	0.188967	0.174392	-0.306037	0.180234	0.0897244
	FEV1/FVC accelerated (%/year)	Visit 1	IL1RN	0.00262007	0.909732	0.0706901	0.0534644	0.186267	0.0542	0.0509633	0.287688
	FEV1/FVC accelerated (%/year)	Visit 1	TNFRSF6B	-0.0311218	0.180301	-0.0425911	0.0496791	0.391377	0.0112753	0.0476322	0.812904
	FEV1/FVC accelerated (%/year)	Visit 1	NID	0.00320624	0.889566	0.00391971	0.0369024	0.915421	0.00343377	0.0349492	0.921744
	FEV1/FVC accelerated (%/year)	Visit 1	TRIM25	-0.0180814	0.491614	-0.0144378	0.0302667	0.63342	-0.0250011	0.0285713	0.381698
	FEV1/FVC accelerated (%/year)	Visit 1	RELT	-0.05	0.0301653	-0.0632214	0.102511	0.537487	-0.0153598	0.098808	0.876482
	FEV1/FVC accelerated (%/year)	Visit 1	LILRB2	0.0230652	0.317527	0.0782616	0.0798399	0.327098	0.0873594	0.0758583	0.249628
	FEV1/FVC accelerated (%/year)	Visit 1	SCARF2	0.0412232	0.0728741	0.015026	0.0948622	0.87416	-0.0318832	0.0903051	0.724083
	FEV1/FVC accelerated (%/year)	Visit 1	SERPINA1	-0.022372	0.397739	-0.437197	0.451267	0.332799	-0.332626	0.428665	0.437904
	FEV1/FVC accelerated (%/year)	Visit 1	EFEMP1	-0.00191006	0.934057	-0.079823	0.0897786	0.374058	-0.0612986	0.0861737	0.476964
	FEV1/FVC accelerated (%/year)	Visit 1	ASPSCR1	-0.0276889	0.290877	-0.0281295	0.0507239	0.57928	-0.0215975	0.0478432	0.651753
	FEV1/FVC accelerated (%/year)	Visit 1	OGN	0.0283288	0.219792	0.0469176	0.0679106	0.489731	0.0775556	0.0651841	0.234279
	FEV1/FVC accelerated (%/year)	Visit 1	SERPINF1	-0.0307973	0.242505	0.0441273	0.134035	0.742037	0.0688411	0.127112	0.588193
	FVC accelerated (ml/year)	Visit 1	SERPING1	-0.057042	0.029913	-33.0088	15.8606	0.491358	-31.9316	17.3021	0.560063
	FVC accelerated (ml/year)	Visit 1	IL1RN	-0.0338651	0.14269	-2.98718	4.17752	0.474661	3.8789	3.83691	0.312175
	FVC accelerated (ml/year)	Visit 1	TNFRSF6B	-0.0280977	0.226439	-5.32328	3.87819	0.170037	-3.44158	3.5736	0.335646
	FVC accelerated (ml/year)	Visit 1	NID	-0.00864483	0.708115	-0.633198	2.88605	0.826363	1.06509	2.62538	0.685017
	FVC accelerated (ml/year)	Visit 1	TRIM25	-0.0429583	0.102137	-3.27977	2.28547	0.151488	-2.21176	2.09695	0.291716
	FVC accelerated (ml/year)	Visit 1	RELT	-0.0117536	0.610729	-7.30578	8.01622	0.362215	-8.44576	7.41511	0.254853
	FVC accelerated (ml/year)	Visit 1	LILRB2	-0.00722457	0.754246	-2.51715	6.23476	0.686459	-4.59094	5.70603	0.421166
	FVC accelerated (ml/year)	Visit 1	SCARF2	0.0121373	0.597577	-4.17334	7.41078	0.573403	-12.2969	6.78913	0.0702591
	FVC accelerated (ml/year)	Visit 1	SERPINA1	0.0169298	0.522227	17.3896	33.7225	0.606167	32.6463	31.1039	0.294087
	FVC accelerated (ml/year)	Visit 1	EFEMP1	0.0248989	0.280699	4.32229	7.04749	0.539746	0.89782	6.50193	0.890188
	FVC accelerated (ml/year)	Visit 1	ASPSCR1	-0.063	0.0157509	-8.52556	3.82005	0.0257806	-6.52828	3.4923	0.061779
	FVC accelerated (ml/year)	Visit 1	OGN	0.0111996	0.627649	2.46568	5.31155	0.642551	-2.82539	4.89334	0.563742
	FVC accelerated (ml/year)	Visit 1	SERPINF1	-0.058	0.0266438	-19.809	10.0039	0.0478793	-10.7342	9.26188	0.246666
	FEV1 accelerated (ml/year)	Visit 2	SERPING1	-0.0202282	0.225432	0.0400213	4.542	0.209052	-2.46014	4.39398	0.575591
	FEV1 accelerated (ml/year)	Visit 2	IL1RN	-0.0250725	0.0767455	-0.643981	1.30064	0.620532	1.17912	1.24749	0.344606
	FEV1 accelerated (ml/year)	Visit 2	TNFRSF6B	-0.033	0.0212562	-3.13705	1.26192	0.0129541	-1.19678	1.20786	0.321816
	FEV1 accelerated (ml/year)	Visit 2	NID	0.0124034	0.380608	0.937282	0.870082	0.281428	1.87993	0.830549	0.0236489
	FEV1 accelerated (ml/year)	Visit 2	TRIM25	-0.0169112	0.31249	-0.780275	0.793235	0.325348	-0.416104	0.761664	0.584888
	FEV1 accelerated (ml/year)	Visit 2	RELT	0.00452178	0.74925	-0.179465	2.59335	0.944832	1.75765	2.48312	0.479078
	FEV1 accelerated (ml/year)	Visit 2	LILRB2	-0.00215221	0.878485	-0.561834	1.85286	0.761731	-0.528222	1.76844	0.765186
	FEV1 accelerated (ml/year)	Visit 2	SCARF2	0.0129126	0.358587	-3.41836	2.41022	0.156172	-5.64939	2.3081	0.0144137
	FEV1 accelerated (ml/year)	Visit 2	SERPINA1	-0.00342479	0.838658	-1.99535	9.37947	0.831545	1.09881	8.81689	0.900827
	FEV1 accelerated (ml/year)	Visit 2	EFEMP1	0.00225344	0.87318	-1.11994	2.20987	0.612325	0.131897	2.1205	0.950405
	FEV1 accelerated (ml/year)	Visit 2	ASPSCR1	-0.0161892	0.331845	-1.21079	1.28901	0.34763	-0.287767	1.23954	0.81643
	FEV1 accelerated (ml/year)	Visit 2	OGN	0.00734449	0.60365	0.989286	1.75304	0.572557	0.797541	1.67385	0.63376
	FEV1 accelerated (ml/year)	Visit 2	SERPINF1	-0.05	0.00269707	-9.1955	3.42113	0.00722482	-5.98189	3.29174	0.0692646
	FEV1%predict accelerated (%/year)	Visit 2	SERPING1	-0.00856239	0.607899	-0.154928	0.173161	0.371007	-0.111512	0.170289	0.512613
	FEV1%predict accelerated (%/year)	Visit 2	IL1RN	-0.0111925	0.429536	-0.00790395	0.0488476	0.871463	0.0453931	0.0477791	0.342126
	FEV1%predict accelerated (%/year)	Visit 2	TNFRSF6B	-0.035	0.0137121	-0.0902233	0.0473682	0.0568735	-0.0271741	0.0462115	0.556533
	FEV1%predict accelerated (%/year)	Visit 2	NID	0.0161808	0.252693	0.0366744	0.0326402	0.261239	0.0548702	0.0317455	0.0839717
	FEV1%predict accelerated (%/year)	Visit 2	TRIM25	-0.0192861	0.249371	-0.0259663	0.0302411	0.390596	-0.0234406	0.0295185	0.42719
	FEV1%predict accelerated (%/year)	Visit 2	RELT	-0.0218205	0.122931	0.0239489	0.0972872	0.805563	0.113393	0.0950366	0.232865
	FEV1%predict accelerated (%/year)	Visit 2	LILRB2	-0.0056415	0.688591	-0.0437066	0.0695327	0.529655	-0.0164492	0.0677864	0.808277
	FEV1%predict accelerated (%/year)	Visit 2	SCARF2	0.009201	0.513009	-0.159988	0.0904033	0.0768356	-0.167522	0.0883389	0.0579701
	FEV1%predict accelerated (%/year)	Visit 2	SERPINA1	-0.00618425	0.713121	-0.231501	0.351968	0.510754	-0.20312	0.340268	0.550586
	FEV1%predict accelerated (%/year)	Visit 2	EFEMP1	0.00666941	0.636621	-0.0685005	0.0829699	0.409066	0.0269955	0.0813311	0.739963
	FEV1%predict accelerated (%/year)	Visit 2	ASPSCR1	-0.0192606	0.248279	-0.0291461	0.0491305	0.553059	-0.0176908	0.0480355	0.712681
	FEV1%predict accelerated (%/year)	Visit 2	OGN	0.0132868	0.347614	-0.0203179	0.0657655	0.757377	0.0143032	0.0641306	0.823519
	FEV1%predict accelerated (%/year)	Visit 2	SERPINF1	-0.061	0.000291744	-0.315436	0.130457	0.0156591	-0.208222	0.127819	0.103395
	FEV1/FVC accelerated (%/year)	Visit 2	SERPING1	-0.00544895	0.74404	0.0400213	0.0653063	0.547852	-0.0363671	0.0623857	0.559971
	FEV1/FVC accelerated (%/year)	Visit 2	IL1RN	-0.0215601	0.128039	-0.0174536	0.0190782	0.360317	-0.0136259	0.0182002	0.454093
	FEV1/FVC accelerated (%/year)	Visit 2	TNFRSF6B	-0.00309991	0.82683	0.00859063	0.0184684	0.641843	0.0159034	0.0175728	0.365509
	FEV1/FVC accelerated (%/year)	Visit 2	NID	-0.00352648	0.803149	-0.00352116	0.0127603	0.782601	-0.00265666	0.0121231	0.82655
	FEV1/FVC accelerated (%/year)	Visit 2	TRIM25	0.0033613	0.840904	0.00574741	0.0113725	0.613325	0.00259564	0.0107855	0.809832
	FEV1/FVC accelerated (%/year)	Visit 2	RELT	-0.029	0.0392514	-0.0161627	0.0380284	0.670842	0.0183425	0.0362813	0.613185
	FEV1/FVC accelerated (%/year)	Visit 2	LILRB2	0.0140241	0.319102	0.0239769	0.0271907	0.377923	0.0237946	0.0258601	0.357549
	FEV1/FVC accelerated (%/year)	Visit 2	SCARF2	0.037	0.00835756	0.0299474	0.0353271	0.396635	0.0346546	0.0337116	0.304011
	FEV1/FVC accelerated (%/year)	Visit 2	SERPINA1	0.00186242	0.911835	-0.0173719	0.16448	0.915892	0.0433027	0.155972	0.781312
	FEV1/FVC accelerated (%/year)	Visit 2	EFEMP1	0.0226419	0.108707	0.0222866	0.0322503	0.489565	0.0498792	0.0308174	0.105609
	FEV1/FVC accelerated (%/year)	Visit 2	ASPSCR1	-0.00521025	0.754819	0.00506534	0.0185649	0.784988	0.00226082	0.0176331	0.897987
	FEV1/FVC accelerated (%/year)	Visit 2	OGN	0.0275111	0.0517735	0.024836	0.0257051	0.333995	0.0286188	0.0244492	0.24184
	FEV1/FVC accelerated (%/year)	Visit 2	SERPINF1	-0.036	0.0335033	-0.0305124	0.049298	0.535998	-0.0462936	0.0468345	0.322999
	FVC accelerated (ml/year)	Visit 2	SERPING1	-0.0131032	0.432344	0.0400213	8.12411	0.473766	-1.77291	7.98911	0.824392
	FVC accelerated (ml/year)	Visit 2	IL1RN	-0.0158009	0.264726	-0.148102	2.19233	0.946143	2.51591	2.1381	0.23937
	FVC accelerated (ml/year)	Visit 2	TNFRSF6B	-0.0264354	0.0620496	-4.76439	2.12954	0.0253116	-2.26577	2.07207	0.274236
	FVC accelerated (ml/year)	Visit 2	NID	0.0201977	0.153338	2.38969	1.46639	0.103241	3.74472	1.42334	0.00854115
	FVC accelerated (ml/year)	Visit 2	TRIM25	-0.0132638	0.428272	-1.21556	1.42136	0.392493	-0.520753	1.38797	0.707541
	FVC accelerated (ml/year)	Visit 2	RELT	0.017538	0.215056	1.72414	4.37129	0.693286	3.50627	4.25403	0.409853
	FVC accelerated (ml/year)	Visit 2	LILRB2	-0.0100635	0.474663	-2.51058	3.11977	0.421012	-2.27588	3.02811	0.452335
	FVC accelerated (ml/year)	Visit 2	SCARF2	0.00366697	0.79432	-5.28187	4.05996	0.193329	-8.42996	3.95252	0.0329889
	FVC accelerated (ml/year)	Visit 2	SERPINA1	0.000968957	0.954062	1.86473	13.2404	0.888007	3.38323	12.5082	0.786807
	FVC accelerated (ml/year)	Visit 2	EFEMP1	-0.00216571	0.878078	-1.62252	3.7121	0.662065	-0.898092	3.62095	0.804124
	FVC accelerated (ml/year)	Visit 2	ASPSCR1	-0.0110032	0.509558	-1.85665	2.30809	0.421214	-0.340267	2.25659	0.880151
	FVC accelerated (ml/year)	Visit 2	OGN	-0.00478034	0.735435	0.0788278	2.95502	0.978719	-0.314179	2.86888	0.9128
	FVC accelerated (ml/year)	Visit 2	SERPINF1	-0.034	0.0438288	-13.4098	6.12727	0.0286949	-7.27086	6.00246	0.225856
	Model 1: Pearson correlation coefficient;
	Model 2: Multivariable regression adjusted for baseline lung function, with exclusion of demographic covariates (sex, age, BMI, ethnicity);
	Model 3: Multivariable regression based on Model 2 with further exclusion of behavioral and socioeconomic covariates (smoking status, alcohol use history, household income);
	Abbreviations: COPD: chronic obstructive pulmonary disease; FEV1: forced expired volume in 1 second; FEV1%predict: forced expired volume in 1 second percent predicted;FVC: forced vital capacity; FEV1/FVC = forced expired volume in 1 second/forced vital capacity ratio; GOLD: global initiative for chronic obstructive lung disease;
	All P values are two-sided.

## Sheet: Supplemental Data 26
	Supplemental Data 26 Dichotomized SERPING1 expression is associated with COPD risk and lung function trajectories
	Traits	Method	Period	Univariable Regression (Median Dichotomy)			Multivariable Regression (Median Dichotomy)
				Beta	se	Pvalue	Beta	se	Pvalue
	COPD	Logistic regression	Baseline	0.35029	0.051996	1.6183e-11	0.346863	0.05311	6.5342e-11
	Impaired lung function	Logistic regression	Baseline	0.118043	0.024014	8.8527e-07	0.107624	0.024655	1.3e-05
	FEV1 (L)	Linear regression	Baseline	-0.184528	0.00719537	7.36773e-144	-0.0501508	0.00522607	8.75945e-22
	FVC (L)	Linear regression	Baseline	-0.222878	0.00918742	4.77647e-129	-0.0514308	0.00644975	1.57653e-15
	FEV1/FVC %	Linear regression	Baseline	-0.428232	0.0680796	3.20454e-10	-0.320013	0.0666232	1.56628e-06
	FEV1% predict	Linear regression	Baseline	-1.05141	0.169467	5.55092e-10	-1.05931	0.167205	2.3931e-10
	FEV1 accelerated (ml/year)	Linear regression	Visit 1	-16.469	4.09271	6.01686e-05	-10.4667	3.87646	0.00701352
	FVC accelerated (ml/year)	Linear regression	Visit 1	-18.1764	5.24409	0.000543498	-10.9536	4.89127	0.0252805
	FEV1%predict accelerated (%/year)	Linear regression	Visit 1	-0.0904916	0.0705299	0.199688	-0.0586278	0.0677986	0.387328
	FEV1/FVC accelerated (%/year)	Linear regression	Visit 1	-0.575386	0.15484	0.000210076	-0.448855	0.149517	0.00272778
	FEV1 accelerated (ml/year)	Linear regression	Visit 2	-1.40202	1.78483	0.432201	-0.401496	1.72782	0.816263
	FVC accelerated (ml/year)	Linear regression	Visit 2	-1.80048	3.18609	0.572038	-0.105725	3.13608	0.973108
	FEV1%predict accelerated (%/year)	Linear regression	Visit 2	0.00617535	0.0256163	0.809514	-0.000686959	0.024545	0.977673
	FEV1/FVC accelerated (%/year)	Linear regression	Visit 2	-0.0163095	0.0679651	0.810369	-0.0277798	0.0669954	0.678421
	Abbreviations: FEV1: forced expired volume in 1 second; FEV1/FVC = forced expired volume in 1 second/forced vital capacity ratio; FEV1%predict: forced expired volume in 1 second percent predicted
	Multivariable regression adjusted for baseline lung function, with exclusion of demographic covariates (sex, age, BMI, ethnicity);
	All P values are two-sided.

## Sheet: Supplemental Data 27
	Supplemental Data 27 TSMR reveals smoking-driven causal effects on SERPING1 eQTL/pQTL, COPD risk and spirometric impairment
	id.exposure	id.outcome	outcome	exposure	nsnp	beta_IVW	se_IVW	pval_IVW	egger_intercept	se_egger_intercept	pval_egger_intercept	Q_heterogeneity	Q_pval_heterogeneity
	ukb-b-223	ieu-b-106	COPD	ukb-b-223	35	0.170365	0.030819	3.24054e-08	0.000222084	0.000947368	0.816106	81.3127	9.45657e-06
	ukb-b-223	FinnGen_COPD	COPD	ukb-b-223	34	2.94789	0.423729	3.4756e-12	0.0204268	0.0146723	0.173461	88.9377	4.96593e-07
	ukb-b-223	GCST90244092	FEV1	ukb-b-223	35	-0.29242	0.0982915	0.00292964	0.00189411	0.00311139	0.546847	178.571	1.58577e-21
	ukb-b-223	ukb-b-19657	FEV1	ukb-b-223	35	-0.404623	0.0858064	2.4108e-06	-0.00265398	0.00260064	0.314911	158.63	5.23922e-18
	ukb-b-223	GCST90029026	FEV1/FVC%	ukb-b-223	34	-0.128294	0.119626	0.283514	-0.000362189	0.00370457	0.922726	194.493	8.66311e-25
	ukb-b-223	GCST90244094	FEV1/FVC%	ukb-b-223	33	-0.281472	0.0959255	0.00334329	-0.00457013	0.00351921	0.203651	145.584	1.99497e-16
	ukb-b-223	ukb-a-235	FEV1%prepred	ukb-b-223	35	0.472943	0.184485	0.0103598	0.0119135	0.00525991	0.0302063	122.402	6.55628e-12
	ukb-b-223	ukb-b-13405	FEV1%prepred	ukb-b-223	34	-0.688217	0.103972	3.60973e-11	0.00491069	0.00311936	0.125263	50.5735	0.0258338
	ukb-b-223	SERPING1_eQTL	SERPING1_eQTL	ukb-b-223	6	0.155428	0.5473	0.776418	-0.0252155	0.0153861	0.176588	4.28846	0.508676
	ukb-b-223	SERPING1_pQTL	SERPING1_pQTL	ukb-b-223	34	1.18133	0.577842	0.0409156	0.0113041	0.0175828	0.524864	20.4519	0.95682
	Abbreviations:GWAS: genome-wide association study; COPD: chronic obstructive pulmonary disease; TSMR: two-sample Mendelian randomization; MVMR: multivariable Mendelian randomization; FEV1: forced expired volume in 1 second; FEV1% predicted: forced expired volume in 1 second percentage predict; FEV1/FVC = forced expired volume in 1 second/forced vital capacity ratio;
	All P values are two-sided.

## Sheet: Supplemental Data 28
	Supplementary Data 28 Mediation effects of SERPING1 in smoke mediated COPD risk and spirometric impairment analyzed by mediation MR
	id.exposure	exposure	mediator	outcome	outcome.id	Mediation_effect_β	Mediation_effect_β_se	Mediation_effect_β_low_95CI	Mediation_effect_β_high_95CI	indirect_Z	indirect_pval	Mediation (%)
	ukb-b-223	Smoke	SERPING1_pQTL	COPD	FinnGen_COPD	-0.0714624	0.0403808	-0.150609	0.0076839	1.76971	0.0228177	-2.42419
	ukb-b-223	Smoke	SERPING1_pQTL	COPD	ieu-b-106	-0.00964378	0.00512629	-0.0196913	0.000403754	1.88124	0.00272496	-5.66066
	ukb-b-223	Smoke	SERPING1_pQTL	FEV1	GCST90244092	0.0179686	0.00967842	-0.00100115	0.0369383	1.85656	0.0052131	-6.14478
	ukb-b-223	Smoke	SERPING1_pQTL	FEV1	ukb-b-19657	0.0169835	0.00899256	-0.0006419	0.0346089	1.88862	0.00476145	-4.19737
	ukb-b-223	Smoke	SERPING1_pQTL	FEV1%prepred	ukb-a-235	-	-	-	-	-	-	-
	ukb-b-223	Smoke	SERPING1_pQTL	FEV1%prepred	ukb-b-13405	0.0243375	0.0137969	-0.00270429	0.0513794	1.76399	0.00782138	-3.53632
	ukb-b-223	Smoke	SERPING1_pQTL	FEV1/FVC%	GCST90244094	0.02186	0.0113282	-0.000343168	0.0440632	1.92971	0.00587041	-7.76634
	ukb-b-223	Smoke	SERPING1_pQTL	FEV1/FVC%	GCST90029026	0.0303296	0.0154351	7.67593e-05	0.0605825	1.96497	0.00785513	-23.6408
	Abbreviations:GWAS: genome-wide association study; COPD: chronic obstructive pulmonary disease; TSMR: two-sample Mendelian randomization; MVMR: multivariable Mendelian randomization; FEV1: forced expired volume in 1 second; FEV1% predicted: forced expired volume in 1 second percentage predict; FEV1/FVC = forced expired volume in 1 second/forced vital capacity ratio;
	All P values are two-sided.

## Sheet: Supplemental Data 29
	Supplemental Data 29 Clinical information of s​tudy population​ from the ECOPD cohort.
	Characteristics	COPD (N=267)	Control (N=309)	Total (N=576)	pvalue
	GOLD				<0.001
	GOLD1	125	0	125 (21.70%)
	GOLD2	111	0	111 (19.27%)
	GOLD3	29	0	29 (5.03%)
	GOLD4	3	0	3 (0.52%)
	Control	0	279	279 (48.28%)
	PRISm	0	30	30 (5.20%)
	Age (Mean±SD)	64.51±7.03	59.88±7.78	62.04±7.78	<0.001
	Sex (Male/Female)	242/28	126/184	368/212	<0.001
	BMI (Mean±SD)	22.00±3.10	23.27±3.29	22.68±3.27	<0.001
	Smoke status				<0.001
	Never Smoke	38 (6.55%)	162 (27.93%)	200 (34.48%)
	Ever Smoke	81 (13.97%)	45 (7.76%)	126 (21.72%)
	Current Smoke	151 (26.03%)	103 (17.76%)	254 (43.79%)
	Smoke index (Mean±SD)	34.77±30.76	20.30±29.94	27.03±31.15	<0.001
	pre_FEV1 (Mean±SD)	1.86±0.60	2.33±0.56	2.11±0.62	<0.001
	pre_FVC (Mean±SD)	3.23±0.77	3.07±0.75	3.14±0.77	<0.001
	pre_FEV1/FVC% (Mean±SD)	57.17±10.00	76.30±6.24	67.39±12.58	<0.001
	Abbreviations: COPD: chronic obstructive pulmonary disease; pre_FEV1: Pre-bronchodilator forced expired volume in 1 second; ;pre_FVC: Pre-bronchodilator forced vital capacity; pre_FEV1/FVC = Pre-bronchodilator forced expired volume in 1 second/forced vital capacity ratio;
	All P values are two-sided.

## Sheet: Supplemental Data 30
	Supplemental Data 30 Prioritized SERPING1 associate with questionnaire scores, spirometry, CT imaging, and accelerated lung function decline
	Trait	Period	Correlation analysis		Univariable Regression			Multivariable Regression
			Correlation	Pvalue	Beta	se	Pvalue	Beta	se	Pvalue
	CAT	Baseline	0.026	0.531	0.008	0.012	0.531	0.011	0.012	0.357
	CCQ	Baseline	-0.012	0.767	<0.001	0.002	0.767	<0.001	0.002	0.94
	prebronchodilator FEV1 (L)	Baseline	0.061	0.139	0.003	0.002	0.139	0.003	0.001	0.055
	prebronchodilator FEV1/FVC%	Baseline	0.162	<0.001	0.137	0.035	<0.001	0.073	0.032	0.022
	prebronchodilator FVC (L)	Baseline	-0.038	0.365	-0.002	0.002	0.365	0.001	0.002	0.59
	postbronchodilator FEV1 (L)	Baseline	0.05	0.228	0.002	0.002	0.228	0.002	0.001	0.099
	postbronchodilator FEV1/FVC%	Baseline	0.17	<0.001	0.145	0.035	<0.001	0.077	0.031	0.015
	postbronchodilator FVC (L)	Baseline	-0.061	0.142	-0.003	0.002	0.142	<0.001	0.002	0.943
	prebronchodilator FEF50 % predicited	Baseline	0.167	<0.001	0.33	0.078	<0.001	0.239	0.074	0.001
	prebronchodilator FEF75 % predicited	Baseline	0.105	0.012	0.154	0.061	0.012	0.131	0.061	0.033
	prebronchodilator FEV1 % predicited	Baseline	0.148	<0.001	0.211	0.059	<0.001	0.125	0.057	0.029
	prebronchodilator MMEF % predicited	Baseline	0.152	<0.001	0.254	0.069	<0.001	0.187	0.066	0.005
	postbronchodilator FEF50 % predicited	Baseline	0.173	<0.001	0.345	0.084	<0.001	0.233	0.079	0.003
	postbronchodilator FEF75 % predicited	Baseline	0.099	0.017	0.191	0.075	0.011	0.128	0.073	0.082
	postbronchodilator FEV1 % predicited	Baseline	0.141	0.001	0.193	0.056	0.001	0.104	0.055	0.057
	postbronchodilator MMEF % predicited	Baseline	0.153	<0.001	0.286	0.077	<0.001	0.189	0.072	0.009
	Expiratory_Whole_Lung_%LAA856	Baseline	-0.192	<0.001	-0.239	0.051	<0.001	-0.119	0.045	0.008
	Inspiratory_Whole_Lung_%LAA950	Baseline	-0.107	0.01	-0.042	0.016	0.01	-0.008	0.015	0.603
	PARAMAP_VOLUME(%)_WHOLELUNG_FSAD	Baseline	-0.18	<0.001	-0.172	0.039	<0.001	-0.088	0.035	0.013
	prebronchodilator FEV1 annual decline (ml/year)	Three-year follow-up	-0.096	0.046	-0.61	0.306	0.046	-0.521	0.309	0.093
	prebronchodilator FEV1 % predicited annual decline (%/year)	Three-year follow-up	-0.099	0.039	-0.03	0.014	0.039	-0.031	0.015	0.041
	prebronchodilator FVC annual decline (ml/year)	Three-year follow-up	-0.047	0.329	-0.57	0.584	0.329	-0.539	0.573	0.347
	prebronchodilator FEV1/FVC annual decline (%/year)	Three-year follow-up	-0.035	0.462	-0.007	0.009	0.462	-0.01	0.009	0.267
	postbronchodilator FEV1 annual decline (ml/year)	Three-year follow-up	-0.123	0.011	-0.787	0.307	0.011	-0.734	0.314	0.02
	postbronchodilator FEV1 % predicited annual decline (%/year)	Three-year follow-up	-0.114	0.018	-0.035	0.015	0.018	-0.023	0.015	0.109
	postbronchodilator FVC annual decline (ml/year)	Three-year follow-up	-0.091	0.058	-1.029	0.541	0.058	-0.002	0.001	0.086
	postbronchodilator FEV1/FVC annual decline (%/year)	Three-year follow-up	-0.017	0.726	-0.003	0.009	0.726	-0.008	0.009	0.387
	Abbreviations: COPD: chronic obstructive pulmonary disease; FEV1: forced expired volume in 1 second; FEV1%predict: forced expired volume in 1 second percent predicted;FVC: forced vital capacity; FEV1/FVC = forced expired volume in 1 second/forced vital capacity ratio; FEF25%: Forced ​Expiratory ​Flow at ​25%​​ of forced vital capacity ​​%predicted; FEF50%: Forced ​Expiratory ​Flow at ​50%​​ of fo…
	Multivariate regression: excluding the effects of sex, age, BMI, smoking status and smoking index.
	All P values are two-sided.

## Sheet: Supplemental Data 31
	Supplemental Data 31 Dichotomized SERPING1 expression stratifies questionnaire scores, spirometry, CT imaging, and accelerated lung function decline
	Trait	Method	Period	Univariable Regression (Median Dichotomy)			Multivariable Regression (Median Dichotomy)
				Beta	se	Pvalue	Beta	se	Pvalue
	CAT	Linear regression	Baseline	0.295139	0.358221	0.410338	0.354649	0.364491	0.330969
	CCQ	Linear regression	Baseline	-0.015625	0.0469886	0.739612	-0.00403468	0.0477402	0.932678
	prebronchodilator FEV1 (L)	Linear regression	Baseline	0.0553472	0.0517563	0.285347	0.0886542	0.0447367	0.0479968
	prebronchodilator FEV1/FVC%	Linear regression	Baseline	3.14747	1.04222	0.00264049	1.79676	0.953088	0.0599137
	prebronchodilator FVC (L)	Linear regression	Baseline	-0.05125	0.0638634	0.422599	0.0457262	0.0505931	0.366484
	postbronchodilator FEV1 (L)	Linear regression	Baseline	0.0333333	0.0506656	0.510861	0.0674937	0.0427903	0.115281
	postbronchodilator FEV1/FVC%	Linear regression	Baseline	3.23444	1.05099	0.00218679	1.7721	0.941297	0.0602644
	postbronchodilator FVC (L)	Linear regression	Baseline	-0.0842014	0.063073	0.182411	0.0158139	0.0477813	0.740794
	prebronchodilator FEF50 % predicited	Linear regression	Baseline	6.91222	2.34964	0.00339458	5.4297	2.21618	0.0145856
	prebronchodilator FEF75 % predicited	Linear regression	Baseline	2.31142	1.82589	0.206057	2.04353	1.81443	0.260528
	prebronchodilator FEV1 % predicited	Linear regression	Baseline	6.53226	1.7568	0.000220269	4.76793	1.69842	0.00516829
	prebronchodilator MMEF % predicited	Linear regression	Baseline	5.20323	2.07314	0.012353	4.11594	1.97916	0.0380071
	postbronchodilator FEF50 % predicited	Linear regression	Baseline	7.4583	2.54201	0.00347977	5.58098	2.36122	0.0184345
	postbronchodilator FEF75 % predicited	Linear regression	Baseline	3.29726	2.24288	0.142083	2.2334	2.19204	0.308701
	postbronchodilator FEV1 % predicited	Linear regression	Baseline	5.80264	1.68779	0.000628484	3.94253	1.6196	0.0152297
	postbronchodilator MMEF % predicited	Linear regression	Baseline	5.93132	2.30411	0.0102957	4.23383	2.15439	0.0498773
	Expiratory_Whole_Lung_%LAA856	Linear regression	Baseline	-5.0337	1.53079	0.00106962	-2.524	1.324	0.057
	Inspiratory_Whole_Lung_%LAA950	Linear regression	Baseline	-0.924845	0.49089	0.0600678	-0.131323	0.45814	0.77449
	PARAMAP_VOLUME(%)_WHOLELUNG_FSAD	Linear regression	Baseline	-3.76687	1.17318	0.00139753	-2.069	1.037	0.046
	prebronchodilator FEV1 annual decline (ml/year)	Linear regression	Visit	-12.4201	8.82839	0.160201	-10.7468	8.8514	0.225378
	prebronchodilator FEV1 % predicited annual decline (%/year)	Linear regression	Visit	-0.828445	0.421455	0.0499818	-0.714489	0.423934	0.0926565
	prebronchodilator FVC annual decline (ml/year)	Linear regression	Visit	-15.2157	17.2527	0.378309	-16.5267	16.8108	0.326123
	prebronchodilator FEV1/FVC annual decline (%/year)	Linear regression	Visit	-0.214123	0.266803	0.422679	-0.304984	0.256719	0.235501
	postbronchodilator FEV1 annual decline (ml/year)	Linear regression	Visit	-20.6628	8.68466	0.0177883	-19.902	8.85326	0.0250962
	postbronchodilator FEV1 % predicited annual decline (%/year)	Linear regression	Visit	-1.06042	0.423871	0.0127325	-1.01299	0.429054	0.0186841
	postbronchodilator FVC annual decline (ml/year)	Linear regression	Visit	-19.9584	15.5954	0.201326	-15.8555	15.1988	0.297453
	postbronchodilator FEV1/FVC annual decline (%/year)	Linear regression	Visit	-0.322709	0.268467	0.230014	-0.455422	0.266971	0.0887705
	Abbreviations: COPD: chronic obstructive pulmonary disease; FEV1: forced expired volume in 1 second; FEV1%predict: forced expired volume in 1 second percent predicted;FVC: forced vital capacity; FEV1/FVC = forced expired volume in 1 second/forced vital capacity ratio; FEF25%: Forced ​Expiratory ​Flow at ​25%​​ of forced vital capacity ​​%predicted; FEF50%: Forced ​Expiratory ​Flow at ​50%​​ of fo…
	Multivariate regression: excluding the effects of sex, age, BMI, smoking status and smoking index.
	All P values are two-sided.

## Sheet: Supplemental Data 32
	Supplementary Data 32 TSMR and SMR results for the effects of SERPING1 eQTL/pQTL on IPF and Asthma
				SMR										TSMR
	xQTL source	outcome	id.outcome	ProbeChr	topSNP	A1	A2	b_SMR	se_SMR	p_SMR	p_HEIDI	nsnp_HEIDI	nsnp	beta_IVW	se_IVW	pvalue_IVW	egger_intercept	se_egger_intercept	pval_egger_intercept	Q_heterogeneity	Q_pval_heterogeneity
	CAGE	IPF	GCST90018120	11	rs34052104	C	A	-9.93996e-06	0.000323761	0.975508	0.975948	20	4	-0.000162974	0.000248791	0.512427	-0.000125091	0.00018993	0.577825	2.36429	0.500317
	eQTLGen	IPF	GCST90018120	11	rs28362951	G	A	-3.091e-05	0.000432453	0.943019	0.957235	20	11	-0.000105586	0.000331772	0.750296	2.34924e-05	0.000111172	0.837349	7.57098	0.670663
	Decode	IPF	GCST90018120	11	rs34052104	C	A	5.88097e-06	0.000191553	0.975507	0.999842	20	42	2.43171e-05	0.000186817	0.896436	-6.28427e-05	0.00011512	0.588173	49.693	0.165538
	Finngen_R10_Somascan	IPF	GCST90018120	11	rs34052104	C	A	5.28903e-06	0.000172273	0.975508	0.867389	20	2	-4.68884e-05	0.000149187	0.753299	-	-	-	0.697875	0.403499
	Sun_BB et al.	IPF	GCST90018120	11	rs11229075	C	A	8.82255e-06	0.000216997	0.967569	0.92018	20	3	5.25491e-07	0.000229821	0.998176	0.000291684	0.000711738	0.752392	2.97532	0.2259
	EA et al.	IPF	GCST90018120	11	rs11606706	G	T	-8.22024e-06	0.000143607	0.954353	0.99998	20	12	-3.93402e-05	0.000130807	0.763606	-4.54498e-05	0.000131637	0.737046	11.3573	0.413837
	Pietzner et al.	IPF	GCST90018120	11	rs11606677	A	G	8.48395e-06	0.000146815	0.953919	0.996938	20	28	-4.16399e-05	0.000110097	0.705273	-2.93595e-05	8.77757e-05	0.740698	25.0396	0.572242
	Gudjonsson_A_protei	IPF	GCST90018120	11	rs11606677	A	G	9.58672e-06	0.000165899	0.953919	0.999913	20	23	-9.39907e-05	0.000137385	0.493887	-0.000207003	0.000107476	0.067746	23.1649	0.392466
	Finngen_R10_olink	IPF	GCST90018120	11	rs28362944	C	T	-0.000474163	0.000371979	0.202415	0.976168	10	3	0.000108123	0.000377525	0.774572	0.000513011	0.000234358	0.272803	4.9173	0.0855505
	UKB-PPP	IPF	GCST90018120	11	rs28362944	C	T	-0.000821546	0.000629471	0.191846	0.979294	9	18	-0.000220875	0.000435607	0.612119	-5.19733e-05	9.1467e-05	0.577775	26.1165	0.0723641
	CAGE	Asthma	GCST90038616	11	rs34052104	C	A	0.00328108	0.00184187	0.0748501	0.237346	20	4	0.00513507	0.0014431	0.000373186	0.00180535	0.00106548	0.232273	3.20005	0.361797
	eQTLGen	Asthma	GCST90038616	11	rs28362951	G	A	0.00449467	0.00244184	0.0656666	0.21121	20	11	0.00511582	0.00320234	0.110148	0.000701105	0.00110263	0.540707	29.2838	0.0011208
	Decode	Asthma	GCST90038616	11	rs34052104	C	A	-0.00194125	0.00108014	0.072301	0.0302199	20	40	-0.00239726	0.00136859	0.0798383	-0.000619058	0.000837266	0.464219	78.4863	0.000181877
	Finngen_R10_Somascan	Asthma	GCST90038616	11	rs34052104	C	A	-0.00174585	0.00097821	0.074303	0.0609617	20	2	-0.000834475	0.00161166	0.604617	-	-	-	3.64815	0.0561317
	Sun_BB et al.	Asthma	GCST90038616	11	rs11229075	C	A	-0.00225885	0.00122737	0.0657097	0.0186403	20	3	-0.000927572	0.00168302	0.581542	0.00541082	0.00253872	0.279285	4.98815	0.0825727
	EA et al.	Asthma	GCST90038616	11	rs11606706	G	T	0.00141232	0.000809975	0.0812188	0.0127631	20	12	0.00165414	0.000790323	0.0363502	0.000469355	0.000784082	0.562749	13.0035	0.293097
	Pietzner et al.	Asthma	GCST90038616	11	rs11606677	A	G	-0.00144333	0.000827951	0.0812888	0.0408111	20	28	-0.000921603	0.000786393	0.241222	-0.000179047	0.000637525	0.78105	43.3324	0.0242068
	Gudjonsson_A_protei	Asthma	GCST90038616	11	rs11606677	A	G	-0.00163094	0.000936147	0.0814765	0.0238794	20	23	-0.00201497	0.000968296	0.0374392	-0.000195753	0.000793608	0.807565	36.204	0.0288722
	Finngen_R10_olink	Asthma	GCST90038616	11	rs28362944	C	T	-0.000865273	0.00207692	0.676961	0.00783146	9	3	0.0010618	0.00136073	0.435204	0.00170514	0.0013271	0.421039	1.87136	0.392319
	UKB-PPP	Asthma	GCST90038616	11	rs28362944	C	T	-0.00149919	0.00358965	0.676208	0.381484	9	17	-0.00220572	0.00275936	0.424083	0.000232769	0.000578554	0.693117	30.774	0.0143787
	Abbreviations:GWAS: genome-wide association study; COPD: chronic obstructive pulmonary disease; FEV1: forced expired volume in 1 second; FEV1% predicted: forced expired volume in 1 second percentage predict; FVC: forced vital capacity; FEV1/FVC = forced expired volume in 1 second/forced vital capacity ratio; IPF: Idiopathic pulmonary fibrosis
	All P values are two-sided.

[truncated: 4 more sheets: Supplemental Data 33, Supplemental Data 34, Supplemental Data 35, Supplemental Data 36]
