# Supplementary material for: Multiomics Mendelian randomization identifies serpin family G member 1 as a chronic obstructive pulmonary disease modulator
Source: Signal Transduct Target Ther. 2026 Jan 21;11:34. doi: 10.1038/s41392-025-02547-7 (PMC12819415; doi:10.1038/s41392-025-02547-7)
Supplement: Supplementary file 7 — Supplemental Data S37-S41 [file 41392_2025_2547_MOESM7_ESM.xlsx]

## Sheet: Supplementary Data S37
	Supplementary Data S37 SERPING1 expression heterogeneity across experimental groups and cell types in integrated human single-cell RNA sequencing data
	Gene	Celltype	group1	group2	p	p.adj	Foldchage
	SERPING1	Macrophage-1	COPD	Control	<0.001	<0.001	-1.44241
	SERPING1	AT2	COPD	Control	3.58518e-26	2.5e-25	-1.22926
	SERPING1	Macrophage-2	COPD	Control	3.23621e-187	3.2e-186	-1.45934
	SERPING1	VasEndothelium-1	COPD	Control	8.20876e-09	4.1e-08	-1.19113
	SERPING1	Macrophage-3	COPD	Control	3.12866e-37	2.5e-36	-1.46656
	SERPING1	Fibroblast	COPD	Control	1.18759e-57	1.1e-56	-1.22357
	SERPING1	AT1	COPD	Control	0.0835869	0.17	-1.07585
	SERPING1	LympEndothelium-1	COPD	Control	6.2647e-08	2.5e-07	-1.21498
	SERPING1	VasEndothelium-2	COPD	Control	4.10324e-14	2.5e-13	-1.59291
	SERPING1	SMC	COPD	Control	1.78715e-07	5.4e-07	-1.17521
	SERPING1	LympEndothelium-2	COPD	Control	0.186246	0.19	-1.12068
	All P values are two-sided.

## Sheet: Supplementary Data S38
	Supplementary Data S38 Complement familys expression in disease states.​
	gene	group1	group2	p	p.adj	FoldChange
	C1R	COPD	Control	3.74165e-53	7.5e-53	1.3061
	C1S	COPD	Control	0.000552747	0.00055	1.07667
	C1QA	COPD	Control	<0.001	<0.001	0.721396
	C3	COPD	Control	1.17457e-122	3.5e-122	1.42369
	All P values are two-sided.

## Sheet: Supplementary Data S39
	Supplementary Data S39 Top 30 marker genes in distinct subpopulations of pulmonary fibroblasts
	p_val	avg_log2FC	pct.1	pct.2	pct1-2	p_val_adj	cluster	gene
	6.44715e-159	2.51628	0.738	0.157	0.581	2.62489e-154	Activated myofibroblast	ASPN
	3.62892e-83	2.15621	0.662	0.214	0.448	1.47748e-78	Activated myofibroblast	ACTA2
	1.4288e-75	2.07362	0.754	0.315	0.439	5.81722e-71	Activated myofibroblast	TAGLN
	9.09191e-190	2.49206	0.462	0.036	0.426	3.70168e-185	Activated myofibroblast	CTHRC1
	1.62966e-67	1.22177	0.646	0.222	0.424	6.63498e-63	Activated myofibroblast	PMEPA1
	5.55539e-69	1.61788	0.76	0.339	0.421	2.26182e-64	Activated myofibroblast	COL8A1
	1.72424e-146	1.78972	0.465	0.053	0.412	7.02006e-142	Activated myofibroblast	INHBA
	2.73283e-55	1.12139	0.858	0.449	0.409	1.11264e-50	Activated myofibroblast	LTBP1
	4.15987e-261	3.57616	0.418	0.012	0.406	1.69365e-256	Activated myofibroblast	POSTN
	8.63163e-54	1.17463	0.692	0.288	0.404	3.51428e-49	Activated myofibroblast	ITGBL1
	1.17114e-63	1.41339	0.572	0.191	0.381	4.76817e-59	Activated myofibroblast	COL4A2
	1.66986e-51	1.27534	0.622	0.245	0.377	6.79866e-47	Activated myofibroblast	THBS2
	1.24847e-49	1.11225	0.609	0.237	0.372	5.08301e-45	Activated myofibroblast	MXRA5
	1.59876e-52	1.44127	0.745	0.374	0.371	6.50919e-48	Activated myofibroblast	COL5A2
	3.95237e-45	0.847228	0.609	0.243	0.366	1.60917e-40	Activated myofibroblast	ACTN1
	1.95426e-41	0.952734	0.658	0.299	0.359	7.95657e-37	Activated myofibroblast	MYH9
	2.94826e-46	1.11249	0.588	0.233	0.355	1.20036e-41	Activated myofibroblast	COL4A1
	1.73883e-67	1.62443	0.883	0.53	0.353	7.07946e-63	Activated myofibroblast	BGN
	6.92501e-46	1.15951	0.551	0.204	0.347	2.81945e-41	Activated myofibroblast	THY1
	4.08761e-47	0.807499	0.538	0.192	0.346	1.66423e-42	Activated myofibroblast	SSC5D
	1.6659e-39	1.00386	0.797	0.452	0.345	6.78256e-35	Activated myofibroblast	VCAN
	4.62084e-40	0.808709	0.566	0.222	0.344	1.88133e-35	Activated myofibroblast	GEM
	3.18036e-62	0.777437	0.455	0.115	0.34	1.29485e-57	Activated myofibroblast	RUNX1
	1.89531e-90	0.95101	0.403	0.065	0.338	7.71656e-86	Activated myofibroblast	ENC1
	2.35766e-47	1.61968	0.634	0.296	0.338	9.59898e-43	Activated myofibroblast	COL5A1
	4.83295e-53	0.986043	0.483	0.147	0.336	1.96769e-48	Activated myofibroblast	RAB31
	1.37335e-81	2.9793	0.932	0.609	0.323	5.59144e-77	Activated myofibroblast	COL3A1
	8.41381e-25	0.612064	0.714	0.392	0.322	3.4256e-20	Activated myofibroblast	ANTXR1
	3.07818e-137	0.928695	0.348	0.027	0.321	1.25325e-132	Activated myofibroblast	ENTPD1
	1.73175e-34	0.577642	0.542	0.222	0.32	7.05066e-30	Activated myofibroblast	TCF12
	1.1964e-125	2.58515	0.892	0.423	0.469	4.87101e-121	Inflammatory lung fibroblasts	THBS1
	2.88775e-101	2.86766	0.743	0.279	0.464	1.17572e-96	Inflammatory lung fibroblasts	CCL2
	1.05247e-81	1.38451	0.867	0.414	0.453	4.28504e-77	Inflammatory lung fibroblasts	SOCS3
	8.97138e-82	1.49872	0.846	0.417	0.429	3.65261e-77	Inflammatory lung fibroblasts	NAMPT
	8.69245e-97	2.58466	0.507	0.119	0.388	3.53905e-92	Inflammatory lung fibroblasts	CH25H
	1.22074e-63	1.18973	0.65	0.263	0.387	4.97013e-59	Inflammatory lung fibroblasts	NFIL3
	3.43225e-70	2.07123	0.553	0.178	0.375	1.39741e-65	Inflammatory lung fibroblasts	IL6
	1.53709e-65	1.58413	0.672	0.299	0.373	6.25812e-61	Inflammatory lung fibroblasts	GADD45A
	1.24094e-98	2.00559	0.913	0.541	0.372	5.05235e-94	Inflammatory lung fibroblasts	C11orf96
	8.923e-65	1.59746	0.786	0.423	0.363	3.63291e-60	Inflammatory lung fibroblasts	SOD2
	5.90303e-50	1.14542	0.664	0.301	0.363	2.40336e-45	Inflammatory lung fibroblasts	MYC
	1.9719e-68	1.67697	0.553	0.194	0.359	8.02838e-64	Inflammatory lung fibroblasts	HAS2
	2.85328e-69	1.75209	0.526	0.167	0.359	1.16168e-64	Inflammatory lung fibroblasts	ICAM1
	1.3228e-50	1.22701	0.748	0.395	0.353	5.38565e-46	Inflammatory lung fibroblasts	SRGN
	2.0616e-43	0.912243	0.626	0.284	0.342	8.3936e-39	Inflammatory lung fibroblasts	ADAMTS8
	5.46021e-48	0.885329	0.593	0.252	0.341	2.22307e-43	Inflammatory lung fibroblasts	BHLHE40
	1.47682e-50	1.60291	0.621	0.285	0.336	6.01273e-46	Inflammatory lung fibroblasts	MT1M
	4.85426e-67	1.65906	0.485	0.153	0.332	1.97636e-62	Inflammatory lung fibroblasts	NABP1
	1.38177e-69	1.74274	0.444	0.114	0.33	5.62573e-65	Inflammatory lung fibroblasts	ADAMTS4
	4.54865e-50	1.28045	0.509	0.192	0.317	1.85194e-45	Inflammatory lung fibroblasts	MMP19
	1.30382e-58	1.25326	0.832	0.527	0.305	5.30836e-54	Inflammatory lung fibroblasts	LITAF
	7.47681e-37	1.03945	0.762	0.464	0.298	3.04411e-32	Inflammatory lung fibroblasts	RGS2
	3.72221e-29	0.714624	0.615	0.32	0.295	1.51546e-24	Inflammatory lung fibroblasts	CDKN1A
	1.25486e-33	0.757415	0.553	0.265	0.288	5.10904e-29	Inflammatory lung fibroblasts	MAFF
	1.00884e-36	0.856068	0.789	0.503	0.286	4.10738e-32	Inflammatory lung fibroblasts	CCNL1
	3.02165e-21	0.50559	0.743	0.457	0.286	1.23023e-16	Inflammatory lung fibroblasts	NR4A1
	1.87718e-28	0.638028	0.561	0.279	0.282	7.64276e-24	Inflammatory lung fibroblasts	NR4A2
	2.59248e-36	1.18946	0.528	0.247	0.281	1.0555e-31	Inflammatory lung fibroblasts	IRF1
	1.06566e-60	1.47021	0.856	0.577	0.279	4.33871e-56	Inflammatory lung fibroblasts	GADD45B
	6.46263e-39	1.18289	0.672	0.395	0.277	2.6312e-34	Inflammatory lung fibroblasts	VMP1
	2.47383e-123	1.57932	0.817	0.365	0.452	1.0072e-118	Matrix fibroblast	OGN
	1.34966e-81	1.11589	0.697	0.313	0.384	5.495e-77	Matrix fibroblast	GPNMB
	1.89325e-84	1.52839	0.627	0.259	0.368	7.70817e-80	Matrix fibroblast	LEPR
	5.95891e-109	1.28801	0.918	0.56	0.358	2.42611e-104	Matrix fibroblast	CCDC80
	6.44674e-80	1.02973	0.869	0.516	0.353	2.62472e-75	Matrix fibroblast	SERPINF1
	6.25534e-65	1.09212	0.632	0.286	0.346	2.5468e-60	Matrix fibroblast	SFRP2
	1.64817e-76	1.23292	0.845	0.518	0.327	6.71036e-72	Matrix fibroblast	C3
	1.34751e-85	1.19029	0.887	0.577	0.31	5.48626e-81	Matrix fibroblast	CLU
	2.27132e-55	0.996629	0.609	0.311	0.298	9.24746e-51	Matrix fibroblast	PODN
	1.1544e-47	0.837736	0.524	0.232	0.292	4.70004e-43	Matrix fibroblast	SCARA5
	1.83576e-70	1.45675	0.416	0.127	0.289	7.47413e-66	Matrix fibroblast	IGF2
	9.45429e-54	1.13334	0.636	0.349	0.287	3.84922e-49	Matrix fibroblast	COL14A1
	6.5772e-54	1.15621	0.634	0.349	0.285	2.67784e-49	Matrix fibroblast	CPE
	3.16016e-48	1.07359	0.669	0.393	0.276	1.28663e-43	Matrix fibroblast	APOD
	1.29752e-41	0.628952	0.656	0.38	0.276	5.28272e-37	Matrix fibroblast	IGFBP6
	1.19237e-57	0.964668	0.79	0.52	0.27	4.8546e-53	Matrix fibroblast	EFEMP1
	1.03098e-37	0.748912	0.657	0.396	0.261	4.19755e-33	Matrix fibroblast	FBLN2
	7.31792e-37	0.77285	0.566	0.307	0.259	2.97942e-32	Matrix fibroblast	CTSK
	2.47797e-49	1.09622	0.775	0.519	0.256	1.00888e-44	Matrix fibroblast	MT-ATP8
	1.22501e-50	1.18454	0.393	0.145	0.248	4.98749e-46	Matrix fibroblast	SFRP1
	2.8947e-36	0.940837	0.542	0.302	0.24	1.17855e-31	Matrix fibroblast	AL136454.1
	2.50648e-39	0.888065	0.451	0.212	0.239	1.02049e-34	Matrix fibroblast	PTGIS
	3.46658e-55	1.00453	0.328	0.102	0.226	1.41138e-50	Matrix fibroblast	CNTFR
	1.37114e-31	0.746282	0.476	0.252	0.224	5.58247e-27	Matrix fibroblast	CD34
	5.76407e-37	0.99786	0.631	0.411	0.22	2.34678e-32	Matrix fibroblast	DPT
	2.52323e-34	0.745584	0.459	0.241	0.218	1.02731e-29	Matrix fibroblast	PID1
	3.66296e-59	1.10748	0.739	0.525	0.214	1.49134e-54	Matrix fibroblast	LHFPL6
	1.58789e-23	0.618018	0.571	0.36	0.211	6.46495e-19	Matrix fibroblast	IGFBP4
	6.29017e-36	0.860989	0.396	0.187	0.209	2.56098e-31	Matrix fibroblast	MATN2
	5.27055e-32	0.798117	0.669	0.462	0.207	2.14585e-27	Matrix fibroblast	CD74
	8.88094e-298	1.99863	0.818	0.375	0.443	3.61579e-293	Mesenchymal cells	LIMCH1
	4.93531e-182	1.59852	0.554	0.149	0.405	2.00936e-177	Mesenchymal cells	GPM6B
	1.06825e-181	1.68911	0.576	0.174	0.402	4.34928e-177	Mesenchymal cells	VEGFD
	1.08915e-199	1.77127	0.663	0.265	0.398	4.43436e-195	Mesenchymal cells	NPNT
	1.92851e-183	1.68969	0.6	0.203	0.397	7.85175e-179	Mesenchymal cells	PPP1R14A
	4.17603e-162	1.58021	0.558	0.18	0.378	1.70023e-157	Mesenchymal cells	BMP5
	3.2897e-175	1.65055	0.654	0.282	0.372	1.33937e-170	Mesenchymal cells	ANGPT1
	2.54551e-155	1.45529	0.638	0.278	0.36	1.03638e-150	Mesenchymal cells	ITGA8
	9.23852e-153	1.4742	0.502	0.143	0.359	3.76137e-148	Mesenchymal cells	FGFR4
	6.69873e-200	1.77783	0.751	0.402	0.349	2.72732e-195	Mesenchymal cells	AOC3
	5.57653e-143	1.75591	0.438	0.103	0.335	2.27043e-138	Mesenchymal cells	MME
	5.00036e-135	1.37951	0.492	0.162	0.33	2.03585e-130	Mesenchymal cells	SPINT2
	1.16923e-181	1.67681	0.708	0.386	0.322	4.7604e-177	Mesenchymal cells	LBH
	3.02238e-159	1.59199	0.682	0.363	0.319	1.23053e-154	Mesenchymal cells	PLEKHH2
	3.44186e-195	1.57371	0.78	0.462	0.318	1.40132e-190	Mesenchymal cells	TCF21
	6.10628e-122	1.40824	0.531	0.222	0.309	2.48611e-117	Mesenchymal cells	CAVIN2
	3.97454e-118	1.4136	0.506	0.199	0.307	1.61819e-113	Mesenchymal cells	EDNRA
	2.67471e-134	1.43628	0.628	0.323	0.305	1.08898e-129	Mesenchymal cells	LMCD1
	7.24598e-116	1.40633	0.43	0.136	0.294	2.95013e-111	Mesenchymal cells	RAPGEF5
	2.54436e-262	1.75577	0.909	0.619	0.29	1.03591e-257	Mesenchymal cells	RGCC
	1.43017e-87	1.08309	0.463	0.187	0.276	5.82278e-83	Mesenchymal cells	ADAMTS8
	1.03065e-238	1.80311	0.819	0.543	0.276	4.1962e-234	Mesenchymal cells	INMT
	5.78967e-91	1.05477	0.574	0.3	0.274	2.35721e-86	Mesenchymal cells	SRGN
	1.02045e-136	1.262	0.724	0.458	0.266	4.15468e-132	Mesenchymal cells	MARCKS
	7.71593e-109	1.42562	0.573	0.307	0.266	3.14146e-104	Mesenchymal cells	CRIM1
	0	2.3809	0.915	0.655	0.26	0	Mesenchymal cells	MACF1
	2.92877e-83	1.10753	0.528	0.274	0.254	1.19242e-78	Mesenchymal cells	CD82
	1.89671e-193	1.53158	0.823	0.57	0.253	7.72225e-189	Mesenchymal cells	CAMK2N1
	5.49597e-165	1.38646	0.791	0.538	0.253	2.23763e-160	Mesenchymal cells	MYH10
	5.81083e-96	1.34919	0.332	0.084	0.248	2.36582e-91	Mesenchymal cells	LRRN3
	0	3.69148	0.883	0.067	0.816	0	Mesenchymal stem cells	MFAP5
	0	2.92311	0.868	0.107	0.761	0	Mesenchymal stem cells	PI16
	2.725e-269	2.43159	0.951	0.2	0.751	1.10946e-264	Mesenchymal stem cells	SCARA5
	7.03917e-258	2.25074	0.776	0.111	0.665	2.86593e-253	Mesenchymal stem cells	PCOLCE2
	9.83327e-211	2.12127	0.883	0.219	0.664	4.00352e-206	Mesenchymal stem cells	CD34
	1.18935e-190	1.98415	0.907	0.247	0.66	4.84233e-186	Mesenchymal stem cells	LEPR
	1.08659e-229	2.1365	0.771	0.128	0.643	4.42394e-225	Mesenchymal stem cells	ACKR3
	3.04087e-181	2.38453	0.907	0.273	0.634	1.23806e-176	Mesenchymal stem cells	SFRP2
	1.32296e-249	1.9736	0.734	0.102	0.632	5.38629e-245	Mesenchymal stem cells	C1QTNF3
	8.39963e-173	1.54973	0.793	0.186	0.607	3.41982e-168	Mesenchymal stem cells	PTGIS
	4.21245e-209	1.64704	0.712	0.109	0.603	1.71506e-204	Mesenchymal stem cells	ITM2A
	1.86148e-222	2.98496	0.732	0.131	0.601	7.57884e-218	Mesenchymal stem cells	SLPI
	3.66649e-199	2.6408	0.954	0.361	0.593	1.49277e-194	Mesenchymal stem cells	IGFBP6
	1.09948e-122	1.43308	0.885	0.312	0.573	4.47641e-118	Mesenchymal stem cells	GPNMB
	2.33542e-140	1.45503	0.807	0.236	0.571	9.50844e-136	Mesenchymal stem cells	OMD
	1.94112e-139	1.64594	0.941	0.375	0.566	7.90308e-135	Mesenchymal stem cells	OGN
	1.61071e-154	1.44498	0.712	0.159	0.553	6.55784e-150	Mesenchymal stem cells	PDGFRL
	1.90313e-175	1.7246	0.683	0.133	0.55	7.74841e-171	Mesenchymal stem cells	CD248
	2.41826e-128	1.38477	0.795	0.246	0.549	9.84569e-124	Mesenchymal stem cells	AOX1
	2.00871e-137	1.63161	0.924	0.38	0.544	8.17826e-133	Mesenchymal stem cells	FBLN2
	7.22234e-124	1.3951	0.839	0.301	0.538	2.9405e-119	Mesenchymal stem cells	PODN
	4.68621e-108	1.31793	0.829	0.291	0.538	1.90794e-103	Mesenchymal stem cells	CTSK
	1.39442e-142	2.92103	0.734	0.201	0.533	5.67725e-138	Mesenchymal stem cells	SFRP4
	1.99299e-200	1.78681	0.593	0.075	0.518	8.11428e-196	Mesenchymal stem cells	CADM3
	1.55034e-93	1.22307	0.856	0.339	0.517	6.31204e-89	Mesenchymal stem cells	IGFBP4
	1.7146e-119	1.38867	0.739	0.224	0.515	6.98081e-115	Mesenchymal stem cells	ABLIM1
	7.04239e-115	1.16138	0.717	0.205	0.512	2.86724e-110	Mesenchymal stem cells	OAF
	2.46538e-121	1.50941	0.688	0.18	0.508	1.00375e-116	Mesenchymal stem cells	THY1
	9.67616e-183	1.46311	0.595	0.088	0.507	3.93955e-178	Mesenchymal stem cells	DBN1
	1.41723e-94	1.26848	0.839	0.341	0.498	5.77009e-90	Mesenchymal stem cells	CPE
	6.22992e-210	1.92749	0.911	0.269	0.642	2.53645e-205	Stress-responsive fibroblasts	CDKN1A
	7.17358e-166	1.94798	0.799	0.237	0.562	2.92065e-161	Stress-responsive fibroblasts	NR4A2
	1.64689e-153	1.62846	0.768	0.222	0.546	6.70514e-149	Stress-responsive fibroblasts	TIPARP
	8.02551e-181	2.32245	0.689	0.147	0.542	3.2675e-176	Stress-responsive fibroblasts	IL6
	4.91566e-184	2.12378	0.929	0.391	0.538	2.00136e-179	Stress-responsive fibroblasts	NAMPT
	4.06979e-169	1.94845	0.955	0.419	0.536	1.65697e-164	Stress-responsive fibroblasts	NR4A1
	5.33501e-139	1.49237	0.925	0.391	0.534	2.17209e-134	Stress-responsive fibroblasts	SOCS3
	5.64164e-155	1.97187	0.736	0.207	0.529	2.29694e-150	Stress-responsive fibroblasts	ZNF331
	3.17351e-174	2.53282	0.673	0.148	0.525	1.29206e-169	Stress-responsive fibroblasts	MT1A
	2.16551e-135	1.56496	0.795	0.271	0.524	8.81665e-131	Stress-responsive fibroblasts	MYC
	9.28444e-141	1.55163	0.787	0.265	0.522	3.78007e-136	Stress-responsive fibroblasts	EIF4A3
	1.9687e-148	2.67268	0.758	0.253	0.505	8.01535e-144	Stress-responsive fibroblasts	ATP1B3
	2.98686e-90	0.984939	0.807	0.31	0.497	1.21607e-85	Stress-responsive fibroblasts	GPNMB
	9.38397e-127	2.00405	0.762	0.272	0.49	3.82059e-122	Stress-responsive fibroblasts	IER3
	6.01435e-107	1.3943	0.819	0.332	0.487	2.44868e-102	Stress-responsive fibroblasts	IGFBP4
	2.44883e-75	0.790272	0.854	0.374	0.48	9.97016e-71	Stress-responsive fibroblasts	OGN
	2.3581e-113	1.27487	0.72	0.241	0.479	9.60077e-109	Stress-responsive fibroblasts	NFIL3
	2.16766e-150	1.72413	0.602	0.134	0.468	8.82543e-146	Stress-responsive fibroblasts	CREM
	9.18843e-130	1.88341	0.667	0.202	0.465	3.74098e-125	Stress-responsive fibroblasts	VEGFA
	7.50629e-152	1.71794	0.583	0.119	0.464	3.05611e-147	Stress-responsive fibroblasts	NR4A3
	4.30306e-151	2.15058	0.575	0.114	0.461	1.75195e-146	Stress-responsive fibroblasts	CXCL2
	4.89442e-171	2.0443	0.549	0.089	0.46	1.99271e-166	Stress-responsive fibroblasts	ADAMTS4
	2.61841e-65	0.596932	0.74	0.282	0.458	1.06606e-60	Stress-responsive fibroblasts	SFRP2
	2.99715e-100	1.21718	0.74	0.283	0.457	1.22026e-95	Stress-responsive fibroblasts	FOSL2
	4.92383e-121	1.75639	0.638	0.184	0.454	2.00469e-116	Stress-responsive fibroblasts	UAP1
	1.56529e-92	1.24247	0.75	0.299	0.451	6.37293e-88	Stress-responsive fibroblasts	CSRNP1
	3.59682e-108	1.58042	0.667	0.218	0.449	1.46441e-103	Stress-responsive fibroblasts	IRF1
	1.79176e-108	1.53309	0.675	0.227	0.448	7.29498e-104	Stress-responsive fibroblasts	ELL2
	6.6005e-97	1.13726	0.683	0.237	0.446	2.68733e-92	Stress-responsive fibroblasts	MAFF
	8.47939e-109	1.64411	0.882	0.438	0.444	3.4523e-104	Stress-responsive fibroblasts	RGS2
	All P values are two-sided.

## Sheet: Supplementary Data S40
	Supplementary Data S40 DEGs between scPAS⁺ and scPAS⁻ cells in AAV-treated versus smoke-exposed groups.​
	Gene	p_val	avg_log2FC	pct.1	pct.2	p_val_adj
	Tcf21	2.36672e-170	11.4937	0.747	0	4.93036e-166
	Mfap4	6.47844e-184	10.7875	0.783	0.006	1.34959e-179
	Sod3	7.44655e-224	10.5803	0.872	0.004	1.55127e-219
	Loxl1	7.32663e-154	10.5728	0.703	0	1.52628e-149
	Serpina3n	6.50734e-131	10.5653	0.636	0	1.35561e-126
	Col6a2	2.0533e-146	10.3956	0.682	0	4.27744e-142
	Mamdc2	3.33543e-120	10.2808	0.602	0	6.94838e-116
	Inmt	4.59463e-232	10.2416	0.893	0.027	9.57153e-228
	Lox	4.83547e-100	10.0128	0.534	0	1.00732e-95
	Cxcl14	1.16487e-115	9.9937	0.59	0.004	2.42665e-111
	Adh1	2.35603e-121	9.99026	0.607	0.002	4.90808e-117
	Wisp2	3.19288e-73	9.98007	0.428	0	6.65141e-69
	Ddr2	7.8053e-117	9.96091	0.591	0	1.626e-112
	Crispld2	1.96129e-183	9.91336	0.78	0.002	4.08576e-179
	Col1a1	1.45317e-203	9.86251	0.828	0.004	3.02723e-199
	Gpx3	4.07024e-233	9.86121	0.895	0.023	8.47912e-229
	Ogn	4.14502e-225	9.85859	0.876	0.006	8.63491e-221
	Pcolce2	2.31761e-233	9.82742	0.893	0.01	4.82804e-229
	Mfap5	2.22538e-116	9.82462	0.592	0.004	4.63592e-112
	Dpep1	2.43689e-198	9.76691	0.816	0.004	5.07652e-194
	Ccl11	9.18252e-28	9.76489	0.193	0	1.9129e-23
	Slc38a5	2.31748e-87	9.74777	0.486	0	4.82776e-83
	Slit2	1.89869e-100	9.74643	0.535	0	3.95535e-96
	Slc36a2	5.01996e-92	9.73275	0.504	0	1.04576e-87
	Clec3b	9.63493e-176	9.72099	0.765	0.013	2.00715e-171
	Colec12	6.2914e-172	9.72074	0.751	0.002	1.31063e-167
	Slit3	1.50206e-106	9.67087	0.557	0	3.12908e-102
	Adamts2	2.32155e-94	9.63656	0.513	0	4.83625e-90
	Scube2	1.99374e-65	9.5423	0.394	0	4.15336e-61
	Ednra	4.42755e-87	9.52402	0.485	0	9.22347e-83
	Atp1a2	1.41775e-179	9.50665	0.771	0.002	2.95346e-175
	Col1a2	5.44387e-207	9.48938	0.838	0.015	1.13407e-202
	Col3a1	2.45319e-160	9.4595	0.723	0.008	5.11049e-156
	Adamtsl2	6.67035e-60	9.42823	0.368	0	1.38957e-55
	Htra3	1.4791e-62	9.42651	0.381	0	3.08126e-58
	Rbp1	9.25125e-223	9.41807	0.871	0.006	1.92722e-218
	Prelp	4.50943e-225	9.39246	0.876	0.008	9.39404e-221
	Adamts15	1.85934e-67	9.37763	0.403	0	3.87338e-63
	Galnt15	2.75052e-72	9.31729	0.424	0	5.72987e-68
	Dcn	1.43892e-65	9.2625	0.413	0.017	2.99755e-61
	Mmp3	2.40851e-28	9.26189	0.203	0.004	5.0174e-24
	Gfpt2	4.96254e-51	9.22654	0.325	0	1.0338e-46
	Cygb	2.62403e-76	9.22119	0.445	0.004	5.46639e-72
	Svep1	1.19273e-102	9.21981	0.544	0.002	2.48469e-98
	C1qtnf7	9.1527e-112	9.20147	0.576	0.002	1.90669e-107
	Tbx4	3.46461e-94	9.19567	0.514	0.002	7.21748e-90
	Mgp	1.60594e-253	9.1599	0.944	0.141	3.34549e-249
	Wnt2	2.19692e-54	9.15918	0.342	0	4.57663e-50
	Ism1	4.67535e-128	9.15565	0.628	0.002	9.73969e-124
	C7	2.32419e-68	9.12144	0.407	0	4.84175e-64
	Prkg2	3.19072e-61	9.10883	0.375	0	6.6469e-57
	Prdm6	2.2117e-81	9.10409	0.462	0	4.60742e-77
	Prrx1	1.19406e-73	9.09917	0.43	0	2.48746e-69
	Bmp3	3.09898e-66	9.09193	0.398	0	6.4558e-62
	Faim2	8.97539e-57	9.05334	0.353	0	1.86975e-52
	Htra1	3.05554e-62	9.03556	0.379	0	6.3653e-58
	Dpysl3	7.32481e-97	9.02042	0.523	0.002	1.52591e-92
	Has1	7.67353e-21	8.99157	0.148	0	1.59855e-16
	Fxyd1	9.92961e-220	8.9586	0.864	0.008	2.06854e-215
	Myh10	1.14143e-131	8.95814	0.64	0.004	2.37782e-127
	Pdgfra	1.29577e-202	8.94924	0.827	0.006	2.69934e-198
	Bgn	3.4403e-254	8.94591	0.936	0.029	7.16683e-250
	Col5a1	7.23782e-68	8.93572	0.405	0	1.50778e-63
	Nox4	1.13883e-125	8.92971	0.621	0.002	2.37241e-121
	Adamts8	7.8965e-55	8.9223	0.344	0	1.645e-50
	Serping1	8.99309e-252	8.91226	0.932	0.029	1.87344e-247
	Lama2	2.3224e-91	8.82239	0.503	0.002	4.83803e-87
	Pla2r1	1.3393e-60	8.8202	0.372	0	2.79002e-56
	Fbn1	3.69335e-118	8.80119	0.597	0.002	7.69398e-114
	Acta2	3.36095e-22	8.80016	0.16	0.002	7.00153e-18
	Vegfd	2.64282e-133	8.79347	0.648	0.01	5.50552e-129
	Medag	4.18112e-49	8.77823	0.315	0	8.71011e-45
	Islr	1.68172e-53	8.77536	0.337	0	3.50336e-49
	Sparcl1	1.54424e-236	8.75479	0.902	0.023	3.21696e-232
	Mrc2	4.99796e-118	8.75243	0.598	0.004	1.04117e-113
	Osr1	1.57071e-49	8.72996	0.317	0	3.2721e-45
	Fblim1	1.71161e-105	8.68924	0.556	0.004	3.56563e-101
	Spon2	1.55938e-36	8.68716	0.246	0	3.24851e-32
	Hhip	5.36353e-18	8.68294	0.135	0.004	1.11733e-13
	Ptprd	3.56377e-128	8.67146	0.629	0.002	7.42406e-124
	Ptgis	7.30718e-215	8.66495	0.855	0.01	1.52223e-210
	Fgf7	2.79835e-84	8.65517	0.475	0.002	5.82953e-80
	Ppp1r14a	1.83179e-167	8.63871	0.744	0.01	3.81599e-163
	Lpar1	2.31623e-80	8.61299	0.46	0.002	4.82516e-76
	Igfbp3	5.74659e-77	8.61291	0.45	0.006	1.19713e-72
	Arhgef25	5.58291e-60	8.5566	0.369	0	1.16303e-55
	Runx1t1	5.85577e-51	8.53629	0.324	0	1.21987e-46
	Kcne4	1.21361e-30	8.53372	0.211	0	2.5282e-26
	Fstl1	6.04693e-120	8.53166	0.604	0.002	1.2597e-115
	Gpr153	8.49306e-56	8.46865	0.349	0	1.76927e-51
	Tbx5	1.89976e-46	8.46559	0.301	0	3.95757e-42
	Lum	9.40282e-15	8.4635	0.105	0	1.9588e-10
	Abcc9	5.54174e-41	8.46346	0.271	0	1.15445e-36
	Lrat	4.23509e-87	8.44352	0.489	0.004	8.82255e-83
	Dpt	2.05589e-111	8.41711	0.579	0.008	4.28283e-107
	Chrdl1	1.49243e-45	8.39109	0.296	0	3.10903e-41
	Ccdc80	2.31657e-33	8.38934	0.228	0	4.82588e-29
	Vldlr	2.81334e-69	8.36788	0.413	0.002	5.86076e-65
	Col5a2	3.23083e-72	8.35451	0.426	0.002	6.73046e-68
	Slc7a10	2.3118e-57	8.3329	0.36	0.004	4.81593e-53
	Scn3a	1.92814e-58	8.32935	0.364	0.002	4.01669e-54
	Tmem119	1.09432e-87	8.32338	0.49	0.004	2.2797e-83
	Itga8	1.93441e-130	8.32203	0.639	0.008	4.02977e-126
	Gas1	9.9426e-85	8.31163	0.479	0.004	2.07124e-80
	Spon1	1.56235e-166	8.29864	0.741	0.011	3.25469e-162
	Grem2	1.32504e-51	8.29417	0.33	0.002	2.76032e-47
	Gfra2	3.39459e-40	8.28408	0.267	0	7.07162e-36
	Unc5c	6.57785e-42	8.26681	0.277	0	1.3703e-37
	Ctgf	5.49583e-73	8.25805	0.433	0.006	1.14489e-68
	Dact3	3.95037e-64	8.25612	0.39	0.002	8.22941e-60
	Scarf2	3.08883e-156	8.25517	0.713	0.006	6.43465e-152
	Tmem132c	3.05933e-42	8.25337	0.278	0	6.3732e-38
	Lama4	4.4897e-115	8.22702	0.589	0.006	9.35295e-111
	Meg3	1.81505e-26	8.22543	0.188	0.002	3.78111e-22
	Gria1	2.1065e-35	8.20664	0.24	0	4.38827e-31
	Foxf2	1.29973e-37	8.20288	0.252	0	2.7076e-33
	Kcns3	8.9455e-43	8.19999	0.281	0	1.86353e-38
	Bicc1	1.08417e-124	8.19815	0.621	0.008	2.25854e-120
	Pdgfrb	2.70634e-37	8.17014	0.251	0	5.63786e-33
	Fgf2	4.7089e-44	8.16931	0.288	0	9.80957e-40
	Fmo2	4.20194e-248	8.16027	0.929	0.055	8.75348e-244
	Col13a1	1.31127e-101	8.14431	0.543	0.004	2.73164e-97
	Mxra8	5.79914e-215	8.11949	0.858	0.023	1.20808e-210
	Meox2	1.5805e-77	8.11322	0.448	0.002	3.29251e-73
	Tmem45a	5.50282e-44	8.10924	0.288	0	1.14635e-39
	Cacna2d1	5.11139e-73	8.10849	0.431	0.004	1.0648e-68
	Abca8b	7.19592e-40	8.09769	0.265	0	1.49905e-35
	Gdf10	3.46916e-27	8.08932	0.189	0	7.22695e-23
	Pcolce	9.69307e-183	8.08089	0.782	0.011	2.01926e-178
	Fndc1	8.96855e-34	8.06311	0.233	0.002	1.86833e-29
	Bmper	2.10858e-28	8.06151	0.197	0	4.39259e-24
	Adra1a	2.10021e-30	8.0614	0.21	0	4.37515e-26
	Nr2f2	7.19141e-188	8.03734	0.795	0.01	1.49811e-183
	Steap4	5.80545e-32	8.01692	0.219	0	1.20939e-27
	C1ra	1.69796e-138	7.99683	0.664	0.01	3.53719e-134
	Olfml2b	3.77471e-36	7.9556	0.247	0.002	7.86348e-32
	Sult5a1	2.32629e-55	7.95257	0.349	0.002	4.84613e-51
	Cpxm1	2.72572e-44	7.91836	0.292	0.002	5.67823e-40
	Npnt	2.93918e-147	7.91448	0.694	0.017	6.12289e-143
	Heyl	9.45091e-33	7.90526	0.224	0	1.96881e-28
	Cdo1	9.30577e-141	7.88456	0.679	0.023	1.93858e-136
	Mustn1	1.60925e-26	7.88079	0.188	0.002	3.3524e-22
	Fgf10	2.08536e-36	7.8739	0.245	0	4.34423e-32
	Kcna2	1.92996e-26	7.86618	0.185	0	4.0205e-22
	Lamb1	5.75944e-130	7.8559	0.638	0.006	1.19981e-125
	Plxdc2	5.12673e-228	7.8264	0.885	0.019	1.068e-223
	Gstt1	1.4727e-152	7.82357	0.703	0.006	3.06794e-148
	C1s1	1.27448e-167	7.81262	0.745	0.011	2.655e-163
	Serpina3c	1.0579e-30	7.79444	0.211	0	2.20382e-26
	Ablim3	2.18508e-53	7.79443	0.341	0.004	4.55196e-49
	Itgbl1	1.84371e-28	7.7943	0.198	0	3.84083e-24
	Slc1a3	1.45168e-85	7.79113	0.482	0.004	3.02413e-81
	Srpx	1.8959e-48	7.78963	0.314	0.002	3.94953e-44
	Enpep	3.62719e-77	7.78846	0.448	0.002	7.55615e-73
	Fgfr4	2.22031e-38	7.77857	0.259	0.002	4.62536e-34
	Abca8a	1.22991e-153	7.77715	0.707	0.008	2.56216e-149
	Aspn	2.22084e-10	7.74389	0.072	0	4.62645e-06
	Aspa	1.08726e-32	7.74219	0.223	0	2.26499e-28
	Plcxd3	3.07089e-33	7.73957	0.227	0	6.39728e-29
	Col6a1	4.04771e-183	7.73601	0.783	0.008	8.43218e-179
	Gucy1b1	2.63961e-20	7.72163	0.144	0	5.49883e-16
	A730049H05Rik	1.66159e-19	7.71851	0.139	0	3.46143e-15
	Egflam	6.21313e-42	7.71623	0.279	0.002	1.29432e-37
	Cdh11	1.64875e-121	7.70217	0.613	0.01	3.43468e-117
	Sfrp1	1.92173e-49	7.69879	0.321	0.004	4.00334e-45
	Ltbp4	8.47431e-260	7.66927	0.948	0.036	1.76537e-255
	Stard13	5.89215e-70	7.66724	0.417	0.002	1.22745e-65
	Tnxb	7.32118e-139	7.6216	0.666	0.008	1.52515e-134
	Cfh	5.49496e-223	7.58228	0.877	0.036	1.14471e-218
	Vgll3	4.89688e-71	7.57901	0.423	0.004	1.02012e-66
	Astn2	1.84371e-28	7.56976	0.198	0	3.84083e-24
	Cyp2e1	4.50445e-07	7.56615	0.047	0	0.00938367
	Gm10600	6.18602e-32	7.56539	0.222	0.002	1.28867e-27
	Tgfb2	1.78469e-25	7.54625	0.178	0	3.71787e-21
	L3hypdh	8.22681e-30	7.51537	0.206	0	1.71381e-25
	1810010H24Rik	2.69003e-105	7.51048	0.559	0.008	5.60386e-101
	Il11	6.06507e-17	7.50684	0.121	0	1.26348e-12
	Sema3d	1.50846e-30	7.50035	0.213	0.002	3.14242e-26
	Igsf10	1.29632e-49	7.49724	0.32	0.002	2.70049e-45
	Olfml1	6.265e-30	7.49148	0.207	0	1.30512e-25
	Col15a1	3.34705e-17	7.4793	0.123	0	6.97257e-13
	Smoc2	1.0614e-20	7.46693	0.15	0.002	2.21111e-16
	Rbp4	6.38119e-40	7.45857	0.276	0.008	1.32933e-35
	Syn2	1.41874e-24	7.45723	0.173	0	2.95552e-20
	Pappa	4.12617e-21	7.4529	0.15	0	8.59564e-17
	Des	3.42219e-39	7.44693	0.264	0.002	7.12911e-35
	Gsn	1.48716e-248	7.44169	0.95	0.315	3.09805e-244
	Pgm5	2.31511e-25	7.43711	0.178	0	4.82284e-21
	Cavin3	2.95554e-149	7.43612	0.696	0.01	6.15698e-145
	Clmp	1.20712e-35	7.43256	0.244	0.002	2.51467e-31
	Tslp	2.12096e-19	7.4297	0.138	0	4.41837e-15
	Adgrd1	8.45766e-23	7.42947	0.161	0	1.7619e-18
	Stbd1	7.47309e-55	7.41903	0.352	0.008	1.55679e-50
	Mylk	8.1195e-183	7.41753	0.785	0.015	1.69146e-178
	Igf1	9.35278e-41	7.41745	0.273	0.002	1.94837e-36
	Ccdc42	3.37655e-20	7.41723	0.143	0	7.03404e-16
	Smo	2.93496e-38	7.40487	0.259	0.002	6.11411e-34
	3632451O06Rik	6.28321e-26	7.38599	0.181	0	1.30892e-21
	Ccl2	2.82301e-20	7.37143	0.157	0.008	5.8809e-16
	Exoc3l4	8.4648e-25	7.3712	0.174	0	1.76339e-20
	Vcam1	1.33305e-134	7.36317	0.656	0.01	2.777e-130
	Gja5	1.38944e-25	7.36105	0.182	0.002	2.89447e-21
	Pi15	2.14297e-36	7.35459	0.248	0.002	4.46423e-32
	B3galnt1	1.69208e-26	7.35203	0.185	0	3.52494e-22
	Ecm2	1.6992e-41	7.34869	0.277	0.002	3.53978e-37
	Cacnb2	9.73353e-24	7.334	0.167	0	2.02769e-19
	Scara5	9.43337e-24	7.33358	0.17	0.002	1.96516e-19
	Limch1	1.43341e-184	7.31514	0.794	0.034	2.98608e-180
	Plpp3	1.31514e-254	7.31247	0.941	0.057	2.73971e-250
	Fhl1	1.75759e-241	7.30985	0.917	0.048	3.6614e-237
	Cped1	3.24448e-86	7.30882	0.486	0.004	6.7589e-82
	Fat3	3.34705e-17	7.30252	0.123	0	6.97257e-13
	Efemp1	6.23551e-197	7.30211	0.819	0.019	1.29898e-192
	Art4	4.82027e-55	7.29475	0.349	0.004	1.00416e-50
	Adcy2	5.09517e-23	7.28421	0.162	0	1.06143e-18
	Fkbp14	1.56678e-25	7.27579	0.179	0	3.26391e-21
	Mmp14	5.42094e-66	7.27531	0.402	0.006	1.12929e-61
	Ltbp1	6.39987e-97	7.27461	0.528	0.006	1.33322e-92
	Entpd2	1.13212e-27	7.2615	0.196	0.002	2.35844e-23
	Boc	8.08598e-76	7.25745	0.444	0.004	1.68447e-71
	Casp12	1.01944e-36	7.2564	0.25	0.002	2.12369e-32
	Sdc2	1.54206e-142	7.24918	0.678	0.011	3.21243e-138
	Nt5dc2	2.32478e-111	7.24505	0.58	0.008	4.84297e-107
	Mettl24	1.59088e-22	7.24	0.159	0	3.31412e-18
	Upk1b	5.39706e-54	7.20529	0.347	0.006	1.12432e-49
	Dnm1	1.56678e-25	7.20224	0.179	0	3.26391e-21
	Bnc2	3.89216e-25	7.1982	0.176	0	8.10814e-21
	Jph2	3.07142e-24	7.19113	0.17	0	6.39839e-20
	Ms4a4d	2.15654e-144	7.18987	0.685	0.015	4.4925e-140
	Lepr	3.01021e-27	7.18954	0.193	0.002	6.27086e-23
	Pgf	8.7911e-12	7.18704	0.083	0	1.83136e-07
	Cxcl1	4.96553e-33	7.18252	0.253	0.019	1.03442e-28
	AI838599	2.3982e-18	7.1784	0.131	0	4.99592e-14
	Fmod	5.08413e-16	7.16824	0.114	0	1.05913e-11
	Robo2	4.80678e-49	7.16475	0.319	0.004	1.00135e-44
	Adgrg6	3.18401e-48	7.14409	0.315	0.004	6.63293e-44
	Eln	1.29285e-88	7.1415	0.506	0.017	2.69327e-84
	Rgma	3.97089e-24	7.13527	0.17	0	8.27215e-20
	C1qtnf2	8.42305e-57	7.12852	0.358	0.004	1.75469e-52
	Loxl2	5.76925e-33	7.1154	0.228	0.002	1.20185e-28
	Fzd1	4.37375e-60	7.11233	0.375	0.006	9.11139e-56
	Opcml	8.07943e-19	7.10335	0.134	0	1.68311e-14
	Sfrp4	1.27696e-10	7.09409	0.074	0	2.66017e-06
	Lrp3	4.12617e-21	7.09109	0.15	0	8.59564e-17
	Prkg1	2.98553e-20	7.0894	0.144	0	6.21946e-16
	Olfml3	1.10259e-181	7.08795	0.787	0.033	2.29691e-177
	Fbln1	1.59597e-116	7.08396	0.602	0.013	3.32472e-112
	Ccdc8	3.89953e-19	7.0801	0.136	0	8.1235e-15
	Zfpm2	2.98689e-22	7.06481	0.157	0	6.2223e-18
	Dkk3	7.86065e-79	7.05982	0.458	0.006	1.63753e-74
	Gm43050	4.93751e-22	7.05458	0.156	0	1.02858e-17
	Pla1a	1.98147e-16	7.05319	0.117	0	4.1278e-12
	Srpx2	2.12095e-19	7.04247	0.138	0	4.41837e-15
	P3h3	2.33749e-99	7.03757	0.537	0.004	4.86946e-95
	Rtn2	2.34783e-28	7.03534	0.2	0.002	4.89099e-24
	Vipr2	5.55862e-26	7.03405	0.185	0.002	1.15797e-21
	Papss2	5.98682e-50	7.03357	0.324	0.004	1.24717e-45
	Ppp1r3a	1.494e-14	7.0327	0.104	0	3.1123e-10
	Kdelr3	1.36789e-28	7.03218	0.201	0.002	2.84959e-24
	Plekhh2	9.83002e-21	7.02975	0.147	0	2.04779e-16
	Pdgfrl	2.07774e-17	7.01214	0.124	0	4.32835e-13
	Col16a1	6.1541e-46	7.00353	0.303	0.004	1.28202e-41
	Vasn	2.01722e-69	6.98991	0.422	0.011	4.20228e-65
	Clip3	2.04723e-22	6.9835	0.158	0	4.26479e-18
	Lrrc17	2.21468e-21	6.97943	0.151	0	4.61362e-17
	Lrp4	4.9167e-102	6.96585	0.55	0.01	1.02425e-97
	Nbl1	2.63272e-159	6.96478	0.733	0.031	5.48449e-155
	Rbms3	3.62872e-133	6.96452	0.651	0.011	7.55934e-129
	Rarres2	3.24208e-232	6.96289	0.897	0.023	6.7539e-228
	Pamr1	1.45381e-37	6.96072	0.257	0.004	3.02858e-33
	Serpinh1	6.82083e-231	6.96061	0.895	0.017	1.42091e-226
	Timp1	1.67355e-44	6.95117	0.299	0.006	3.48635e-40
	Fzd8	1.494e-14	6.94702	0.104	0	3.11229e-10
	Bche	5.568e-18	6.91667	0.128	0	1.15993e-13
	Gpc6	7.07861e-18	6.9083	0.127	0	1.47462e-13
	Slc10a6	2.07147e-61	6.90541	0.379	0.002	4.31528e-57
	Gsta3	2.93095e-164	6.90535	0.748	0.034	6.10576e-160
	Evc	1.9551e-21	6.90264	0.152	0	4.07286e-17
	Fam124a	4.31801e-20	6.89102	0.143	0	8.99527e-16
	Kdelc2	3.43322e-69	6.88821	0.42	0.01	7.15209e-65
	Tnfsf13b	3.5665e-82	6.88649	0.473	0.008	7.42972e-78
	Lhfp	3.04793e-151	6.88506	0.703	0.011	6.34945e-147
	Fam26e	3.05178e-18	6.87871	0.13	0	6.35747e-14
	C4b	2.96796e-119	6.8756	0.62	0.031	6.18285e-115
	Palld	2.9353e-117	6.87295	0.605	0.017	6.11482e-113
	Ccl7	1.98904e-10	6.8727	0.087	0.008	4.14356e-06
	Notum	1.67046e-13	6.85322	0.096	0	3.4799e-09
	Arhgap42	1.30135e-19	6.84606	0.139	0	2.71098e-15
	Ccbe1	1.70325e-32	6.84551	0.225	0.002	3.54821e-28
	Sgcd	1.16186e-18	6.83736	0.133	0	2.42039e-14
	Fbln5	5.58682e-77	6.83683	0.45	0.004	1.16385e-72
	Peg3	1.55734e-33	6.83223	0.237	0.006	3.24426e-29
	Rhobtb3	4.26765e-26	6.82762	0.185	0.002	8.89036e-22
	Gli1	2.39601e-19	6.82142	0.138	0	4.99137e-15
	Cmklr1	3.28387e-109	6.81177	0.576	0.015	6.84096e-105
	Serpina3m	9.40282e-15	6.80342	0.105	0	1.9588e-10
	H2afy2	2.70655e-19	6.80229	0.137	0	5.63828e-15
	Adamts4	5.25269e-11	6.79858	0.077	0	1.09424e-06
	Angpt1	4.50068e-107	6.79479	0.567	0.008	9.37582e-103
	Gm26802	5.21381e-39	6.79025	0.266	0.004	1.08614e-34
	Gata5	6.8294e-17	6.78691	0.12	0	1.4227e-12
	Sparc	1.4208e-257	6.76052	0.948	0.044	2.9598e-253
	Khdrbs3	3.67917e-67	6.75554	0.41	0.008	7.66445e-63
	Pknox2	7.63256e-22	6.74822	0.158	0.002	1.59002e-17
	C3	3.1968e-199	6.74803	0.84	0.08	6.65957e-195
	Adamts9	7.10868e-68	6.74797	0.413	0.006	1.48088e-63
	Efcc1	1.62206e-21	6.73845	0.155	0.002	3.37907e-17
	Cilp	6.49588e-08	6.72789	0.053	0	0.00135322
	Pcdh19	5.95613e-14	6.72081	0.099	0	1.24078e-09
	Grb10	3.67112e-63	6.71739	0.391	0.006	7.64768e-59
	Tagln	1.20687e-46	6.7111	0.322	0.015	2.51415e-42
	Cd248	8.41491e-20	6.70148	0.144	0.002	1.753e-15
	Gas6	2.2942e-150	6.69868	0.71	0.033	4.77928e-146
	Tnfaip6	2.47914e-45	6.69514	0.306	0.008	5.16455e-41
	Pdzrn3	2.03514e-35	6.69198	0.243	0.002	4.23961e-31
	Podn	1.54258e-37	6.67252	0.258	0.004	3.2135e-33
	Adamtsl1	2.72375e-21	6.67153	0.154	0.002	5.67412e-17
	Il17d	1.14311e-17	6.66903	0.126	0	2.38132e-13
	Wtip	4.84599e-61	6.66545	0.381	0.006	1.00952e-56
	C2	1.96438e-52	6.65775	0.34	0.006	4.09221e-48
	Mme	6.84704e-66	6.65019	0.402	0.004	1.42638e-61
	Itga9	2.25238e-51	6.64448	0.338	0.01	4.69215e-47
	Gstm5	3.79859e-58	6.63527	0.365	0.004	7.91323e-54
	Gabra3	6.16572e-33	6.63431	0.231	0.004	1.28444e-28
	Fkbp9	6.06032e-131	6.62866	0.645	0.01	1.26249e-126
	Tmem204	3.85575e-82	6.61749	0.475	0.01	8.03229e-78
	B3gnt9	1.54097e-47	6.61392	0.312	0.004	3.21015e-43
	Amph	3.70736e-27	6.61183	0.192	0.002	7.72318e-23
	Rab34	7.8044e-88	6.61079	0.497	0.01	1.62581e-83
	Gnai1	1.37083e-50	6.60215	0.328	0.004	2.85571e-46
	Adarb1	1.66766e-105	6.59476	0.567	0.017	3.47408e-101
	Mpdz	1.51081e-53	6.59113	0.343	0.004	3.14733e-49
	Pcdhb17	1.494e-14	6.56607	0.104	0	3.11229e-10
	Dnm3os	3.00928e-11	6.55181	0.079	0	6.26893e-07
	Egfr	1.17924e-32	6.54887	0.226	0.002	2.45659e-28
	Kazald1	5.93296e-29	6.54604	0.204	0.002	1.23595e-24
	Cd302	1.36132e-173	6.54137	0.767	0.027	2.8359e-169
	Hoxa5	1.20914e-125	6.54099	0.631	0.011	2.51888e-121
	Larp6	4.01867e-16	6.54094	0.115	0	8.3717e-12
	Gucy1a1	1.00771e-23	6.52757	0.173	0.004	2.09927e-19
	Syde1	1.07497e-39	6.52379	0.268	0.002	2.23937e-35
	Gxylt2	7.73067e-17	6.5222	0.123	0.002	1.61045e-12
	Kirrel	3.40405e-30	6.51722	0.211	0.002	7.09132e-26
	Ppp4r4	1.32651e-15	6.51686	0.114	0.002	2.76339e-11
	Sat2	2.07305e-15	6.51601	0.11	0	4.31858e-11
	Tbx2	1.49308e-134	6.51509	0.659	0.011	3.11038e-130
	Rhoj	2.87186e-83	6.51178	0.481	0.01	5.98266e-79
	Sphk1	3.08245e-25	6.50436	0.18	0.002	6.42136e-21
	Rbm46	6.68093e-14	6.5042	0.099	0	1.39177e-09
	Nexn	6.14497e-78	6.50328	0.456	0.006	1.28012e-73
	Ephb3	1.82302e-19	6.50253	0.142	0.002	3.79772e-15
	Prex2	7.79513e-172	6.49127	0.765	0.025	1.62388e-167
	Cfb	4.17129e-15	6.48678	0.108	0	8.68963e-11
	Ptk7	1.31485e-63	6.48357	0.396	0.01	2.7391e-59
	Adamts17	1.03198e-12	6.47973	0.09	0	2.14981e-08
	Npy1r	4.3215e-18	6.47747	0.132	0.002	9.00255e-14
	Zfhx4	1.64089e-18	6.47495	0.135	0.002	3.41831e-14
	Epha1	6.68857e-19	6.47473	0.141	0.004	1.39336e-14
	Cacna1d	1.64693e-65	6.46404	0.404	0.008	3.43089e-61
	Vstm4	5.46615e-47	6.45829	0.308	0.002	1.13871e-42
	Igfbp6	5.62802e-153	6.44714	0.722	0.038	1.17243e-148
	Carmn	5.51459e-34	6.44422	0.235	0.002	1.1488e-29
	Nnmt	2.20363e-46	6.44392	0.307	0.004	4.59059e-42
	Colgalt2	9.21386e-13	6.4417	0.09	0	1.91943e-08
	Wipi1	6.99242e-65	6.42692	0.398	0.004	1.45666e-60
	Hspb2	1.52799e-29	6.42071	0.21	0.004	3.18311e-25
	Tns2	4.93767e-125	6.4107	0.631	0.021	1.02862e-120
	Ccl19	1.67046e-13	6.41054	0.096	0	3.4799e-09
	Echdc2	2.77454e-47	6.40689	0.311	0.004	5.77991e-43
	Ch25h	2.3436e-11	6.40357	0.083	0.002	4.88218e-07
	Dtna	4.74591e-49	6.39639	0.327	0.01	9.88668e-45
	Crispld1	1.53935e-11	6.39607	0.081	0	3.20678e-07
	Snx24	1.18539e-14	6.38097	0.104	0	2.4694e-10
	Adm	2.92405e-52	6.37882	0.352	0.017	6.09138e-48
	Fst	1.59037e-08	6.36927	0.058	0	0.000331305
	Sgce	1.0311e-111	6.36068	0.588	0.019	2.14798e-107
	6030408B16Rik	5.10979e-78	6.3583	0.459	0.01	1.06447e-73
	Tcf7l1	3.79784e-31	6.35584	0.22	0.004	7.91165e-27
	Efna2	1.10022e-34	6.35056	0.244	0.006	2.29197e-30
	Col18a1	4.7355e-62	6.34577	0.387	0.006	9.865e-58
	Nuak1	2.45608e-42	6.34408	0.285	0.004	5.1165e-38
	Paqr6	3.35736e-19	6.33703	0.14	0.002	6.99406e-15
	Adrb3	2.90906e-24	6.32264	0.177	0.004	6.06016e-20
	Omd	1.32892e-13	6.31825	0.097	0	2.76841e-09
	Cyp7b1	5.12496e-25	6.29187	0.179	0.002	1.06763e-20
	Loxl3	9.40282e-15	6.29039	0.105	0	1.9588e-10
	Pcsk6	1.39772e-10	6.2848	0.078	0.002	2.91173e-06
	Rnf217	1.34265e-28	6.26947	0.207	0.006	2.797e-24
	Lsamp	6.56111e-11	6.2677	0.076	0	1.36681e-06
	Flnc	8.7911e-12	6.25927	0.083	0	1.83136e-07
	Dock4	5.92014e-136	6.25919	0.672	0.031	1.23328e-131
	Shisa2	3.76101e-11	6.25753	0.078	0	7.83494e-07
	Ccdc141	4.38635e-30	6.25258	0.216	0.006	9.13765e-26
	Cpt1c	1.84821e-20	6.25051	0.151	0.004	3.8502e-16
	Cxcl12	9.79543e-75	6.24762	0.451	0.013	2.04058e-70
	Hspb7	5.99287e-10	6.24737	0.069	0	1.24843e-05
	Nhs	1.1852e-13	6.23611	0.097	0	2.469e-09
	Serpinf1	1.1243e-36	6.22956	0.268	0.015	2.34214e-32
	Hrct1	4.69945e-11	6.2258	0.078	0	9.7899e-07
	Adgrg2	2.95601e-13	6.22383	0.094	0	6.15797e-09
	Chst8	1.39541e-13	6.21796	0.1	0.002	2.90692e-09
	Nr2f1	6.36414e-18	6.21298	0.131	0.002	1.32578e-13
	Cp	2.31242e-163	6.21073	0.745	0.025	4.81723e-159
	Cald1	9.41258e-210	6.21041	0.855	0.04	1.96083e-205
	Itgb8	4.4797e-12	6.20641	0.085	0	9.33212e-08
	Ltbp3	3.27689e-82	6.20242	0.478	0.011	6.82641e-78
	Ntrk1	3.00928e-11	6.19218	0.079	0	6.26893e-07
	Adam23	1.623e-12	6.18885	0.089	0	3.38102e-08
	Selenom	1.09196e-184	6.18487	0.797	0.031	2.27476e-180
	C1qtnf1	4.16013e-13	6.18196	0.093	0	8.66638e-09
	Mmp11	4.59305e-24	6.18102	0.173	0.002	9.56823e-20
	Col23a1	3.54591e-54	6.17891	0.354	0.011	7.38683e-50
	Auts2	3.48755e-58	6.16937	0.373	0.011	7.26527e-54
	Sned1	3.0602e-54	6.16624	0.357	0.013	6.375e-50
	Wnt9a	5.85149e-13	6.16556	0.092	0	1.21898e-08
	Ndrg2	7.43954e-142	6.16492	0.684	0.019	1.5498e-137
	Bmp5	9.41895e-70	6.16468	0.422	0.006	1.96216e-65
	Shroom3	1.46351e-86	6.16148	0.501	0.021	3.04878e-82
	Creb3l1	4.54369e-41	6.15868	0.28	0.006	9.46541e-37
	Dennd2a	5.83058e-25	6.15663	0.184	0.006	1.21463e-20
	Lgi2	8.66135e-20	6.15618	0.144	0.002	1.80433e-15
	H6pd	6.63711e-143	6.15445	0.689	0.025	1.38264e-138
	Clec11a	2.967e-30	6.15336	0.215	0.004	6.18085e-26
	C1rl	4.4797e-12	6.152	0.085	0	9.33212e-08
	Kctd15	3.83594e-20	6.15182	0.146	0.002	7.99103e-16
	Pkd2	1.42462e-123	6.15022	0.629	0.019	2.96778e-119
	Cox8b	2.77004e-10	6.14959	0.072	0	5.77054e-06
	BC034090	5.01317e-12	6.1488	0.085	0	1.04434e-07
	1810041L15Rik	1.14298e-10	6.14813	0.075	0	2.38106e-06
	Msx1	1.023e-10	6.14751	0.075	0	2.13111e-06
	Tshz2	4.64026e-76	6.14677	0.45	0.006	9.66658e-72
	Cyp2u1	1.53935e-11	6.146	0.081	0	3.20678e-07
	Ank2	1.23054e-11	6.13514	0.082	0	2.56347e-07
	Ildr2	4.57598e-19	6.1343	0.139	0.002	9.53267e-15
	Col17a1	1.23054e-11	6.12794	0.082	0	2.56347e-07
	Nol3	7.45882e-42	6.12555	0.287	0.008	1.55382e-37
	Sulf1	1.0474e-27	6.12326	0.199	0.004	2.18194e-23
	Gpm6b	1.7671e-158	6.1198	0.731	0.027	3.68122e-154
	Prrx2	1.87268e-13	6.1168	0.095	0	3.90117e-09
	Ttyh1	8.2848e-09	6.11587	0.06	0	0.000172589
	Ctdspl	2.66936e-150	6.11466	0.708	0.023	5.56082e-146
	Mxra7	5.82233e-95	6.11013	0.527	0.01	1.21291e-90
	Slc1a2	2.7833e-09	6.10103	0.064	0	5.79817e-05
	Gulp1	2.13229e-48	6.09544	0.32	0.006	4.44198e-44
	Bdkrb1	2.69156e-11	6.09164	0.079	0	5.60706e-07
	Parva	5.53391e-75	6.08118	0.448	0.011	1.15283e-70
	Obsl1	1.05067e-15	6.07837	0.115	0.002	2.18876e-11
	Cacna1c	1.80814e-24	6.07773	0.176	0.002	3.76672e-20
	Cachd1	9.27555e-26	6.07721	0.189	0.006	1.93228e-21
	Plce1	6.07159e-19	6.07561	0.141	0.004	1.26483e-14
	Adcyap1r1	9.21386e-13	6.0753	0.09	0	1.91943e-08
	Dpyd	7.0234e-12	6.07221	0.084	0	1.46312e-07
	Nr1h3	9.45877e-67	6.06361	0.412	0.01	1.97045e-62
	Tceal8	2.83821e-89	6.03509	0.511	0.019	5.91255e-85
	Rnf150	3.77475e-23	6.03454	0.167	0.002	7.86357e-19
	P4ha2	5.75577e-28	6.02902	0.203	0.006	1.19904e-23
	Rtn1	4.9361e-27	6.0279	0.203	0.01	1.02829e-22
	9330159F19Rik	5.87073e-11	6.02644	0.077	0	1.22299e-06
	Scara3	4.22189e-20	6.02436	0.146	0.002	8.79504e-16
	Gprc5b	6.91152e-22	6.02206	0.158	0.002	1.43981e-17
	Fam20c	4.86535e-23	6.01324	0.166	0.002	1.01355e-18
	Ltbp2	3.00453e-07	6.0131	0.052	0.002	0.00625905
	Fzd7	5.28886e-27	6.01087	0.195	0.004	1.10178e-22
	Abca6	7.85793e-12	6.0091	0.083	0	1.63696e-07
	Maob	1.75096e-29	6.00893	0.21	0.004	3.64759e-25
	Efemp2	7.8564e-84	6.00524	0.484	0.011	1.63664e-79
	Cd34	7.95823e-68	6.00285	0.417	0.008	1.65786e-63
	Lrp1	1.07981e-216	6.00131	0.872	0.052	2.24946e-212
	Cntfr	3.86281e-09	6.00123	0.063	0	8.04701e-05
	Rem1	7.17116e-21	5.99745	0.151	0.002	1.4939e-16
	Shisa9	2.48035e-10	5.98968	0.072	0	5.16706e-06
	Tnc	4.81374e-08	5.98845	0.058	0.002	0.0010028
	Fbln2	2.06975e-27	5.98503	0.2	0.006	4.31171e-23
	Fam198b	1.21896e-49	5.98126	0.328	0.008	2.53934e-45
	Cyp2j9	7.33227e-11	5.98085	0.076	0	1.52746e-06
	Nat8f3	2.48035e-10	5.96977	0.072	0	5.16706e-06
	Fkbp7	1.19417e-108	5.96428	0.578	0.011	2.4877e-104
	Apod	8.45143e-18	5.96196	0.131	0.002	1.7606e-13
	Angptl2	6.91144e-62	5.96061	0.387	0.006	1.43979e-57
	Pcdh7	1.12322e-16	5.95387	0.125	0.004	2.3399e-12
	Vwc2	1.73233e-12	5.95215	0.092	0.002	3.60878e-08
	Lgi4	7.0234e-12	5.95079	0.084	0	1.46312e-07
	Steap3	5.66569e-57	5.94666	0.365	0.008	1.18028e-52
	Map1a	5.95924e-19	5.94094	0.141	0.004	1.24143e-14
	Cntn1	2.45413e-08	5.92287	0.057	0	0.000511244
	Irs1	1.56702e-14	5.92258	0.107	0.002	3.26441e-10
	Agap1	1.10335e-67	5.92207	0.423	0.017	2.2985e-63
	Lamb2	2.28794e-75	5.92103	0.455	0.017	4.76623e-71
	Tril	4.16301e-20	5.9177	0.146	0.002	8.67239e-16
	Chn1	3.83197e-12	5.91666	0.089	0.002	7.98277e-08
	CT025619.1	2.91552e-11	5.90926	0.083	0.002	6.07361e-07
	Tmem82	2.54612e-16	5.90422	0.123	0.004	5.30408e-12
	Lix1l	1.38403e-63	5.90392	0.399	0.011	2.8832e-59
	Fam13c	3.75219e-20	5.89982	0.147	0.002	7.81656e-16
	Snta1	1.30205e-37	5.89782	0.261	0.006	2.71243e-33
	Tead2	2.06829e-21	5.89013	0.155	0.002	4.30865e-17
	Gpc3	1.42831e-157	5.88949	0.734	0.029	2.97545e-153
	Mill2	1.15146e-38	5.88675	0.265	0.004	2.39873e-34
	Cyr61	1.93863e-179	5.86874	0.794	0.042	4.03855e-175
	Nynrin	6.56111e-11	5.86334	0.076	0	1.36681e-06
	Aebp1	1.7641e-127	5.86093	0.654	0.038	3.67498e-123
	Fat4	1.98837e-10	5.86083	0.073	0	4.14217e-06
	Pid1	7.34813e-138	5.85425	0.678	0.029	1.53076e-133
	Fzd2	3.99543e-30	5.85278	0.217	0.006	8.32328e-26
	Ptch2	2.22084e-10	5.85274	0.072	0	4.62645e-06
	Mamld1	1.59362e-10	5.85251	0.074	0	3.31984e-06
	Fut10	3.45429e-10	5.85189	0.071	0	7.19598e-06
	Col6a3	8.38199e-124	5.85077	0.622	0.006	1.74614e-119
	Aass	4.80497e-09	5.8442	0.062	0	0.000100097
	Tns1	2.68101e-233	5.84159	0.918	0.101	5.58509e-229
	Rgs7bp	2.21257e-21	5.84038	0.155	0.002	4.60922e-17
	Etv1	4.89066e-34	5.83789	0.241	0.006	1.01882e-29
	Apba2	9.53328e-07	5.83672	0.044	0	0.0198597
	Nkain4	1.72083e-20	5.8309	0.149	0.002	3.58482e-16
	Pcdh18	1.59037e-08	5.82044	0.058	0	0.000331305
	Ptges	1.33544e-52	5.81805	0.34	0.004	2.78198e-48
	Ntn1	1.71944e-38	5.80269	0.27	0.008	3.58193e-34
	Ppp1r3c	2.08465e-11	5.80139	0.084	0.002	4.34275e-07
	Myo1b	1.02909e-117	5.80073	0.614	0.027	2.1438e-113
	Podxl2	1.91626e-21	5.79359	0.155	0.002	3.99195e-17
	Trip6	1.04144e-48	5.78836	0.327	0.011	2.16953e-44
	Slc13a4	2.1245e-07	5.78462	0.049	0	0.00442576
	Syt17	1.59037e-08	5.78367	0.058	0	0.000331305
	Twist2	2.23643e-09	5.78365	0.065	0	4.65892e-05
	Col14a1	3.65907e-46	5.78018	0.32	0.015	7.62258e-42
	Igfbp7	4.62162e-245	5.77357	0.937	0.076	9.62777e-241
	Pter	3.45429e-10	5.77222	0.071	0	7.19599e-06
	Hebp1	3.69461e-33	5.76839	0.235	0.006	7.69661e-29
	Enpp3	1.03832e-09	5.76664	0.067	0	2.16303e-05
	Tfpi2	5.83101e-08	5.7652	0.054	0	0.00121472
	Fam13a	3.93919e-75	5.76114	0.456	0.017	8.20613e-71
	Serpine1	1.63507e-54	5.75947	0.364	0.017	3.40619e-50
	Rab40b	1.98837e-10	5.75321	0.073	0	4.14217e-06
	Adamts5	4.99768e-27	5.75119	0.203	0.01	1.04112e-22
	Lrfn3	1.79664e-09	5.74839	0.065	0	3.74275e-05
	Timp3	3.12605e-245	5.74494	0.941	0.069	6.51218e-241
	Nfib	5.17318e-250	5.74318	0.941	0.057	1.07768e-245
	Speg	1.00006e-07	5.74082	0.052	0	0.00208333
	A4galt	4.784e-26	5.73397	0.191	0.006	9.96602e-22
	Emilin1	1.43991e-117	5.72967	0.608	0.013	2.99962e-113
	Dclk1	2.47395e-33	5.72626	0.234	0.004	5.15374e-29
	Folh1	1.15878e-09	5.71655	0.067	0	2.41398e-05
	Negr1	1.73916e-12	5.71076	0.092	0.002	3.62302e-08
	Ahsg	8.97857e-08	5.70687	0.052	0	0.00187042
	Samd4	2.10145e-30	5.70569	0.219	0.006	4.37773e-26
	Lhfpl2	1.71337e-07	5.70206	0.05	0	0.00356929
	Gjc2	4.69785e-08	5.69232	0.054	0	0.000978656
	Vit	3.7992e-10	5.68909	0.074	0.002	7.9145e-06
	1200007C13Rik	2.79258e-16	5.67827	0.123	0.004	5.81749e-12
	F830016B08Rik	4.4193e-10	5.67692	0.074	0.002	9.20629e-06
	Cpq	8.38154e-157	5.67668	0.732	0.04	1.74604e-152
	Copz2	1.40896e-67	5.6701	0.416	0.01	2.93514e-63
	Ninl	1.10117e-12	5.66599	0.093	0.002	2.29396e-08
	Hunk	1.71337e-07	5.66461	0.05	0	0.00356929
	Pnmal2	7.4303e-09	5.65551	0.061	0	0.000154788
	Thbs2	2.01431e-06	5.64933	0.042	0	0.0419622
	Pde1a	8.90682e-21	5.646	0.151	0.002	1.85547e-16
	Fam20a	2.94724e-32	5.64054	0.228	0.004	6.1397e-28
	E030013I19Rik	1.90793e-07	5.63818	0.05	0	0.0039746
	Antxr1	3.79566e-77	5.63729	0.465	0.019	7.90713e-73
	Gm13889	3.10466e-57	5.63713	0.378	0.017	6.46764e-53
	Tpm2	6.83957e-52	5.62849	0.341	0.008	1.42482e-47
	Cyp1b1	1.28406e-09	5.62661	0.07	0.002	2.67496e-05
	Mdfi	1.14811e-08	5.62098	0.059	0	0.000239174
	Adam33	3.05232e-10	5.61519	0.075	0.002	6.35858e-06
	Acss3	3.01808e-21	5.61425	0.157	0.004	6.28726e-17
	Il1r1	6.44788e-43	5.61152	0.298	0.011	1.34322e-38
	Afap1l2	2.49499e-09	5.6104	0.064	0	5.19756e-05
	Pcdhb16	7.15449e-11	5.60057	0.08	0.002	1.49042e-06
	Il33	3.02479e-22	5.59645	0.173	0.01	6.30125e-18
	Tmem150c	3.8571e-10	5.59289	0.071	0	8.03511e-06
	Slc45a3	1.81032e-06	5.59153	0.042	0	0.0377126
	Pcdhb9	5.23397e-08	5.58823	0.054	0	0.00109034
	Ndn	8.88721e-31	5.58712	0.221	0.006	1.85138e-26
	Klf15	7.22566e-47	5.5836	0.323	0.015	1.50525e-42
	Popdc2	2.7876e-12	5.5805	0.09	0.002	5.80714e-08
	Hoxa2	1.42674e-08	5.57094	0.059	0	0.00029722
	Pld1	1.30485e-26	5.57014	0.203	0.011	2.71827e-22
	Axl	1.63013e-50	5.56951	0.342	0.015	3.39589e-46
	Zfp618	1.00006e-07	5.56205	0.052	0	0.00208333
	Gpr88	8.2848e-09	5.5616	0.06	0	0.000172589
	Bdh2	1.15878e-09	5.55923	0.067	0	2.41398e-05
	Angptl4	1.55143e-86	5.55271	0.51	0.023	3.23194e-82
	Map3k20	2.93195e-77	5.55095	0.461	0.011	6.10783e-73
	Il11ra1	6.44915e-144	5.54986	0.698	0.034	1.34349e-139
	Hspb8	3.76874e-51	5.54436	0.342	0.011	7.85104e-47
	Pcdhb20	2.63386e-07	5.5376	0.049	0	0.00548686
	Epdr1	2.95072e-29	5.52868	0.209	0.004	6.14695e-25
	Dmd	7.84955e-46	5.52736	0.312	0.01	1.63522e-41
	Gstm2	1.39659e-157	5.52226	0.737	0.038	2.90937e-153
	Csmd1	1.46209e-06	5.50794	0.043	0	0.0304582
	Gli2	2.7833e-09	5.50747	0.064	0	5.79817e-05
	Cys1	4.7462e-31	5.50678	0.225	0.008	9.88728e-27
	Gpr27	1.6102e-09	5.50637	0.066	0	3.35437e-05
	Ppm1n	3.94928e-10	5.50338	0.074	0.002	8.22713e-06
	Prrg3	1.06807e-28	5.50294	0.208	0.006	2.22499e-24
	H1fx	7.91328e-15	5.49726	0.112	0.004	1.6485e-10
	Fxyd6	3.4254e-51	5.49308	0.345	0.013	7.13579e-47
	Dact1	1.34411e-33	5.49303	0.236	0.004	2.80004e-29
	Pde10a	6.07892e-11	5.49042	0.08	0.002	1.26636e-06
	Zfp9	1.41496e-16	5.49034	0.122	0.002	2.94765e-12
	Cox6b2	4.39368e-63	5.49028	0.404	0.017	9.15292e-59
	Pbx1	2.04895e-221	5.48877	0.888	0.075	4.26838e-217
	Wnt5a	1.00215e-25	5.48839	0.192	0.008	2.08767e-21
	Tmtc1	9.72009e-58	5.4878	0.377	0.015	2.02489e-53
	Adamts1	1.06538e-140	5.4849	0.695	0.034	2.21939e-136
	Kcnk2	2.66114e-17	5.48424	0.136	0.008	5.54369e-13
	Spats2l	1.59083e-19	5.48293	0.146	0.004	3.31402e-15
	Ephb2	1.29316e-09	5.47742	0.067	0	2.6939e-05
	Aox3	1.36087e-22	5.47708	0.172	0.008	2.83497e-18
	Aldh1a3	6.91498e-07	5.4766	0.045	0	0.0144053
	Lipg	2.08665e-06	5.47648	0.045	0.002	0.043469
	Pam	3.38652e-130	5.47508	0.661	0.044	7.0548e-126
	Rusc2	2.72068e-34	5.4683	0.252	0.013	5.66773e-30
	Fabp3	2.62667e-22	5.46634	0.17	0.008	5.47187e-18
	Abcd2	5.43544e-31	5.46041	0.232	0.013	1.13231e-26
	Peg10	4.30998e-11	5.45807	0.085	0.004	8.97855e-07
	Col4a2	2.76328e-79	5.45673	0.474	0.017	5.75647e-75
	Arsj	1.53859e-07	5.45229	0.05	0	0.00320518
	Kank2	1.22288e-77	5.45194	0.459	0.01	2.5475e-73
	Cebpd	2.12512e-230	5.44867	0.92	0.117	4.42706e-226
	Tspan11	4.9379e-18	5.44617	0.135	0.004	1.02866e-13
	Gm16118	1.77267e-08	5.44386	0.058	0	0.000369282
	Flrt2	6.93436e-40	5.44029	0.273	0.004	1.44457e-35
	Rab13	2.67066e-22	5.43928	0.167	0.006	5.56351e-18
	Smoc1	1.18069e-06	5.43663	0.044	0	0.0245962
	Thrb	1.61245e-17	5.43621	0.135	0.006	3.35905e-13
	St8sia2	1.89583e-28	5.43376	0.21	0.008	3.94939e-24
	Nrtn	9.21258e-10	5.43184	0.071	0.002	1.91916e-05
	Pmp22	1.36884e-205	5.42993	0.854	0.048	2.85157e-201
	Synm	2.28531e-61	5.42617	0.395	0.015	4.76076e-57
	Fn1	6.71552e-138	5.42612	0.683	0.031	1.39898e-133
	Hsd11b1	1.32633e-163	5.42527	0.8	0.182	2.763e-159
	Hoxa7	3.06205e-44	5.42525	0.304	0.01	6.37887e-40
	Matn4	1.16665e-27	5.4245	0.199	0.004	2.43037e-23
	Itgb5	3.55915e-106	5.41432	0.579	0.027	7.41441e-102
	Ebf2	5.58146e-07	5.41256	0.046	0	0.0116273
	9530026P05Rik	2.05722e-20	5.41008	0.152	0.004	4.28559e-16
	Efs	1.4857e-14	5.40475	0.107	0.002	3.09501e-10
	Plekha4	6.66962e-21	5.40396	0.155	0.004	1.38941e-16
	Fgfr1	1.52333e-140	5.40327	0.692	0.04	3.1734e-136
	Cda	1.18069e-06	5.40263	0.044	0	0.0245962
	Gm9780	1.59037e-08	5.40215	0.058	0	0.000331305
	Mark1	3.78422e-08	5.39299	0.055	0	0.000788329
	Fgfr3	4.45063e-77	5.38433	0.47	0.025	9.27155e-73
	Rnase4	3.15179e-192	5.37841	0.827	0.052	6.56582e-188
	Edn3	3.09661e-09	5.37543	0.067	0.002	6.45087e-05
	Brinp1	8.97857e-08	5.37479	0.052	0	0.00187042
	1700021F13Rik	5.58146e-07	5.37468	0.046	0	0.0116273
	Abat	4.21645e-08	5.36974	0.055	0	0.000878372
	Pcdhb14	1.46209e-06	5.36565	0.043	0	0.0304582
	P3h4	8.39352e-50	5.35251	0.338	0.015	1.74854e-45
	Tspan4	4.08368e-79	5.34657	0.481	0.029	8.50713e-75
	Hnmt	6.63714e-10	5.33272	0.072	0.002	1.38265e-05
	Npdc1	3.13434e-113	5.33215	0.603	0.027	6.52945e-109
	Smtnl2	4.20836e-38	5.32721	0.276	0.015	8.76685e-34
	Ror1	1.59037e-08	5.32418	0.058	0	0.000331305
	Lima1	1.75498e-94	5.31924	0.545	0.038	3.65598e-90
	Cgnl1	3.67022e-38	5.31418	0.266	0.006	7.6458e-34
	Klhl13	2.55388e-18	5.313	0.134	0.002	5.32024e-14
	Rasl12	1.0383e-38	5.31126	0.27	0.008	2.16299e-34
	Hspg2	6.80662e-61	5.30293	0.391	0.013	1.41795e-56
	Tnfaip8l3	6.67584e-09	5.29933	0.065	0.002	0.000139071
	Ephx2	6.49588e-08	5.2958	0.053	0	0.00135322
	Fads3	1.01459e-44	5.29538	0.309	0.011	2.11359e-40
	Enpp2	3.61277e-21	5.28885	0.179	0.017	7.52612e-17
	D630003M21Rik	2.73493e-08	5.2888	0.056	0	0.000569741
	Adamts12	4.50445e-07	5.28726	0.047	0	0.00938367
	Gng8	1.80048e-12	5.28698	0.092	0.002	3.75076e-08
	Selenbp1	4.28308e-174	5.28017	0.793	0.067	8.92251e-170
	Adgra2	1.40353e-22	5.2792	0.163	0.002	2.92383e-18
	Pigz	4.21645e-08	5.27386	0.055	0	0.000878372
	Nfix	1.09845e-192	5.27278	0.828	0.076	2.2883e-188
	Rasl11a	2.00575e-46	5.27082	0.337	0.027	4.17838e-42
	Bmp2	4.85773e-10	5.26736	0.074	0.002	1.01196e-05
	Gli3	2.96111e-13	5.26672	0.101	0.004	6.16859e-09
	Col4a6	1.01515e-10	5.26325	0.079	0.002	2.11477e-06
	Slc43a3	7.63735e-198	5.25605	0.843	0.067	1.59101e-193
	Zfp521	2.17833e-14	5.25556	0.106	0.002	4.53789e-10
	Tgfb3	2.88268e-41	5.25087	0.286	0.008	6.0052e-37
	Osmr	8.05462e-70	5.25081	0.431	0.011	1.67794e-65
	Ntf3	1.1199e-11	5.24906	0.089	0.004	2.33298e-07
	Osr2	1.18069e-06	5.23339	0.044	0	0.0245962
	Tead1	8.93882e-63	5.2305	0.407	0.021	1.86214e-58
	Arhgef17	7.22979e-35	5.23019	0.253	0.011	1.50611e-30
	Tgfbr3	3.76912e-122	5.2243	0.638	0.034	7.85183e-118
	Maged1	2.23655e-118	5.22281	0.626	0.038	4.65918e-114
	Fstl3	3.81683e-29	5.21929	0.214	0.008	7.95123e-25
	Sardh	7.07605e-12	5.21901	0.091	0.004	1.47408e-07
	Nalcn	3.78422e-08	5.21844	0.055	0	0.000788329
	Frem1	2.76216e-08	5.21419	0.06	0.002	0.000575412
	Fam114a1	6.71933e-40	5.20767	0.28	0.01	1.39977e-35
	Dpf1	3.13473e-15	5.20429	0.116	0.004	6.53026e-11
	Pcdh9	1.3139e-06	5.2032	0.043	0	0.0273711
	Tmem47	5.13351e-35	5.19884	0.247	0.006	1.06941e-30
	Nrg2	3.70942e-36	5.19641	0.259	0.01	7.72747e-32
	Col4a1	4.84276e-140	5.19325	0.694	0.04	1.00884e-135
	Foxp2	6.67849e-13	5.19094	0.098	0.004	1.39126e-08
	Hhipl1	3.26484e-07	5.1883	0.048	0	0.00680132
	Vcan	7.36621e-21	5.18615	0.155	0.004	1.53453e-16
	Cnr1	7.69644e-07	5.18336	0.045	0	0.0160332
	Gm15261	4.42084e-17	5.18288	0.132	0.006	9.20949e-13
	Cyp2j6	7.30183e-16	5.18148	0.123	0.006	1.52112e-11
	Amy1	1.7109e-11	5.17785	0.084	0.002	3.56415e-07
	Rbfox2	1.28718e-39	5.17653	0.28	0.011	2.68145e-35
	Aox1	8.19163e-24	5.17345	0.18	0.008	1.70648e-19
	Tubb4a	4.84295e-28	5.16495	0.208	0.008	1.00888e-23
	Bmp4	8.44099e-95	5.16103	0.54	0.023	1.75843e-90
	Arhgef5	4.50636e-27	5.15679	0.201	0.008	9.38765e-23
	Gdf15	6.86547e-12	5.1495	0.101	0.01	1.43021e-07
	Palm	2.99957e-34	5.14824	0.248	0.01	6.2487e-30
	Gjb5	6.21265e-07	5.14707	0.046	0	0.0129422
	Plac9b	1.11385e-07	5.14566	0.052	0	0.00232038
	Hlf	2.25196e-49	5.14467	0.338	0.015	4.69128e-45
	Tdo2	3.8279e-09	5.1368	0.07	0.004	7.97429e-05
	A830082K12Rik	5.58146e-07	5.13464	0.046	0	0.0116273
	Upp2	1.84478e-10	5.13321	0.08	0.004	3.84305e-06
	Cacng7	2.24122e-06	5.1327	0.041	0	0.0466892
	Snai2	1.27487e-23	5.1326	0.17	0.002	2.65581e-19
	Adamtsl5	1.34294e-45	5.13164	0.317	0.015	2.79761e-41
	Tpbg	1.81032e-06	5.12943	0.042	0	0.0377126
	Cdk18	4.74616e-14	5.12615	0.11	0.006	9.8872e-10
	Colq	7.8995e-18	5.12561	0.143	0.01	1.64562e-13
	Tecrl	1.3139e-06	5.12278	0.043	0	0.0273711
	Snhg18	1.92852e-90	5.11842	0.529	0.034	4.0175e-86
	Hoxa3	1.09045e-19	5.11418	0.147	0.004	2.27163e-15
	Zfp970	5.58146e-07	5.1131	0.046	0	0.0116273
	Prr16	1.71337e-07	5.11258	0.05	0	0.00356929
	Hspb1	2.14908e-192	5.11165	0.843	0.092	4.47696e-188
	Shc2	5.83101e-08	5.10924	0.054	0	0.00121472
	Vegfc	6.56937e-11	5.10777	0.08	0.002	1.36853e-06
	Ptgfr	4.28086e-29	5.10651	0.206	0.002	8.9179e-25
	Hs3st3a1	2.24122e-06	5.10536	0.041	0	0.0466892
	Tcaf1	1.93835e-45	5.10309	0.312	0.011	4.03797e-41
	Gpx8	9.71139e-85	5.09861	0.499	0.017	2.02308e-80
	Slc35g2	2.29048e-18	5.09142	0.138	0.004	4.77152e-14
	Fam110b	5.01421e-07	5.08947	0.046	0	0.0104456
	Tmem38a	2.34493e-20	5.08629	0.163	0.011	4.88495e-16
	Glt8d2	1.63238e-12	5.08626	0.092	0.002	3.40058e-08
	Efna5	3.46885e-15	5.08168	0.115	0.004	7.22631e-11
	Gprasp2	2.01431e-06	5.07752	0.042	0	0.0419622
	Mfge8	6.61174e-174	5.07615	0.79	0.059	1.37736e-169
	Phf24	2.24122e-06	5.07593	0.041	0	0.0466892
	Penk	1.23202e-19	5.07574	0.147	0.004	2.56653e-15
	Atf5	5.74708e-139	5.07314	0.699	0.059	1.19723e-134
	Col4a5	1.41856e-30	5.07093	0.228	0.011	2.95515e-26
	Smarcd3	2.76277e-11	5.06625	0.086	0.004	5.7554e-07
	B4galt2	4.7325e-11	5.06288	0.081	0.002	9.85874e-07
	Asap3	1.28708e-08	5.05676	0.063	0.002	0.000268125
	Ifi205	1.11264e-14	5.05313	0.115	0.006	2.31785e-10
	Phldb1	9.23545e-44	5.05293	0.31	0.017	1.92393e-39
	Mmp23	5.65949e-27	5.04986	0.204	0.01	1.17899e-22
	Adh7	3.98494e-13	5.03091	0.101	0.004	8.30143e-09
	Gm14418	1.62694e-06	5.02921	0.042	0	0.0338924
	Tmem53	5.61727e-19	5.02784	0.151	0.01	1.17019e-14
	Nrcam	5.4106e-12	5.02728	0.089	0.002	1.12714e-07
	3930402G23Rik	1.67988e-06	5.02566	0.046	0.002	0.0349952
	Pth1r	1.05377e-10	5.0241	0.079	0.002	2.19521e-06
	Neo1	8.36782e-48	5.019	0.331	0.017	1.74318e-43
	Sox9	7.82963e-09	5.01331	0.064	0.002	0.000163107
	Cpz	2.31189e-09	5.01293	0.068	0.002	4.81613e-05
	Gpld1	6.31291e-10	5.01065	0.076	0.004	1.3151e-05
	Hoxb2	1.71422e-35	5.00929	0.248	0.004	3.57107e-31
	Trabd2b	5.9511e-37	5.00485	0.269	0.013	1.23973e-32
	Cdc42ep5	1.45894e-40	5.00175	0.279	0.006	3.03926e-36
	Lpin3	6.26527e-11	5.00155	0.084	0.004	1.30518e-06
	Fndc4	7.35794e-11	5.00072	0.08	0.002	1.53281e-06
	Cryab	7.58839e-143	4.99764	0.706	0.044	1.58081e-138
	Kank3	3.42752e-105	4.99213	0.577	0.023	7.14021e-101
	Dmpk	3.21009e-27	4.98727	0.203	0.008	6.68726e-23
	Robo1	6.32387e-18	4.98215	0.141	0.008	1.31739e-13
	Zcchc14	6.32572e-76	4.97908	0.469	0.025	1.31777e-71
	Nap1l5	3.3291e-14	4.97795	0.105	0.002	6.93518e-10
	Pcsk5	9.209e-31	4.97189	0.221	0.006	1.91842e-26
	Ctsf	6.55935e-42	4.96145	0.294	0.011	1.36644e-37
	Fam171a1	1.13651e-39	4.95785	0.28	0.01	2.36758e-35
	Tmem176a	8.5672e-207	4.95686	0.875	0.128	1.78472e-202
	Abi3bp	1.75161e-127	4.95651	0.651	0.031	3.64896e-123
	6030419C18Rik	3.26484e-07	4.95545	0.048	0	0.00680132
	Oaf	4.31854e-33	4.95197	0.238	0.008	8.99638e-29
	Hdhd3	1.61935e-11	4.94573	0.088	0.004	3.37344e-07
	Ppl	1.04928e-58	4.94573	0.396	0.029	2.18585e-54
	Cercam	7.44811e-10	4.94351	0.072	0.002	1.55159e-05
	Kalrn	5.0248e-18	4.94057	0.139	0.006	1.04677e-13
	Eda	7.55811e-09	4.93802	0.064	0.002	0.00015745
	Cyp27a1	2.88288e-53	4.93518	0.368	0.027	6.00561e-49
	Dnmt3l	5.58146e-07	4.93039	0.046	0	0.0116273
	Rhou	9.8181e-26	4.92534	0.196	0.01	2.04531e-21
	Foxc1	3.22059e-09	4.92304	0.067	0.002	6.70914e-05
	Pomgnt2	4.92589e-10	4.92201	0.074	0.002	1.02616e-05
	Slc4a4	1.0058e-24	4.9199	0.184	0.006	2.09528e-20
	Plekha6	2.76333e-41	4.91166	0.299	0.019	5.75657e-37
	Timp2	5.01934e-237	4.91103	0.93	0.161	1.04563e-232
	Rgs17	1.92892e-10	4.90984	0.077	0.002	4.01833e-06
	Akap1	1.28548e-12	4.90799	0.103	0.008	2.67792e-08
	Gm11627	2.01431e-06	4.90487	0.042	0	0.0419622
	C1s2	1.81032e-06	4.90401	0.042	0	0.0377126
	Ndufa4l2	5.80742e-09	4.90012	0.065	0.002	0.00012098
	Rassf8	5.22312e-30	4.8996	0.228	0.013	1.08808e-25
	Slc16a9	9.33724e-44	4.89526	0.305	0.011	1.94513e-39
	Mst1r	6.64194e-12	4.88884	0.088	0.002	1.38365e-07
	Zbtb16	5.6178e-114	4.87966	0.611	0.027	1.1703e-109
	Steap2	1.69033e-11	4.87829	0.088	0.004	3.5213e-07
	B230344G16Rik	3.40003e-09	4.87357	0.071	0.004	7.08295e-05
	Garnl3	1.39188e-08	4.86864	0.066	0.004	0.000289957
	Fkbp10	1.17445e-35	4.86797	0.254	0.008	2.44662e-31
	Brsk1	2.24122e-06	4.8645	0.041	0	0.0466892
	Mettl7a1	1.00219e-172	4.86418	0.813	0.128	2.08777e-168
	Radil	1.81032e-06	4.86378	0.042	0	0.0377126
	Tmem8b	4.16033e-09	4.86223	0.07	0.004	8.66681e-05
	Tmem176b	4.4741e-217	4.85843	0.899	0.145	9.32044e-213
	Nrep	2.7951e-12	4.8576	0.094	0.004	5.82275e-08
	Nptxr	1.75053e-07	4.85758	0.054	0.002	0.0036467
	Spaca6	7.77313e-35	4.85637	0.254	0.011	1.6193e-30
	Nfatc4	1.13029e-13	4.85591	0.104	0.004	2.35461e-09
	Dab2ip	1.19932e-49	4.85211	0.348	0.023	2.49842e-45
	Aldh1a1	1.43706e-174	4.84648	0.813	0.126	2.99369e-170
	Anpep	5.70909e-15	4.8442	0.12	0.008	1.18932e-10
	Vwa1	9.25889e-16	4.83829	0.123	0.006	1.92881e-11
	Evc2	1.91569e-22	4.83681	0.166	0.004	3.99076e-18
	Ptgs1	4.8863e-30	4.83527	0.231	0.015	1.01791e-25
	Wwtr1	1.69175e-77	4.83234	0.472	0.019	3.52426e-73
	Plat	2.31042e-81	4.82571	0.486	0.021	4.81307e-77
	Nupr1	2.45805e-167	4.82327	0.779	0.067	5.1206e-163
	2410080I02Rik	1.87213e-09	4.82277	0.069	0.002	3.90003e-05
	Sort1	2.99226e-53	4.8225	0.374	0.033	6.23347e-49
	Plac9a	1.46209e-06	4.82199	0.043	0	0.0304582
	Scn7a	2.35657e-159	4.82178	0.736	0.023	4.9092e-155
	Sema5a	2.94678e-34	4.81989	0.256	0.015	6.13873e-30
	Bmp1	2.01842e-21	4.81942	0.165	0.008	4.20477e-17
	Tenm3	1.62694e-06	4.81939	0.042	0	0.0338924
	Arhgef40	3.82574e-41	4.81735	0.291	0.011	7.96978e-37
	Thbs1	1.29576e-103	4.81385	0.62	0.08	2.69932e-99
	Id3	4.69429e-197	4.80845	0.878	0.224	9.77915e-193
	Agmo	1.08265e-15	4.80301	0.125	0.008	2.25538e-11
	1110046J04Rik	1.20863e-21	4.8003	0.163	0.006	2.51782e-17
	Snai1	1.82593e-29	4.79644	0.225	0.013	3.80379e-25
	Cdc42ep1	4.89819e-32	4.78945	0.243	0.015	1.02039e-27
	Pros1	5.4957e-102	4.78942	0.579	0.044	1.14486e-97
	Slc18b1	3.32767e-08	4.7837	0.063	0.004	0.000693219
	Dlc1	5.27545e-127	4.78289	0.658	0.033	1.09898e-122
	Slc6a8	3.96769e-30	4.77999	0.221	0.008	8.26549e-26
	Zfp334	1.94598e-07	4.77441	0.053	0.002	0.00405386
	Dchs1	2.23814e-17	4.7693	0.131	0.004	4.66249e-13
	Fetub	2.52145e-09	4.76408	0.072	0.004	5.25268e-05
	Sec16b	7.26955e-13	4.76203	0.095	0.002	1.51439e-08
	Cav3	2.24122e-06	4.75977	0.041	0	0.0466892
	Proca1	5.72872e-07	4.75334	0.05	0.002	0.0119341
	Gja1	1.50566e-12	4.74991	0.103	0.008	3.1366e-08
	Bace2	3.51742e-32	4.74599	0.239	0.011	7.32749e-28
	Ecm1	9.85647e-163	4.7423	0.773	0.08	2.0533e-158
	Cdh4	4.86217e-07	4.7404	0.05	0.002	0.0101289
	Tmem150a	2.78336e-33	4.72852	0.245	0.011	5.79829e-29
	Smtn	2.40061e-27	4.72749	0.21	0.011	5.00096e-23
	Nrbp2	1.75949e-25	4.72395	0.2	0.013	3.66536e-21
	Synpo	4.63327e-27	4.72126	0.21	0.013	9.65204e-23
	Mdk	3.46266e-24	4.7058	0.189	0.011	7.21341e-20
	Scrn1	7.85124e-21	4.70477	0.161	0.008	1.63557e-16
	Fez1	3.26047e-09	4.70317	0.067	0.002	6.79222e-05
	Lamc3	2.24916e-13	4.70048	0.102	0.004	4.68545e-09
	Hotairm1	1.34456e-39	4.70035	0.29	0.017	2.80099e-35
	Wasf3	5.94684e-15	4.69287	0.11	0.002	1.23885e-10
	Slco5a1	1.69004e-06	4.68823	0.046	0.002	0.0352069
	Cpeb1	4.35532e-26	4.68653	0.196	0.008	9.073e-22
	Tmem98	2.72262e-21	4.68597	0.164	0.008	5.67177e-17
	Scn1b	2.98211e-37	4.68263	0.275	0.017	6.21234e-33
	Lrrn4cl	1.56153e-07	4.68232	0.058	0.004	0.00325298
	Nsg1	3.54924e-33	4.68042	0.248	0.013	7.39377e-29
	Tbx3os1	9.64885e-09	4.67973	0.064	0.002	0.000201005
	Phactr1	2.33839e-72	4.67113	0.456	0.023	4.87133e-68
	AI464131	7.26026e-11	4.66769	0.083	0.004	1.51246e-06
	Gm14964	1.49699e-36	4.6676	0.279	0.023	3.11853e-32
	Yap1	1.68993e-48	4.66361	0.338	0.019	3.52046e-44
	Mid2	2.16853e-10	4.66122	0.083	0.006	4.51748e-06
	Nfia	2.07548e-135	4.65656	0.687	0.046	4.32363e-131
	Atoh8	1.16959e-07	4.65242	0.055	0.002	0.00243648
	Meis2	1.95924e-55	4.64829	0.369	0.015	4.08148e-51
	Adgrl3	4.26181e-28	4.64787	0.212	0.01	8.87821e-24
	Rai2	4.41789e-08	4.64644	0.059	0.002	0.000920335
	Ces2g	2.7742e-26	4.64632	0.198	0.008	5.77921e-22
	Gata6	1.46635e-24	4.64534	0.192	0.011	3.05469e-20
	Htra4	1.28287e-15	4.63925	0.125	0.008	2.67248e-11
	Arhgap20	1.29785e-18	4.63835	0.14	0.004	2.70369e-14
	Dbn1	3.89978e-21	4.63766	0.166	0.01	8.12402e-17
	Tchh	1.36521e-06	4.62825	0.05	0.004	0.02844
	Syde2	7.75265e-15	4.62431	0.119	0.008	1.61503e-10
	Tmem205	1.02595e-102	4.62244	0.586	0.042	2.13725e-98
	Pkia	8.78057e-20	4.61897	0.151	0.006	1.82917e-15
	Ablim2	2.78994e-09	4.61659	0.075	0.006	5.81201e-05
	Tgm2	2.8112e-136	4.61354	0.7	0.061	5.85628e-132
	Cep112	1.1379e-08	4.6098	0.067	0.004	0.000237048
	Cd59b	1.98269e-10	4.60939	0.08	0.004	4.13033e-06
	Gng11	1.71762e-148	4.60812	0.725	0.046	3.57815e-144
	Naaladl2	2.83489e-08	4.60575	0.06	0.002	0.000590563
	Arvcf	4.91222e-18	4.5993	0.148	0.011	1.02331e-13
	Cth	5.26584e-07	4.59731	0.05	0.002	0.0109698
	Ptpdc1	5.52572e-14	4.59197	0.116	0.01	1.15112e-09
	Gabre	1.48338e-09	4.57475	0.074	0.004	3.09018e-05
	Phlda3	3.7639e-86	4.57031	0.523	0.038	7.84096e-82
	Fermt2	4.26805e-187	4.56707	0.83	0.052	8.8912e-183
	Smim1	8.25279e-32	4.56459	0.244	0.017	1.71922e-27
	Peli2	9.76585e-50	4.56454	0.35	0.023	2.03442e-45
	Pir	6.66207e-58	4.55989	0.39	0.023	1.38784e-53
	Pcdhga12	1.5959e-15	4.55705	0.127	0.01	3.32458e-11
	Tcaf2	2.3562e-11	4.55367	0.087	0.004	4.90844e-07
	Plppr3	2.16047e-09	4.54967	0.069	0.002	4.50069e-05
	Pygo1	1.69623e-07	4.54681	0.057	0.004	0.00353358
	Slc40a1	1.12085e-07	4.53011	0.059	0.004	0.00233496
	Adamtsl4	3.49318e-16	4.52953	0.126	0.006	7.277e-12
	Zfp532	4.84127e-16	4.52843	0.128	0.008	1.00853e-11
	Unc5b	3.98637e-07	4.5282	0.058	0.006	0.0083044
	Mtss1l	9.06549e-07	4.52731	0.055	0.006	0.0188852
	Slc27a3	1.24879e-36	4.52554	0.275	0.019	2.60148e-32
	Mapk8ip1	8.62714e-25	4.51953	0.188	0.008	1.79721e-20
	Mapt	4.61598e-67	4.51703	0.442	0.033	9.616e-63
	Ssc5d	1.52701e-14	4.50748	0.111	0.004	3.18107e-10
	Msrb3	4.25121e-26	4.50687	0.204	0.013	8.85613e-22
	Tfpi	4.84734e-50	4.50526	0.348	0.019	1.0098e-45
	Cyp2d22	1.01952e-46	4.50228	0.33	0.019	2.12386e-42
	Pi16	1.41934e-25	4.50055	0.224	0.029	2.95677e-21
	Sh3d21	2.81632e-10	4.49859	0.079	0.004	5.86696e-06
	Adhfe1	4.70622e-16	4.49423	0.125	0.006	9.80401e-12
	Zfp503	1.3303e-50	4.49342	0.36	0.029	2.77127e-46
	Mn1	4.27534e-17	4.49043	0.133	0.006	8.9064e-13
	Six5	2.18284e-10	4.48793	0.076	0.002	4.5473e-06
	Prkaa2	6.92712e-09	4.48765	0.072	0.006	0.000144306
	Chrd	8.01544e-10	4.48498	0.072	0.002	1.66978e-05
	G0s2	1.87764e-141	4.48365	0.71	0.052	3.9115e-137
	D430019H16Rik	8.86169e-15	4.48355	0.113	0.004	1.84607e-10
	Shisa4	7.03723e-11	4.47898	0.09	0.008	1.466e-06
	Rspo1	2.5498e-13	4.47811	0.109	0.008	5.31174e-09
	Mfap2	3.50173e-38	4.47358	0.278	0.013	7.2948e-34
	Cc2d2a	2.90882e-24	4.46937	0.19	0.011	6.05965e-20
	Nckap1	4.31066e-64	4.466	0.425	0.029	8.97997e-60
	Scube1	1.17398e-12	4.46519	0.094	0.002	2.44563e-08
	Ube2e2	3.04931e-28	4.46487	0.218	0.013	6.35232e-24
	Arhgap6	3.22778e-33	4.44956	0.26	0.023	6.72412e-29
	Plcd1	8.13729e-22	4.44922	0.171	0.01	1.69516e-17
	Ppic	5.19005e-87	4.44539	0.525	0.033	1.08119e-82
	Igsf3	7.85335e-25	4.44328	0.196	0.013	1.63601e-20
	Filip1	2.03061e-08	4.44252	0.065	0.004	0.000423017
	Syp	5.42571e-10	4.4314	0.077	0.004	1.13028e-05
	Tex15	2.68237e-12	4.42854	0.098	0.006	5.58791e-08
	Gria3	1.96115e-52	4.42635	0.357	0.015	4.08547e-48
	Efr3b	2.2673e-10	4.42118	0.083	0.006	4.72325e-06
	Klf9	2.03253e-220	4.41939	0.908	0.14	4.23416e-216
	Lif	2.12531e-09	4.41336	0.079	0.008	4.42744e-05
	Meis1	9.24662e-59	4.40416	0.396	0.023	1.92625e-54
	Ror2	6.49011e-09	4.40318	0.065	0.002	0.000135202
	Glis2	2.63575e-32	4.4018	0.238	0.01	5.49079e-28
	Exph5	2.04108e-08	4.40147	0.068	0.006	0.000425198
	Smad9	9.03306e-07	4.39677	0.048	0.002	0.0188177
	Ghr	4.01738e-65	4.39501	0.417	0.015	8.36901e-61
	Mindy4	7.26012e-13	4.39233	0.105	0.008	1.51243e-08
	Tmem246	1.61622e-10	4.37071	0.087	0.008	3.36691e-06
	Fads2	1.78789e-08	4.36818	0.065	0.004	0.000372453
	Mecom	2.86127e-21	4.36463	0.17	0.011	5.96059e-17
	Hoxb5	3.72307e-33	4.35868	0.249	0.013	7.7559e-29
	Gm15050	6.36499e-12	4.35498	0.088	0.002	1.32595e-07
	Bmpr1a	7.71499e-66	4.35405	0.439	0.036	1.60719e-61
	Thnsl2	4.56456e-10	4.34638	0.087	0.01	9.50888e-06
	Slc2a13	4.31615e-07	4.34147	0.051	0.002	0.0089914
	Tgfb1i1	3.22893e-76	4.3403	0.478	0.031	6.72652e-72
	Snhg11	4.85481e-18	4.33896	0.152	0.013	1.01135e-13
	Tle6	2.04426e-09	4.33752	0.072	0.004	4.25861e-05
	Maged2	1.79207e-38	4.33662	0.289	0.021	3.73323e-34
	Lmbr1	2.25399e-19	4.33371	0.16	0.013	4.69551e-15
	Tmem120b	2.34393e-06	4.32581	0.045	0.002	0.0488288
	Mtmr11	1.73038e-12	4.3252	0.099	0.006	3.60474e-08
	Trpc1	8.98706e-29	4.32386	0.217	0.01	1.87218e-24
	Cavin1	6.08328e-128	4.32291	0.678	0.061	1.26727e-123
	Igfbp5	4.9622e-18	4.32194	0.192	0.04	1.03372e-13
	Tspan6	4.06503e-12	4.3217	0.099	0.008	8.46828e-08
	Gm14403	8.32291e-14	4.31872	0.109	0.006	1.73383e-09
	Adap2	3.80801e-17	4.30993	0.139	0.01	7.93285e-13
	Arhgap32	5.10792e-16	4.30976	0.131	0.01	1.06408e-11
	Sh3pxd2b	1.65058e-25	4.3083	0.201	0.013	3.43849e-21
	Rasl11b	3.42691e-51	4.30092	0.38	0.046	7.13893e-47
	Dab2	1.11389e-45	4.30083	0.315	0.011	2.32045e-41
	Pald1	1.48484e-21	4.3001	0.17	0.01	3.09322e-17
	Acyp2	3.00563e-52	4.293	0.368	0.027	6.26133e-48
	Tmeff2	1.06892e-10	4.28353	0.082	0.004	2.22678e-06
	Map3k6	1.35334e-32	4.28191	0.245	0.013	2.81928e-28
	Hoxb3	1.6354e-22	4.28187	0.177	0.01	3.40687e-18
	Dmtn	1.5207e-08	4.27715	0.066	0.004	0.000316793
	Cdc42bpa	4.18397e-41	4.27275	0.306	0.023	8.71605e-37
	Rcn3	4.37452e-138	4.26895	0.712	0.076	9.113e-134
	Igfbp4	3.1652e-65	4.26628	0.512	0.124	6.59375e-61
	Uaca	2.12743e-28	4.25218	0.219	0.013	4.43187e-24
	Npr2	6.39101e-39	4.25171	0.285	0.015	1.33138e-34
	Sestd1	1.78148e-26	4.25016	0.207	0.013	3.71118e-22
	Cd151	7.01146e-110	4.24953	0.625	0.071	1.46063e-105
	Apoc1	6.07555e-11	4.24773	0.084	0.004	1.26566e-06
	Nr1d1	1.08931e-82	4.23939	0.524	0.054	2.26926e-78
	Prtn3	1.14e-07	4.2385	0.059	0.004	0.00237484
	Thbs3	1.03682e-26	4.23753	0.211	0.015	2.1599e-22
	Klhdc8b	3.20733e-32	4.23749	0.255	0.023	6.68151e-28
	Amotl1	1.74037e-31	4.23652	0.24	0.013	3.62554e-27
	Eml1	3.19568e-30	4.23164	0.233	0.015	6.65724e-26
	Slc1a4	6.66241e-18	4.22627	0.15	0.013	1.38791e-13
	Aldh6a1	2.26765e-33	4.22283	0.262	0.023	4.72397e-29
	F3	2.02872e-42	4.21932	0.317	0.027	4.22624e-38
	Numbl	5.67408e-43	4.21929	0.308	0.015	1.18202e-38
	Olfm1	3.59846e-29	4.21187	0.238	0.025	7.49631e-25
	Stc2	2.43211e-07	4.20819	0.056	0.004	0.00506657
	Ackr3	5.82602e-13	4.20709	0.11	0.01	1.21368e-08
	Il17rc	1.88974e-26	4.20641	0.21	0.015	3.93672e-22
	Hoxb3os	7.44023e-07	4.2025	0.049	0.002	0.0154995
	Cdr2l	6.27846e-12	4.198	0.092	0.004	1.30793e-07
	Plekhh3	2.0596e-25	4.19563	0.195	0.01	4.29056e-21
	Col27a1	3.60102e-25	4.19493	0.21	0.021	7.50164e-21
	Gpnmb	5.28871e-12	4.1945	0.108	0.013	1.10174e-07
	Myof	1.02897e-60	4.18602	0.426	0.048	2.14356e-56
	Prkar1b	2.53624e-18	4.18533	0.147	0.01	5.28349e-14
	Ptprg	1.11373e-37	4.18511	0.275	0.013	2.32013e-33
	Plod2	2.36075e-43	4.17995	0.324	0.027	4.91792e-39
	Ppfibp1	3.90304e-46	4.17713	0.344	0.033	8.1308e-42
	Ehd2	3.26815e-101	4.17675	0.59	0.052	6.80821e-97
	Stox2	3.42931e-28	4.17503	0.227	0.019	7.14393e-24
	Fbxl7	5.06539e-16	4.17383	0.125	0.006	1.05522e-11
	Snx7	9.59327e-20	4.17262	0.16	0.011	1.99847e-15
	Dst	8.78837e-114	4.17207	0.634	0.052	1.83079e-109
	Pdk4	1.63242e-18	4.16828	0.155	0.013	3.40065e-14
	Mpzl1	2.62748e-25	4.16386	0.205	0.017	5.47356e-21
	Slc2a10	3.51586e-07	4.15988	0.052	0.002	0.00732424
	Fam189a2	9.08462e-29	4.15856	0.232	0.021	1.89251e-24
	Enpp5	1.12567e-58	4.15843	0.406	0.033	2.345e-54
	Atp8b1	4.08979e-10	4.15732	0.078	0.004	8.51985e-06
	Cldn1	4.76749e-11	4.15186	0.085	0.004	9.93164e-07
	Pard6g	5.41575e-28	4.1494	0.229	0.021	1.12821e-23
	Cdc42ep2	4.3358e-28	4.14702	0.224	0.017	9.03235e-24
	Rtkn	2.29395e-07	4.14698	0.06	0.006	0.00477875
	Cdc42ep4	4.49554e-65	4.11877	0.441	0.04	9.36511e-61
	Pde5a	5.45831e-32	4.11747	0.252	0.019	1.13707e-27
	Lrp5	3.27808e-22	4.11692	0.188	0.019	6.82889e-18
	Reps2	6.67513e-22	4.11549	0.175	0.011	1.39056e-17
	Epb41l1	1.60171e-11	4.11384	0.095	0.008	3.33669e-07
	Reck	4.86642e-32	4.10904	0.25	0.019	1.01377e-27
	Sqor	1.33335e-72	4.10395	0.47	0.038	2.77763e-68
	Slc22a17	5.88329e-13	4.10337	0.106	0.008	1.22561e-08
	Ctsk	3.54153e-18	4.09976	0.15	0.011	7.37771e-14
	Fgd1	2.34402e-08	4.09404	0.064	0.004	0.000488307
	Aldh5a1	3.16104e-07	4.08898	0.052	0.002	0.00658508
	Ryk	1.30651e-120	4.08259	0.666	0.082	2.72173e-116
	Crym	6.11328e-08	4.08211	0.061	0.004	0.00127352
	Id4	2.63769e-19	4.08185	0.161	0.013	5.49483e-15
	Col5a3	1.10349e-07	4.07316	0.056	0.002	0.0022988
	Prss23	7.87722e-22	4.0726	0.192	0.023	1.64098e-17
	Fam71a	9.06992e-22	4.07046	0.172	0.01	1.88945e-17
	Wdfy3	8.11114e-37	4.07031	0.295	0.034	1.68971e-32
	Gm3336	1.01351e-18	4.06966	0.151	0.01	2.11134e-14
	Fam198a	3.92517e-07	4.06901	0.051	0.002	0.00817691
	Ifitm3	2.78621e-252	4.06835	0.979	0.214	5.80424e-248
	Phldb2	1.53385e-39	4.06776	0.3	0.025	3.19532e-35
	Cpne8	9.96153e-27	4.06065	0.214	0.017	2.07519e-22
	Npr3	3.73934e-19	4.05673	0.151	0.008	7.78979e-15
	Tns3	2.00671e-99	4.0549	0.597	0.073	4.18037e-95
	3110021N24Rik	8.94074e-07	4.04692	0.052	0.004	0.0186254
	Kctd12b	8.76136e-15	4.03996	0.125	0.011	1.82517e-10
	Iigp1	3.33423e-33	4.03837	0.276	0.033	6.94588e-29
	2510009E07Rik	1.14455e-26	4.03818	0.217	0.019	2.38433e-22
	Bmp8a	1.28878e-09	4.03563	0.078	0.006	2.6848e-05
	Gstm7	2.62387e-12	4.03024	0.091	0.002	5.46604e-08
	Zcchc24	2.03797e-57	4.028	0.405	0.038	4.2455e-53
	F2r	6.57556e-112	4.025	0.653	0.101	1.36982e-107
	Angpt2	1.29921e-10	4.02204	0.078	0.002	2.70651e-06
	Kctd17	2.94925e-22	4.01856	0.189	0.019	6.14388e-18
	Stab1	1.89856e-13	4.00318	0.128	0.019	3.95507e-09
	Inhba	1.46319e-06	3.99999	0.054	0.006	0.0304812
	Csrp1	2.20532e-204	3.99398	0.9	0.273	4.59412e-200
	Acvr1	1.85237e-18	3.99183	0.154	0.013	3.85886e-14
	Rnd3	7.75023e-47	3.9787	0.335	0.019	1.61453e-42
	Nebl	2.17526e-91	3.97799	0.586	0.09	4.53151e-87
	Ephb4	4.46159e-16	3.97634	0.138	0.013	9.29439e-12
	Ptgfrn	1.61146e-46	3.9738	0.347	0.033	3.35699e-42
	Fzd3	1.40741e-08	3.97331	0.073	0.008	0.000293192
	Mt2	1.74858e-46	3.97267	0.38	0.063	3.64263e-42
	Arhgap28	4.14071e-19	3.96972	0.147	0.006	8.62592e-15
	Mmp19	3.47811e-27	3.96854	0.203	0.008	7.2456e-23
	Pls3	4.86626e-50	3.96589	0.358	0.029	1.01374e-45
	Akap12	6.54281e-112	3.96538	0.634	0.065	1.363e-107
	Nav1	3.60637e-50	3.96235	0.376	0.042	7.51278e-46
	Rap2a	4.32901e-111	3.96202	0.646	0.096	9.01819e-107
	5930430L01Rik	6.1457e-11	3.95887	0.1	0.013	1.28027e-06
	Bag3	2.10968e-93	3.95415	0.593	0.096	4.39488e-89
	Dapk1	1.35169e-57	3.95217	0.416	0.048	2.81584e-53
	Erbb2	7.23878e-07	3.95216	0.053	0.004	0.0150798
	Jam3	5.72502e-12	3.95195	0.099	0.008	1.19264e-07
	Ctsl	1.27496e-236	3.94788	0.949	0.185	2.65601e-232
	Il17rd	9.48084e-15	3.94658	0.125	0.011	1.97505e-10
	Tnfsf12	4.89304e-95	3.94589	0.565	0.038	1.01932e-90
	Cdc42bpg	5.24544e-28	3.94064	0.23	0.023	1.09273e-23
	Igf2bp2	1.60802e-09	3.93631	0.08	0.008	3.34982e-05
	App	2.11109e-182	3.93491	0.84	0.14	4.39783e-178
	Fibin	2.67177e-37	3.93176	0.277	0.015	5.56583e-33
	Tshz3	1.04646e-26	3.92737	0.207	0.011	2.18e-22
	Cbs	7.02881e-08	3.92294	0.064	0.006	0.00146424
	Hyal3	2.3446e-06	3.9218	0.049	0.004	0.0488426
	Aldh1a2	2.33738e-10	3.9213	0.087	0.008	4.86924e-06
	Plscr4	7.41367e-49	3.91863	0.348	0.021	1.54442e-44
	Sh3d19	1.04412e-32	3.91089	0.253	0.019	2.17512e-28
	Atcayos	3.78432e-20	3.90679	0.172	0.017	7.88349e-16
	Tmem159	5.76394e-54	3.90678	0.384	0.033	1.20074e-49
	Ntn4	1.09501e-31	3.9005	0.246	0.017	2.28112e-27
	Cbr3	2.61082e-31	3.89542	0.25	0.023	5.43885e-27
	Serpine2	1.76391e-119	3.89517	0.646	0.052	3.67458e-115
	Gyg	2.5074e-100	3.89281	0.64	0.147	5.22342e-96
	Gab1	3.69803e-22	3.89101	0.174	0.01	7.70373e-18
	Kitl	1.65621e-50	3.88886	0.349	0.017	3.45021e-46
	Snrpn	5.12895e-11	3.88594	0.091	0.008	1.06846e-06
	Gamt	1.07014e-25	3.8856	0.206	0.015	2.22932e-21
	Atp1b2	2.21111e-06	3.88337	0.045	0.002	0.0460619
	Tmem158	8.23066e-15	3.88252	0.123	0.01	1.71461e-10
	Dock7	1.46721e-29	3.87615	0.246	0.027	3.05648e-25
	Tceal1	1.27048e-19	3.87437	0.165	0.015	2.64666e-15
	Amotl2	6.45119e-51	3.87297	0.378	0.04	1.34391e-46
	Irak1bp1	7.1707e-15	3.87098	0.129	0.013	1.4938e-10
	Rab11fip5	2.85154e-14	3.86974	0.122	0.011	5.94032e-10
	Myl9	6.90468e-30	3.86848	0.222	0.01	1.43838e-25
	Jcad	5.65694e-43	3.86646	0.315	0.019	1.17845e-38
	Btbd3	6.78142e-28	3.86576	0.226	0.019	1.4127e-23
	S100a16	2.44757e-92	3.86279	0.561	0.044	5.09878e-88
	Zfp37	4.45544e-07	3.85984	0.051	0.002	0.00928157
	Tmbim1	1.54885e-86	3.84881	0.55	0.067	3.22657e-82
	Heph	6.77704e-13	3.84668	0.095	0.002	1.41179e-08
	Hoxa4	4.53458e-11	3.84309	0.089	0.006	9.44644e-07
	Naalad2	7.25585e-08	3.84166	0.057	0.002	0.00151154
	Serpinb8	1.13109e-16	3.84143	0.139	0.011	2.35628e-12
	Ddah2	3.07485e-60	3.83676	0.428	0.048	6.40552e-56
	Arhgap23	5.91387e-26	3.82824	0.216	0.021	1.23198e-21
	Spry1	3.2264e-72	3.82312	0.481	0.046	6.72124e-68
	Ak1	2.78721e-19	3.82113	0.166	0.017	5.80631e-15
	Wfdc1	3.87551e-08	3.82043	0.066	0.006	0.000807347
	Chst1	2.54781e-17	3.81994	0.141	0.01	5.30759e-13
	Ces1d	6.3148e-85	3.81869	0.558	0.084	1.3155e-80
	Mageh1	1.8405e-25	3.81531	0.21	0.019	3.83414e-21
	Zfhx3	2.32319e-66	3.81243	0.465	0.059	4.83967e-62
	Nov	2.57885e-07	3.81048	0.056	0.004	0.00537225
	Prnp	1.99014e-62	3.80307	0.447	0.055	4.14585e-58
	Ophn1	2.60016e-13	3.80261	0.109	0.008	5.41665e-09
	Prdm5	1.40718e-20	3.80201	0.169	0.013	2.93143e-16
	P3h1	3.61255e-21	3.80027	0.185	0.021	7.52566e-17
	Soga1	8.67636e-15	3.79884	0.126	0.011	1.80746e-10
	Mt1	7.55756e-83	3.78902	0.619	0.193	1.57439e-78
	Rgl1	2.09373e-46	3.78196	0.345	0.031	4.36167e-42
	Tead3	3.96854e-13	3.78061	0.107	0.008	8.26726e-09
	Lzts2	2.66228e-53	3.7787	0.39	0.04	5.54607e-49
	Rab3d	1.71835e-50	3.77565	0.38	0.044	3.57967e-46
	Tbc1d24	3.22392e-15	3.77236	0.132	0.013	6.71608e-11
	Itih5	1.02837e-15	3.76828	0.144	0.019	2.14229e-11
	Zhx3	4.42669e-41	3.76644	0.32	0.033	9.22168e-37
	Crtap	2.76653e-46	3.76134	0.339	0.025	5.76323e-42
	Plscr2	4.6321e-20	3.75642	0.185	0.027	9.64958e-16
	Fzd4	1.68997e-29	3.75624	0.24	0.021	3.52056e-25
	Kcnk13	3.84927e-08	3.75533	0.069	0.008	0.00080188
	Arhgap29	3.82371e-45	3.75507	0.331	0.023	7.96556e-41
	Epm2a	7.37706e-07	3.75445	0.053	0.004	0.0153679
	Comt	5.02454e-120	3.75157	0.682	0.113	1.04671e-115
	Trip10	4.12359e-57	3.75098	0.412	0.042	8.59026e-53
	Large1	1.32623e-25	3.74669	0.214	0.021	2.7628e-21
	Cryz	7.09236e-13	3.74239	0.109	0.01	1.47748e-08
	Rab7b	1.39149e-22	3.73673	0.188	0.017	2.89875e-18
	Akap2	1.37601e-28	3.7355	0.24	0.027	2.86651e-24
	Il1rl2	1.90253e-13	3.73446	0.11	0.008	3.96335e-09
	Col12a1	6.94589e-10	3.73189	0.086	0.01	1.44697e-05
	Pdpn	1.95437e-27	3.72935	0.224	0.019	4.07133e-23
	Nrp2	1.73553e-68	3.72819	0.492	0.075	3.61545e-64
	Fam241b	1.33526e-08	3.72238	0.076	0.01	0.000278161
	Osbpl1a	3.06201e-21	3.7199	0.18	0.017	6.37877e-17
	Cd81	8.50075e-235	3.71622	0.956	0.38	1.77088e-230
	Pdgfd	1.85188e-10	3.71515	0.087	0.008	3.85783e-06
	Arhgap21	2.96269e-66	3.71193	0.474	0.069	6.17188e-62
	Arpin	1.17224e-09	3.71187	0.084	0.01	2.44202e-05
	Me1	1.15868e-16	3.70417	0.145	0.015	2.41375e-12
	Thbd	3.1311e-121	3.70354	0.678	0.082	6.52271e-117
	Lpl	1.29555e-20	3.6974	0.195	0.031	2.69889e-16
	Rftn2	8.14146e-32	3.68817	0.263	0.029	1.69603e-27
	Fat1	4.02705e-14	3.68784	0.115	0.008	8.38915e-10
	A230057D06Rik	7.37974e-08	3.68729	0.064	0.006	0.00153735
	Gstk1	4.14962e-33	3.68053	0.278	0.036	8.64448e-29
	Tnfrsf12a	4.34375e-57	3.67051	0.471	0.107	9.04891e-53
	Wfs1	1.16739e-14	3.66993	0.128	0.013	2.43191e-10
	Csrp2	7.94557e-47	3.66898	0.398	0.08	1.65522e-42
	Gstm1	2.69479e-225	3.66853	0.945	0.218	5.6138e-221
	Nenf	4.47284e-165	3.66635	0.811	0.164	9.31783e-161
	Nectin2	4.38644e-10	3.66254	0.094	0.013	9.13784e-06
	Dbp	5.90793e-61	3.66182	0.48	0.109	1.23074e-56
	Rnd2	9.36346e-10	3.65631	0.085	0.01	1.9506e-05
	Tpbgl	7.30229e-13	3.65165	0.106	0.008	1.52121e-08
	Tnks1bp1	5.62467e-47	3.6468	0.375	0.057	1.17173e-42
	Spry4	1.52493e-16	3.64628	0.133	0.008	3.17674e-12
	Syn3	7.11715e-12	3.64552	0.098	0.008	1.48264e-07
	Acadsb	1.5002e-76	3.63786	0.52	0.071	3.12522e-72
	St6galnac5	9.06351e-17	3.63704	0.131	0.006	1.88811e-12
	Trf	2.43761e-87	3.63533	0.574	0.088	5.07802e-83
	Rbbp9	2.6979e-17	3.63365	0.15	0.015	5.62026e-13
	Slc22a3	2.45354e-09	3.6323	0.072	0.004	5.11121e-05
	B230369F24Rik	2.72617e-14	3.63155	0.123	0.011	5.67915e-10
	Plppr2	4.21539e-07	3.62983	0.058	0.006	0.00878151
	Rapgef5	4.09854e-77	3.62724	0.537	0.092	8.53807e-73
	Foxf1	7.52615e-34	3.62187	0.266	0.021	1.56785e-29
	Ptprk	1.37797e-31	3.62072	0.247	0.017	2.8706e-27
	Serpinb6a	2.68374e-157	3.6146	0.796	0.164	5.59077e-153
	Fndc3b	4.01682e-89	3.60928	0.566	0.067	8.36784e-85
	Rbpms	1.47266e-168	3.60927	0.836	0.174	3.06785e-164
	Wwc2	1.01009e-67	3.60892	0.464	0.05	2.10423e-63
	Zfp651	2.14138e-35	3.60436	0.293	0.036	4.46093e-31
	Cdkn2c	3.23387e-53	3.60419	0.407	0.055	6.7368e-49
	Plpp1	3.25418e-67	3.60403	0.455	0.036	6.7791e-63
	Sobp	1.26528e-07	3.602	0.062	0.006	0.00263582
	Nid1	3.76626e-86	3.60116	0.564	0.08	7.84588e-82
	Ang	3.31717e-34	3.60078	0.277	0.029	6.91034e-30
	Sult1a1	3.24884e-24	3.5991	0.216	0.029	6.76799e-20
	Bok	3.0803e-23	3.59671	0.192	0.015	6.41689e-19
	Fign	4.34973e-14	3.59502	0.118	0.01	9.06136e-10
	Spsb1	2.07095e-32	3.59459	0.259	0.021	4.31421e-28
	Usp2	4.79808e-26	3.59441	0.242	0.04	9.99535e-22
	Kcnh2	1.80542e-09	3.59101	0.077	0.006	3.76106e-05
	Sema3b	8.02998e-11	3.58441	0.09	0.008	1.67281e-06
	Fitm2	1.63718e-12	3.584	0.118	0.017	3.41058e-08
	Dusp8	7.35842e-19	3.57768	0.18	0.029	1.53291e-14
	Cdkn1c	1.34515e-45	3.57507	0.356	0.044	2.80223e-41
	Psd3	1.59865e-35	3.56946	0.293	0.034	3.33031e-31
	Maoa	6.32907e-21	3.56879	0.181	0.019	1.31847e-16
	Lims2	3.24515e-31	3.56073	0.249	0.019	6.7603e-27
	Gm29107	8.66218e-10	3.55781	0.086	0.01	1.80451e-05
	Gpc1	1.05033e-17	3.55759	0.164	0.023	2.18805e-13
	Car2	1.57597e-37	3.55583	0.319	0.048	3.28307e-33
	Hmcn1	6.3472e-43	3.55504	0.31	0.017	1.32225e-38
	Gm10605	1.24861e-11	3.5534	0.1	0.01	2.60111e-07
	Trim47	1.21214e-19	3.55233	0.169	0.017	2.52512e-15
	Pnp2	4.69443e-17	3.55144	0.154	0.019	9.77944e-13
	Tspan9	1.59272e-42	3.5512	0.324	0.029	3.31796e-38
	Slc7a2	1.52963e-10	3.55051	0.095	0.011	3.18653e-06
	Selenop	2.29218e-200	3.54863	0.913	0.3	4.77507e-196
	Hsf4	2.00356e-13	3.54766	0.119	0.013	4.17382e-09
	Sh3bp4	1.22284e-09	3.5462	0.084	0.01	2.54743e-05
	Kcnb1	2.2026e-18	3.54354	0.172	0.025	4.58846e-14
	Akr1b8	2.27871e-26	3.54322	0.213	0.017	4.747e-22
	Slc29a1	2.59032e-81	3.541	0.557	0.098	5.39616e-77
	Slc43a1	1.51961e-14	3.54088	0.131	0.015	3.16566e-10
	Epn2	8.80151e-42	3.54081	0.341	0.048	1.83353e-37
	Prkcg	6.02671e-16	3.54056	0.155	0.025	1.25548e-11
	Ccdc68	1.3191e-06	3.53712	0.051	0.004	0.0274794
	Gabarapl1	2.15218e-90	3.53586	0.581	0.086	4.48342e-86
	Lrig3	3.69083e-15	3.53326	0.135	0.015	7.68874e-11
	Cttnbp2nl	1.46466e-16	3.53275	0.156	0.023	3.05118e-12
	Lamc2	2.27303e-06	3.532	0.052	0.006	0.0473517
	AC130815.2	1.90978e-11	3.53044	0.092	0.006	3.97846e-07
	Apbb2	2.58871e-33	3.53038	0.269	0.027	5.39279e-29
	Apbb1	2.52246e-26	3.52785	0.224	0.025	5.25479e-22
	Mum1l1	7.88468e-09	3.52082	0.078	0.01	0.000164254
	Trim3	4.40274e-28	3.51904	0.241	0.029	9.17178e-24
	Epha3	8.85104e-15	3.51885	0.132	0.015	1.84385e-10
	Bcar1	5.31112e-22	3.51023	0.187	0.017	1.10641e-17
	Kank1	4.52408e-10	3.50781	0.091	0.011	9.42456e-06
	Ggcx	2.10183e-20	3.50591	0.175	0.017	4.37853e-16
	Fhod1	1.86342e-51	3.50315	0.42	0.078	3.88187e-47
	Abca9	7.23038e-11	3.50256	0.094	0.01	1.50623e-06
	Cavin2	1.0723e-99	3.4975	0.611	0.067	2.23382e-95
	Plxna2	1.57949e-15	3.49585	0.135	0.013	3.29039e-11
	Triqk	3.05504e-07	3.49243	0.063	0.008	0.00636425
	Nkd2	4.34155e-09	3.49061	0.077	0.008	9.04432e-05
	Mtus1	7.6187e-47	3.48452	0.366	0.046	1.58713e-42
	Stard8	1.87344e-16	3.47968	0.156	0.023	3.90274e-12
	Nckap5	1.33353e-12	3.4729	0.114	0.013	2.77801e-08
	Mertk	6.91704e-27	3.47197	0.214	0.015	1.44096e-22
	Fos	1.01276e-182	3.47054	0.917	0.415	2.10978e-178
	Nrp1	4.69174e-136	3.46814	0.752	0.13	9.77383e-132
	Bvht	3.5889e-07	3.46616	0.062	0.008	0.0074764
	Ushbp1	1.36633e-08	3.46394	0.089	0.017	0.000284634
	Mgll	7.20493e-41	3.4633	0.316	0.027	1.50093e-36
	Nipal2	1.76989e-06	3.4554	0.06	0.01	0.0368704
	Ttll7	2.47536e-08	3.45145	0.071	0.008	0.000515667
	Hspa12a	8.61734e-08	3.451	0.067	0.008	0.00179516
	Tcf7l2	1.39904e-39	3.45021	0.328	0.046	2.91448e-35
	Rras	4.23097e-127	3.44759	0.72	0.14	8.81396e-123
	Pard3	1.05828e-24	3.44757	0.197	0.013	2.20461e-20
	Afap1	5.23637e-36	3.44471	0.304	0.042	1.09084e-31
	Acp2	2.66545e-18	3.4385	0.181	0.033	5.55267e-14
	Vegfa	2.63705e-81	3.43695	0.562	0.092	5.49349e-77
	Sulf2	1.17374e-21	3.43637	0.195	0.025	2.44514e-17
	Rhoc	1.05653e-95	3.43385	0.592	0.069	2.20096e-91
	Rarg	5.78312e-36	3.43127	0.302	0.04	1.20474e-31
	Rcan1	1.20051e-32	3.42958	0.292	0.046	2.50089e-28
	Deptor	6.54055e-26	3.42669	0.224	0.027	1.36253e-21
	Zfp462	1.32196e-06	3.42412	0.051	0.004	0.0275392
	Ikbip	1.50032e-47	3.42235	0.366	0.042	3.12546e-43
	Tmed1	5.79305e-36	3.42147	0.306	0.044	1.20681e-31
	Slc25a35	3.54074e-10	3.42053	0.089	0.01	7.37606e-06
	Hmgcs2	5.01901e-35	3.41799	0.271	0.019	1.04556e-30
	Gjc1	1.57995e-09	3.41621	0.074	0.004	3.29135e-05
	C1qtnf6	8.94789e-12	3.40605	0.107	0.013	1.86402e-07
	Sgcb	8.00166e-31	3.40525	0.277	0.046	1.66691e-26
	Chpt1	2.65653e-92	3.40489	0.604	0.103	5.53409e-88
	Tcim	5.40998e-23	3.40386	0.199	0.021	1.12701e-18
	Zfyve28	1.03363e-08	3.40375	0.074	0.008	0.000215326
	Galnt17	1.04917e-06	3.40143	0.052	0.004	0.0218563
	Tcea3	1.15033e-15	3.39437	0.133	0.011	2.39638e-11
	Prrg1	5.28066e-10	3.39419	0.091	0.011	1.10007e-05
	Stard9	5.27821e-41	3.39123	0.325	0.034	1.09956e-36
	Raph1	4.7776e-69	3.39029	0.529	0.117	9.95269e-65
	Mr1	3.24344e-19	3.38438	0.185	0.031	6.75673e-15
	Gm4951	1.3772e-07	3.3837	0.062	0.006	0.00286897
	Oplah	8.91767e-16	3.38312	0.127	0.008	1.85773e-11
	Armcx1	4.37082e-13	3.38084	0.114	0.011	9.1053e-09
	Slc16a2	1.67342e-15	3.37943	0.135	0.013	3.48608e-11
	Rab3il1	5.44131e-16	3.37934	0.126	0.006	1.13353e-11
	Klf4	1.08829e-117	3.37417	0.763	0.289	2.26713e-113
	Ltbr	4.04813e-27	3.37256	0.244	0.036	8.43306e-23
	Itpkc	1.09537e-14	3.37159	0.155	0.031	2.28188e-10
	Mafb	7.69297e-37	3.36974	0.3	0.034	1.6026e-32
	Vangl1	1.60253e-11	3.36718	0.099	0.01	3.3384e-07
	Plscr3	7.66861e-40	3.36592	0.339	0.055	1.59753e-35
	Tnfaip2	3.31088e-32	3.36568	0.289	0.046	6.89722e-28
	Myo10	1.92543e-23	3.36559	0.21	0.027	4.01105e-19
	Megf8	2.85324e-18	3.36523	0.16	0.017	5.94388e-14
	Pdzd2	4.05628e-51	3.36308	0.453	0.111	8.45003e-47
	Dock1	2.25459e-14	3.36211	0.135	0.019	4.69676e-10
	Fcgrt	9.79762e-115	3.35836	0.676	0.103	2.04104e-110
	Emp1	3.77244e-55	3.35822	0.436	0.073	7.85876e-51
	Atrnl1	8.7239e-20	3.35593	0.182	0.025	1.81736e-15
	Plcb1	1.54175e-07	3.35239	0.071	0.011	0.00321177
	Aqp1	3.85564e-12	3.35002	0.177	0.059	8.03206e-08
	Cttn	3.14112e-37	3.34697	0.303	0.034	6.54358e-33
	C6	2.21476e-08	3.3395	0.068	0.006	0.000461379
	Vat1	1.93211e-85	3.33603	0.573	0.094	4.02497e-81
	Ugdh	1.21424e-51	3.33328	0.472	0.132	2.52951e-47
	Ifitm2	1.63662e-228	3.32699	0.965	0.214	3.40941e-224
	Cd59a	3.13891e-18	3.32613	0.166	0.021	6.53897e-14
	Mgst1	7.50425e-152	3.32261	0.805	0.159	1.56328e-147
	Slc12a4	5.71478e-40	3.31904	0.324	0.038	1.1905e-35
	Farp1	5.52375e-24	3.31689	0.211	0.025	1.15071e-19
	2310022B05Rik	3.69884e-37	3.31348	0.32	0.05	7.70542e-33
	Adgra3	4.35699e-12	3.31167	0.113	0.015	9.07648e-08
	Ptpru	4.89526e-12	3.30827	0.109	0.013	1.01978e-07
	Eid2	7.76437e-17	3.30545	0.163	0.027	1.61747e-12
	Jam2	5.61468e-20	3.30179	0.167	0.013	1.16965e-15
	Fosb	3.04522e-158	3.30049	0.873	0.386	6.3438e-154
	Zfyve21	1.21029e-52	3.29983	0.412	0.061	2.52128e-48
	Marveld1	7.16179e-46	3.29458	0.373	0.055	1.49194e-41
	Fam109b	2.2555e-06	3.29207	0.049	0.004	0.0469866
	Prr5l	6.35971e-13	3.28859	0.136	0.027	1.32485e-08
	Airn	3.79942e-18	3.28686	0.168	0.023	7.91496e-14
	Tln2	8.9831e-08	3.28635	0.076	0.013	0.00187136
	Spire1	1.05357e-08	3.28242	0.08	0.011	0.00021948
	Atl1	1.53875e-06	3.28163	0.054	0.006	0.0320552
	Myadm	2.07001e-112	3.28013	0.695	0.157	4.31224e-108
	Hmox1	6.70418e-19	3.28007	0.2	0.042	1.39662e-14
	Nradd	2.81853e-26	3.27972	0.227	0.027	5.87155e-22
	Coprs	2.89679e-07	3.27713	0.066	0.01	0.00603459
	Gnb4	9.90762e-44	3.27607	0.337	0.031	2.06396e-39
	Eif4ebp1	3.41757e-87	3.27561	0.606	0.136	7.11949e-83
	Tnfrsf19	3.75157e-33	3.27547	0.292	0.044	7.81527e-29
	Rcn1	9.55808e-80	3.27485	0.543	0.075	1.99114e-75
	Sema4c	4.69749e-21	3.269	0.186	0.021	9.7858e-17
	Tbc1d16	3.3974e-12	3.26487	0.119	0.019	7.07746e-08
	Sash1	5.88021e-37	3.26469	0.32	0.048	1.22497e-32
	Scamp1	1.67444e-12	3.26192	0.124	0.021	3.48818e-08
	Lurap1l	7.95778e-10	3.26121	0.093	0.013	1.65776e-05
	Fbxl18	3.13908e-40	3.2595	0.35	0.063	6.53932e-36
	Rin2	1.11837e-35	3.25752	0.306	0.044	2.32978e-31
	Pacsin3	2.62124e-11	3.2554	0.101	0.011	5.46058e-07
	Lamc1	4.30879e-102	3.25455	0.649	0.126	8.97607e-98
	Magi2	1.03449e-12	3.25363	0.123	0.019	2.15504e-08
	Pdgfa	3.31686e-24	3.24551	0.202	0.017	6.90969e-20
	Ext1	6.25303e-41	3.24392	0.361	0.071	1.30263e-36
	A530013C23Rik	5.73102e-11	3.2403	0.098	0.011	1.19389e-06
	Sdk1	2.86624e-08	3.23932	0.068	0.006	0.000597095
	Dhdh	9.47696e-11	3.23929	0.111	0.021	1.97424e-06
	Camk1	9.27538e-59	3.23335	0.424	0.038	1.93225e-54
	Acvr2b	5.3887e-09	3.22751	0.089	0.015	0.000112257
	Adamts10	3.92699e-70	3.2275	0.537	0.119	8.1807e-66
	Bnip3	2.01642e-31	3.2252	0.289	0.052	4.20062e-27
	Plin2	5.8469e-71	3.22446	0.54	0.115	1.21803e-66
	Fads1	1.86773e-53	3.22259	0.388	0.033	3.89085e-49
	Kif13a	1.81055e-28	3.2216	0.258	0.04	3.77174e-24
	Maff	1.91461e-53	3.21719	0.488	0.134	3.98851e-49
	Emp2	6.36774e-111	3.2163	0.661	0.09	1.32653e-106
	Dync2li1	9.53984e-24	3.21462	0.21	0.025	1.98734e-19
	Grtp1	8.40794e-07	3.21129	0.059	0.008	0.0175154
	Zfyve9	1.03931e-16	3.20561	0.166	0.029	2.16509e-12
	Agrn	5.20573e-15	3.20428	0.143	0.021	1.08446e-10
	Dsel	5.90416e-16	3.20298	0.147	0.019	1.22995e-11
	Atp6v0e2	5.50014e-07	3.2021	0.057	0.006	0.0114579
	Dcbld2	1.3395e-14	3.19943	0.14	0.021	2.79044e-10
	Ldb2	6.21568e-19	3.19893	0.16	0.013	1.29485e-14
	Fancc	3.21262e-14	3.19834	0.129	0.015	6.69252e-10
	Glt8d1	2.80158e-34	3.19776	0.292	0.038	5.83626e-30
	Tlr3	1.15191e-06	3.19542	0.058	0.008	0.0239966
	Slc4a3	3.8031e-13	3.1947	0.117	0.013	7.92261e-09
	Chst14	4.26338e-13	3.19173	0.123	0.017	8.88148e-09
	Dock6	7.9271e-25	3.19035	0.223	0.029	1.65137e-20
	Tmem218	7.36243e-14	3.18038	0.132	0.019	1.53374e-09
	Olfr920	1.76675e-10	3.17843	0.085	0.006	3.6805e-06
	Ncald	1.18565e-53	3.1755	0.419	0.059	2.46995e-49
	Anxa5	1.10126e-214	3.17439	0.936	0.358	2.29414e-210
	Ctif	4.66198e-11	3.17427	0.093	0.008	9.71183e-07
	Homer3	1.10112e-16	3.17202	0.156	0.021	2.29385e-12
	Amigo1	2.20584e-09	3.1719	0.079	0.008	4.5952e-05
	Eepd1	3.4779e-20	3.16735	0.172	0.015	7.24517e-16
	Rhob	3.35933e-136	3.16691	0.801	0.229	6.99815e-132
	Lcn2	1.44834e-06	3.16681	0.082	0.023	0.0301718
	Rasd1	6.23478e-12	3.16676	0.135	0.031	1.29883e-07
	Lbp	2.76874e-24	3.16446	0.225	0.033	5.76784e-20
	Pde7b	8.22278e-10	3.16439	0.076	0.004	1.71297e-05
	Tmem38b	5.91097e-46	3.1637	0.386	0.069	1.23137e-41
	Mcfd2	9.16882e-56	3.16055	0.436	0.071	1.91005e-51
	Efna1	9.2235e-08	3.1577	0.074	0.011	0.00192144
	Tle2	5.43941e-11	3.15634	0.098	0.011	1.13314e-06
	S1pr3	9.5502e-29	3.13925	0.271	0.048	1.9895e-24
	Nipa1	1.00276e-10	3.13914	0.099	0.013	2.08895e-06
	Xdh	6.10398e-79	3.13817	0.549	0.086	1.27158e-74
	2700081O15Rik	9.79411e-24	3.13338	0.217	0.031	2.04031e-19
	Dclre1a	2.62157e-11	3.12782	0.107	0.015	5.46126e-07
	Hic1	1.29343e-35	3.11823	0.298	0.036	2.69447e-31
	Mpv17	5.96202e-46	3.11321	0.395	0.078	1.24201e-41
	Efnb1	4.65613e-37	3.11206	0.324	0.052	9.69965e-33
	Itpripl2	6.89523e-42	3.10518	0.354	0.054	1.43642e-37
	Errfi1	3.47714e-86	3.10487	0.646	0.195	7.24357e-82
	Raver2	7.25383e-22	3.10235	0.202	0.029	1.51112e-17
	Fam135a	2.17884e-10	3.09801	0.094	0.011	4.53896e-06
	Usp54	6.91706e-13	3.09261	0.119	0.015	1.44096e-08
	Map4k3	5.14964e-29	3.0899	0.271	0.046	1.07277e-24
	Enho	4.26814e-07	3.08947	0.068	0.011	0.00889139
	S1pr2	1.15864e-22	3.08887	0.204	0.027	2.41367e-18
	Per3	1.10903e-26	3.08746	0.259	0.048	2.31033e-22
	Acvrl1	1.08827e-81	3.08729	0.554	0.073	2.26709e-77
	Map1b	1.60595e-19	3.08585	0.188	0.029	3.34551e-15
	Jup	2.70369e-33	3.08486	0.313	0.061	5.63233e-29
	Znrd1as	4.59709e-07	3.08465	0.068	0.011	0.00957666
	Cers6	2.56163e-34	3.08404	0.311	0.054	5.33639e-30
	Abcg2	3.36198e-19	3.07971	0.174	0.021	7.00368e-15
	Pla2g15	2.47058e-25	3.0788	0.24	0.04	5.1467e-21
	Pex11a	8.03394e-10	3.0783	0.093	0.013	1.67363e-05
	Ptch1	1.99898e-36	3.0772	0.354	0.084	4.16428e-32
	Thra	9.12138e-74	3.07312	0.514	0.073	1.90017e-69
	Ar	7.78553e-79	3.07177	0.568	0.113	1.62188e-74
	Ccl27a	4.15315e-14	3.0703	0.139	0.023	8.65183e-10
	Snx33	3.00289e-14	3.06703	0.144	0.025	6.25563e-10
	Lsmem1	5.6982e-17	3.06354	0.16	0.023	1.18705e-12
	Mical3	2.42649e-52	3.06156	0.437	0.084	5.05487e-48
	Dse	4.63682e-34	3.05988	0.297	0.042	9.65943e-30
	Gaa	6.34536e-68	3.05749	0.523	0.113	1.32186e-63
	Gas7	2.72139e-47	3.05535	0.392	0.067	5.66919e-43
	Clmn	3.20501e-08	3.05493	0.071	0.008	0.000667668
	Adam15	1.20372e-31	3.04914	0.279	0.038	2.50759e-27
	Btd	1.70757e-22	3.04879	0.223	0.042	3.55722e-18
	Ptpn3	1.41732e-08	3.0432	0.086	0.015	0.000295255
	Ntrk2	1.62167e-13	3.04071	0.111	0.008	3.37827e-09
	Atp9a	1.65731e-09	3.04053	0.093	0.015	3.4525e-05
	P2ry6	9.26879e-08	3.03942	0.079	0.015	0.00193087
	Fxyd7	1.97162e-07	3.0384	0.064	0.008	0.00410728
	Chpf	7.92073e-46	3.03434	0.397	0.078	1.65005e-41
	Myo6	3.69517e-29	3.03116	0.263	0.038	7.69778e-25
	Pcdhgc3	5.62539e-07	3.03038	0.057	0.006	0.0117188
	Ctnnal1	4.01767e-08	3.02961	0.073	0.01	0.000836961
	Hoxb7	5.41373e-08	3.0296	0.072	0.01	0.00112779
	Tacc2	6.43435e-29	3.0287	0.26	0.036	1.3404e-24
	Gpsm2	7.06491e-23	3.02683	0.208	0.027	1.47176e-18
	5730409E04Rik	1.5486e-08	3.02682	0.076	0.01	0.000322604
	Ift43	5.8181e-63	3.02437	0.447	0.042	1.21203e-58
	Iqsec2	1.09873e-13	3.02333	0.128	0.017	2.28887e-09
	Ptov1	9.06679e-87	3.02123	0.601	0.117	1.88879e-82
	Cst3	7.34454e-247	3.02109	0.987	0.673	1.53002e-242
	Pcx	1.74657e-07	3.02039	0.074	0.013	0.00363845
	Thsd7a	6.45213e-10	3.01908	0.077	0.004	1.34411e-05
	Gpx7	1.61422e-26	3.01055	0.253	0.044	3.36273e-22
	1810055G02Rik	3.41045e-21	3.01045	0.192	0.025	7.10465e-17
	Rapgef3	6.90986e-13	3.00889	0.116	0.013	1.43946e-08
	Per2	2.24181e-10	3.00813	0.106	0.019	4.67013e-06
	Ttc23	1.10557e-08	3.00666	0.087	0.015	0.000230313
	4930403P22Rik	2.31556e-12	3.00091	0.121	0.019	4.82377e-08
	Plxnd1	1.30108e-25	2.99147	0.244	0.04	2.71041e-21
	Ctnnd1	4.8928e-34	2.98891	0.297	0.042	1.01927e-29
	Ankrd24	7.80546e-08	2.98812	0.064	0.006	0.00162603
	Zc2hc1a	3.18825e-33	2.98751	0.288	0.038	6.64177e-29
	Hoxb6	1.60155e-14	2.98731	0.128	0.013	3.33634e-10
	Ptpn21	7.21935e-17	2.98693	0.171	0.031	1.50393e-12
	Csad	2.76504e-46	2.98301	0.407	0.084	5.76012e-42
	Hes1	3.00595e-69	2.98286	0.576	0.163	6.262e-65
	Tmem14a	6.24776e-09	2.98268	0.097	0.021	0.000130153
	Slc44a1	5.58748e-40	2.98223	0.351	0.061	1.16398e-35
	St5	8.62846e-16	2.98094	0.16	0.029	1.79748e-11
	Alg14	1.16803e-18	2.97628	0.186	0.033	2.43323e-14
	Cask	1.06252e-22	2.97394	0.209	0.029	2.21345e-18
	Socs2	2.92167e-79	2.9725	0.552	0.08	6.08641e-75
	Vkorc1	2.61655e-62	2.96867	0.497	0.107	5.45079e-58
	Pcdhgc4	1.1751e-11	2.96553	0.11	0.015	2.44797e-07
	Cacnb3	1.19323e-11	2.96531	0.104	0.011	2.48574e-07
	Pmepa1	5.77207e-136	2.96272	0.813	0.312	1.20244e-131
	B4galt4	5.76565e-14	2.96156	0.144	0.027	1.2011e-09
	Ppp1r12b	2.33052e-30	2.96079	0.286	0.052	4.85493e-26
	Ifit2	5.01569e-17	2.95613	0.165	0.025	1.04487e-12
	Tpm1	1.83204e-86	2.95341	0.613	0.14	3.8165e-82
	Tst	8.40985e-40	2.95255	0.327	0.036	1.75194e-35
	Fggy	4.33044e-08	2.95247	0.076	0.011	0.000902118
	Slco2b1	1.70118e-33	2.94924	0.274	0.025	3.54391e-29
	Asah2	1.59752e-06	2.94886	0.06	0.01	0.0332794
	Fam149a	7.67601e-10	2.94708	0.099	0.017	1.59907e-05
	Gm26632	5.51912e-07	2.94698	0.067	0.011	0.0114974
	Mcc	1.68275e-19	2.94545	0.18	0.023	3.50551e-15
	Zfp775	1.27984e-06	2.94472	0.061	0.01	0.0266617
	Lclat1	2.96256e-28	2.93635	0.281	0.059	6.1716e-24
	Flywch2	7.57405e-07	2.93609	0.063	0.01	0.0157783
	Egr1	2.77181e-183	2.93454	0.929	0.358	5.77424e-179
	Marcks	2.38953e-129	2.93287	0.792	0.247	4.97787e-125
	Plk2	7.80501e-40	2.92993	0.414	0.124	1.62594e-35
	Layn	1.96763e-07	2.92968	0.068	0.01	0.00409898
	Acvr2a	1.33225e-15	2.92815	0.157	0.027	2.77535e-11
	Ehbp1	1.86221e-12	2.92801	0.128	0.023	3.87935e-08
	Olfr1033	6.01594e-13	2.92202	0.117	0.013	1.25324e-08
	Clstn1	7.08344e-40	2.9194	0.36	0.069	1.47562e-35
	Gpsm1	2.39621e-21	2.91794	0.221	0.046	4.99178e-17
	Ptgr1	4.75068e-09	2.91755	0.098	0.021	9.89661e-05
	Spred1	6.337e-32	2.91617	0.301	0.055	1.32012e-27
	Clic4	1.95232e-160	2.90722	0.853	0.294	4.06707e-156
	Fam69b	7.46642e-07	2.9069	0.053	0.004	0.015554
	Slc2a8	9.49903e-18	2.9065	0.178	0.031	1.97884e-13
	Magee1	1.14332e-09	2.89563	0.092	0.013	2.38177e-05
	Srr	3.38241e-11	2.89277	0.104	0.013	7.04624e-07
	Inpp5a	3.03557e-36	2.89246	0.326	0.055	6.3237e-32
	1700019D03Rik	1.80618e-06	2.89241	0.057	0.008	0.0376264
	Tmem140	3.46291e-30	2.89213	0.281	0.048	7.21394e-26
	Itga5	8.47453e-10	2.89043	0.119	0.031	1.76541e-05
	1190002N15Rik	2.95821e-45	2.89013	0.418	0.101	6.16253e-41
	Sspn	1.53372e-28	2.88655	0.253	0.033	3.19504e-24
	Glb1l2	1.08185e-07	2.88533	0.073	0.011	0.0022537
	Nkd1	1.87361e-21	2.88513	0.192	0.023	3.90311e-17
	Dpysl2	8.87973e-131	2.88511	0.789	0.245	1.84983e-126
	Snx21	2.16298e-23	2.88346	0.231	0.042	4.50591e-19
	Ctbp2	1.15426e-25	2.88346	0.243	0.04	2.40456e-21
	Cyp20a1	7.2678e-46	2.88078	0.405	0.084	1.51403e-41
	Gkap1	2.55597e-31	2.87752	0.299	0.057	5.3246e-27
	Heg1	6.4004e-114	2.87598	0.738	0.245	1.33333e-109
	Plxnb2	1.11697e-50	2.87435	0.422	0.073	2.32688e-46
	Zfp697	1.09348e-12	2.87305	0.112	0.011	2.27794e-08
	B230118H07Rik	1.46275e-15	2.86777	0.153	0.025	3.04721e-11
	Sox4	2.87066e-43	2.86506	0.397	0.084	5.98017e-39
	Atf3	9.83611e-94	2.86299	0.67	0.185	2.04906e-89
	Arhgap35	1.6705e-21	2.86117	0.232	0.054	3.47998e-17
	Bahcc1	2.09035e-06	2.85796	0.056	0.008	0.0435462
	Pde4c	6.87302e-10	2.851	0.087	0.01	1.43179e-05
	Gm16638	6.96791e-08	2.85088	0.078	0.013	0.00145156
	Slc9a3r2	1.41028e-31	2.84938	0.308	0.061	2.9379e-27
	Lifr	1.04936e-37	2.84822	0.334	0.054	2.18604e-33
	Tmem237	5.38059e-15	2.84792	0.168	0.038	1.12088e-10
	Cav1	1.32672e-43	2.84755	0.373	0.057	2.76383e-39
	Por	6.28018e-120	2.84732	0.754	0.224	1.30829e-115
	Pcdhgc5	7.81148e-07	2.84497	0.056	0.006	0.0162729
	Phlda1	4.59019e-102	2.84447	0.711	0.21	9.56229e-98
	Galnt4	8.69703e-10	2.84346	0.102	0.019	1.81177e-05
	Myo1d	9.01594e-51	2.84189	0.421	0.069	1.8782e-46
	Prkra	7.31607e-17	2.83989	0.164	0.025	1.52408e-12
	Plpp2	6.33284e-13	2.83684	0.15	0.036	1.31926e-08
	Pkd1	6.58715e-68	2.83575	0.55	0.141	1.37223e-63
	Sh3bgrl	1.09594e-139	2.83227	0.82	0.333	2.28305e-135
	Eva1b	6.65949e-75	2.83157	0.572	0.126	1.3873e-70
	Plcb4	7.15022e-24	2.83134	0.238	0.044	1.48953e-19
	Sema6a	2.49263e-08	2.83043	0.108	0.031	0.000519264
	Zfp617	2.65027e-08	2.83034	0.087	0.017	0.000552104
	Plbd2	8.19672e-42	2.83006	0.381	0.08	1.70754e-37
	0610009O20Rik	8.79323e-17	2.8272	0.176	0.034	1.83181e-12
	Sowahc	2.61075e-16	2.82512	0.186	0.044	5.43871e-12
	Vwa5a	2.42074e-29	2.82407	0.278	0.048	5.04288e-25
	Qsox2	5.04737e-11	2.8159	0.122	0.027	1.05147e-06
	Ppp2r3a	2.06559e-18	2.81402	0.185	0.033	4.30303e-14
	Trim16	2.49075e-09	2.81133	0.107	0.025	5.18872e-05
	Pdia5	2.10645e-07	2.81074	0.064	0.008	0.00438816
	Bckdhb	5.02781e-09	2.81017	0.096	0.019	0.000104739
	Nostrin	6.47678e-11	2.80993	0.117	0.023	1.34924e-06
	Hivep3	3.04421e-52	2.80986	0.45	0.094	6.3417e-48
	Pde9a	1.43816e-12	2.8097	0.121	0.017	2.99597e-08
	Cnpy2	7.66083e-91	2.80805	0.645	0.174	1.5959e-86
	Cpt2	1.96146e-11	2.8072	0.123	0.025	4.08611e-07
	Nfic	2.24593e-101	2.80713	0.683	0.184	4.67872e-97
	Enah	3.38101e-17	2.80179	0.172	0.029	7.04331e-13
	Fmo1	1.39193e-45	2.79838	0.377	0.052	2.89967e-41
	C1qtnf12	3.3191e-26	2.79573	0.247	0.04	6.91435e-22
	Dmwd	8.23682e-28	2.79469	0.258	0.04	1.71589e-23
	Mbd1	6.42298e-16	2.79365	0.342	0.191	1.33804e-11
	Nedd4	1.63905e-177	2.79353	0.89	0.228	3.41447e-173
	Laptm4a	2.51851e-222	2.79054	0.955	0.474	5.24655e-218
	Eva1c	4.49971e-08	2.79022	0.076	0.011	0.000937379
	Dlg4	4.3892e-25	2.78883	0.258	0.052	9.14359e-21
	B4gat1	3.22765e-32	2.78791	0.292	0.046	6.72384e-28
	Prodh	1.03346e-09	2.78677	0.109	0.025	2.1529e-05
	A430105I19Rik	4.21873e-09	2.78346	0.087	0.013	8.78845e-05
	Yif1a	3.07203e-42	2.78338	0.386	0.084	6.39965e-38
	Gadd45g	1.1186e-27	2.78209	0.315	0.092	2.33027e-23
	Creb3l2	2.06904e-44	2.78118	0.372	0.055	4.31023e-40
	Twsg1	9.39573e-91	2.77292	0.65	0.174	1.95732e-86
	Dhrs3	7.05451e-54	2.77271	0.452	0.086	1.4696e-49
	Rhod	5.16771e-08	2.77152	0.079	0.013	0.00107654
	Tbx3	3.5016e-28	2.77044	0.233	0.019	7.29453e-24
	Arhgap10	4.23684e-22	2.76789	0.233	0.05	8.82619e-18
	Cmbl	4.74365e-22	2.76099	0.19	0.017	9.88197e-18
	Ckb	2.20113e-57	2.75817	0.467	0.084	4.5854e-53
	Macf1	2.60562e-109	2.75808	0.89	0.721	5.42802e-105
	Tubb6	1.18443e-38	2.75759	0.372	0.086	2.46739e-34
	Dram1	3.65209e-17	2.75712	0.148	0.013	7.60803e-13
	Bcl2l2	3.16443e-14	2.75668	0.145	0.025	6.59214e-10
	Grk5	4.59465e-33	2.75398	0.324	0.069	9.57158e-29
	Retsat	1.47631e-07	2.75362	0.081	0.017	0.00307545
	Bambi	1.46901e-27	2.75362	0.337	0.109	3.06024e-23
	Glb1l	1.4827e-08	2.75058	0.089	0.017	0.000308877
	4930532G15Rik	4.70258e-15	2.74585	0.167	0.036	9.79641e-11
	Pla2g4a	4.50708e-16	2.74303	0.164	0.029	9.38915e-12
	Nim1k	3.0504e-07	2.74296	0.063	0.008	0.00635459
	Chic1	1.00569e-09	2.74104	0.104	0.021	2.09505e-05
	Lman1	5.06429e-73	2.74086	0.567	0.134	1.05499e-68
	Miga2	2.38775e-08	2.73766	0.09	0.019	0.000497416
	Lgalsl	8.81633e-34	2.73612	0.298	0.042	1.83662e-29
	Ttc28	2.48869e-62	2.73584	0.515	0.117	5.18444e-58
	Tnfrsf1a	1.1051e-85	2.73441	0.626	0.143	2.30215e-81
	Fbxo30	4.55711e-37	2.73438	0.349	0.071	9.49336e-33
	Crip2	7.99175e-140	2.73372	0.801	0.164	1.66484e-135
	Nphp1	6.25225e-07	2.73092	0.067	0.011	0.0130247
	Adcy9	2.23993e-12	2.73084	0.125	0.021	4.66622e-08
	Gcat	1.56855e-14	2.7308	0.147	0.025	3.26761e-10
	Evi5	2.19576e-42	2.72961	0.378	0.071	4.57421e-38
	Cmtm3	1.58741e-22	2.72467	0.23	0.046	3.30689e-18
	Scarb2	2.77852e-100	2.7245	0.714	0.262	5.78822e-96
	Spock2	9.76541e-13	2.72331	0.136	0.027	2.03433e-08
	Gnb5	6.08583e-08	2.71814	0.078	0.013	0.0012678
	Fkbp11	1.3947e-13	2.71809	0.132	0.019	2.90543e-09
	Tmem100	1.50213e-27	2.71447	0.278	0.055	3.12924e-23
	Nova1	1.58786e-06	2.71379	0.054	0.006	0.0330784
	St7	6.55978e-12	2.7114	0.135	0.031	1.36653e-07
	Plekhf1	5.11516e-16	2.70914	0.158	0.025	1.06559e-11
	Angptl8	1.69773e-06	2.70905	0.054	0.006	0.035367
	Mtmr10	1.12148e-18	2.7074	0.201	0.042	2.33627e-14
	Plvap	1.27681e-07	2.70622	0.115	0.04	0.00265985
	Srxn1	3.46219e-18	2.70318	0.171	0.023	7.21243e-14
	Kifap3	4.1125e-26	2.69838	0.267	0.055	8.56716e-22
	Fam171a2	2.00368e-07	2.69526	0.068	0.01	0.00417406
	E130311K13Rik	4.85618e-09	2.69465	0.087	0.013	0.000101164
	Nicn1	1.19984e-13	2.69458	0.146	0.029	2.49951e-09
	Cxcl16	5.15453e-25	2.69019	0.233	0.034	1.07379e-20
	Gas2l1	2.0325e-24	2.68723	0.225	0.031	4.23411e-20
	Mgat4b	4.07988e-29	2.68605	0.302	0.071	8.49921e-25
	Fam213b	1.84474e-14	2.68547	0.146	0.025	3.84297e-10
	Pcbp4	2.41771e-17	2.68231	0.176	0.031	5.03658e-13
	Syne2	5.7044e-51	2.68226	0.459	0.107	1.18834e-46
	Mical2	3.88877e-07	2.68224	0.087	0.023	0.00810109
	Tjp1	3.25697e-27	2.68156	0.256	0.04	6.78493e-23
	Aldh2	2.26371e-182	2.68144	0.946	0.495	4.71577e-178
	Slc25a23	4.17589e-14	2.68061	0.147	0.027	8.69921e-10
	Tspan3	1.3651e-78	2.67968	0.603	0.149	2.84378e-74
	Tinagl1	1.75477e-06	2.67949	0.081	0.023	0.0365553
	Tgfbi	2.47692e-18	2.67839	0.202	0.044	5.15991e-14
	Ifi211	8.78494e-08	2.67682	0.08	0.015	0.00183008
	Cul7	6.01185e-13	2.67668	0.138	0.027	1.25239e-08
	Rilpl1	3.38569e-17	2.67631	0.169	0.027	7.05307e-13
	Mras	2.33625e-10	2.674	0.094	0.011	4.86688e-06
	Azin2	3.00584e-07	2.66912	0.082	0.019	0.00626176
	Nlgn2	1.4281e-14	2.6673	0.142	0.021	2.97502e-10
	Tcn2	5.7369e-43	2.665	0.42	0.105	1.19511e-38
	Pfkfb3	5.83373e-30	2.66457	0.346	0.111	1.21528e-25
	H1f0	1.66886e-32	2.66338	0.317	0.061	3.47657e-28
	Dstn	8.17248e-131	2.66201	0.77	0.191	1.70249e-126
	Dach1	6.73574e-11	2.66197	0.105	0.015	1.40319e-06
	B230217C12Rik	4.07844e-11	2.66106	0.118	0.023	8.4962e-07
	Cdc42bpb	7.74213e-22	2.66049	0.236	0.052	1.61284e-17
	Casc4	2.63709e-38	2.66046	0.368	0.08	5.49359e-34
	Paqr4	2.04386e-10	2.66005	0.104	0.017	4.25777e-06
	Amacr	1.70198e-08	2.65812	0.1	0.025	0.000354557
	Ccdc102a	7.62829e-12	2.6575	0.135	0.031	1.58913e-07
	Mitf	1.00279e-10	2.65698	0.109	0.019	2.08901e-06
	Ust	4.70503e-14	2.65566	0.151	0.031	9.80151e-10
	Tmem109	7.24617e-81	2.65524	0.626	0.184	1.50952e-76
	Nthl1	2.39013e-11	2.64845	0.111	0.017	4.97912e-07
	Cd99l2	1.52361e-20	2.6451	0.209	0.038	3.17399e-16
	Pxdn	7.79034e-16	2.63692	0.146	0.017	1.62288e-11
	Sgip1	1.50806e-07	2.63599	0.075	0.013	0.00314159
	Tmem41a	5.06702e-08	2.63449	0.101	0.029	0.00105556
	Hist1h2bc	5.8002e-48	2.63232	0.432	0.096	1.2083e-43
	Tspan5	5.0706e-46	2.63058	0.42	0.094	1.05631e-41
	Pdlim4	8.91287e-10	2.63051	0.096	0.015	1.85673e-05
	Cpd	4.34707e-39	2.63037	0.377	0.084	9.05582e-35
	Fmnl2	7.81148e-17	2.62788	0.172	0.031	1.62729e-12
	Phf11d	2.56758e-13	2.62717	0.144	0.029	5.34878e-09
	Ttc30b	2.93805e-07	2.62408	0.076	0.015	0.00612055
	Phactr2	4.13058e-36	2.62294	0.346	0.071	8.60483e-32
	Arhgef10	5.64379e-17	2.62121	0.191	0.044	1.17571e-12
	Tlcd1	2.0283e-10	2.62055	0.104	0.017	4.22535e-06
	Tmod2	2.70022e-12	2.61321	0.119	0.017	5.62511e-08
	Nrxn2	2.74339e-09	2.61223	0.101	0.021	5.71503e-05
	Wnt11	4.08389e-08	2.60732	0.08	0.013	0.000850757
	Pla2g12a	1.41712e-30	2.60703	0.331	0.088	2.95215e-26
	Arl2	1.92601e-33	2.60585	0.344	0.086	4.01227e-29
	Ptprm	1.22761e-06	2.60418	0.085	0.025	0.0255735
	Wipf3	1.33405e-06	2.60074	0.074	0.017	0.0277909
	Rab11fip3	9.40406e-10	2.60028	0.113	0.027	1.95905e-05
	Wdr35	1.94592e-08	2.59978	0.099	0.025	0.000405375
	Cdon	4.84682e-12	2.59815	0.137	0.031	1.00969e-07
	Adcy6	2.02637e-08	2.59526	0.094	0.021	0.000422134
	Hip1	3.55398e-32	2.59392	0.343	0.088	7.40366e-28
	Nectin3	2.68174e-14	2.59031	0.159	0.034	5.58661e-10
	Slc35f5	2.60498e-18	2.58678	0.212	0.054	5.42669e-14
	Dip2c	1.79671e-11	2.58586	0.127	0.027	3.7429e-07
	Nxt2	5.78592e-11	2.58526	0.117	0.023	1.20532e-06
	Cxcl10	9.99838e-17	2.58209	0.152	0.019	2.08286e-12
	Isoc1	1.78182e-28	2.58059	0.306	0.076	3.71188e-24
	Tmem220	2.13542e-06	2.57902	0.069	0.015	0.0444851
	Prickle2	4.13794e-12	2.57761	0.129	0.025	8.62016e-08
	Mettl27	5.80376e-08	2.56669	0.085	0.017	0.00120904
	Plagl1	3.49241e-11	2.56596	0.124	0.027	7.27538e-07
	Pdlim2	1.17862e-85	2.56023	0.668	0.228	2.4553e-81
	Lefty1	1.16594e-15	2.55978	0.143	0.017	2.4289e-11
	Tm7sf3	5.13498e-30	2.55892	0.302	0.063	1.06972e-25
	Plxna1	1.42431e-21	2.55881	0.24	0.057	2.96712e-17
	Ralb	1.45535e-28	2.55804	0.299	0.069	3.03178e-24
	Samd14	4.2485e-10	2.55738	0.086	0.008	8.85048e-06
	Zfp704	2.71691e-36	2.55627	0.298	0.033	5.65987e-32
	Aldh7a1	1.2724e-29	2.55485	0.293	0.055	2.65067e-25
	Fuom	1.83764e-10	2.5522	0.124	0.031	3.82817e-06
	Ttc8	1.41904e-08	2.54982	0.093	0.019	0.000295615
	Arhgef10l	1.84867e-10	2.54883	0.113	0.023	3.85114e-06
	Ecscr	1.77575e-08	2.54722	0.106	0.029	0.000369924
	Prpf40b	7.83919e-09	2.54482	0.103	0.025	0.000163306
	B9d1	5.2352e-13	2.54036	0.13	0.021	1.0906e-08
	Nes	1.66395e-06	2.53523	0.082	0.023	0.0346635
	Map3k12	2.69414e-12	2.53507	0.15	0.038	5.61244e-08
	Eogt	2.61553e-11	2.53174	0.129	0.029	5.44867e-07
	Calu	2.83442e-74	2.52918	0.608	0.197	5.90467e-70
	Lrpap1	1.473e-82	2.52846	0.652	0.216	3.06856e-78
	Tmtc3	7.2985e-13	2.52513	0.131	0.023	1.52042e-08
	Hsd17b7	7.45252e-11	2.52019	0.135	0.036	1.55251e-06
	Ptprs	7.92759e-51	2.51941	0.46	0.105	1.65148e-46
	Hey1	1.90619e-07	2.51862	0.078	0.015	0.00397097
	Lamp2	2.02022e-148	2.51759	0.853	0.342	4.20853e-144
	Zfp30	3.2108e-07	2.51664	0.076	0.015	0.00668875
	Bmpr2	2.00941e-54	2.51135	0.466	0.094	4.18601e-50
	Porcn	1.5594e-09	2.50908	0.094	0.015	3.24854e-05
	Mut	1.41922e-25	2.50553	0.279	0.067	2.95652e-21
	Egr2	4.44583e-22	2.50523	0.234	0.048	9.26156e-18
	Sntb2	1.14697e-72	2.5036	0.579	0.153	2.38937e-68
	Apba1	2.96929e-08	2.50283	0.081	0.013	0.000618563
	Cd63	1.86706e-183	2.50185	0.93	0.141	3.88947e-179
	Ttl	1.50521e-09	2.50051	0.112	0.027	3.13565e-05
	Scrn3	5.00443e-08	2.49924	0.094	0.023	0.00104252
	Itsn1	2.90411e-16	2.49664	0.191	0.048	6.04984e-12
	Tcta	7.64862e-13	2.49612	0.149	0.034	1.59336e-08
	Luzp1	2.41485e-31	2.49567	0.353	0.099	5.03061e-27
	Ppip5k1	7.09874e-09	2.49349	0.109	0.029	0.000147881
	Il13ra1	3.80538e-09	2.4933	0.119	0.034	7.92737e-05
	Arl5b	1.00053e-37	2.49191	0.456	0.178	2.0843e-33
	Aph1b	2.03997e-10	2.49071	0.113	0.023	4.24967e-06
	Bace1	2.07931e-20	2.49036	0.219	0.046	4.33163e-16
	Dnajb4	6.54984e-62	2.48947	0.586	0.214	1.36446e-57
	S100a1	3.53854e-59	2.48892	0.488	0.099	7.37149e-55
	Tada2a	8.08751e-08	2.48585	0.078	0.013	0.00168479
	Smpd1	8.39673e-36	2.48121	0.369	0.094	1.74921e-31
	P4htm	3.50621e-08	2.47802	0.086	0.017	0.000730414
	Alpl	1.00738e-06	2.47032	0.078	0.019	0.0209857
	Galk1	2.2784e-22	2.46792	0.249	0.059	4.74636e-18
	Smad1	2.20434e-25	2.46098	0.292	0.078	4.59207e-21
	Arrb1	3.87906e-37	2.45708	0.388	0.105	8.08086e-33
	Sbf2	9.48529e-27	2.45625	0.312	0.088	1.97597e-22
	Slc17a5	8.91794e-12	2.45534	0.155	0.046	1.85779e-07
	Tbc1d19	1.09822e-08	2.45463	0.099	0.023	0.00022878
	Dgat2	3.41169e-13	2.45255	0.163	0.044	7.10724e-09
	Rhbdd2	3.41956e-16	2.45022	0.2	0.054	7.12362e-12
	Plod3	2.0945e-26	2.44628	0.294	0.076	4.36326e-22
	Tsen2	7.23671e-07	2.44323	0.07	0.013	0.0150755
	Ccdc90b	4.04564e-13	2.44252	0.168	0.048	8.42788e-09
	Mesd	1.52285e-45	2.43949	0.446	0.122	3.17241e-41
	Sorbs3	1.2266e-10	2.43765	0.103	0.015	2.55525e-06
	Dpp7	1.39975e-21	2.43582	0.241	0.057	2.91596e-17
	Slc39a14	7.09325e-15	2.43067	0.189	0.054	1.47767e-10
	Nbea	1.64974e-09	2.4295	0.103	0.021	3.43674e-05
	Coq7	1.05611e-13	2.42881	0.184	0.057	2.2001e-09
	Kctd11	9.40591e-12	2.42873	0.14	0.034	1.95944e-07
	Ddr1	3.53501e-17	2.42801	0.206	0.054	7.36412e-13
	Fbxl4	5.95461e-08	2.42516	0.085	0.017	0.00124046
	Vcl	1.89654e-72	2.42392	0.592	0.161	3.95088e-68
	4930402H24Rik	6.18099e-24	2.42214	0.272	0.069	1.28762e-19
	Leng9	1.68473e-18	2.41803	0.243	0.076	3.50962e-14
	Wasl	6.49362e-58	2.41723	0.532	0.153	1.35275e-53
	Apoe	2.46548e-155	2.41653	0.922	0.386	5.13609e-151
	Abhd4	2.02338e-17	2.41295	0.198	0.046	4.2151e-13
	Nr4a1	4.84827e-100	2.41252	0.834	0.491	1.00999e-95
	Sec24d	1.9113e-26	2.41024	0.282	0.065	3.98162e-22
	Lgals4	2.76963e-07	2.40939	0.088	0.023	0.00576969
	Tmem88	2.51332e-22	2.40932	0.25	0.059	5.23576e-18
	Pou3f1	2.86864e-12	2.40549	0.15	0.038	5.97595e-08
	Lrrc75a	5.59963e-10	2.40486	0.113	0.025	1.16651e-05
	Btbd2	9.08791e-26	2.4044	0.297	0.08	1.89319e-21
	Lipo3	6.61552e-10	2.40417	0.128	0.036	1.37815e-05
	Dnm3	5.33607e-10	2.39446	0.104	0.019	1.11161e-05
	Spats2	4.86617e-10	2.39367	0.099	0.015	1.01372e-05
	Golim4	1.07341e-33	2.39225	0.357	0.094	2.23612e-29
	Klhl22	2.86879e-14	2.38972	0.155	0.031	5.97626e-10
	Ifit3	1.29448e-11	2.38616	0.138	0.033	2.69667e-07
	Sptbn1	7.9242e-169	2.38419	0.926	0.576	1.65077e-164
	Tsc22d1	4.12939e-88	2.38185	0.658	0.164	8.60234e-84
	1110051M20Rik	6.82604e-10	2.37992	0.106	0.021	1.422e-05
	Gcdh	1.9824e-12	2.37957	0.165	0.05	4.12974e-08
	St3gal5	1.37894e-10	2.37936	0.143	0.044	2.87261e-06
	Carmil1	6.54859e-25	2.37725	0.291	0.08	1.3642e-20
	Shb	2.78692e-11	2.37677	0.144	0.04	5.80572e-07
	Arfgap3	1.44121e-20	2.37566	0.236	0.057	3.00232e-16
	Chid1	2.39022e-13	2.37525	0.159	0.04	4.97931e-09
	Ramp2	2.54545e-28	2.37363	0.316	0.078	5.30268e-24
	Ghdc	2.48337e-08	2.37232	0.097	0.023	0.000517336
	Lmna	3.9629e-130	2.37174	0.819	0.25	8.25551e-126
	Tsen15	5.94779e-15	2.36915	0.168	0.036	1.23904e-10
	Armcx3	9.43834e-25	2.36296	0.271	0.065	1.96619e-20
	Rhbdf1	2.46195e-20	2.36212	0.231	0.055	5.12873e-16
	1700021F05Rik	1.21541e-14	2.35911	0.168	0.038	2.53195e-10
	Hspa13	1.44035e-27	2.35185	0.298	0.071	3.00055e-23
	Abhd14a	5.74868e-24	2.35086	0.263	0.059	1.19757e-19
	Vegfb	1.42243e-21	2.34277	0.259	0.071	2.96321e-17
	Caprin2	3.19296e-09	2.34022	0.133	0.044	6.65158e-05
	Acot1	6.53135e-26	2.33966	0.217	0.019	1.36061e-21
	Fgd5	3.03735e-10	2.33758	0.107	0.019	6.32741e-06
	Slc16a10	5.90703e-14	2.33673	0.183	0.054	1.23055e-09
	Gadd45b	1.14129e-107	2.33244	0.85	0.476	2.37753e-103
	Msrb2	4.7867e-14	2.33	0.155	0.033	9.97166e-10
	Ano10	1.36336e-12	2.32966	0.165	0.048	2.84015e-08
	N6amt1	3.50832e-21	2.32062	0.252	0.069	7.30853e-17
	Ext2	2.02356e-31	2.31689	0.359	0.107	4.21549e-27
	Cdk14	7.14945e-31	2.31649	0.338	0.088	1.48937e-26
	Lactb2	1.92203e-10	2.31637	0.143	0.044	4.00398e-06
	Tsen34	6.63945e-50	2.31587	0.482	0.143	1.38313e-45
	Sirt5	4.28772e-07	2.31466	0.081	0.019	0.00893218
	Lamp1	2.56405e-187	2.31396	0.936	0.528	5.34142e-183
	Klhl8	9.53414e-07	2.31368	0.072	0.015	0.0198615
	Fam102b	2.98964e-29	2.30773	0.334	0.092	6.22802e-25
	Fgd4	3.60288e-07	2.30453	0.095	0.029	0.00750551
	Src	3.20293e-09	2.30293	0.095	0.017	6.67233e-05
	Tanc1	1.46376e-20	2.30173	0.26	0.076	3.04931e-16
	Lztr1	3.5428e-19	2.30137	0.232	0.063	7.38037e-15
	Mapre3	6.86129e-19	2.30109	0.214	0.048	1.42934e-14
	Xbp1	2.39745e-110	2.29983	0.784	0.302	4.99438e-106
	Clu	2.81069e-11	2.29877	0.176	0.061	5.85523e-07
	Rbpms2	4.41264e-07	2.29776	0.062	0.008	0.00919241
	Chst2	5.75339e-15	2.29738	0.173	0.04	1.19855e-10
	Hoxb4	1.2681e-26	2.29292	0.297	0.075	2.64171e-22
	Rab12	9.13619e-49	2.28636	0.492	0.157	1.90325e-44
	Gstt3	8.76198e-10	2.2856	0.114	0.027	1.82529e-05
	Etfbkmt	8.12289e-11	2.28558	0.141	0.04	1.69216e-06
	Maml3	7.02024e-19	2.28423	0.245	0.076	1.46246e-14
	Parp12	1.28534e-10	2.28223	0.131	0.034	2.67762e-06
	Aph1c	3.56403e-07	2.28167	0.093	0.027	0.00742458
	Dnajb5	1.16629e-09	2.28027	0.113	0.027	2.42961e-05
	Abhd14b	7.37363e-15	2.27659	0.178	0.044	1.53607e-10
	Fam214b	3.58306e-10	2.27647	0.153	0.054	7.46424e-06
	Pkdcc	5.13038e-11	2.27542	0.106	0.015	1.06876e-06
	Usp46	3.25701e-10	2.27409	0.128	0.034	6.78499e-06
	Smyd2	4.76318e-08	2.27404	0.123	0.044	0.000992266
	Arrdc3	2.56218e-26	2.27213	0.35	0.126	5.33754e-22
	St6galnac6	6.1669e-20	2.27064	0.223	0.05	1.28469e-15
	Dnal4	1.79336e-12	2.26885	0.149	0.036	3.73592e-08
	Prickle1	1.83211e-09	2.26836	0.115	0.029	3.81665e-05
	Wdr60	8.93126e-09	2.26717	0.092	0.017	0.000186056
	Wdsub1	4.0566e-16	2.26556	0.182	0.04	8.4507e-12
	Scoc	1.18333e-31	2.26194	0.342	0.088	2.46511e-27
	Slc39a13	2.48189e-18	2.26139	0.22	0.057	5.17028e-14
	Camk2n1	7.53864e-69	2.26032	0.605	0.184	1.57045e-64
	Nsmf	5.29957e-12	2.25985	0.163	0.05	1.10401e-07
	Gcsh	2.52868e-20	2.25757	0.24	0.061	5.26775e-16
	Dusp22	3.93364e-19	2.2573	0.238	0.067	8.19456e-15
	Zfp354c	1.89159e-07	2.25709	0.09	0.023	0.00394056
	Tuba1a	1.08488e-142	2.25544	0.876	0.451	2.26003e-138
	Arhgef12	2.59139e-72	2.25342	0.635	0.222	5.39839e-68
	Nbeal1	1.17042e-59	2.24945	0.575	0.195	2.43822e-55
	Naglu	3.02188e-11	2.24939	0.149	0.044	6.29518e-07
	Crat	1.08798e-10	2.24899	0.129	0.033	2.26648e-06
	Tlcd2	3.24157e-13	2.24128	0.157	0.038	6.75284e-09
	Cdkl5	7.76426e-08	2.23857	0.078	0.013	0.00161745
	Creld1	3.90005e-19	2.23849	0.224	0.055	8.12459e-15
	Gm2415	1.23446e-06	2.23422	0.055	0.006	0.0257163
	Qpct	3.86703e-18	2.2334	0.202	0.044	8.05579e-14
	Trove2	2.01099e-32	2.23291	0.339	0.084	4.18929e-28
	Acad8	3.31929e-09	2.23199	0.128	0.04	6.91474e-05
	Alcam	5.83494e-39	2.23182	0.443	0.153	1.21553e-34
	Qsox1	2.36524e-38	2.22971	0.423	0.124	4.92727e-34
	Ago4	4.15675e-08	2.22866	0.126	0.046	0.000865935
	Dusp1	4.67892e-154	2.22712	0.94	0.554	9.74712e-150
	Ctbs	2.22055e-10	2.22413	0.135	0.038	4.62584e-06
	Alas1	1.29273e-46	2.22306	0.475	0.147	2.69302e-42
	Pfkm	1.18017e-07	2.22296	0.086	0.019	0.00245853
	Scd2	3.6232e-40	2.22089	0.431	0.132	7.54785e-36
	Lxn	1.33553e-23	2.2202	0.295	0.09	2.78217e-19
	Jun	1.21392e-146	2.21417	0.917	0.482	2.52883e-142
	Map1lc3a	2.85423e-97	2.21346	0.744	0.296	5.94594e-93
	Fam210b	1.53899e-11	2.21185	0.172	0.059	3.20602e-07
	Gorasp1	2.69074e-07	2.21162	0.083	0.019	0.00560535
	Mrpl27	6.62457e-28	2.2112	0.321	0.09	1.38003e-23
	0610009B22Rik	3.92862e-15	2.21022	0.181	0.044	8.18411e-11
	Tspan18	9.96893e-11	2.20937	0.123	0.027	2.07673e-06
	Tceal9	1.86686e-66	2.20824	0.607	0.21	3.88904e-62
	Trim2	2.46939e-12	2.20464	0.155	0.04	5.14424e-08
	Pomgnt1	7.03063e-10	2.20374	0.136	0.042	1.46462e-05
	Mrps18a	6.84014e-43	2.19988	0.479	0.168	1.42494e-38
	Ss18l2	1.42454e-16	2.19964	0.229	0.075	2.9676e-12
	Adam9	2.36688e-27	2.1961	0.317	0.086	4.93069e-23
	Peak1	1.65675e-69	2.19438	0.649	0.258	3.45134e-65
	Cry2	4.62968e-19	2.19408	0.255	0.082	9.64456e-15
	Fkbp2	5.18088e-68	2.18857	0.626	0.249	1.07928e-63
	Flot2	1.99616e-23	2.18786	0.281	0.078	4.1584e-19
	Yif1b	6.51183e-56	2.18459	0.55	0.187	1.35654e-51
	Gna12	4.64062e-23	2.18432	0.282	0.082	9.66734e-19
	Rxra	8.97638e-17	2.17645	0.193	0.044	1.86996e-12
	Tef	1.93947e-32	2.17535	0.416	0.163	4.0403e-28
	Krt10	2.55931e-12	2.17447	0.151	0.038	5.33156e-08
	Anxa1	6.2609e-99	2.16983	0.716	0.18	1.30427e-94
	Pld2	1.00269e-06	2.16887	0.078	0.019	0.020888
	Akap7	4.12022e-11	2.16746	0.131	0.031	8.58325e-07
	Tssc4	3.20671e-19	2.1658	0.27	0.094	6.68022e-15
	Plod1	3.37695e-16	2.16456	0.216	0.065	7.03487e-12
	1110065P20Rik	2.92326e-22	2.16374	0.269	0.075	6.08973e-18
	Tmem5	3.06701e-23	2.16365	0.264	0.065	6.3892e-19
	Prdx4	6.29191e-44	2.16353	0.465	0.147	1.31073e-39
	Atraid	2.00969e-82	2.16305	0.691	0.258	4.18658e-78
	Pear1	4.94991e-19	2.15935	0.239	0.067	1.03117e-14
	Apip	3.55408e-25	2.1567	0.318	0.099	7.40385e-21
	Brip1os	3.70224e-16	2.15662	0.205	0.057	7.71251e-12
	Ift81	7.89042e-10	2.15284	0.104	0.019	1.64373e-05
	Vamp5	1.01938e-31	2.15095	0.373	0.113	2.12358e-27
	Cbx6	1.65923e-33	2.15094	0.39	0.12	3.4565e-29
	Oma1	5.89541e-09	2.14813	0.116	0.033	0.000122813
	Sigmar1	2.37926e-33	2.14623	0.381	0.117	4.95648e-29
	Zfp976	6.20973e-08	2.14162	0.09	0.021	0.00129361
	Specc1l	1.61174e-38	2.13588	0.517	0.25	3.35758e-34
	Tspan17	6.62024e-15	2.13557	0.2	0.061	1.37913e-10
	Idh1	4.47878e-25	2.13339	0.287	0.073	9.33019e-21
	Ptms	5.61351e-137	2.12856	0.873	0.398	1.16941e-132
	Mapk3	2.00145e-66	2.12813	0.613	0.22	4.16942e-62
	Gypc	1.84044e-15	2.12724	0.195	0.054	3.834e-11
	Oasl2	4.7316e-08	2.12677	0.121	0.042	0.000985686
	Ctnna1	1.19199e-64	2.12669	0.588	0.168	2.48316e-60
	Pecr	5.60284e-08	2.12406	0.086	0.017	0.00116718
	Akr1e1	6.32543e-11	2.12366	0.145	0.042	1.31771e-06
	Ppp1r2	2.62073e-119	2.12203	0.855	0.455	5.45951e-115
	Flt3l	8.57659e-25	2.12187	0.337	0.12	1.78667e-20
	Daam1	3.03792e-36	2.12121	0.386	0.098	6.3286e-32
	Eid1	4.55687e-66	2.11905	0.62	0.233	9.49286e-62
	Cyb5a	2.48274e-138	2.11746	0.879	0.47	5.17205e-134
	Gorab	4.41558e-07	2.1163	0.078	0.017	0.00919854
	Tulp3	2.09738e-10	2.11414	0.133	0.036	4.36926e-06
	Gna11	2.42067e-49	2.11224	0.515	0.178	5.04274e-45
	Cnn3	4.18213e-67	2.11138	0.622	0.218	8.71221e-63
	Kif21a	1.95533e-15	2.10957	0.143	0.017	4.07334e-11
	Pofut2	1.48774e-37	2.10853	0.416	0.122	3.09926e-33
	Hadh	9.22219e-46	2.1066	0.521	0.212	1.92117e-41
	Ckap4	1.45181e-39	2.10626	0.439	0.138	3.0244e-35
	Arsk	6.27482e-12	2.10368	0.164	0.05	1.30717e-07
	Zfp467	1.75742e-08	2.1029	0.125	0.042	0.000366106
	Cul9	3.53508e-10	2.10254	0.165	0.061	7.36428e-06
	Fam3a	1.11917e-14	2.1019	0.206	0.067	2.33146e-10
	Tmem9	8.98452e-16	2.10088	0.225	0.076	1.87165e-11
	Hbegf	7.07439e-16	2.10072	0.171	0.034	1.47374e-11
	0610010F05Rik	1.52909e-08	2.1007	0.093	0.019	0.00031854
	Pltp	5.20785e-40	2.10047	0.447	0.143	1.0849e-35
	Pja2	1.10706e-30	2.09906	0.38	0.13	2.30624e-26
	Hspa1a	2.18114e-57	2.09801	0.709	0.358	4.54376e-53
	Fmo5	1.67558e-16	2.09561	0.223	0.069	3.49058e-12
	Snap47	2.13465e-22	2.09419	0.293	0.098	4.4469e-18
	Slc39a1	7.91385e-34	2.09036	0.422	0.155	1.64861e-29
	Laptm4b	4.23035e-08	2.0895	0.114	0.036	0.000881266
	Plin3	9.35537e-39	2.08874	0.43	0.136	1.94891e-34
	Rab3a	1.33604e-11	2.08837	0.168	0.055	2.78324e-07
	Pde4a	9.19779e-16	2.08672	0.257	0.103	1.91608e-11
	Pygm	1.28695e-20	2.08661	0.269	0.084	2.68097e-16
	Inppl1	9.34206e-10	2.08615	0.146	0.05	1.94614e-05
	Dip2a	1.65403e-09	2.08466	0.11	0.025	3.44567e-05
	Ercc1	2.94137e-19	2.08369	0.256	0.08	6.12747e-15
	Ctps	1.48247e-12	2.08278	0.176	0.055	3.08827e-08
	Tax1bp3	1.54775e-30	2.08272	0.374	0.122	3.22427e-26
	Ly6c1	9.31449e-15	2.08257	0.242	0.096	1.94039e-10
	Cpped1	2.20208e-09	2.08227	0.114	0.029	4.58736e-05
	Rnf11	3.03834e-43	2.08088	0.501	0.201	6.32946e-39
	Zfp580	1.10141e-08	2.08054	0.109	0.029	0.000229445
	Tpst1	6.6802e-29	2.07716	0.356	0.117	1.39162e-24
	Nr1d2	2.30495e-34	2.07605	0.415	0.14	4.80168e-30
	Ap5s1	1.17446e-06	2.07593	0.08	0.021	0.0244664
	Tm4sf1	1.37472e-26	2.07512	0.295	0.069	2.86382e-22
	Slc31a2	3.64911e-13	2.07318	0.179	0.054	7.60183e-09
	Kdelc1	2.74575e-07	2.07217	0.083	0.019	0.00571996
	Gm17056	4.71583e-15	2.07018	0.2	0.059	9.82402e-11
	Abi2	1.0674e-11	2.06973	0.162	0.05	2.22362e-07
	Card10	9.58728e-09	2.06942	0.091	0.017	0.000199722
	Hacd1	3.36232e-09	2.0694	0.113	0.029	7.00439e-05
	Jmjd8	4.6225e-10	2.06881	0.123	0.031	9.6296e-06
	Bcl2l1	1.4012e-20	2.06838	0.268	0.082	2.91898e-16
	Kcnj8	1.04731e-19	2.06715	0.226	0.052	2.18176e-15
	Zfp637	6.21071e-16	2.06425	0.229	0.078	1.29382e-11
	Ahnak2	9.38883e-18	2.06405	0.226	0.063	1.95588e-13
	Pard3b	1.83825e-21	2.05912	0.277	0.082	3.82944e-17
	Ndnf	4.98384e-07	2.05626	0.083	0.021	0.0103823
	Manbal	1.1422e-20	2.05602	0.28	0.092	2.37944e-16
	Acaa2	9.859e-54	2.05416	0.582	0.254	2.05383e-49
	Dnajc3	6.87234e-100	2.05285	0.792	0.426	1.43165e-95
	6330403K07Rik	1.3909e-09	2.05243	0.11	0.025	2.89752e-05
	Tmem97	1.46356e-11	2.05185	0.161	0.05	3.04889e-07
[truncated: 1,323 more rows]

## Sheet: Supplementary Data S41
	Supplementary Data S41 Primers used in experiments.
	Gene	Forward Primer	Reverse Primer
	SERPING1	GCCTTGTCCTCCTCAATGCT	GCTGAGAGCCTGTTCCATGT
	TNF	CTGCCTGCTGCACTTTGGAG	ACATGGGCTACAGGCTTGTCACT
	BMP4	CGTCCAAGCTATCTCGAGCC	AACGACCATCAGCATTCGGT
	CCL2	CTTCTGTGCCTGCTGCTCATA	CTTTGGGACACTTGCTGCTG
	ELN	TTTATCCAGGGGCTGGTCTC	AAAGGTAACTGCGGGGAAGG
	IL1B	AACCTCTTCGAGGCACAAGG	AGCCATCATTTCACTGGCGA
	IL24	AGGACCAGAGGGACAAGACA	GGTAAAACCCAGGCAAGGGA
	IL33	GCCTTGTGTTTCAAGCTGGG	CCAAAGGCAAAGCACTCCAC
	IL6	AAGCCAGAGCTGTGCAGATGAGTA	TGTCCTGCAGCCACTGGTTC
	IL8	AACTGAGAGTGATTGAGAGTGG	ATGAATTCTCAGCCCTCTTCAA
	MFAP4	ACAGCATGAAGGCACTCCT	CCAGCCGCGGAAGAAACTTA
	MMP1	CATGCTTTTCAACCAGGCCC	GGCTGGACAGGATTTTGGGA
	MMP3	GCACTCTGAGGGGAGAAATCC	TCACGGTTGGAGGGAAACCT
	Mus-Actin	AGTGTGACGTTGACATCCGT	GTAACAGTCCGCCTAGAAGC
	Mus-Bmp4	GAGCCATTCCGTAGTGCCAT	ACGACCATCAGCATTCGGTT
	Mus-Ccl2	TAAAAACCTGGATCGGAACCAAA	GCATTAGCTTCAGATTTACGGGT
	Mus-Eln	ATGGAGCTGCTGGAGGTTTA	CTCCAACACCATAGCCAGGAA
	Mus-IL24	CCTCCGGCTTCACTTTAGGA	CCTGTCACTTGGCAAGACCC
	Mus-IL33	CACGGCAGAATCATCGAGAAACC	TTATGGTGAGGCCAGAACGGA
	Mus-IL6	AGCCAGAGTCCTTCAGAGAGAT	AGGAGAGCATTGGAAATTGGGG
	Mus-IL8	CTAGGCATCTTCGTCCGTCC	TTCACCCATGGAGCATCAGG
	Mus-Lox	GACCACAGGGTACTGCTACG	CAGCCACTCTCCTCTGTGTG
	Mus-Mfap4	TGAGCTGACACCATGAAGGC	CTGGGGCCATAGGGGTAGAT
	Mus-Serping1	CTACCTGGCCAACAACCAGT	AGTAGCCTGGGTGGGAAGAT
	Mus-Tnfa	CCTGTAGCCCACGTCGTAG	GGGAGTAGACAAGGTACAACCC
